# Supplementary material for: Identification of Incomplete Annotations of Biosynthesis Pathways in Rhodophytes Using a Multi-Omics Approach
Source: Mar Drugs. 2023 Dec 19;22(1):3. doi: 10.3390/md22010003 (PMC10817344; doi:10.3390/md22010003)
Supplement: Supplementary file 1 [file marinedrugs-22-00003-s001.zip]

Archive with 7 entries (7 files):
- FileS1_ KEGG orthologue counts for variably completed pathways.xlsx
- FileS2_Gene duplication annotations for ancestral nodes.xlsx
- FileS3_Functional annotations associated with gene duplications.xlsx
- TableS1_Summary table of assemblies used in this study.xlsx
- TableS2_Completion status of KEGG pathway modules.xlsx
- TableS3_Counts of InterPro homologous superfamily codes associated with phylogenetic nodes.xlsx
- TableS4_Counts of Gene Ontology Cellular Function codes associated with phylogenetic nodes.xlsx
