# Supplementary material for: Identification of Incomplete Annotations of Biosynthesis Pathways in Rhodophytes Using a Multi-Omics Approach
Source: Mar Drugs. 2023 Dec 19;22(1):3. doi: 10.3390/md22010003 (PMC10817344; doi:10.3390/md22010003)
Supplement: Supplementary file 1 [file marinedrugs-22-00003-s001.zip › FileS1_ KEGG orthologue counts for variably completed pathways.xlsx]

## Sheet: File S1
S1. KEGG orthologue counts for variably completed pathways. Variably completed pathways were those which showed high variation in the number of organisms from each class that had each module classed as complete. Modules shown here are those with discrete differences shown between Galdieriales and Cyanidioschyzonales. Organisms are separated into genome assemblies, and the MMETEP and 1KP transcrip…
Pathway	M00040 Tyrosine biosynthesis									M00046 Pyrimidine degradation, uracil => beta-alanine, thymine => 3-aminoisobutanoate							M00114 Ascorbate biosynthesis (plants)									M00129 Ascorbate biosynthesis, animals, glucose-1P => ascorbate								M00546 Purine degradation, xanthine => urea
KEGG orthologue	K01850	K04092	K14170	K00832	K15849	K00220	K24018	K15227		K00207	K17722	K17723	K01464	K01431	K06016		K01809	K17497	K00966	K10046	K14190	K10047	K17744	K00225		K00963	K00012	K00699	K01195	K00002	K01053	K00103		K00106	K00087	K13479	K13480	K13481	K13482	K11177	K11178	K13483	K00365	K16838	K16839	K22879	K13484	K07127	K13485
Asparagopsis taxiformis Cali	1	0	0	0	0	0	0	1		1	0	0	0	0	3		2	1	2	1	0	2	1	1		3	1	4	0	2	3	1		2	0	0	0	0	0	0	0	0	0	0	0	0	0	1	0
Asparagopsis taxiformis Guam	1	0	0	0	0	0	0	1		4	0	0	4	3	3		2	1	3	1	0	1	1	1		2	1	2	0	6	4	0		1	0	0	0	0	0	0	0	0	0	0	0	0	0	2	0
Asparagopsis taxiformis SC	1	0	0	0	0	1	0	0		1	0	0	0	0	4		2	3	2	1	0	0	1	1		3	1	2	0	1	2	0		3	0	0	0	0	0	0	0	0	0	0	0	0	0	0	0
Gracilaria vermiculophylla HapMaleFtJ-2017	1	0	0	0	0	0	0	0		0	0	0	0	0	2		1	1	1	1	0	0	1	1		2	0	0	0	1	2	0		1	0	0	0	0	0	0	0	0	0	0	0	0	0	0	0
Chondrus crispus Stackhouse	1	0	0	0	0	0	0	1		1	0	0	0	0	0		1	1	1	1	0	2	1	1		2	1	0	0	0	0	0		4	0	0	0	0	0	0	0	0	1	0	0	0	0	1	1
Gracilariopsis chorda SKKU-2015	1	0	0	0	0	0	0	1		1	0	0	0	0	3		2	6	1	1	0	3	1	1		3	1	1	0	2	3	0		1	0	0	0	0	0	0	0	0	1	1	0	0	0	1	2
Gracilaria domingensis SP 400837	1	0	0	0	0	0	0	1		5	0	0	0	0	7		2	1	1	1	0	1	2	1		2	1	0	0	2	4	1		2	0	0	0	0	0	0	0	0	0	1	0	0	0	0	1
Gracilariopsis lemaneiformis cultivar981	1	0	2	3	0	3	0	0		1	1	1	1	0	3		3	1	1	1	0	3	1	1		4	3	0	1	1	5	0		1	0	0	0	0	1	0	1	0	0	0	0	0	0	0	0
Kappaphycus alvarezii kp	1	0	0	0	0	1	0	1		0	0	0	0	0	3		4	3	3	2	0	0	1	2		6	3	0	0	4	7	0		3	0	0	0	0	0	0	0	0	1	0	0	0	0	2	0
Porphyra umbilicalis 4086291	1	0	0	0	0	0	0	1		1	0	0	1	0	1		1	0	1	1	0	1	1	2		1	2	0	0	2	6	0		1	0	0	0	0	0	0	0	0	1	0	1	0	0	2	0
Neopyropia yezoensis RZ	0	0	0	0	0	0	0	2		1	0	0	1	0	1		1	1	1	2	0	1	1	2		3	2	0	0	1	4	0		1	0	0	0	0	0	0	0	0	0	0	1	0	1	2	1
C. merolae 10DT	1	0	0	0	0	0	0	1		0	0	0	0	0	0		1	1	2	1	0	3	1	2		2	3	0	0	1	1	0		0	0	0	0	0	0	0	0	0	0	0	0	0	0	0	0
C. merolae 10D	1	0	0	0	0	0	0	1		0	0	0	0	0	0		1	1	2	1	0	3	1	2		2	3	0	0	2	1	0		0	0	0	0	0	0	0	0	0	0	0	0	0	0	0	0
C. merolae GT	1	0	0	0	0	0	0	1		0	0	0	0	0	0		1	1	2	1	0	3	1	2		2	3	0	0	2	1	0		0	0	0	0	0	0	0	0	0	0	0	0	0	0	0	0
C. merolae Soos CM	1	0	0	0	0	0	0	1		0	0	0	0	0	0		1	1	2	1	0	3	1	2		1	4	0	0	2	1	0		0	0	0	0	0	0	0	0	0	0	0	0	0	0	0	0
C. yangmingshanensis THAL06	1	0	0	0	0	0	0	1		0	0	0	0	0	0		1	1	2	1	0	3	1	2		2	3	0	0	2	1	0		0	0	0	0	0	0	0	0	0	0	0	0	0	0	0	0
Cyanidium caldarium UTEX2393	0	0	0	0	0	0	0	0		0	0	0	0	0	0		0	1	1	0	0	0	1	0		2	4	0	0	2	3	1		2	0	0	0	0	0	0	0	0	0	0	0	0	0	1	0
Galdieria phlegrea Soos	1	0	0	0	0	0	0	1		0	0	0	1	1	0		1	1	2	1	0	2	1	0		2	5	1	0	5	5	1		1	0	0	0	0	0	0	0	0	1	0	0	0	0	1	0
Galdieria sulphuraria 074W	1	0	0	0	0	0	0	1		0	0	0	1	0	0		1	1	2	1	0	3	1	0		3	6	1	0	3	3	1		2	0	0	0	0	0	0	0	0	1	0	0	0	0	1	0
Galdieria sulphuraria UTEX2919	0	0	0	0	0	0	0	0		0	0	0	0	0	0		0	1	3	0	0	1	1	0		2	4	0	0	4	3	2		1	0	0	0	0	0	0	0	0	0	0	0	0	0	0	0
Galdieria sulphuraria 2	1	0	0	0	0	0	0	1		0	0	0	1	0	0		1	1	2	1	0	2	1	0		2	3	1	0	3	3	1		0	0	0	0	0	0	0	0	0	0	0	0	0	0	1	0
Galdieria sulphuraria 5572	0	0	0	0	0	0	0	1		0	0	0	1	1	0		1	1	2	2	0	2	1	0		2	3	1	0	3	2	1		1	0	0	0	0	0	0	0	0	1	0	0	0	0	1	0
Galdieria sulphuraria Az2	0	0	0	0	0	0	0	0		0	0	0	1	0	0		1	1	2	1	0	1	1	0		1	3	1	0	4	2	1		1	0	0	0	0	0	0	0	0	1	0	0	0	0	1	0
Galdieria sulphuraria MS1	0	0	0	0	0	0	0	1		0	0	0	1	1	0		1	1	2	1	0	2	1	0		1	4	1	0	3	2	1		5	0	0	0	0	0	0	0	0	1	0	0	0	0	1	0
Galdieria sulphuraria MtSh	0	0	0	0	0	0	0	1		0	0	0	1	0	0		0	1	1	1	0	2	1	0		1	3	1	0	3	2	1		1	0	0	0	0	0	0	0	0	1	0	0	0	0	1	0
Galdieria sulphuraria RT22	0	0	0	0	0	0	0	0		0	0	0	1	1	0		1	1	2	1	0	2	1	0		2	4	1	0	3	2	1		4	0	0	0	0	0	0	0	0	1	0	0	0	0	1	0
Galdieria sulphuraria SAG21	0	0	0	0	0	0	0	0		0	0	0	1	0	0		0	1	2	1	0	2	1	0		1	5	1	0	3	2	1		1	0	0	0	0	0	0	0	0	1	0	0	0	0	1	0
Galdieria sulphuraria YNP55871 G1.1	0	0	0	0	0	0	0	1		0	0	0	1	1	0		1	1	2	1	0	1	1	0		2	3	1	0	3	2	1		1	0	0	0	0	0	0	0	0	1	0	0	0	0	1	0
Porphyridium purpureum 2013	1	0	0	0	0	0	0	1		0	0	0	0	0	1		1	1	2	1	0	2	1	1		3	1	1	0	1	1	0		1	0	0	0	0	0	0	0	0	1	0	0	0	0	1	0
Porphyridium purpureum CCMP1328	1	0	0	0	0	0	0	1		0	0	0	0	0	1		1	1	2	1	0	2	1	1		3	1	2	0	1	1	0		1	0	0	0	0	0	0	0	0	1	0	0	0	0	1	0
Porphyridium purpureum UTEX161	1	0	0	0	0	0	0	1		0	0	0	0	0	1		1	1	2	1	0	1	2	1		3	1	1	0	2	1	0		1	0	0	0	0	0	0	0	0	1	0	0	0	0	1	0
Cyanophora paradoxa CCMP329	0	0	1	0	0	0	0	1		2	0	0	1	1	0		0	1	2	1	0	1	1	0		3	3	0	0	5	1	1		0	0	0	0	0	0	0	0	0	0	0	0	0	0	1	1
Chloropicon primus CCMP1205	1	0	0	0	1	2	0	1		1	0	0	0	1	0		2	1	3	1	1	1	0	1		1	2	0	0	2	0	0		2	0	0	0	0	0	0	0	0	1	0	0	0	1	0	0
Ulva prolifera Qingdaoensis	1	0	0	0	1	0	0	1		0	0	0	1	1	0		0	1	1	1	1	0	1	1		1	2	0	0	1	0	0		1	0	0	0	0	0	0	0	0	1	0	0	0	0	0	0
Ulva mutabilis WT	1	0	0	0	1	0	0	1		1	0	0	1	1	0		1	1	1	1	1	1	1	1		2	2	0	0	1	0	0		4	0	0	0	0	0	0	0	0	1	0	0	0	1	0	0
Ostreococcus tauri RCC4221	1	0	0	0	1	0	0	1		0	0	0	0	0	0		1	1	0	1	2	1	0	1		0	2	0	0	2	0	0		0	0	0	0	0	0	0	0	0	0	0	0	0	0	0	0
MMETSP
Compsopogon caeruleus MMETSP0312	4	0	0	0	0	0	0	1		1	0	0	0	0	0		2	1	3	3	0	1	1	1		4	1	3	1	1	3	0		0	0	0	0	0	0	0	0	0	0	0	0	0	0	0	0
Erythrolobus australicus MMETSP1353	1	0	0	0	0	0	0	1		1	0	0	0	0	0		1	1	2	3	0	2	1	1		4	1	1	0	2	3	0		3	0	0	0	0	0	0	0	0	0	0	0	0	0	0	0
Madagascaria erythrocladioides MMETSP1450	1	0	0	0	0	0	0	1		3	0	0	2	1	1		1	3	4	3	0	3	0	0		6	4	1	2	6	1	0		5	0	0	0	0	0	0	0	0	0	0	0	0	0	0	0
Rhodosorus marinus MMETSP0315	0	0	0	0	0	0	0	2		3	0	0	0	0	3		1	1	1	2	0	2	1	1		2	2	0	0	0	3	0		1	0	0	0	0	1	0	0	0	2	0	0	0	0	0	0
Timspurckia oligopyrenoides MMETSP1172	0	0	0	0	0	0	0	0		0	0	0	2	0	3		3	0	1	0	0	2	1	1		2	0	1	0	3	3	0		1	0	0	0	0	0	0	0	0	0	0	0	0	0	0	0
1KP
Ahnfeltiopsis flabelliformis CKXF	1	0	0	0	0	0	0	1		0	0	0	0	0	3		2	1	2	1	0	1	1	0		2	2	0	0	2	1	0		1	0	0	0	0	0	0	0	0	0	0	0	0	0	1	0
Betaphycus philippinensis BWVJ	1	0	0	0	0	0	0	2		2	0	0	0	0	2		5	1	2	1	0	3	1	1		0	1	0	0	3	1	0		1	0	0	0	0	0	0	0	0	1	0	0	0	0	1	0
Chroodactylon ornatum LLXJ	1	0	0	0	0	0	0	1		1	0	0	1	0	2		2	3	2	1	0	2	1	2		2	2	0	0	2	1	0		2	0	0	0	0	0	0	0	0	0	0	0	0	1	0	0
Chondrus crispus UGPM	1	0	0	0	0	0	0	0		1	0	0	0	0	0		4	2	1	2	0	0	2	0		4	4	0	0	1	2	0		3	0	0	0	0	0	0	0	0	1	0	0	0	0	1	1
Ceramium kondoi VZWX	1	0	0	0	0	0	0	0		1	0	0	0	0	1		1	1	1	1	0	0	1	1		2	2	0	0	2	0	0		3	0	0	0	0	0	0	0	0	0	0	0	0	0	1	1
Dumontia simplex IEHF	1	0	0	0	0	0	0	1		1	0	0	0	0	2		2	1	1	1	0	2	1	1		0	1	0	0	2	2	0		2	0	0	0	0	0	0	0	0	1	0	0	0	0	1	1
Gracilaria chouae FTRP	0	0	0	0	0	0	0	0		1	0	0	0	1	1		2	1	1	1	0	0	1	1		0	1	0	0	2	1	0		1	0	0	0	0	0	0	0	0	1	0	0	0	0	0	0
Gracilaria sp. PWKQ	0	0	0	0	0	0	0	0		1	0	0	0	1	1		3	2	1	1	0	1	1	1		2	2	1	0	2	2	0		1	0	0	0	0	0	0	0	0	1	0	0	0	0	0	0
Gracilaria lemaneiformis IKWM	1	0	0	0	0	0	0	0		1	0	0	0	1	1		5	0	2	1	0	0	1	1		3	2	1	0	2	1	0		1	0	0	0	0	0	0	0	0	1	0	0	0	0	0	0
Gracilaria vermiculophylla VNAL	1	0	0	0	0	0	0	0		2	0	0	0	1	1		2	2	1	1	0	0	2	1		1	1	0	0	2	1	0		1	0	0	0	0	0	0	0	0	1	0	0	0	0	0	1
Grateloupia catenata PYDB	1	0	0	0	0	0	0	0		1	0	0	0	1	2		3	1	1	2	0	2	1	2		1	2	0	0	2	4	0		5	0	0	0	0	0	0	0	0	1	0	0	0	0	0	0
Grateloupia filicina ZJOJ	1	0	0	0	0	0	0	0		2	0	0	3	1	2		5	2	1	4	0	2	2	1		6	4	0	0	2	2	0		3	0	0	0	0	0	0	0	0	2	0	0	0	0	0	0
Grateloupia livida IKIZ	1	0	0	0	0	0	0	0		1	0	0	0	1	2		2	1	1	1	0	2	1	1		1	2	0	0	1	1	0		2	0	0	0	0	0	0	0	0	1	0	0	0	0	0	0
Grateloupia turuturu URSB	1	0	0	0	0	0	0	0		1	0	0	0	1	2		3	1	1	1	0	1	1	1		1	1	0	0	2	2	0		2	0	0	0	0	0	0	0	0	1	0	0	0	0	0	0
Gloiopeltis furcata SBLT	1	0	0	0	0	0	0	1		1	0	0	0	0	1		2	1	1	1	0	1	1	0		2	2	0	0	2	2	0		1	0	0	0	0	0	0	0	0	2	0	0	0	0	0	0
Kappaphycus alvarezii IHJY	1	0	0	0	0	0	0	1		1	0	0	0	2	3		2	1	0	1	0	2	1	1		1	3	0	0	2	1	0		2	0	0	0	0	0	0	0	0	2	0	0	0	0	1	0
Mazzaella japonica WEJN	1	0	0	0	0	0	0	0		1	0	0	0	1	0		4	2	3	1	0	1	2	0		1	2	0	0	1	3	0		2	0	0	0	0	0	0	0	0	0	0	0	0	0	0	0
Neosiphonia japonica XAXW	1	0	0	0	0	0	0	0		0	0	0	0	1	1		3	0	1	1	0	2	2	2		2	1	0	0	2	0	0		0	0	0	0	0	0	0	0	0	1	0	0	0	0	1	0
Eucheuma denticulatum JEBK	1	0	0	0	0	0	0	1		1	0	0	0	1	2		3	1	1	1	0	2	2	1		1	1	0	0	2	3	0		1	0	0	0	0	0	0	0	0	1	0	0	0	0	0	0
Rhodochaete parvula JJZR	0	0	0	0	0	0	0	0		0	0	0	0	0	0		1	0	3	0	0	2	1	1		3	1	0	1	2	1	0		5	0	0	0	0	0	0	0	0	2	0	0	0	0	0	0
Gracilaria blodgettii	1	0	0	0	0	0	0	0		2	0	0	0	1	2		2	1	1	1	0	0	1	1		2	1	0	0	2	1	0		4	0	0	0	0	0	0	0	0	1	0	0	0	0	1	0
Rhodella violacea RTLC	1	0	0	0	0	0	0	2		1	0	0	0	0	0		1	1	2	1	0	3	1	2		3	1	1	0	4	2	0		0	0	0	0	0	0	0	0	0	0	0	0	0	0	0	0
Neopyropia yezoensis ZULJ	1	0	0	0	0	0	0	1		2	0	0	1	1	0		3	2	2	1	0	0	1	1		4	4	0	0	1	4	0		0	0	0	0	0	0	0	0	0	0	0	0	0	0	1	1
EXCLUDED
Rhodella maculata MMETSP0167	1	0	0	0	0	0	0	1		1	0	0	0	0	0		1	2	3	1	0	1	4	1		3	1	3	0	3	10	0		0	0	0	0	0	0	0	0	0	0	0	0	0	0	0	0
Rhodella maculata MMETSP0314	0	0	0	0	0	0	0	0		1	0	0	0	0	0		1	1	2	2	0	1	0	0		2	0	1	0	2	8	0		0	0	0	0	0	0	0	0	0	0	0	0	0	0	0	0
Rhodosorus marinus MMETSP0011	11	0	1	0	0	0	0	3		2	0	0	0	0	2		8	9	8	4	0	11	5	12		4	5	0	0	0	46	0		7	0	0	0	0	0	0	0	0	2	0	0	0	0	0	0
Porphyridium aerugineum MMETSP0313	1	0	0	0	0	0	0	0		0	0	0	0	0	0		1	2	3	1	0	2	1	1		5	2	0	0	2	2	0		0	0	0	0	0	0	0	0	0	0	0	0	0	1	1	0
Erythrolobus madagascarensis MMETSP1354	1	0	0	0	0	0	0	1		1	0	0	0	0	0		2	1	3	1	0	2	1	0		2	1	1	0	1	1	0		0	0	0	0	0	0	0	0	0	0	0	0	0	0	0	0
Neoporphyra haitanensis PH40	0	0	1	0	0	0	0	1		1	0	0	1	0	0		2	1	1	1	0	0	1	1		3	2	0	0	1	4	0		1	0	0	0	0	0	0	0	0	0	0	1	0	0	1	0
Neoporphyra haitanensis ZD1	1	0	0	0	0	0	0	1		1	0	0	1	0	0		0	1	1	2	0	0	1	1		1	2	0	0	1	4	0		1	0	0	0	0	0	0	0	0	0	0	1	0	0	0	0
Glaucosphaera vacuolata RSOF	1	0	0	0	0	0	0	1		1	0	0	0	0	0		1	4	4	0	0	2	1	0		4	1	0	0	0	0	0		1	0	0	0	0	0	0	0	0	1	0	0	0	0	1	0
Heterosiphonia pulchra YSBD	2	0	0	0	0	0	0	0		1	0	0	1	2	1		1	1	2	1	0	1	1	1		2	2	0	0	1	0	0		0	0	0	0	0	0	0	0	0	1	0	0	0	0	1	1
Porphyridium cruentum OBUY	1	0	0	0	0	0	0	0		0	0	0	0	0	1		1	1	2	1	0	0	1	1		3	1	0	0	0	0	0		1	0	0	0	0	0	0	0	0	1	0	0	0	0	0	0
Porphyridium purpureum PVGP	1	0	0	0	0	0	0	0		1	0	0	0	0	0		1	1	0	1	0	2	1	1		1	1	0	0	0	0	0		1	0	0	0	0	0	0	0	0	0	0	0	0	0	0	0
Symphiocladia latiscula UYFR	1	0	0	0	0	0	0	2		1	0	0	0	0	1		1	1	1	1	0	0	1	2		2	3	0	0	3	1	0		0	0	0	0	0	0	0	0	0	0	0	0	0	0	1	1
[truncated: 35 more columns]
