# Supplementary material for: Identification of Incomplete Annotations of Biosynthesis Pathways in Rhodophytes Using a Multi-Omics Approach
Source: Mar Drugs. 2023 Dec 19;22(1):3. doi: 10.3390/md22010003 (PMC10817344; doi:10.3390/md22010003)
Supplement: Supplementary file 1 [file marinedrugs-22-00003-s001.zip › FileS2_Gene duplication annotations for ancestral nodes.xlsx]

## Sheet: Summary
File S2. Gene duplication annotations for ancestral nodes. Gene duplication data is sorted into separate sheets for each notable internal node. The sheet for each node contains both the gene duplication data, as well as the functional annotations retrieved for each duplicated gene.

## Sheet: 0
Orthogroup	Species Tree Node	Gene Tree Node	Support	Type	Genes 1	Genes 2				Sequence Name	Annotation GO ID	Enzyme Code	InterPro Accession	KO
OG0000010	N0	n0	1	Non-Terminal	Chloro_primus_CCMP1205_QDZ21561.1, A_taxiformis_Guam_g2575.t1, A_taxiformis_Guam_g7721.t1, C_paradoxa_CCMP329_g9284.t1, C_paradoxa_CCMP329_g2150.t1, C_paradoxa_CCMP329_g10866.t1, C_yangmingshanensis_KAF6004544.1, C_merolae_10DT_g3238.t1, C_merolae_10D_XP_005538470.1, C_merolae_GT_g3281.t1, G_phlegrea_Soos_g2387.1, Gsulp5572_G5207.1, GsulpMtSh_G4613.1, G_sulphuraria_UTEX2919_g3566.t1, C_caldarium_…	O_tauri_RCC4221_CEG00460.1, Ulva_mutabilis_WT_g2612.t1, Ulva_prolifera_Qingdaoensis_g6392.t1, Chloro_primus_CCMP1205_QDZ21047.1, C_paradoxa_CCMP329_g11426.t1, C_paradoxa_CCMP329_g368.t1, C_yangmingshanensis_KAF6005454.1, CmerSOOS_G4360.1, C_merolae_10DT_g206.t1, C_merolae_GT_g298.t1, C_merolae_10D_XP_005535774.1, A_taxiformis_Cali_g6045.t1, A_taxiformis_Guam_g9500.t1, A_taxiformis_SC_g2268.t1, A_…				A_taxiformis_Cali_g100.t1	GO:0005524,GO:0016020,GO:0140359	EC:7	IPR013525,IPR027417,IPR043926,IPR003439,IPR021869,IPR003439,IPR027417	null
OG0000011	N0	n0	1	Non-Terminal	Ulva_mutabilis_WT_g6988.t1, Ulva_prolifera_Qingdaoensis_g5352.t1, Chloro_primus_CCMP1205_QDZ21128.1, O_tauri_RCC4221_CAL56917.1, N_yezoensis_RZ_g7235.t1, Por_umbilicalis_OSX70254.1, P_purpureum_UTEX161_g6078.t1, P_purpureum_2013_g6520.t1, P_purpureum_CCMP1328_KAA8490851.1, Grac_chorda_PXF43371.1, G_lemaneiformis_981_g485.t1, Grac_domingensis_KAI0561438.1, Grac_verm_g1086.t1, A_taxiformis_Cali_g27…	Chloro_primus_CCMP1205_QDZ17880.1, O_tauri_RCC4221_CEF99366.1, C_paradoxa_CCMP329_g11713.t1, K_alvarezii_kp_g1594.t1, K_alvarezii_kp_g2568.t1, Grac_chorda_PXF41264.1, G_lemaneiformis_981_g807.t1, Grac_domingensis_KAI0566883.1, Grac_verm_g352.t1, C_crispus_XP_005712975.1, A_taxiformis_Cali_g2652.t1, A_taxiformis_Guam_g9029.t1, A_taxiformis_SC_g2550.t1, N_yezoensis_RZ_g6432.t1, P_purpureum_UTEX161_…				A_taxiformis_Cali_g1003.t1	null	null	IPR004000,IPR004000,IPR004000,IPR020902,IPR004001,IPR043129,IPR043129	K05692,K05692
OG0000012	N0	n0	1	Non-Terminal	C_paradoxa_CCMP329_g2169.t1, O_tauri_RCC4221_CEF98863.1, G_phlegrea_Soos_g3346.1, G_sulphuraria_074W_XP_005707440.1, G_sulphuraria_UTEX2919_g3433.t1, K_alvarezii_kp_g6112.t1, Chloro_primus_CCMP1205_QDZ23114.1, P_purpureum_2013_g575.t1, P_purpureum_CCMP1328_KAA8492451.1, P_purpureum_UTEX161_g3029.t1, N_yezoensis_RZ_g7463.t1, A_taxiformis_Cali_g7295.t1, A_taxiformis_SC_g1684.t1, A_taxiformis_SC_g83…	Ulva_mutabilis_WT_g2911.t1, Ulva_prolifera_Qingdaoensis_g6650.t1, Chloro_primus_CCMP1205_QDZ20455.1, C_paradoxa_CCMP329_g10179.t1, N_yezoensis_RZ_g6339.t1, Por_umbilicalis_OSX68913.1, Grac_verm_g2992.t1, Grac_chorda_PXF44626.1, Grac_domingensis_KAI0564933.1, G_lemaneiformis_981_g443.t1, C_crispus_XP_005711119.1, A_taxiformis_Cali_g7437.t1, A_taxiformis_Guam_g1720.t1, A_taxiformis_SC_g844.t1, A_ta…				A_taxiformis_Cali_g1010.t1	GO:0004722,GO:0005886,GO:0006470,GO:0042742,GO:0043169,GO:0048046	EC:3.1.3.16	IPR036457,IPR001932,IPR015655,IPR000222,IPR001932,IPR001932,IPR036457	K17506
OG0000013	N0	n0	1	Non-Terminal	C_yangmingshanensis_KAF6002923.1, CmerSOOS_G2527.1, C_merolae_10DT_g826.t1, C_merolae_10D_XP_005536973.1, C_merolae_GT_g905.t1, G_phlegrea_Soos_g488.1, C_caldarium_UTEX2393_g2189.t1, GsulpYNP55871_G884.8, GsulphAz2_G1279.71, GsulpMtSh_G1130.1, G_sulphuraria_UTEX2919_g4428.t1, Gsulp5572_G3634.1, Gsulp002_G4076.1, GsulpSAG21_G4832.1, G_sulphuraria_074W_XP_005706861.1, GsulpMS1_G1157.1, GsulpRT22_G4…	P_purpureum_2013_g4322.t1, P_purpureum_CCMP1328_KAA8492608.1, P_purpureum_UTEX161_g2757.t1, A_taxiformis_Guam_g4453.t1, C_paradoxa_CCMP329_g6189.t1, Ulva_mutabilis_WT_g5924.t1, Ulva_prolifera_Qingdaoensis_g5073.t1, Chloro_primus_CCMP1205_QDZ21712.1, O_tauri_RCC4221_CEG01563.1, P_purpureum_2013_g2190.t1, P_purpureum_CCMP1328_KAA8490469.1, P_purpureum_CCMP1328_KAA8499003.1, P_purpureum_UTEX161_g561…				A_taxiformis_Cali_g104.t1	GO:0004601,GO:0020037,GO:0034599	EC:1.11.1	IPR002016,IPR002207,IPR002016,IPR044831,IPR019793,IPR002016,IPR010255	K00434,K00434
OG0000014	N0	n0	1	Non-Terminal	C_merolae_10DT_g982.t1, C_merolae_10D_XP_005535093.1, C_merolae_GT_g1952.t1, C_yangmingshanensis_KAF6000450.1, CmerSOOS_G810.1, G_phlegrea_Soos_g4814.1, Gsulp002_G544.1, GsulpSAG21_G2379.1, GsulpRT22_G1018.1, GsulpMS1_G1399.1, G_sulphuraria_074W_XP_005705351.1, Gsulp5572_G1470.1, GsulphAz2_G2781.95, GsulpYNP55871_G552.5, C_caldarium_UTEX2393_g2933.t1, G_sulphuraria_UTEX2919_g3056.t1, GsulpMtSh_G7…	G_phlegrea_Soos_g4844.1, Gsulp5572_G4101.1, Gsulp002_G5567.1, GsulpSAG21_G3184.1, G_sulphuraria_074W_XP_005707101.1, GsulpMS1_G5775.1, GsulpRT22_G841.1, GsulpMS1_G670.1, GsulpRT22_G5520.1, GsulphAz2_G4725.117, GsulpYNP55871_G4844.4, GsulpMtSh_G3985.1, G_sulphuraria_UTEX2919_g2704.t1, C_caldarium_UTEX2393_g1447.t1, C_yangmingshanensis_KAF6000704.1, CmerSOOS_G2910.1, C_merolae_10DT_g491.t1, C_merol…				A_taxiformis_Cali_g1059.t1	GO:0000132,GO:0000281,GO:0003924,GO:0005525,GO:0005730,GO:0005758,GO:0005794,GO:0005813,GO:0005818,GO:0005829,GO:0005912,GO:0005925,GO:0006457,GO:0006836,GO:0007021,GO:0007098,GO:0009410,GO:0009792,GO:0009914,GO:0010811,GO:0015870,GO:0016328,GO:0019003,GO:0030540,GO:0031116,GO:0032550,GO:0034260,GO:0034333,GO:0036445,GO:0042908,GO:0043622,GO:0045196,GO:0051457,GO:0070830,GO:0072089,GO:0072488,GO:…	EC:3.6.1	IPR006689,IPR027417,IPR006689,IPR005225,IPR044612,IPR027417	K07943,K21596
OG0000014	N0	n145	1	Non-Terminal	G_phlegrea_Soos_g4844.1, Gsulp5572_G4101.1, Gsulp002_G5567.1, GsulpSAG21_G3184.1, G_sulphuraria_074W_XP_005707101.1, GsulpMS1_G5775.1, GsulpRT22_G841.1, GsulpMS1_G670.1, GsulpRT22_G5520.1, GsulphAz2_G4725.117, GsulpYNP55871_G4844.4, GsulpMtSh_G3985.1, G_sulphuraria_UTEX2919_g2704.t1, C_caldarium_UTEX2393_g1447.t1, C_yangmingshanensis_KAF6000704.1, CmerSOOS_G2910.1, C_merolae_10DT_g491.t1, C_merol…	G_lemaneiformis_981_g9383.t1, C_paradoxa_CCMP329_g10924.t1, A_taxiformis_Guam_g6470.t1, A_taxiformis_Guam_g919.t1, A_taxiformis_Guam_g918.t1, A_taxiformis_Guam_g3096.t1, Por_umbilicalis_OSX80718.1, Por_umbilicalis_OSX80720.1, N_yezoensis_RZ_g3215.t1, N_yezoensis_RZ_g3216.t1, N_yezoensis_RZ_g3214.t1, A_taxiformis_Cali_g164.t1, Ulva_prolifera_Qingdaoensis_g1794.t1, A_taxiformis_Guam_g1138.t1, A_tax…				A_taxiformis_Cali_g1064.t1	GO:0009570,GO:0010236	null	IPR006843,IPR039633	null
OG0000021	N0	n0	1	Non-Terminal	N_yezoensis_RZ_g4772.t1, Por_umbilicalis_OSX76578.1, Grac_chorda_PXF46733.1, G_lemaneiformis_981_g1620.t1, Grac_domingensis_KAI0567521.1, Grac_verm_g3361.t1, C_crispus_XP_005711728.1, K_alvarezii_kp_g642.t1, K_alvarezii_kp_g10319.t1, K_alvarezii_kp_g6177.t1, A_taxiformis_Cali_g961.t1, A_taxiformis_Guam_g553.t1, A_taxiformis_SC_g9414.t1, Chloro_primus_CCMP1205_QDZ25817.1, Chloro_primus_CCMP1205_QD…	C_paradoxa_CCMP329_g11346.t1, GsulpMS1_G457.1, C_paradoxa_CCMP329_g5193.t1, C_merolae_10DT_g1421.t1, C_merolae_10D_XP_005537404.1, C_merolae_GT_g687.t1, C_yangmingshanensis_KAF6002632.1, CmerSOOS_G298.1, Gsulp002_G4753.1, Gsulp5572_G4540.1, C_caldarium_UTEX2393_g735.t1, GsulpMtSh_G4350.1, G_sulphuraria_UTEX2919_g2958.t1, GsulphAz2_G4591.116, GsulpYNP55871_G5150.5, GsulpSAG21_G5450.1, G_sulphurari…				A_taxiformis_Cali_g1079.t1	GO:0004827,GO:0005524,GO:0005829,GO:0005886,GO:0006433,GO:0008270,GO:0015718,GO:0017101,GO:0017148,GO:0032869,GO:0035613,GO:0042803,GO:0044539,GO:0051020,GO:0071346,GO:0097452,GO:1990904	EC:6.1.1.15	IPR002316,IPR045864,IPR016061,IPR004499,IPR004154,IPR017449,IPR036621,IPR002314,IPR004499,IPR004499,IPR006195,IPR033721,IPR017449,IPR045864	K01881,K14163,K14163,K01881
OG0000022	N0	n0	1	Non-Terminal	C_paradoxa_CCMP329_g2062.t1, C_paradoxa_CCMP329_g4573.t1, Ulva_mutabilis_WT_g298.t1, Ulva_prolifera_Qingdaoensis_g1569.t1, C_merolae_10DT_g1598.t1, C_merolae_10D_XP_005538301.1, C_merolae_GT_g1694.t1, C_yangmingshanensis_KAF6003978.1, CmerSOOS_G860.1, P_purpureum_CCMP1328_KAA8500072.1, P_purpureum_2013_g2498.t1, P_purpureum_UTEX161_g6839.t1, G_phlegrea_Soos_g3812.1, G_sulphuraria_074W_XP_00570422…	Chloro_primus_CCMP1205_QDZ19973.1, Chloro_primus_CCMP1205_QDZ22287.1, Ulva_prolifera_Qingdaoensis_g6641.t1, A_taxiformis_Guam_g5594.t1, A_taxiformis_SC_g4278.t1, C_paradoxa_CCMP329_g2287.t1, Chloro_primus_CCMP1205_QDZ21637.1, Chloro_primus_CCMP1205_QDZ19002.1, C_paradoxa_CCMP329_g63.t1, Ulva_mutabilis_WT_g3308.t1, Ulva_prolifera_Qingdaoensis_g7000.t1, N_yezoensis_RZ_g1690.t1, Por_umbilicalis_OSX8…				A_taxiformis_Cali_g1081.t1	GO:0000447,GO:0003729,GO:0003735,GO:0005618,GO:0005730,GO:0005739,GO:0005774,GO:0005886,GO:0006407,GO:0006412,GO:0006611,GO:0009506,GO:0015833,GO:0019901,GO:0022627,GO:0031503,GO:0051726,GO:0071166,GO:0098556	null	IPR001892,IPR001892,IPR027437,IPR018269,IPR001892,IPR001892,IPR010979	K02964,K02964
OG0000025	N0	n0	1	Non-Terminal	C_paradoxa_CCMP329_g5666.t1, C_paradoxa_CCMP329_g7645.t1, Ulva_mutabilis_WT_g4375.t1, Ulva_prolifera_Qingdaoensis_g8576.t1, Chloro_primus_CCMP1205_QDZ19866.1, O_tauri_RCC4221_CAL51819.1, P_purpureum_2013_g909.t1, P_purpureum_CCMP1328_KAA8491802.1, P_purpureum_UTEX161_g4180.t1, K_alvarezii_kp_g5757.t1, K_alvarezii_kp_g6405.t1, K_alvarezii_kp_g6404.t1, A_taxiformis_SC_g4385.t1, K_alvarezii_kp_g6545…	Chloro_primus_CCMP1205_QDZ19287.1, C_paradoxa_CCMP329_g11723.t1, Ulva_mutabilis_WT_g37.t1, Ulva_mutabilis_WT_g38.t1, Ulva_mutabilis_WT_g1532.t1, Ulva_prolifera_Qingdaoensis_g3364.t1, Ulva_prolifera_Qingdaoensis_g3367.t1, Ulva_mutabilis_WT_g7651.t1, Ulva_prolifera_Qingdaoensis_g3365.t1, Ulva_prolifera_Qingdaoensis_g3374.t1, Ulva_prolifera_Qingdaoensis_g5588.t1, O_tauri_RCC4221_CEF98248.1, A_taxifo…				A_taxiformis_Cali_g1141.t1	GO:0005509	null	IPR002048,IPR029527,IPR018247,IPR002048,IPR002048,IPR002048,IPR002048,IPR011992	K10840,K16465,K10840
OG0000027	N0	n0	1	Non-Terminal	C_merolae_10DT_g1307.t1, C_merolae_10D_XP_005535743.1, C_merolae_GT_g30.t1, C_yangmingshanensis_KAF6005493.1, CmerSOOS_G4235.1, G_phlegrea_Soos_g4781.1, GsulpMtSh_G4252.1, G_sulphuraria_UTEX2919_g4436.t1, G_sulphuraria_UTEX2919_g876.t1, GsulphAz2_G4150.112, GsulpYNP55871_G1665.1, C_caldarium_UTEX2393_g1789.t1, Gsulp002_G4405.1, GsulpMS1_G6010.1, GsulpRT22_G4981.1, Gsulp5572_G3631.1, GsulpSAG21_G4…	C_merolae_10DT_g818.t1, C_merolae_10D_XP_005537931.1, C_merolae_GT_g128.t1, C_yangmingshanensis_KAF6005020.1, CmerSOOS_G3620.1, Ulva_mutabilis_WT_g2586.t1, Ulva_prolifera_Qingdaoensis_g6373.t1, C_paradoxa_CCMP329_g5300.t1, P_purpureum_2013_g5859.t1, P_purpureum_CCMP1328_KAA8495478.1, P_purpureum_UTEX161_g4352.t1, N_yezoensis_RZ_g7099.t1, Por_umbilicalis_OSX80467.1, Grac_chorda_PXF42038.1, G_leman…				A_taxiformis_Cali_g1146.t1	GO:0005768,GO:0005774,GO:0005802,GO:0009506,GO:0016021	null	IPR004240,IPR004240	K17086
OG0000027	N0	n37	1	Non-Terminal	C_merolae_10DT_g818.t1, C_merolae_10D_XP_005537931.1, C_merolae_GT_g128.t1, C_yangmingshanensis_KAF6005020.1, CmerSOOS_G3620.1, Ulva_mutabilis_WT_g2586.t1, Ulva_prolifera_Qingdaoensis_g6373.t1, C_paradoxa_CCMP329_g5300.t1, P_purpureum_2013_g5859.t1, P_purpureum_CCMP1328_KAA8495478.1, P_purpureum_UTEX161_g4352.t1, N_yezoensis_RZ_g7099.t1, Por_umbilicalis_OSX80467.1, Grac_chorda_PXF42038.1, G_leman…	A_taxiformis_Guam_g9749.t1, N_yezoensis_RZ_g784.t1, Por_umbilicalis_OSX75840.1, P_purpureum_2013_g2822.t1, P_purpureum_CCMP1328_KAA8492771.1, P_purpureum_UTEX161_g1817.t1, Grac_chorda_PXF42005.1, G_lemaneiformis_981_g7683.t1, Grac_domingensis_KAI0560197.1, Grac_verm_g781.t1, C_crispus_XP_005719372.1, K_alvarezii_kp_g873.t1, K_alvarezii_kp_g12056.t1, A_taxiformis_Cali_g570.t1, A_taxiformis_Guam_g9…				A_taxiformis_Cali_g1168.t1	GO:0005272,GO:0005452,GO:0006855,GO:0009410,GO:0015106,GO:0015252,GO:0015701,GO:0016021,GO:0016323,GO:0030003,GO:0035445,GO:0035725,GO:0042044,GO:0042910,GO:0046715,GO:0046983,GO:1902600	EC:7	IPR003020,IPR011531,IPR016152,IPR003020,IPR016152	K13862
OG0000035	N0	n0	1	Non-Terminal	Ulva_mutabilis_WT_g6975.t1, Ulva_prolifera_Qingdaoensis_g5365.t1, Chloro_primus_CCMP1205_QDZ17833.1, G_lemaneiformis_981_g4095.t1, K_alvarezii_kp_g6182.t1, K_alvarezii_kp_g10315.t1, C_crispus_XP_005714510.1, A_taxiformis_Cali_g974.t1, A_taxiformis_SC_g1239.t1, A_taxiformis_SC_g9426.t1, A_taxiformis_SC_g9432.t1, Grac_verm_g3375.t1, Grac_domingensis_KAI0560363.1, Grac_domingensis_KAI0558553.1, Grac…	C_merolae_10DT_g2253.t1, C_merolae_GT_g2251.t1, C_merolae_10D_XP_005537363.1, CmerSOOS_G1373.1, C_yangmingshanensis_KAF6002682.1, P_purpureum_2013_g6320.t1, P_purpureum_CCMP1328_KAA8492008.1, P_purpureum_UTEX161_g5371.t1, K_alvarezii_kp_g7328.t1, K_alvarezii_kp_g7530.t1, A_taxiformis_Cali_g3274.t1, A_taxiformis_Guam_g8941.t1, A_taxiformis_SC_g8291.t1, C_crispus_XP_005711344.1, Grac_domingensis_KA…				A_taxiformis_Cali_g1215.t1	GO:0005509	null	IPR002048,IPR018247,IPR018247,IPR018247,IPR002048,IPR002048,IPR002048,IPR002048,IPR002048,IPR011992	K02183,K02183
OG0000043	N0	n0	1	Non-Terminal	C_merolae_10DT_g3491.t1, C_merolae_10D_XP_005537793.1, C_merolae_GT_g3538.t1, C_yangmingshanensis_KAF6003809.1, CmerSOOS_G2969.1, P_purpureum_2013_g5098.t1, P_purpureum_CCMP1328_KAA8491466.1, P_purpureum_UTEX161_g3631.t1, GsulpSAG21_G3271.1, GsulpMS1_G5475.1, G_sulphuraria_074W_XP_005706257.1, GsulpRT22_G403.1, GsulpRT22_G5410.1, Gsulp002_G3812.1, G_phlegrea_Soos_g3009.1, Gsulp5572_G4259.1, G_sul…	A_taxiformis_Guam_g13381.t1, P_purpureum_2013_g3165.t1, P_purpureum_UTEX161_g6800.t1, P_purpureum_CCMP1328_KAA8496452.1, N_yezoensis_RZ_g4074.t1, Por_umbilicalis_OSX73600.1, A_taxiformis_Cali_g7421.t1, Grac_chorda_PXF50181.1, G_lemaneiformis_981_g5059.t1, Grac_domingensis_KAI0564619.1, Grac_verm_g617.t1, K_alvarezii_kp_g1338.t1, K_alvarezii_kp_g7364.t1, C_crispus_XP_005712598.1, O_tauri_RCC4221_C…				A_taxiformis_Cali_g1231.t1	GO:0003723,GO:0003724,GO:0005524,GO:0006401	EC:3.6.4.13	IPR001650,IPR012961,IPR011545,IPR027417,IPR016438,IPR027417,IPR014001,IPR001650,IPR027417	K12599,K12599
OG0000052	N0	n0	1	Non-Terminal	Chloro_primus_CCMP1205_QDZ21818.1, Ulva_mutabilis_WT_g6300.t1, Ulva_prolifera_Qingdaoensis_g7716.t1, O_tauri_RCC4221_CAL53584.1, C_paradoxa_CCMP329_g7722.t1, G_phlegrea_Soos_g4559.1, Gsulp5572_G2627.1, GsulpMtSh_G1341.1, GsulpYNP55871_G1232.1, C_caldarium_UTEX2393_g3501.t1, GsulphAz2_G1759.80, G_sulphuraria_UTEX2919_g4283.t1, GsulpSAG21_G3320.1, G_sulphuraria_074W_XP_005704838.1, GsulpRT22_G4003.…	O_tauri_RCC4221_CEF99113.1, Chloro_primus_CCMP1205_QDZ24424.1, Ulva_mutabilis_WT_g7526.t1, Ulva_prolifera_Qingdaoensis_g4583.t1, N_yezoensis_RZ_g67.t1, Por_umbilicalis_OSX81078.1, Chloro_primus_CCMP1205_QDZ19996.1, O_tauri_RCC4221_CAL55965.1, K_alvarezii_kp_g6256.t1, C_paradoxa_CCMP329_g5417.t1, P_purpureum_2013_g216.t1, P_purpureum_UTEX161_g6405.t1, P_purpureum_CCMP1328_KAA8495540.1, Grac_chorda…				A_taxiformis_Cali_g1234.t1	null	null	IPR006869	null
OG0000071	N0	n0	1	Non-Terminal	C_merolae_10DT_g426.t1, C_merolae_10D_XP_005537265.1, C_merolae_GT_g584.t1, C_yangmingshanensis_KAF6002783.1, CmerSOOS_G1414.1, C_paradoxa_CCMP329_g945.t1, Ulva_mutabilis_WT_g526.t1, Ulva_prolifera_Qingdaoensis_g588.t1, O_tauri_RCC4221_CEF97423.1, Chloro_primus_CCMP1205_QDZ25242.1, Ulva_mutabilis_WT_g527.t1, Ulva_prolifera_Qingdaoensis_g589.t1, G_phlegrea_Soos_g4136.1, Gsulp5572_G4756.1, GsulphAz…	C_merolae_10DT_g2311.t1, C_merolae_10D_XP_005537154.1, C_merolae_GT_g2290.t1, CmerSOOS_G2644.1, C_yangmingshanensis_KAF6003119.1, C_yangmingshanensis_KAF6003120.1, O_tauri_RCC4221_CEF97134.1, Chloro_primus_CCMP1205_QDZ25877.1, Ulva_mutabilis_WT_g1659.t1, Ulva_prolifera_Qingdaoensis_g8624.t1, C_paradoxa_CCMP329_g8752.t1, P_purpureum_UTEX161_g3839.t1, P_purpureum_CCMP1328_KAA8493347.1, P_purpureum_…				A_taxiformis_Cali_g1304.t1	GO:0003924,GO:0005525	EC:3.6.1	IPR006689,IPR027417,IPR005225,IPR027417	K07952
OG0000073	N0	n0	1	Non-Terminal	O_tauri_RCC4221_CEF96474.1, Chloro_primus_CCMP1205_QDZ23088.1, Ulva_mutabilis_WT_g8010.t1, Ulva_prolifera_Qingdaoensis_g3544.t1, N_yezoensis_RZ_g4030.t1, Por_umbilicalis_OSX79113.1, K_alvarezii_kp_g962.t1, K_alvarezii_kp_g6348.t1, Grac_chorda_PXF42095.1, G_lemaneiformis_981_g1673.t1, Grac_domingensis_KAI0563219.1, Grac_verm_g153.t1, C_crispus_XP_005713045.1, A_taxiformis_SC_g708.t1, A_taxiformis_…	C_paradoxa_CCMP329_g4699.t1, Ulva_mutabilis_WT_g1932.t1, Ulva_prolifera_Qingdaoensis_g1057.t1, Chloro_primus_CCMP1205_QDZ17846.1, O_tauri_RCC4221_CEF99333.1, C_merolae_10DT_g1072.t1, C_merolae_GT_g1168.t1, C_merolae_10D_XP_005538149.1, CmerSOOS_G3654.1, C_yangmingshanensis_KAF6004870.1, C_yangmingshanensis_KAF6004869.1, P_purpureum_2013_g1244.t1, P_purpureum_UTEX161_g5505.t1, P_purpureum_CCMP1328…				A_taxiformis_Cali_g1305.t1	GO:0003975,GO:0005768,GO:0005774,GO:0005802,GO:0006488,GO:0008963,GO:0009506,GO:0016021	EC:2.7.8.13,EC:2.7.8.15	IPR000715,IPR004240,IPR004240,IPR033895	K17086
OG0000084	N0	n0	1	Non-Terminal	Chloro_primus_CCMP1205_QDZ22053.1, O_tauri_RCC4221_CEG01502.1, Ulva_mutabilis_WT_g3280.t1, Ulva_prolifera_Qingdaoensis_g5232.t1, C_paradoxa_CCMP329_g939.t1, P_purpureum_CCMP1328_KAA8491831.1, P_purpureum_2013_g884.t1, P_purpureum_UTEX161_g6631.t1, N_yezoensis_RZ_g6134.t1, Por_umbilicalis_OSX79137.1, A_taxiformis_Cali_g107.t1, A_taxiformis_Guam_g2417.t1, A_taxiformis_SC_g7845.t1, Grac_chorda_PXF43…	G_lemaneiformis_981_g4263.t1, G_lemaneiformis_981_g10107.t1, A_taxiformis_SC_g4388.t1, Ulva_mutabilis_WT_g6302.t1, Ulva_prolifera_Qingdaoensis_g7714.t1, Chloro_primus_CCMP1205_QDZ23477.1, O_tauri_RCC4221_CEG01647.1, G_phlegrea_Soos_g268.1, G_phlegrea_Soos_g2929.1, G_sulphuraria_UTEX2919_g2225.t1, C_caldarium_UTEX2393_g616.t1, GsulpMtSh_G3547.1, G_sulphuraria_UTEX2919_g2449.t1, G_sulphuraria_UTEX2…				A_taxiformis_Cali_g1307.t1	GO:0005739,GO:0009941,GO:0010224,GO:0032502	null	IPR006968,IPR006968	null
OG0000244	N0	n0	1	Non-Terminal	C_paradoxa_CCMP329_g2541.t1, Ulva_mutabilis_WT_g5459.t1, Ulva_prolifera_Qingdaoensis_g3724.t1, O_tauri_RCC4221_CEF99268.1, Chloro_primus_CCMP1205_QDZ22864.1, C_merolae_10DT_g1094.t1, C_merolae_10D_XP_005539013.1, C_merolae_GT_g1180.t1, C_yangmingshanensis_KAF6003361.1, CmerSOOS_G2702.1, G_phlegrea_Soos_g1617.1, Gsulp5572_G1604.1, GsulpSAG21_G1744.1, GsulpMS1_G858.1, G_sulphuraria_074W_XP_00570453…	A_taxiformis_Guam_g2761.t1, A_taxiformis_Guam_g9460.t1, A_taxiformis_Guam_g7077.t1, C_paradoxa_CCMP329_g7031.t1, Chloro_primus_CCMP1205_QDZ20763.1, O_tauri_RCC4221_CEG01412.1, P_purpureum_UTEX161_g1302.t1, P_purpureum_2013_g7055.t1, P_purpureum_CCMP1328_KAA8493872.1, N_yezoensis_RZ_g918.t1, Por_umbilicalis_OSX76846.1, Ulva_prolifera_Qingdaoensis_g725.t1, Grac_chorda_PXF47583.1, G_lemaneiformis_98…				A_taxiformis_Cali_g1325.t1	GO:0007568,GO:0008893,GO:0009507,GO:0009611,GO:0010150,GO:0015969,GO:0015979	EC:3.1.7.2	IPR002912,IPR012675,IPR004095,IPR007685,IPR043519,IPR002912,IPR004095,IPR003607,IPR007685,IPR033655,IPR045865,IPR012676,IPR043519	K00951,K00951
OG0000245	N0	n0	1	Non-Terminal	Ulva_mutabilis_WT_g6485.t1, Ulva_prolifera_Qingdaoensis_g2641.t1, Chloro_primus_CCMP1205_QDZ20434.1, O_tauri_RCC4221_CEF98631.1, C_paradoxa_CCMP329_g11230.t1, C_merolae_10DT_g1476.t1, C_merolae_10D_XP_005538857.1, C_merolae_GT_g1889.t1, C_yangmingshanensis_KAF6005437.1, CmerSOOS_G4083.1, A_taxiformis_Guam_g8331.t1, A_taxiformis_Guam_g12793.t1, P_purpureum_2013_g1962.t1, P_purpureum_UTEX161_g6947.…	Chloro_primus_CCMP1205_QDZ17666.1, Ulva_mutabilis_WT_g3637.t1, Ulva_prolifera_Qingdaoensis_g5157.t1, O_tauri_RCC4221_CEF98564.1, C_paradoxa_CCMP329_g1005.t1, P_purpureum_CCMP1328_KAA8498025.1, P_purpureum_2013_g1182.t1, P_purpureum_UTEX161_g6323.t1, C_yangmingshanensis_KAF6004238.1, CmerSOOS_G3271.1, C_merolae_GT_g1327.t1, C_merolae_10D_XP_005537510.1, C_merolae_10DT_g1260.t1, GsulphAz2_G1527.76,…				A_taxiformis_Cali_g1338.t1	GO:0005634,GO:0005829,GO:0030425,GO:0031397,GO:0031625,GO:0032435,GO:0034098,GO:0036435,GO:0043025,GO:0043130,GO:0048471,GO:0051117,GO:0071796,GO:1903094,GO:1904293,GO:2000157	null	IPR015940,IPR001012,IPR013766,IPR017937,IPR013766,IPR001012,IPR036249,IPR009060,IPR029071	K01456,K03671,K03671,K01456
OG0000009	N0	n0	0.972222	Non-Terminal	Chloro_primus_CCMP1205_QDZ20263.1, P_purpureum_CCMP1328_KAA8495040.1, P_purpureum_UTEX161_g117.t1, Ulva_mutabilis_WT_g3946.t1, N_yezoensis_RZ_g690.t1, Por_umbilicalis_OSX76720.1, C_paradoxa_CCMP329_g2643.t1, O_tauri_RCC4221_CAL53951.1, C_paradoxa_CCMP329_g7172.t1, A_taxiformis_Guam_g12628.t1, A_taxiformis_Guam_g4670.t1, Grac_verm_g1672.t1, Grac_domingensis_KAI0567800.1, Grac_chorda_PXF46135.1, G_…	G_sulphuraria_074W_XP_005706153.1, GsulpMS1_G6712.1, GsulpRT22_G3581.1, Gsulp002_G5629.1, C_caldarium_UTEX2393_g891.t1, G_sulphuraria_UTEX2919_g3905.t1, GsulphAz2_G5909.125, GsulphAz2_G5804.125, GsulpMtSh_G5458.1, GsulpYNP55871_G4624.4, Gsulp5572_G5733.1, G_phlegrea_Soos_g5321.1, A_taxiformis_SC_g2684.t1, Grac_domingensis_KAI0566879.1, Grac_chorda_PXF41274.1, G_lemaneiformis_981_g799.t1, P_purpur…				A_taxiformis_Cali_g1359.t1	GO:0004306,GO:0005515,GO:0005634,GO:0006646,GO:0031307	EC:2.7.7.14	IPR004821,IPR014729,IPR004821,IPR014729,IPR044608,IPR041723	K00967,K01530,K00967
OG0000011	N0	n77	0.972222	Non-Terminal	A_taxiformis_SC_g4789.t1, C_paradoxa_CCMP329_g5974.t1, Grac_domingensis_KAI0561208.1, G_lemaneiformis_981_g3308.t1, G_lemaneiformis_981_g9833.t1, C_merolae_10DT_g3589.t1, C_merolae_10D_XP_005536323.1, C_merolae_GT_g3620.t1, C_yangmingshanensis_KAF6002201.1, CmerSOOS_G2021.1, G_phlegrea_Soos_g1501.1, G_sulphuraria_UTEX2919_g3083.t1, C_caldarium_UTEX2393_g3853.t1, GsulphAz2_G4190.112, GsulpMtSh_G42…	Chloro_primus_CCMP1205_QDZ25723.1, O_tauri_RCC4221_CEF96815.1, Ulva_mutabilis_WT_g3765.t1, Ulva_prolifera_Qingdaoensis_g4941.t1, CmerSOOS_G89.1, CmerSOOS_G90.1, C_merolae_10DT_g3827.t1, C_merolae_GT_g3864.t1, G_phlegrea_Soos_g3226.1, G_phlegrea_Soos_g240.1, G_sulphuraria_074W_XP_005705001.1, GsulpRT22_G2695.1, GsulpMS1_G2684.1, Gsulp5572_G3175.1, Gsulp002_G2557.1, GsulphAz2_G2856.96, GsulpMtSh_G3…				A_taxiformis_Cali_g1364.t1	GO:0003735,GO:0005840,GO:0006412,GO:0009570,GO:0009941	null	IPR036373,IPR000456,IPR000456,IPR000456,IPR036373	K02879,K02879
OG0000012	N0	n85	0.972222	Non-Terminal	Ulva_mutabilis_WT_g2911.t1, Ulva_prolifera_Qingdaoensis_g6650.t1, Chloro_primus_CCMP1205_QDZ20455.1, C_paradoxa_CCMP329_g10179.t1, N_yezoensis_RZ_g6339.t1, Por_umbilicalis_OSX68913.1, Grac_verm_g2992.t1, Grac_chorda_PXF44626.1, Grac_domingensis_KAI0564933.1, G_lemaneiformis_981_g443.t1, C_crispus_XP_005711119.1, A_taxiformis_Cali_g7437.t1, A_taxiformis_Guam_g1720.t1, A_taxiformis_SC_g844.t1, A_ta…	G_phlegrea_Soos_g5257.1, GsulphAz2_G2117.85, GsulpYNP55871_G2040.1, GsulpMtSh_G3504.1, C_caldarium_UTEX2393_g3149.t1, G_sulphuraria_UTEX2919_g4503.t1, GsulpSAG21_G785.1, G_sulphuraria_074W_XP_005704754.1, GsulpRT22_G1850.1, GsulpMS1_G2868.1, Gsulp5572_G3542.1, Gsulp002_G2136.1, P_purpureum_2013_g1612.t1, P_purpureum_UTEX161_g920.t1, P_purpureum_CCMP1328_KAA8493587.1, N_yezoensis_RZ_g7416.t1, Por_…				A_taxiformis_Cali_g1384.t1	GO:0009941,GO:0016020	null	IPR002657,IPR038770,IPR004710	K03453
OG0000016	N0	n0	0.972222	Non-Terminal	G_phlegrea_Soos_g4575.1, GsulphAz2_G1716.79, GsulpYNP55871_G1147.1, C_caldarium_UTEX2393_g1025.t1, G_sulphuraria_UTEX2919_g841.t1, GsulpMtSh_G1465.1, GsulpSAG21_G2893.1, Gsulp002_G867.1, Gsulp5572_G1677.1, G_sulphuraria_074W_XP_005705403.1, GsulpRT22_G2439.1, GsulpMS1_G1822.1, N_yezoensis_RZ_g141.t1, Por_umbilicalis_OSX75401.1, Grac_verm_g1814.t1, Grac_chorda_PXF47644.1, G_lemaneiformis_981_g7043…	C_merolae_10DT_g628.t1, C_merolae_GT_g786.t1, C_merolae_10D_XP_005535148.1, C_yangmingshanensis_KAF6000509.1, CmerSOOS_G1074.1, C_paradoxa_CCMP329_g9064.t1, O_tauri_RCC4221_CAL50566.1, Chloro_primus_CCMP1205_QDZ25240.1, Ulva_prolifera_Qingdaoensis_g5760.t1, P_purpureum_2013_g7107.t1, P_purpureum_CCMP1328_KAA8492048.1, P_purpureum_UTEX161_g6189.t1, G_phlegrea_Soos_g1536.1, Gsulp5572_G849.1, GsulpS…				A_taxiformis_Cali_g1386.t1	GO:0005515,GO:0016409	EC:2.3.1	IPR002110,IPR001594,IPR002110,IPR036770,IPR002110,IPR002110,IPR036770	K20032
OG0000020	N0	n0	0.972222	Non-Terminal	P_purpureum_CCMP1328_KAA8496872.1, P_purpureum_UTEX161_g1873.t1, P_purpureum_2013_g2122.t1, P_purpureum_CCMP1328_KAA8491922.1, P_purpureum_UTEX161_g899.t1, C_yangmingshanensis_KAF6002646.1, CmerSOOS_G270.1, C_merolae_10DT_g3402.t1, C_merolae_GT_g3359.t1, C_merolae_10D_XP_005537392.1, Gsulp002_G3810.1, GsulpMtSh_G3629.1, GsulpSAG21_G881.1, G_sulphuraria_074W_XP_005704611.1, GsulpRT22_G1544.1, Gsul…	Por_umbilicalis_OSX79454.1, O_tauri_RCC4221_CAL54245.1, Chloro_primus_CCMP1205_QDZ20071.1, C_paradoxa_CCMP329_g9796.t1, C_paradoxa_CCMP329_g7932.t1, O_tauri_RCC4221_CEF97890.1, C_paradoxa_CCMP329_g8861.t1, A_taxiformis_Guam_g1787.t1, Chloro_primus_CCMP1205_QDZ23756.1, Ulva_mutabilis_WT_g189.t1, A_taxiformis_Guam_g9443.t1, C_merolae_10D_XP_005538901.1, C_yangmingshanensis_KAF6002165.1, CmerSOOS_G2…				A_taxiformis_Cali_g1388.t1	GO:0000079,GO:0000228,GO:0000785,GO:0001111,GO:0004693,GO:0005524,GO:0005730,GO:0005829,GO:0005856,GO:0006360,GO:0008022,GO:0008094,GO:0008104,GO:0008353,GO:0009299,GO:0010628,GO:0012501,GO:0016020,GO:0016887,GO:0019907,GO:0019912,GO:0032147,GO:0044877,GO:0045448,GO:0050821,GO:0070817,GO:0070985,GO:1900018,GO:1901921,GO:1903654,GO:1903655,GO:1904031,GO:2000112	EC:2.7.11.23,EC:3.6.1,EC:2.7.11.22	IPR000719,IPR008271,IPR000719,IPR011009	K02202,K02202
OG0000025	N0	n99	0.972222	Non-Terminal	A_taxiformis_Guam_g6946.t1, A_taxiformis_Guam_g2602.t1, A_taxiformis_Guam_g4784.t1, Ulva_mutabilis_WT_g1164.t1, Ulva_prolifera_Qingdaoensis_g837.t1, Chloro_primus_CCMP1205_QDZ22795.1, O_tauri_RCC4221_CEG00633.1, C_paradoxa_CCMP329_g7652.t1, Grac_chorda_PXF40938.1, G_lemaneiformis_981_g1492.t1, Grac_verm_g3868.t1, Grac_domingensis_KAI0563863.1, C_crispus_XP_005712413.1, K_alvarezii_kp_g11887.t1, A…	C_paradoxa_CCMP329_g1509.t1, Chloro_primus_CCMP1205_QDZ22087.1, O_tauri_RCC4221_CEG00952.1, Ulva_prolifera_Qingdaoensis_g6991.t1, Ulva_mutabilis_WT_g3322.t1, Ulva_mutabilis_WT_g3321.t1, G_phlegrea_Soos_g3324.1, G_sulphuraria_074W_XP_005707456.1, GsulpMS1_G4447.1, GsulpRT22_G2320.1, GsulpRT22_G5310.1, Gsulp002_G1279.1, Gsulp002_G3561.1, GsulpSAG21_G1253.1, Gsulp002_G3563.1, Gsulp5572_G5394.1, Gsul…				A_taxiformis_Cali_g141.t1	GO:0003723,GO:0003724,GO:0005524,GO:0006401	EC:3.6.4.13	IPR001650,IPR012961,IPR016438,IPR011545,IPR027417,IPR027417,IPR025696,IPR001650,IPR014001,IPR027417	K12599,K12599
OG0000027	N0	n36	0.972222	Non-Terminal	C_merolae_10DT_g818.t1, C_merolae_10D_XP_005537931.1, C_merolae_GT_g128.t1, C_yangmingshanensis_KAF6005020.1, CmerSOOS_G3620.1, Ulva_mutabilis_WT_g2586.t1, Ulva_prolifera_Qingdaoensis_g6373.t1, C_paradoxa_CCMP329_g5300.t1, P_purpureum_2013_g5859.t1, P_purpureum_CCMP1328_KAA8495478.1, P_purpureum_UTEX161_g4352.t1, N_yezoensis_RZ_g7099.t1, Por_umbilicalis_OSX80467.1, Grac_chorda_PXF42038.1, G_leman…	C_merolae_10DT_g2306.t1, C_merolae_10D_XP_005534916.1, C_merolae_GT_g2282.t1, CmerSOOS_G3907.1, C_yangmingshanensis_KAF6004414.1, C_yangmingshanensis_KAF6004413.1, N_yezoensis_RZ_g4635.t1, C_paradoxa_CCMP329_g4918.t1, A_taxiformis_Guam_g8479.t1, A_taxiformis_Guam_g11008.t1, Grac_chorda_PXF44707.1, G_lemaneiformis_981_g5009.t1, Grac_verm_g2897.t1, Grac_domingensis_KAI0560032.1, C_crispus_XP_005710…				A_taxiformis_Cali_g1428.t1	GO:0002161,GO:0004832,GO:0005524,GO:0005739,GO:0005829,GO:0006438,GO:0009507,GO:0009793	EC:6.1.1.9,EC:3.1.1.1	IPR002303,IPR013155,IPR014729,IPR014729,IPR009008,IPR002303,IPR002300,IPR037118,IPR002303,IPR001412,IPR002303,IPR033705,IPR009080,IPR009008	K01873,K01873
OG0000030	N0	n0	0.972222	Non-Terminal	G_phlegrea_Soos_g3821.1, Gsulp5572_G3048.1, GsulpYNP55871_G3512.3, GsulphAz2_G2675.94, GsulpMtSh_G54.1, GsulpMtSh_G3318.1, C_caldarium_UTEX2393_g2927.t1, G_sulphuraria_UTEX2919_g3536.t1, GsulpSAG21_G2471.1, GsulpRT22_G3484.1, G_sulphuraria_074W_XP_005704222.1, GsulpMS1_G4507.1, Gsulp002_G2761.1, Ulva_mutabilis_WT_g5616.t1, Ulva_prolifera_Qingdaoensis_g2503.t1, O_tauri_RCC4221_CAL56960.1, O_tauri_…	C_merolae_10DT_g2009.t1, C_merolae_GT_g1064.t1, C_merolae_10D_XP_005539011.1, C_yangmingshanensis_KAF6003359.1, CmerSOOS_G2798.1, G_phlegrea_Soos_g3513.1, Gsulp002_G2448.1, GsulpSAG21_G2997.1, G_sulphuraria_074W_XP_005708436.1, GsulpMS1_G919.1, GsulpRT22_G5925.1, Gsulp5572_G1203.1, GsulphAz2_G1938.82, GsulpYNP55871_G2485.1, G_sulphuraria_UTEX2919_g4244.t1, C_caldarium_UTEX2393_g3472.t1, GsulpMtSh…				A_taxiformis_Cali_g143.t1	GO:0005524,GO:0016020,GO:0140359	EC:7	IPR001509,IPR013525,IPR043926,IPR027417,IPR003439,IPR017871,IPR003439,IPR027417,IPR036291	null
OG0000045	N0	n0	0.972222	Non-Terminal	C_merolae_10DT_g2415.t1, C_merolae_10D_XP_005538378.1, C_merolae_GT_g2478.t1, C_yangmingshanensis_KAF6004644.1, CmerSOOS_G3823.1, P_purpureum_2013_g1929.t1, P_purpureum_CCMP1328_KAA8492218.1, P_purpureum_UTEX161_g91.t1, N_yezoensis_RZ_g4315.t1, Por_umbilicalis_OSX72952.1, Grac_chorda_PXF41139.1, G_lemaneiformis_981_g1702.t1, Grac_domingensis_KAI0558837.1, Grac_verm_g799.t1, A_taxiformis_Cali_g443…	C_merolae_10DT_g2159.t1, C_merolae_10D_XP_005538219.1, C_merolae_GT_g2134.t1, C_yangmingshanensis_KAF6003886.1, CmerSOOS_G877.1, P_purpureum_2013_g6928.t1, P_purpureum_UTEX161_g1434.t1, P_purpureum_CCMP1328_KAA8499945.1, G_phlegrea_Soos_g5035.1, GsulpSAG21_G2064.1, G_sulphuraria_074W_XP_005703193.1, G_sulphuraria_074W_XP_005703194.1, GsulpRT22_G2384.1, GsulpMS1_G2149.1, GsulphAz2_G1492.75, G_sulp…				A_taxiformis_Cali_g1447.t1	GO:0000413,GO:0003755,GO:0005615	EC:5.2.1.8	IPR002130,IPR002130,IPR024936,IPR029000,IPR002130,IPR029000	K03768
OG0000047	N0	n0	0.972222	Non-Terminal	C_merolae_10DT_g2535.t1, C_merolae_10D_XP_005535760.1, C_merolae_GT_g2654.t1, CmerSOOS_G4120.1, C_yangmingshanensis_KAF6005469.1, C_yangmingshanensis_KAF6005470.1, G_phlegrea_Soos_g4775.1, G_sulphuraria_074W_XP_005706962.1, GsulpMS1_G6003.1, GsulpRT22_G4970.1, GsulpSAG21_G4806.1, GsulphAz2_G4153.112, GsulpYNP55871_G1666.1, GsulpMtSh_G4249.1, G_sulphuraria_UTEX2919_g4125.t1, C_caldarium_UTEX2393_g…	A_taxiformis_Guam_g5583.t1, Grac_chorda_PXF46158.1, G_lemaneiformis_981_g3967.t1, A_taxiformis_Cali_g4935.t1, A_taxiformis_SC_g9636.t1, A_taxiformis_Guam_g3500.t1, K_alvarezii_kp_g1315.t1, K_alvarezii_kp_g12859.t1, G_phlegrea_Soos_g49.1, G_phlegrea_Soos_g2169.1, Gsulp5572_G5773.1, C_caldarium_UTEX2393_g2748.t1, G_sulphuraria_UTEX2919_g1322.t1, GsulpYNP55871_G1788.1, GsulphAz2_G629.1, GsulphAz2_G6…				A_taxiformis_Cali_g1456.t1	null	null	IPR046345,IPR046345	null
OG0000048	N0	n0	0.972222	Non-Terminal	C_merolae_10DT_g1352.t1, C_merolae_GT_g1415.t1, C_merolae_10D_XP_005538188.1, CmerSOOS_G3652.1, C_yangmingshanensis_KAF6004916.1, C_yangmingshanensis_KAF6004915.1, G_phlegrea_Soos_g3082.1, N_yezoensis_RZ_g1618.t1, Por_umbilicalis_OSX69185.1, Grac_verm_g46.t1, Grac_domingensis_KAI0565862.1, Grac_domingensis_KAI0565861.1, C_caldarium_UTEX2393_g393.t1, Grac_chorda_PXF42547.1, G_lemaneiformis_981_g45…	G_lemaneiformis_981_g9376.t1, G_lemaneiformis_981_g4276.t1, G_lemaneiformis_981_g4678.t1, K_alvarezii_kp_g6669.t1, A_taxiformis_SC_g5507.t1, A_taxiformis_Guam_g3821.t1, A_taxiformis_Guam_g2692.t1, A_taxiformis_Guam_g13253.t1, O_tauri_RCC4221_CEF99984.1, Chloro_primus_CCMP1205_QDZ22544.1, Ulva_mutabilis_WT_g3770.t1, Ulva_prolifera_Qingdaoensis_g4936.t1, C_paradoxa_CCMP329_g5155.t1, C_paradoxa_CCMP…				A_taxiformis_Cali_g1485.t1	GO:0003723,GO:0004386,GO:0005524	null	IPR012562,IPR001650,IPR027417,IPR027417,IPR011545,IPR000629,IPR014001,IPR001650,IPR027417	K16911
OG0000049	N0	n0	0.972222	Non-Terminal	K_alvarezii_kp_g5781.t1, C_yangmingshanensis_KAF6000707.1, CmerSOOS_G3048.1, C_merolae_10DT_g1254.t1, C_merolae_GT_g1322.t1, C_merolae_10D_XP_005538794.1, G_phlegrea_Soos_g2292.1, Gsulp5572_G971.1, GsulpSAG21_G1115.1, Gsulp002_G3506.1, G_sulphuraria_074W_XP_005703311.1, GsulpRT22_G1088.1, GsulpMS1_G2048.1, GsulpMtSh_G1807.1, GsulpYNP55871_G2451.1, G_sulphuraria_UTEX2919_g4737.t1, G_sulphuraria_UT…	C_paradoxa_CCMP329_g5873.t1, Chloro_primus_CCMP1205_QDZ26035.1, O_tauri_RCC4221_CEF98161.1, Ulva_prolifera_Qingdaoensis_g6074.t1, Ulva_mutabilis_WT_g6523.t1, Ulva_mutabilis_WT_g6524.t1, C_yangmingshanensis_KAF6002276.1, CmerSOOS_G2059.1, C_merolae_10DT_g713.t1, C_merolae_GT_g501.t1, C_merolae_10D_XP_005536403.1, G_phlegrea_Soos_g3860.1, Gsulp002_G4591.1, GsulpYNP55871_G4370.4, G_sulphuraria_UTEX2…				A_taxiformis_Cali_g1502.t1	GO:0005524,GO:0016887	EC:3.6.1	IPR027417,IPR027417,IPR041569,IPR003959,IPR003960,IPR027417,IPR027417	null
OG0000059	N0	n0	0.972222	Non-Terminal	C_merolae_10D_XP_005535083.1, C_merolae_10DT_g1334.t1, C_merolae_GT_g1407.t1, CmerSOOS_G812.1, C_yangmingshanensis_KAF6000438.1, G_phlegrea_Soos_g3176.1, Gsulp002_G3241.1, GsulpSAG21_G2790.1, G_sulphuraria_074W_XP_005707225.1, GsulpRT22_G4764.1, GsulpMS1_G3727.1, Gsulp5572_G3992.1, GsulpYNP55871_G2315.1, GsulphAz2_G1416.74, GsulphAz2_G1422.74, GsulpMtSh_G2442.1, C_caldarium_UTEX2393_g2654.t1, G_s…	C_paradoxa_CCMP329_g3227.t1, Ulva_mutabilis_WT_g5033.t1, Ulva_prolifera_Qingdaoensis_g7815.t1, O_tauri_RCC4221_CEF97841.1, Chloro_primus_CCMP1205_QDZ20192.1, N_yezoensis_RZ_g6229.t1, Por_umbilicalis_OSX73852.1, P_purpureum_2013_g2343.t1, P_purpureum_UTEX161_g3482.t1, P_purpureum_CCMP1328_KAA8493785.1, Grac_chorda_PXF47426.1, G_lemaneiformis_981_g1076.t1, Grac_domingensis_KAI0563805.1, Grac_verm_g…				A_taxiformis_Cali_g1508.t1	GO:0003924,GO:0005525	EC:3.6.1	IPR006689,IPR005225,IPR027417,IPR006689,IPR024156,IPR045872,IPR027417	K07937,K07937
OG0000070	N0	n0	0.972222	Non-Terminal	Grac_domingensis_KAI0559189.1, Chloro_primus_CCMP1205_QDZ17913.1, O_tauri_RCC4221_CAL55805.1, Ulva_mutabilis_WT_g95.t1, Ulva_prolifera_Qingdaoensis_g6778.t1, A_taxiformis_Cali_g4315.t1, A_taxiformis_SC_g5855.t1, Grac_chorda_PXF44060.1, G_lemaneiformis_981_g9262.t1, C_crispus_XP_005710058.1, K_alvarezii_kp_g4608.t1, K_alvarezii_kp_g10391.t1, G_phlegrea_Soos_g1670.1, G_sulphuraria_074W_XP_005707621…	A_taxiformis_Cali_g1561.t1, A_taxiformis_Guam_g6303.t1, A_taxiformis_SC_g7652.t1, N_yezoensis_RZ_g5397.t1, Por_umbilicalis_OSX68863.1, N_yezoensis_RZ_g1460.t1, Por_umbilicalis_OSX76272.1, N_yezoensis_RZ_g3620.t1, Por_umbilicalis_OSX71310.1, C_crispus_XP_005711091.1, K_alvarezii_kp_g3252.t1, K_alvarezii_kp_g3714.t1, Grac_verm_g2930.t1, Grac_domingensis_KAI0565028.1, Grac_chorda_PXF48628.1, G_leman…				A_taxiformis_Cali_g1519.t1	GO:0005524,GO:0006805,GO:0006919,GO:0009167,GO:0010918,GO:0015833,GO:0016887,GO:0030970,GO:0034098,GO:0034214,GO:0036435,GO:0036513,GO:0042288,GO:0042802,GO:0043065,GO:0043161,GO:0043209,GO:0043531,GO:0046034,GO:0070842,GO:1904949,GO:1990381,GO:1990730	EC:3.6.1	IPR027417,IPR041569,IPR027417,IPR003959,IPR027417,IPR027417	K14571,K14571
OG0000080	N0	n0	0.972222	Non-Terminal	Chloro_primus_CCMP1205_QDZ25137.1, O_tauri_RCC4221_CEF98844.1, Ulva_mutabilis_WT_g777.t1, Ulva_prolifera_Qingdaoensis_g215.t1, C_paradoxa_CCMP329_g743.t1, G_phlegrea_Soos_g5631.1, GsulpSAG21_G5173.1, G_sulphuraria_074W_XP_005708926.1, GsulpRT22_G5170.1, GsulpMS1_G5863.1, Gsulp5572_G5489.1, C_caldarium_UTEX2393_g1736.t1, G_sulphuraria_UTEX2919_g3147.t1, GsulpMtSh_G5379.1, GsulpYNP55871_G5514.5, Gs…	G_lemaneiformis_981_g8631.t1, A_taxiformis_SC_g3949.t1, G_lemaneiformis_981_g8436.t1, C_merolae_10DT_g1833.t1, C_merolae_GT_g1853.t1, C_merolae_10D_XP_005536561.1, C_yangmingshanensis_KAF6002377.1, CmerSOOS_G2387.1, P_purpureum_CCMP1328_KAA8493598.1, P_purpureum_UTEX161_g931.t1, P_purpureum_2013_g1366.t1, A_taxiformis_Cali_g4005.t1, A_taxiformis_Guam_g2546.t1, A_taxiformis_SC_g9472.t1, C_crispus_…				A_taxiformis_Cali_g1547.t1	GO:0001510,GO:0003723,GO:0016428	EC:2.1.1	IPR023267,IPR023270,IPR001678,IPR029063,IPR023267,IPR018314,IPR001678,IPR029063	K15334,K15335
OG0000082	N0	n0	0.972222	Non-Terminal	C_paradoxa_CCMP329_g784.t1, G_phlegrea_Soos_g1100.1, Gsulp5572_G852.1, GsulpRT22_G4842.1, GsulpMS1_G6033.1, G_sulphuraria_074W_XP_005704469.1, GsulpSAG21_G1768.1, Gsulp002_G787.1, C_caldarium_UTEX2393_g884.t1, GsulphAz2_G2606.93, GsulpYNP55871_G2120.1, GsulpMtSh_G4033.1, GsulpMtSh_G2495.1, N_yezoensis_RZ_g5401.t1, Por_umbilicalis_OSX73655.1, K_alvarezii_kp_g3099.t1, K_alvarezii_kp_g7899.t1, C_cri…	C_paradoxa_CCMP329_g5199.t1, C_paradoxa_CCMP329_g8410.t1, C_yangmingshanensis_KAF6002140.1, CmerSOOS_G2174.1, C_merolae_10DT_g3422.t1, C_merolae_10D_XP_005536271.1, C_merolae_GT_g3459.t1, N_yezoensis_RZ_g1736.t1, Por_umbilicalis_OSX81493.1, GsulpSAG21_G4651.1, GsulpRT22_G6086.1, GsulpMS1_G5255.1, G_sulphuraria_074W_XP_005706998.1, Gsulp5572_G3731.1, Gsulp002_G3732.1, GsulpMtSh_G4159.1, C_caldariu…				A_taxiformis_Cali_g1559.t1	GO:0000785,GO:0001890,GO:0002698,GO:0004252,GO:0005576,GO:0005634,GO:0005758,GO:0005829,GO:0005856,GO:0006357,GO:0007283,GO:0007628,GO:0008630,GO:0009898,GO:0010822,GO:0016006,GO:0030163,GO:0030512,GO:0030514,GO:0030900,GO:0031012,GO:0034599,GO:0034605,GO:0035234,GO:0035458,GO:0035631,GO:0040014,GO:0040036,GO:0042802,GO:0044703,GO:0048666,GO:0050679,GO:0050687,GO:0060718,GO:0070207,GO:0071229,GO:…	EC:3.4.21	IPR001940,IPR036034,IPR041489,IPR001478,IPR036034,IPR009003	K00877,K00941,K02320,K08267,K08669,K08784,K08786,K12823,K00941,K00877,K08669,K12823,K02320,K08267
OG0000085	N0	n0	0.972222	Non-Terminal	C_merolae_10D_XP_005539285.1, C_merolae_10DT_g2834.t1, C_merolae_GT_g2896.t1, C_merolae_10DT_g2833.t1, C_merolae_GT_g2895.t1, C_yangmingshanensis_KAF6005240.1, CmerSOOS_G4207.1, CmerSOOS_G4208.1, G_phlegrea_Soos_g1089.1, G_phlegrea_Soos_g2613.1, G_sulphuraria_074W_XP_005703572.1, GsulpRT22_G1156.1, GsulpMS1_G1693.1, GsulpRT22_G1358.1, GsulpMS1_G1558.1, GsulpRT22_G307.1, GsulpMS1_G1548.1, G_sulphu…	O_tauri_RCC4221_CAL52939.1, Chloro_primus_CCMP1205_QDZ22549.1, Ulva_mutabilis_WT_g2313.t1, Ulva_prolifera_Qingdaoensis_g4284.t1, C_paradoxa_CCMP329_g5185.t1, C_merolae_10DT_g3445.t1, C_merolae_10D_XP_005537964.1, C_merolae_GT_g3478.t1, CmerSOOS_G3446.1, C_yangmingshanensis_KAF6005063.1, C_yangmingshanensis_KAF6005062.1, G_phlegrea_Soos_g928.1, G_phlegrea_Soos_g5052.1, GsulpMtSh_G4701.1, C_caldari…				A_taxiformis_Cali_g1561.t1	GO:0000002,GO:0002082,GO:0006390,GO:0006839,GO:0008284,GO:0010564,GO:0015218,GO:0030001,GO:0030302,GO:0030307,GO:0031930,GO:0031966,GO:0032869,GO:0034551,GO:0034645,GO:0040011,GO:0042325,GO:0048311,GO:0051881,GO:0098662,GO:1900542,GO:1903426,GO:1990314,GO:1990519	EC:7	IPR002067,IPR023395,IPR023395,IPR018108,IPR018108,IPR018108,IPR018108,IPR023395	K15116
OG0000090	N0	n0	0.972222	Non-Terminal	C_merolae_10DT_g3433.t1, C_merolae_10D_XP_005536061.1, C_merolae_GT_g3512.t1, C_yangmingshanensis_KAF6001450.1, CmerSOOS_G312.1, G_phlegrea_Soos_g4255.1, Gsulp002_G3447.1, GsulpSAG21_G5779.1, G_sulphuraria_074W_XP_005708296.1, GsulpRT22_G6261.1, GsulpMS1_G4738.1, Gsulp5572_G5803.1, Gsulp5572_G5792.1, C_caldarium_UTEX2393_g2118.t1, G_sulphuraria_UTEX2919_g1610.t1, GsulpMtSh_G5943.1, G_sulphuraria_…	Ulva_mutabilis_WT_g6103.t1, Ulva_prolifera_Qingdaoensis_g7258.t1, Chloro_primus_CCMP1205_QDZ23563.1, O_tauri_RCC4221_CEF99254.1, C_merolae_10DT_g2964.t1, C_merolae_10D_XP_005536607.1, C_merolae_GT_g2889.t1, C_yangmingshanensis_KAF6002428.1, CmerSOOS_G2381.1, G_phlegrea_Soos_g4722.1, Gsulp5572_G5064.1, GsulphAz2_G548.53, GsulpYNP55871_G2546.1, GsulphAz2_G4031.110, GsulpYNP55871_G2851.1, C_caldariu…				A_taxiformis_Cali_g1585.t1	GO:0003723	null	IPR036612,IPR004088,IPR036612,IPR036612,IPR036612,IPR036612,IPR036612	K13210
OG0000095	N0	n0	0.972222	Non-Terminal	C_paradoxa_CCMP329_g5312.t1, GsulpYNP55871_G2348.1, GsulphAz2_G1083.67, G_sulphuraria_UTEX2919_g2622.t1, C_caldarium_UTEX2393_g1192.t1, GsulpMtSh_G2329.1, G_sulphuraria_UTEX2919_g2806.t1, GsulpMtSh_G77.1, GsulphAz2_G1080.67, G_sulphuraria_UTEX2919_g1494.t1, C_caldarium_UTEX2393_g1092.t1, C_caldarium_UTEX2393_g438.t1, G_sulphuraria_UTEX2919_g1823.t1, GsulpMtSh_G76.1, C_caldarium_UTEX2393_g345.t1, …	A_taxiformis_Guam_g14040.t1, C_merolae_10DT_g3223.t1, C_merolae_GT_g3255.t1, C_merolae_10D_XP_005535003.1, CmerSOOS_G3834.1, C_yangmingshanensis_KAF6004326.1, C_yangmingshanensis_KAF6004325.1, G_phlegrea_Soos_g412.1, Gsulp002_G2665.1, Gsulp5572_G434.1, C_caldarium_UTEX2393_g1081.t1, G_sulphuraria_UTEX2919_g1851.t1, GsulphAz2_G693.1, GsulpYNP55871_G745.7, GsulpMtSh_G675.1, G_sulphuraria_074W_XP_00…				A_taxiformis_Cali_g1587.t1	GO:0061630	EC:2	IPR001841,IPR013083,IPR045191,IPR001841	K10635
OG0000157	N0	n0	0.972222	Non-Terminal	Ulva_mutabilis_WT_g6935.t1, Ulva_prolifera_Qingdaoensis_g2624.t1, Chloro_primus_CCMP1205_QDZ25714.1, O_tauri_RCC4221_CEG00148.1, A_taxiformis_SC_g4437.t1, C_merolae_10DT_g1015.t1, C_merolae_10D_XP_005538137.1, C_merolae_GT_g447.t1, CmerSOOS_G3492.1, C_yangmingshanensis_KAF6004855.1, C_yangmingshanensis_KAF6004854.1, Grac_chorda_PXF44048.1, G_lemaneiformis_981_g6555.t1, Grac_verm_g3333.t1, Grac_do…	C_paradoxa_CCMP329_g7570.t1, O_tauri_RCC4221_CEG01116.1, Ulva_mutabilis_WT_g7387.t1, Ulva_prolifera_Qingdaoensis_g6547.t1, G_phlegrea_Soos_g5859.1, Gsulp002_G1532.1, GsulpSAG21_G1537.1, G_sulphuraria_074W_XP_005702988.1, G_sulphuraria_074W_XP_005702989.1, GsulpRT22_G2511.1, GsulpMS1_G1922.1, Gsulp5572_G2215.1, G_sulphuraria_UTEX2919_g2107.t1, GsulphAz2_G1219.70, GsulpYNP55871_G1538.1, GsulpMtSh_G…				A_taxiformis_Cali_g1603.t1	GO:0000427,GO:0005730,GO:0009416,GO:0009508,GO:0009534,GO:0009658,GO:0010027,GO:0016279,GO:0018022,GO:0034645,GO:0042793	EC:2.1.1	IPR036464,IPR015353,IPR046341	K00015,K05302,K10134,K12592,K19199,K00015,K10134,K12592
OG0000182	N0	n0	0.972222	Non-Terminal	C_merolae_10DT_g2616.t1, C_merolae_10D_XP_005538204.1, C_merolae_GT_g2628.t1, C_yangmingshanensis_KAF6004937.1, CmerSOOS_G3469.1, A_taxiformis_Cali_g3189.t1, A_taxiformis_Guam_g4504.t1, A_taxiformis_SC_g6041.t1, C_crispus_XP_005715086.1, G_sulphuraria_074W_XP_005708944.1, Grac_chorda_PXF47765.1, G_lemaneiformis_981_g1545.t1, Grac_domingensis_KAI0565972.1, Grac_verm_g1111.t1, K_alvarezii_kp_g8004.…	K_alvarezii_kp_g6028.t1, G_lemaneiformis_981_g3890.t1, G_lemaneiformis_981_g10119.t1, C_merolae_10DT_g3507.t1, C_merolae_10D_XP_005537463.1, C_merolae_GT_g3545.t1, C_yangmingshanensis_KAF6004277.1, CmerSOOS_G3331.1, P_purpureum_CCMP1328_KAA8496696.1, P_purpureum_2013_g3180.t1, P_purpureum_UTEX161_g4549.t1, G_phlegrea_Soos_g2288.1, G_phlegrea_Soos_g5617.1, G_sulphuraria_UTEX2919_g4415.t1, GsulpMtS…				A_taxiformis_Cali_g1610.t1	GO:0001101,GO:0005634,GO:0006325,GO:0009410,GO:0009651,GO:0009723,GO:0009733,GO:0009737,GO:0009739,GO:0009751,GO:0009753,GO:0010628,GO:0032922,GO:0042753,GO:0043565,GO:0043966,GO:0045944,GO:0046677,GO:0046686,GO:0048573,GO:0140110,GO:2000112	null	IPR017930,IPR006447,IPR001005,IPR017884,IPR017930,IPR001005,IPR009057	null
OG0000209	N0	n0	0.972222	Non-Terminal	C_paradoxa_CCMP329_g1492.t1, O_tauri_RCC4221_CAL55079.1, Chloro_primus_CCMP1205_QDZ21218.1, Ulva_mutabilis_WT_g7183.t1, Ulva_prolifera_Qingdaoensis_g6122.t1, P_purpureum_CCMP1328_KAA8493592.1, P_purpureum_2013_g1270.t1, P_purpureum_UTEX161_g925.t1, N_yezoensis_RZ_g504.t1, Por_umbilicalis_OSX72656.1, Grac_chorda_PXF46816.1, G_lemaneiformis_981_g7176.t1, Grac_domingensis_KAI0565650.1, Grac_verm_g42…	C_yangmingshanensis_KAF6003696.1, CmerSOOS_G576.1, C_merolae_10DT_g921.t1, C_merolae_GT_g978.t1, C_merolae_10D_XP_005539549.1, C_paradoxa_CCMP329_g1487.t1, O_tauri_RCC4221_CAL53782.1, Chloro_primus_CCMP1205_QDZ21360.1, Ulva_mutabilis_WT_g4262.t1, Ulva_prolifera_Qingdaoensis_g4750.t1, G_lemaneiformis_981_g8761.t1, Chloro_primus_CCMP1205_QDZ20948.1, G_phlegrea_Soos_g176.1, N_yezoensis_RZ_g3701.t1, …				A_taxiformis_Cali_g1625.t1	GO:0005096	null	IPR001164,IPR038508,IPR001164,IPR001164,IPR037278	K12492,K12492
OG0000221	N0	n0	0.972222	Non-Terminal	O_tauri_RCC4221_CAL52183.1, N_yezoensis_RZ_g6042.t1, P_purpureum_2013_g1812.t1, P_purpureum_CCMP1328_KAA8497288.1, P_purpureum_UTEX161_g6297.t1, K_alvarezii_kp_g2278.t1, K_alvarezii_kp_g9326.t1, K_alvarezii_kp_g9327.t1, Grac_chorda_PXF46019.1, G_lemaneiformis_981_g6820.t1, Grac_domingensis_KAI0561263.1, Grac_verm_g3259.t1, C_crispus_XP_005719293.1, A_taxiformis_Cali_g3351.t1, A_taxiformis_Guam_g5…	C_paradoxa_CCMP329_g10591.t1, Chloro_primus_CCMP1205_QDZ21264.1, O_tauri_RCC4221_CEG00523.1, Ulva_mutabilis_WT_g3503.t1, Ulva_prolifera_Qingdaoensis_g8457.t1, A_taxiformis_Cali_g3707.t1, A_taxiformis_Guam_g8783.t1, A_taxiformis_SC_g9292.t1, C_crispus_XP_005716907.1, K_alvarezii_kp_g569.t1, K_alvarezii_kp_g1140.t1, Grac_verm_g1612.t1, Grac_chorda_PXF43959.1, G_lemaneiformis_981_g6927.t1, Grac_domi…				A_taxiformis_Cali_g163.t1	GO:0000112,GO:0000439,GO:0001671,GO:0003690,GO:0005675,GO:0006289,GO:0070816,GO:2000112	null	IPR004598,IPR040662,IPR004598	K03144,K03144
OG0000242	N0	n0	0.972222	Non-Terminal	C_paradoxa_CCMP329_g5963.t1, Chloro_primus_CCMP1205_QDZ24055.1, O_tauri_RCC4221_CAL57480.1, Ulva_mutabilis_WT_g6672.t1, Ulva_prolifera_Qingdaoensis_g5943.t1, C_merolae_10DT_g345.t1, C_merolae_10D_XP_005534840.1, C_merolae_GT_g1100.t1, C_yangmingshanensis_KAF6004488.1, CmerSOOS_G3921.1, G_phlegrea_Soos_g742.1, Gsulp002_G4148.1, GsulpSAG21_G4109.1, G_sulphuraria_074W_XP_005705121.1, GsulpRT22_G3898…	Chloro_primus_CCMP1205_QDZ24143.1, Ulva_mutabilis_WT_g6862.t1, Ulva_prolifera_Qingdaoensis_g3650.t1, Chloro_primus_CCMP1205_QDZ18022.1, O_tauri_RCC4221_CEF98378.1, P_purpureum_2013_g5862.t1, P_purpureum_CCMP1328_KAA8496140.1, P_purpureum_UTEX161_g1615.t1, G_phlegrea_Soos_g3886.1, Gsulp5572_G4825.1, GsulphAz2_G4911.118, GsulpYNP55871_G4358.4, GsulpMtSh_G5895.1, C_caldarium_UTEX2393_g2783.t1, G_sul…				A_taxiformis_Cali_g1634.t1	null	EC:2.3.2.26	IPR000408,IPR009091,IPR000408,IPR009091,IPR000408,IPR000408,IPR000408,IPR000408,IPR000408,IPR000408,IPR000408,IPR000408,IPR000408,IPR000408,IPR009091	K10594,K10594
OG0000256	N0	n0	0.972222	Non-Terminal	C_paradoxa_CCMP329_g6990.t1, O_tauri_RCC4221_CEF98865.1, Chloro_primus_CCMP1205_QDZ20355.1, Ulva_mutabilis_WT_g7460.t1, Ulva_prolifera_Qingdaoensis_g8413.t1, C_yangmingshanensis_KAF6002600.1, CmerSOOS_G259.1, C_merolae_10DT_g1648.t1, C_merolae_10D_XP_005537429.1, C_merolae_GT_g2421.t1, G_phlegrea_Soos_g4397.1, Gsulp002_G5726.1, GsulpSAG21_G5612.1, GsulpMS1_G5136.1, GsulpRT22_G4221.1, G_sulphurari…	Ulva_mutabilis_WT_g3117.t1, Ulva_prolifera_Qingdaoensis_g5324.t1, C_yangmingshanensis_KAF6000860.1, CmerSOOS_G1262.1, C_merolae_10DT_g3186.t1, C_merolae_GT_g3220.t1, C_merolae_10D_XP_005535922.1, N_yezoensis_RZ_g6778.t1, Por_umbilicalis_OSX69446.1, C_crispus_XP_005711762.1, Grac_domingensis_KAI0561954.1, Grac_chorda_PXF49066.1, G_lemaneiformis_981_g626.t1, K_alvarezii_kp_g2895.t1, A_taxiformis_Ca…				A_taxiformis_Cali_g1638.t1	GO:0003824	null	IPR035892,IPR005135,IPR000008,IPR036691,IPR000008,IPR035892,IPR036691	null
OG0000266	N0	n0	0.972222	Non-Terminal	C_merolae_10DT_g1692.t1, C_merolae_10D_XP_005538328.1, C_merolae_GT_g1740.t1, CmerSOOS_G881.1, C_yangmingshanensis_KAF6004009.1, C_yangmingshanensis_KAF6004008.1, G_phlegrea_Soos_g4539.1, Gsulp5572_G6449.1, G_sulphuraria_UTEX2919_g2522.t1, C_caldarium_UTEX2393_g2239.t1, GsulpMtSh_G5913.1, GsulpYNP55871_G5068.5, GsulphAz2_G4565.115, G_sulphuraria_074W_XP_005709197.1, GsulpMS1_G3671.1, GsulpRT22_G6…	C_merolae_10DT_g2317.t1, C_merolae_10D_XP_005538267.1, C_merolae_GT_g2209.t1, C_yangmingshanensis_KAF6003941.1, CmerSOOS_G887.1, G_phlegrea_Soos_g1955.1, Gsulp002_G2929.1, GsulpSAG21_G4424.1, GsulpMS1_G4237.1, GsulpRT22_G979.1, G_sulphuraria_074W_XP_005706588.1, G_sulphuraria_074W_XP_005706589.1, Gsulp5572_G2740.1, GsulphAz2_G3822.108, GsulpYNP55871_G3391.3, C_caldarium_UTEX2393_g842.t1, G_sulphu…				A_taxiformis_Cali_g164.t1	GO:0005524,GO:0005618,GO:0005635,GO:0005654,GO:0005730,GO:0005794,GO:0005819,GO:0005886,GO:0009506,GO:0009524,GO:0009846,GO:0009860,GO:0016887,GO:0022626,GO:0031348,GO:0031648,GO:0032989,GO:0042802,GO:0045732,GO:0046686,GO:0048046,GO:0051301,GO:1990904	EC:3.6.1	IPR036034,IPR041569,IPR004201,IPR041489,IPR027417,IPR003959,IPR003338,IPR040815,IPR003960,IPR036034,IPR027417,IPR029067,IPR009010,IPR027417	K13525,K13525
OG0000027	N0	n74	0.944444	Non-Terminal	A_taxiformis_Guam_g9749.t1, N_yezoensis_RZ_g784.t1, Por_umbilicalis_OSX75840.1, P_purpureum_2013_g2822.t1, P_purpureum_CCMP1328_KAA8492771.1, P_purpureum_UTEX161_g1817.t1, Grac_chorda_PXF42005.1, G_lemaneiformis_981_g7683.t1, Grac_domingensis_KAI0560197.1, Grac_verm_g781.t1, C_crispus_XP_005719372.1, K_alvarezii_kp_g873.t1, K_alvarezii_kp_g12056.t1, A_taxiformis_Cali_g570.t1, A_taxiformis_Guam_g9…	C_yangmingshanensis_KAF6002199.1, C_merolae_10DT_g3670.t1, C_merolae_10D_XP_005536322.1, C_merolae_GT_g3723.t1, CmerSOOS_G2057.1, P_purpureum_2013_g6098.t1, P_purpureum_CCMP1328_KAA8494535.1, P_purpureum_UTEX161_g863.t1, K_alvarezii_kp_g5019.t1, C_caldarium_UTEX2393_g1438.t1, G_sulphuraria_UTEX2919_g3637.t1, GsulphAz2_G4138.111, GsulpYNP55871_G3766.3, G_sulphuraria_UTEX2919_g3648.t1, G_sulphurari…				A_taxiformis_Cali_g1661.t1	GO:0004084,GO:0009081	EC:2.6.1.42	IPR001544,IPR005786,IPR043131,IPR005786,IPR043132,IPR005786,IPR033939,IPR036038	K00826,K00826
OG0000053	N0	n0	0.944444	Non-Terminal	C_merolae_10DT_g2720.t1, C_merolae_10D_XP_005535591.1, C_merolae_GT_g2743.t1, C_yangmingshanensis_KAF6001662.1, CmerSOOS_G1665.1, P_purpureum_2013_g773.t1, P_purpureum_CCMP1328_KAA8493762.1, P_purpureum_UTEX161_g2590.t1, P_purpureum_2013_g1594.t1, P_purpureum_CCMP1328_KAA8492542.1, P_purpureum_UTEX161_g217.t1, N_yezoensis_RZ_g4312.t1, Por_umbilicalis_OSX72949.1, C_crispus_XP_005715811.1, K_alvare…	C_paradoxa_CCMP329_g3043.t1, C_paradoxa_CCMP329_g7492.t1, C_paradoxa_CCMP329_g6061.t1, P_purpureum_2013_g6082.t1, P_purpureum_CCMP1328_KAA8496136.1, P_purpureum_UTEX161_g1613.t1, N_yezoensis_RZ_g5737.t1, Por_umbilicalis_OSX78019.1, C_crispus_XP_005716556.1, A_taxiformis_Cali_g5564.t1, A_taxiformis_SC_g2833.t1, Grac_domingensis_KAI0558427.1, Grac_chorda_PXF45371.1, G_lemaneiformis_981_g5862.t1, Ch…				A_taxiformis_Cali_g1670.t1	GO:0004672,GO:0005524,GO:0005737,GO:0006468,GO:0009409,GO:0009611,GO:0009651,GO:0010555,GO:0043266,GO:0051365,GO:0055075	EC:2.7.1	IPR000719,IPR017441,IPR008271,IPR000719,IPR011009	K07198,K07198
OG0000061	N0	n0	0.944444	Non-Terminal	Ulva_mutabilis_WT_g2908.t1, Ulva_prolifera_Qingdaoensis_g6648.t1, Chloro_primus_CCMP1205_QDZ17743.1, O_tauri_RCC4221_CEG00194.1, N_yezoensis_RZ_g4570.t1, Por_umbilicalis_OSX78490.1, P_purpureum_2013_g5035.t1, P_purpureum_UTEX161_g4033.t1, P_purpureum_CCMP1328_KAA8497202.1, Grac_chorda_PXF45309.1, A_taxiformis_Guam_g991.t1, A_taxiformis_Cali_g5956.t1, A_taxiformis_Cali_g2559.t1, Chloro_primus_CCMP…	C_paradoxa_CCMP329_g1425.t1, O_tauri_RCC4221_CEF97707.1, C_crispus_XP_005716850.1, Grac_chorda_PXF40897.1, G_lemaneiformis_981_g3100.t1, P_purpureum_CCMP1328_KAA8495091.1, N_yezoensis_RZ_g5398.t1, Por_umbilicalis_OSX68862.1, O_tauri_RCC4221_CEG02015.1, Chloro_primus_CCMP1205_QDZ22612.1, O_tauri_RCC4221_CAL51684.1, C_yangmingshanensis_KAF6005402.1, CmerSOOS_G4255.1, C_merolae_10DT_g2792.t1, C_mero…				A_taxiformis_Cali_g1678.t1	GO:0004672,GO:0005524,GO:0006468,GO:0009651,GO:0009705	EC:2.7.1	IPR000719,IPR017441,IPR008271,IPR000719,IPR011009	K07198,K07198
OG0000065	N0	n1	0.944444	Non-Terminal	P_purpureum_2013_g4323.t1, P_purpureum_CCMP1328_KAA8492609.1, P_purpureum_UTEX161_g2758.t1, C_merolae_10DT_g3189.t1, C_merolae_GT_g3199.t1, C_merolae_10D_XP_005538112.1, C_yangmingshanensis_KAF6004828.1, CmerSOOS_G3487.1, G_phlegrea_Soos_g5969.1, GsulpYNP55871_G3793.3, GsulphAz2_G4282.113, GsulpMtSh_G3720.1, C_caldarium_UTEX2393_g1557.t1, G_sulphuraria_UTEX2919_g171.t1, G_sulphuraria_UTEX2919_g17…	O_tauri_RCC4221_CEF96500.1, A_taxiformis_Cali_g7419.t1, C_yangmingshanensis_KAF6002036.1, CmerSOOS_G1866.1, C_merolae_10DT_g846.t1, C_merolae_GT_g71.t1, C_merolae_10D_XP_005539122.1, G_phlegrea_Soos_g5982.1, Gsulp5572_G5703.1, C_caldarium_UTEX2393_g1749.t1, GsulphAz2_G5782.125, GsulpMtSh_G5450.1, G_sulphuraria_UTEX2919_g2298.t1, GsulpYNP55871_G4632.4, Gsulp002_G5593.1, GsulpRT22_G3574.1, G_sulphu…				A_taxiformis_Cali_g1702.t1	GO:0016787	EC:3	IPR001727,IPR002933,IPR011650	K01436,K01438,K01439,K01439,K01438
OG0000185	N0	n0	0.944444	Non-Terminal	GsulpSAG21_G5934.1, GsulpYNP55871_G6102.1, GsulphAz2_G6295.127, GsulpMtSh_G6141.1, C_caldarium_UTEX2393_g1256.t1, G_sulphuraria_UTEX2919_g654.t1, Gsulp002_G4650.1, Gsulp5572_G5867.1, G_sulphuraria_074W_XP_005708205.1, GsulpMS1_G4705.1, GsulpRT22_G6233.1, N_yezoensis_RZ_g1823.t1, Por_umbilicalis_OSX79579.1, C_yangmingshanensis_KAF6001100.1, CmerSOOS_G1567.1, C_merolae_10DT_g3557.t1, C_merolae_10D_…	C_paradoxa_CCMP329_g1336.t1, Ulva_mutabilis_WT_g4270.t1, Ulva_prolifera_Qingdaoensis_g4746.t1, A_taxiformis_Guam_g8704.t1, A_taxiformis_Guam_g11634.t1, A_taxiformis_Guam_g10335.t1, A_taxiformis_Guam_g12411.t1, Chloro_primus_CCMP1205_QDZ23029.1, O_tauri_RCC4221_CEG01048.1, Ulva_mutabilis_WT_g6592.t1, Ulva_prolifera_Qingdaoensis_g6005.t1, C_merolae_10DT_g2246.t1, C_merolae_GT_g2254.t1, C_merolae_10…				A_taxiformis_Cali_g1731.t1	GO:0004674,GO:0005516,GO:0005524,GO:0005634,GO:0005739,GO:0005773,GO:0005829,GO:0005886,GO:0009410,GO:0009611,GO:0009636,GO:0009738,GO:0009753,GO:0042542,GO:0043622,GO:0046677,GO:0046777,GO:0071229,GO:1900064	EC:2.7.1	IPR000719,IPR017441,IPR000719,IPR011009	K04371,K11430,K13105,K19603,K20290,K20538,K22312,K04371,K11430,K19603,K20538,K13105
OG0000187	N0	n0	0.944444	Non-Terminal	N_yezoensis_RZ_g5867.t1, Por_umbilicalis_OSX71337.1, A_taxiformis_Cali_g1849.t1, A_taxiformis_Guam_g5025.t1, A_taxiformis_SC_g5680.t1, Grac_chorda_PXF44820.1, G_lemaneiformis_981_g1883.t1, Grac_domingensis_KAI0563583.1, Grac_verm_g1315.t1, C_crispus_XP_005713368.1, K_alvarezii_kp_g3013.t1, K_alvarezii_kp_g9077.t1, P_purpureum_2013_g4244.t1, P_purpureum_CCMP1328_KAA8497997.1, P_purpureum_UTEX161_g…	A_taxiformis_Guam_g4954.t1, A_taxiformis_Guam_g9215.t1, A_taxiformis_Guam_g9214.t1, Chloro_primus_CCMP1205_QDZ19800.1, Ulva_mutabilis_WT_g6814.t1, Ulva_prolifera_Qingdaoensis_g7359.t1, C_paradoxa_CCMP329_g6276.t1, O_tauri_RCC4221_CEF96569.1, G_phlegrea_Soos_g5403.1, Gsulp002_G4252.1, GsulpSAG21_G4347.1, G_sulphuraria_074W_XP_005705938.1, GsulpMS1_G6638.1, GsulpRT22_G1868.1, Gsulp5572_G5629.1, Gsu…				A_taxiformis_Cali_g175.t1	GO:0004326,GO:0005524,GO:0005759,GO:0006761,GO:0008841,GO:0009793,GO:0043604	EC:6.3.2.17,EC:6.3.2.12	IPR036615,IPR036565,IPR013221,IPR001645,IPR001645,IPR001645,IPR018109,IPR036615,IPR036565	K20457,K20457
OG0000196	N0	n0	0.944444	Non-Terminal	C_paradoxa_CCMP329_g10263.t1, A_taxiformis_Guam_g4798.t1, C_paradoxa_CCMP329_g601.t1, O_tauri_RCC4221_CEF98864.1, Chloro_primus_CCMP1205_QDZ26013.1, Ulva_mutabilis_WT_g5932.t1, Ulva_prolifera_Qingdaoensis_g5065.t1, A_taxiformis_SC_g6240.t1, A_taxiformis_Guam_g112.t1, A_taxiformis_Cali_g1187.t1, Grac_chorda_PXF49905.1, G_lemaneiformis_981_g6013.t1, Grac_domingensis_KAI0564687.1, Grac_verm_g535.t1,…	G_phlegrea_Soos_g2877.1, GsulpMtSh_G3410.1, C_caldarium_UTEX2393_g2607.t1, G_sulphuraria_UTEX2919_g315.t1, GsulpYNP55871_G625.6, GsulphAz2_G3855.109, GsulphAz2_G292.41, GsulphAz2_G1079.67, Gsulp002_G2207.1, GsulpSAG21_G926.1, G_sulphuraria_074W_XP_005703740.1, GsulpRT22_G4306.1, GsulpMS1_G4867.1, GsulpMS1_G4869.1, Gsulp5572_G4304.1, C_merolae_10DT_g1244.t1, C_merolae_10D_XP_005534925.1, C_merolae…				A_taxiformis_Cali_g1753.t1	GO:0004672,GO:0005524,GO:0006468	EC:2.7.1	IPR000719,IPR017441,IPR008271,IPR000719,IPR011009	K08794,K17530,K08794
OG0000238	N0	n0	0.944444	Non-Terminal	C_merolae_10DT_g236.t1, C_merolae_10D_XP_005539518.1, C_merolae_GT_g592.t1, C_yangmingshanensis_KAF6003662.1, CmerSOOS_G559.1, C_paradoxa_CCMP329_g6970.t1, G_phlegrea_Soos_g4729.1, Gsulp5572_G5083.1, GsulphAz2_G4002.110, GsulpYNP55871_G2550.1, GsulpMtSh_G4785.1, C_caldarium_UTEX2393_g272.t1, G_sulphuraria_UTEX2919_g2882.t1, G_sulphuraria_UTEX2919_g2883.t1, Gsulp002_G5387.1, G_sulphuraria_074W_XP_…	C_paradoxa_CCMP329_g2937.t1, O_tauri_RCC4221_CEF97836.1, Chloro_primus_CCMP1205_QDZ25075.1, Ulva_mutabilis_WT_g6964.t1, Ulva_prolifera_Qingdaoensis_g5375.t1, C_merolae_10DT_g2566.t1, C_merolae_10D_XP_005536168.1, C_merolae_GT_g1131.t1, C_yangmingshanensis_KAF6001572.1, CmerSOOS_G1003.1, N_yezoensis_RZ_g2958.t1, Por_umbilicalis_OSX71980.1, Por_umbilicalis_OSX71981.1, Grac_chorda_PXF40163.1, G_lema…				A_taxiformis_Cali_g176.t1	GO:0003700,GO:0006352,GO:0006355	null	IPR000943,IPR007630,IPR036388,IPR014284,IPR036388,IPR007627,IPR007624,IPR000943,IPR013325,IPR013324,IPR013324	K03086,K03087,K03087,K03086
OG0000293	N0	n0	0.944444	Non-Terminal	Ulva_mutabilis_WT_g8011.t1, Ulva_prolifera_Qingdaoensis_g3546.t1, Chloro_primus_CCMP1205_QDZ21090.1, O_tauri_RCC4221_CEF97684.1, C_paradoxa_CCMP329_g2406.t1, Gsulp002_G5055.1, GsulpSAG21_G5364.1, G_sulphuraria_074W_XP_005708756.1, GsulpMS1_G7238.1, GsulpRT22_G6747.1, Gsulp5572_G4964.1, G_phlegrea_Soos_g5452.1, G_sulphuraria_UTEX2919_g322.t1, GsulphAz2_G5070.119, GsulpYNP55871_G4526.4, GsulpMtSh_G…	Ulva_mutabilis_WT_g7499.t1, Ulva_prolifera_Qingdaoensis_g8532.t1, Chloro_primus_CCMP1205_QDZ24625.1, O_tauri_RCC4221_CEG01999.1, C_paradoxa_CCMP329_g6539.t1, P_purpureum_2013_g2276.t1, P_purpureum_CCMP1328_KAA8495421.1, P_purpureum_UTEX161_g3742.t1, N_yezoensis_RZ_g3001.t1, Por_umbilicalis_OSX76245.1, C_crispus_XP_005711436.1, A_taxiformis_Cali_g8841.t1, A_taxiformis_Guam_g3964.t1, A_taxiformis_C…				A_taxiformis_Cali_g1761.t1	GO:0000182,GO:0000228,GO:0005524,GO:0005987,GO:0006261,GO:0006302,GO:0009408,GO:0009414,GO:0009651,GO:0009826,GO:0010078,GO:0010231,GO:0010492,GO:0010628,GO:0016514,GO:0016887,GO:0031492,GO:0031496,GO:0032989,GO:0034728,GO:0042148,GO:0044109,GO:0061412,GO:0061629,GO:0070577,GO:0140658,GO:1900189,GO:1900192,GO:2000112,GO:2000219	EC:3.6.1	IPR038718,IPR027417,IPR001650,IPR000330,IPR014001,IPR001650,IPR027417,IPR027417	K11647,K11786,K11647
OG0000006	N0	n0	0.916667	Non-Terminal	P_purpureum_2013_g7090.t1, P_purpureum_CCMP1328_KAA8496471.1, P_purpureum_UTEX161_g196.t1, N_yezoensis_RZ_g6172.t1, Por_umbilicalis_OSX74935.1, C_crispus_XP_005711939.1, Grac_chorda_PXF41447.1, O_tauri_RCC4221_CEF98551.1, C_merolae_10D_XP_005537847.1, C_yangmingshanensis_KAF6003860.1, CmerSOOS_G2962.1, GsulpYNP55871_G164.1, GsulpYNP55871_G725.7, A_taxiformis_Guam_g9091.t1, G_sulphuraria_074W_XP_0…	C_yangmingshanensis_KAF6004689.1, C_merolae_10DT_g1287.t1, C_merolae_10D_XP_005538337.1, C_merolae_GT_g1520.t1, CmerSOOS_G3889.1, C_paradoxa_CCMP329_g7270.t1, O_tauri_RCC4221_CAL54018.1, Chloro_primus_CCMP1205_QDZ24687.1, Ulva_mutabilis_WT_g3653.t1, Ulva_prolifera_Qingdaoensis_g5138.t1, N_yezoensis_RZ_g1326.t1, N_yezoensis_RZ_g1327.t1, Por_umbilicalis_OSX77996.1, Por_umbilicalis_OSX77998.1, Grac_…				A_taxiformis_Cali_g182.t1	GO:0006886,GO:0006888,GO:0008270,GO:0030127	null	IPR036465,IPR006895,IPR006900,IPR012990,IPR029006,IPR006896,IPR036174,IPR036465,IPR036180,IPR036175	K14007,K14007
OG0000014	N0	n1	0.916667	Non-Terminal	C_merolae_10DT_g982.t1, C_merolae_10D_XP_005535093.1, C_merolae_GT_g1952.t1, C_yangmingshanensis_KAF6000450.1, CmerSOOS_G810.1, G_phlegrea_Soos_g4814.1, Gsulp002_G544.1, GsulpSAG21_G2379.1, GsulpRT22_G1018.1, GsulpMS1_G1399.1, G_sulphuraria_074W_XP_005705351.1, Gsulp5572_G1470.1, GsulphAz2_G2781.95, GsulpYNP55871_G552.5, C_caldarium_UTEX2393_g2933.t1, G_sulphuraria_UTEX2919_g3056.t1, GsulpMtSh_G7…	G_phlegrea_Soos_g3791.1, CmerSOOS_G34.1, Grac_domingensis_KAI0564192.1, Grac_chorda_PXF41494.1, K_alvarezii_kp_g7044.t1, A_taxiformis_Cali_g8110.t1, C_crispus_XP_005715053.1, A_taxiformis_Cali_g3948.t1, A_taxiformis_SC_g7585.t1, G_phlegrea_Soos_g846.1, GsulphAz2_G988.1, GsulpYNP55871_G2769.1, GsulpYNP55871_G2780.1, G_sulphuraria_UTEX2919_g4375.t1, C_caldarium_UTEX2393_g3415.t1, GsulpMtSh_G840.1, …				A_taxiformis_Cali_g1826.t1	GO:0000922,GO:0003777,GO:0005524,GO:0007018,GO:0008017,GO:0033048,GO:0045839,GO:0051233,GO:0051494,GO:0060236,GO:1902845	null	IPR001752,IPR036961,IPR001752,IPR019821,IPR001752,IPR027417	K10398,K14400,K14400
OG0000024	N0	n0	0.916667	Non-Terminal	Chloro_primus_CCMP1205_QDZ17679.1, O_tauri_RCC4221_CAL57430.1, Ulva_mutabilis_WT_g4393.t1, Ulva_prolifera_Qingdaoensis_g3636.t1, Chloro_primus_CCMP1205_QDZ18702.1, O_tauri_RCC4221_CEF99208.1, C_merolae_10DT_g2011.t1, C_merolae_10D_XP_005538922.1, C_merolae_GT_g2016.t1, C_yangmingshanensis_KAF6003259.1, CmerSOOS_G2777.1, G_phlegrea_Soos_g5968.1, GsulpMtSh_G5434.1, GsulphAz2_G5770.125, GsulpYNP5587…	A_taxiformis_Guam_g3080.t1, A_taxiformis_Guam_g5856.t1, A_taxiformis_Guam_g7533.t1, Chloro_primus_CCMP1205_QDZ21268.1, Ulva_mutabilis_WT_g5971.t1, Ulva_prolifera_Qingdaoensis_g3630.t1, Chloro_primus_CCMP1205_QDZ20264.1, O_tauri_RCC4221_CEG01346.1, Ulva_mutabilis_WT_g6832.t1, Ulva_prolifera_Qingdaoensis_g7343.t1, P_purpureum_2013_g685.t1, P_purpureum_CCMP1328_KAA8493935.1, N_yezoensis_RZ_g669.t1, …				A_taxiformis_Cali_g1829.t1	GO:0005524,GO:0016226,GO:0051536,GO:0140663	null	IPR010376,IPR002744,IPR033756,IPR038492,IPR034904,IPR027417,IPR044304,IPR000808,IPR019591,IPR034904,IPR027417	null
OG0000038	N0	n0	0.916667	Non-Terminal	Chloro_primus_CCMP1205_QDZ20978.1, N_yezoensis_RZ_g4376.t1, Grac_domingensis_KAI0564549.1, A_taxiformis_SC_g6397.t1, C_crispus_XP_005710414.1, Por_umbilicalis_OSX69365.1, Por_umbilicalis_OSX74411.1, Grac_chorda_PXF45147.1, K_alvarezii_kp_g198.t1, K_alvarezii_kp_g10553.t1, C_crispus_XP_005713338.1, Grac_domingensis_KAI0566515.1, Grac_chorda_PXF48097.1, G_phlegrea_Soos_g5314.1, GsulphAz2_G5830.125,…	Ulva_prolifera_Qingdaoensis_g40.t1, O_tauri_RCC4221_CEF97927.1, Ulva_mutabilis_WT_g5816.t1, C_paradoxa_CCMP329_g8625.t1, C_paradoxa_CCMP329_g5194.t1, N_yezoensis_RZ_g7822.t1, Por_umbilicalis_OSX73575.1, P_purpureum_UTEX161_g1956.t1, P_purpureum_2013_g2071.t1, P_purpureum_CCMP1328_KAA8499475.1, C_merolae_10DT_g2726.t1, C_merolae_10D_XP_005538615.1, C_merolae_GT_g2738.t1, C_yangmingshanensis_KAF600…				A_taxiformis_Cali_g1838.t1	GO:0000176,GO:0000177,GO:0000467,GO:0000791,GO:0002252,GO:0003690,GO:0003727,GO:0004536,GO:0004540,GO:0005730,GO:0006309,GO:0019899,GO:0032077,GO:0042802,GO:0043928,GO:0045006,GO:0051607,GO:0071035,GO:0071038,GO:0071042	EC:3.1	IPR027408,IPR001247,IPR020568,IPR036345	K12590,K12812,K12812,K12590
OG0000058	N0	n0	0.916667	Non-Terminal	A_taxiformis_Cali_g8911.t1, A_taxiformis_Guam_g2540.t1, O_tauri_RCC4221_CEF98032.1, A_taxiformis_Guam_g5452.t1, O_tauri_RCC4221_CEF99188.1, Chloro_primus_CCMP1205_QDZ20759.1, Ulva_mutabilis_WT_g2186.t1, Ulva_prolifera_Qingdaoensis_g4674.t1, Ulva_mutabilis_WT_g7800.t1, P_purpureum_2013_g142.t1, P_purpureum_CCMP1328_KAA8494284.1, P_purpureum_UTEX161_g4901.t1, P_purpureum_2013_g4376.t1, P_purpureum_…	Por_umbilicalis_OSX77620.1, Chloro_primus_CCMP1205_QDZ23835.1, O_tauri_RCC4221_CAL54453.1, C_paradoxa_CCMP329_g4042.t1, K_alvarezii_kp_g1211.t1, K_alvarezii_kp_g12693.t1, Grac_chorda_PXF43294.1, A_taxiformis_SC_g7572.t1, A_taxiformis_Cali_g2927.t1, A_taxiformis_Guam_g2029.t1, N_yezoensis_RZ_g4723.t1, P_purpureum_UTEX161_g5951.t1, P_purpureum_2013_g6089.t1, P_purpureum_CCMP1328_KAA8492206.1, P_pur…				A_taxiformis_Cali_g1852.t1	GO:0004176,GO:0004222,GO:0005524,GO:0006508,GO:0009535,GO:0009735,GO:0009941,GO:0010205,GO:0016887,GO:0030163,GO:0031977,GO:0048564	EC:3.4.24,EC:3.6.1	IPR000642,IPR037219,IPR037219	K03798
OG0000071	N0	n41	0.916667	Non-Terminal	C_merolae_10DT_g2311.t1, C_merolae_10D_XP_005537154.1, C_merolae_GT_g2290.t1, CmerSOOS_G2644.1, C_yangmingshanensis_KAF6003119.1, C_yangmingshanensis_KAF6003120.1, O_tauri_RCC4221_CEF97134.1, Chloro_primus_CCMP1205_QDZ25877.1, Ulva_mutabilis_WT_g1659.t1, Ulva_prolifera_Qingdaoensis_g8624.t1, C_paradoxa_CCMP329_g8752.t1, P_purpureum_UTEX161_g3839.t1, P_purpureum_CCMP1328_KAA8493347.1, P_purpureum_…	Ulva_mutabilis_WT_g2950.t1, Ulva_prolifera_Qingdaoensis_g6610.t1, Chloro_primus_CCMP1205_QDZ21749.1, O_tauri_RCC4221_CEF98554.1, G_phlegrea_Soos_g3022.1, GsulpMS1_G5496.1, G_sulphuraria_074W_XP_005706238.1, G_sulphuraria_074W_XP_005706239.1, GsulpRT22_G5403.1, GsulpSAG21_G3300.1, Gsulp5572_G4280.1, GsulphAz2_G3760.107, C_caldarium_UTEX2393_g634.t1, G_sulphuraria_UTEX2919_g3653.t1, C_caldarium_UTE…				A_taxiformis_Cali_g1866.t1	GO:0055085	null	IPR013657,IPR013657	K15276
OG0000091	N0	n0	0.916667	Non-Terminal	P_purpureum_2013_g3844.t1, P_purpureum_CCMP1328_KAA8494518.1, P_purpureum_UTEX161_g876.t1, Grac_domingensis_KAI0563702.1, Grac_chorda_PXF42392.1, O_tauri_RCC4221_CEF99675.1, Ulva_mutabilis_WT_g1149.t1, Ulva_prolifera_Qingdaoensis_g7178.t1, Gsulp002_G4764.1, GsulpRT22_G5918.1, G_sulphuraria_074W_XP_005708325.1, G_sulphuraria_074W_XP_005708326.1, GsulpMS1_G7387.1, GsulpSAG21_G5448.1, C_merolae_10DT…	C_merolae_10DT_g2299.t1, C_merolae_10D_XP_005537571.1, C_merolae_GT_g2260.t1, C_yangmingshanensis_KAF6004170.1, CmerSOOS_G3171.1, Chloro_primus_CCMP1205_QDZ23294.1, O_tauri_RCC4221_CEG01878.1, Ulva_mutabilis_WT_g1759.t1, O_tauri_RCC4221_CAL57066.1, A_taxiformis_Guam_g3589.t1, C_paradoxa_CCMP329_g5617.t1, A_taxiformis_Guam_g13248.t1, A_taxiformis_Guam_g3590.t1, A_taxiformis_Guam_g8528.t1, C_parado…				A_taxiformis_Cali_g187.t1	GO:0051536	null	IPR001041,IPR012675,IPR001041,IPR001041,IPR036010	null
OG0000094	N0	n0	0.916667	Non-Terminal	K_alvarezii_kp_g5762.t1, P_purpureum_UTEX161_g5394.t1, P_purpureum_2013_g108.t1, P_purpureum_CCMP1328_KAA8495641.1, Grac_chorda_PXF49140.1, G_lemaneiformis_981_g4855.t1, C_crispus_XP_005714388.1, K_alvarezii_kp_g3506.t1, K_alvarezii_kp_g10157.t1, A_taxiformis_Cali_g6625.t1, A_taxiformis_SC_g3256.t1, A_taxiformis_Guam_g1279.t1, A_taxiformis_Cali_g2213.t1, C_paradoxa_CCMP329_g3466.t1, O_tauri_RCC42…	C_paradoxa_CCMP329_g5926.t1, Chloro_primus_CCMP1205_QDZ22188.1, Ulva_mutabilis_WT_g8160.t1, Ulva_prolifera_Qingdaoensis_g328.t1, C_paradoxa_CCMP329_g4432.t1, G_phlegrea_Soos_g991.1, GsulpSAG21_G2512.1, G_sulphuraria_074W_XP_005704312.1, GsulpMS1_G7295.1, GsulpRT22_G3365.1, Gsulp002_G2815.1, Gsulp5572_G580.1, GsulpMtSh_G413.1, GsulpYNP55871_G1858.1, GsulpYNP55871_G3633.3, GsulphAz2_G388.47, Gsulph…				A_taxiformis_Cali_g1879.t1	GO:0001933,GO:0001934,GO:0005750,GO:0005751,GO:0006122,GO:0006805,GO:0008121,GO:0009150,GO:0009167,GO:0009205,GO:0009408,GO:0009725,GO:0010628,GO:0010629,GO:0043209,GO:0044877,GO:0046677,GO:0046872,GO:0051537,GO:0061063	EC:1.10,EC:7.1.1.8	IPR005805,IPR037008,IPR006317,IPR017941,IPR004192,IPR036922,IPR014349,IPR017941,IPR036922	K00411,K00413,K00413,K00411
OG0000116	N0	n0	0.916667	Non-Terminal	C_merolae_10DT_g1959.t1, C_merolae_10D_XP_005538494.1, C_merolae_GT_g3631.t1, CmerSOOS_G1638.1, C_yangmingshanensis_KAF6001779.1, C_yangmingshanensis_KAF6001778.1, Chloro_primus_CCMP1205_QDZ26030.1, O_tauri_RCC4221_CEF99437.1, Ulva_mutabilis_WT_g2075.t1, Ulva_prolifera_Qingdaoensis_g2817.t1, Por_umbilicalis_OSX69401.1, P_purpureum_2013_g2577.t1, P_purpureum_CCMP1328_KAA8492141.1, P_purpureum_UTEX…	GsulpMS1_G6430.1, GsulpRT22_G5720.1, G_sulphuraria_074W_XP_005707862.1, G_sulphuraria_074W_XP_005707863.1, G_sulphuraria_074W_XP_005707861.1, Gsulp002_G4903.1, P_purpureum_2013_g3128.t1, P_purpureum_CCMP1328_KAA8495070.1, P_purpureum_UTEX161_g1351.t1, N_yezoensis_RZ_g5202.t1, Por_umbilicalis_OSX69418.1, C_crispus_XP_005711554.1, A_taxiformis_Cali_g20.t1, A_taxiformis_Guam_g2637.t1, A_taxiformis_S…				A_taxiformis_Cali_g1888.t1	null	EC:3.1.1.23	IPR029058,IPR022742,IPR029058	K01054,K01054
OG0000124	N0	n0	0.916667	Non-Terminal	A_taxiformis_Guam_g5614.t1, C_paradoxa_CCMP329_g10895.t1, C_paradoxa_CCMP329_g6086.t1, C_paradoxa_CCMP329_g6090.t1, Chloro_primus_CCMP1205_QDZ20350.1, O_tauri_RCC4221_CAL54828.1, Ulva_mutabilis_WT_g5396.t1, Ulva_prolifera_Qingdaoensis_g3657.t1, C_merolae_10DT_g127.t1, C_merolae_GT_g234.t1, C_merolae_10D_XP_005537858.1, C_yangmingshanensis_KAF6003872.1, CmerSOOS_G2891.1, G_phlegrea_Soos_g2972.1, G…	C_paradoxa_CCMP329_g8237.t1, O_tauri_RCC4221_CEF98198.1, Chloro_primus_CCMP1205_QDZ23506.1, P_purpureum_2013_g4416.t1, P_purpureum_CCMP1328_KAA8491218.1, P_purpureum_UTEX161_g6858.t1, Chloro_primus_CCMP1205_QDZ24485.1, N_yezoensis_RZ_g4336.t1, Por_umbilicalis_OSX68592.1, Grac_chorda_PXF46130.1, G_lemaneiformis_981_g5730.t1, Grac_domingensis_KAI0557538.1, Grac_domingensis_KAI0559285.1, Grac_doming…				A_taxiformis_Cali_g1896.t1	GO:0003924,GO:0005525,GO:0005737,GO:0043022	EC:3.6.1	IPR006073,IPR036726,IPR006169,IPR015349,IPR015349,IPR006073,IPR036346,IPR027417,IPR045086,IPR006074,IPR031167,IPR006169,IPR015349,IPR031167,IPR027417,IPR036346,IPR036726	K03979
OG0000170	N0	n0	0.916667	Non-Terminal	O_tauri_RCC4221_CEF97507.1, Chloro_primus_CCMP1205_QDZ25692.1, Ulva_mutabilis_WT_g5261.t1, Ulva_prolifera_Qingdaoensis_g2590.t1, C_yangmingshanensis_KAF6001318.1, CmerSOOS_G3128.1, C_yangmingshanensis_KAF6001885.1, CmerSOOS_G1963.1, C_merolae_10DT_g3797.t1, C_merolae_GT_g3819.t1, C_merolae_10D_XP_005535357.1, C_merolae_10D_XP_005536880.1, G_phlegrea_Soos_g3873.1, GsulphAz2_G4904.118, GsulpYNP5587…	O_tauri_RCC4221_CEF97785.1, Ulva_mutabilis_WT_g4634.t1, Chloro_primus_CCMP1205_QDZ17810.1, A_taxiformis_Guam_g9116.t1, A_taxiformis_Guam_g9669.t1, A_taxiformis_Guam_g12734.t1, O_tauri_RCC4221_CEG00062.1, O_tauri_RCC4221_CEG00172.1, Ulva_mutabilis_WT_g4918.t1, Ulva_prolifera_Qingdaoensis_g4133.t1, P_purpureum_2013_g721.t1, P_purpureum_CCMP1328_KAA8494988.1, P_purpureum_UTEX161_g3000.t1, C_crispus_…				A_taxiformis_Cali_g1908.t1	GO:0003924,GO:0005525,GO:0005802,GO:0005829,GO:0006897,GO:0007030,GO:0007431,GO:0008047,GO:0009404,GO:0019904,GO:0030334,GO:0031503,GO:0031584,GO:0032258,GO:0032550,GO:0033227,GO:0033363,GO:0034497,GO:0034976,GO:0035220,GO:0042147,GO:0043001,GO:0060628,GO:0070861,GO:0090087,GO:0090158,GO:0098657,GO:1903292	EC:3.6.1	IPR006689,IPR005225,IPR027417,IPR006689,IPR024156,IPR027417	K07942,K07977
OG0000189	N0	n0	0.916667	Non-Terminal	P_purpureum_2013_g4803.t1, P_purpureum_CCMP1328_KAA8494850.1, P_purpureum_UTEX161_g1695.t1, G_phlegrea_Soos_g1476.1, GsulpSAG21_G1707.1, Gsulp002_G4948.1, G_sulphuraria_074W_XP_005707946.1, GsulpMS1_G6337.1, GsulpRT22_G391.1, GsulpRT22_G5630.1, Gsulp5572_G5297.1, C_caldarium_UTEX2393_g1068.t1, GsulpMtSh_G4586.1, G_sulphuraria_UTEX2919_g4857.t1, GsulphAz2_G5921.126, GsulpYNP55871_G4166.4, C_merola…	C_paradoxa_CCMP329_g3627.t1, Chloro_primus_CCMP1205_QDZ19114.1, Ulva_mutabilis_WT_g7961.t1, Ulva_prolifera_Qingdaoensis_g3599.t1, O_tauri_RCC4221_CEG02024.1, O_tauri_RCC4221_CAL52685.1, C_yangmingshanensis_KAF6004112.1, CmerSOOS_G535.1, C_merolae_10DT_g1128.t1, C_merolae_GT_g1206.t1, C_merolae_10D_XP_005537627.1, G_phlegrea_Soos_g1382.1, C_caldarium_UTEX2393_g3776.t1, G_sulphuraria_UTEX2919_g4091…				A_taxiformis_Cali_g1922.t1	GO:0003824	null	IPR014748,IPR001753,IPR018376,IPR029045	K07511,K07511
OG0000040	N0	n0	0.888889	Non-Terminal	C_merolae_10DT_g184.t1, C_merolae_GT_g545.t1, C_merolae_10D_XP_005539416.1, C_yangmingshanensis_KAF6005375.1, CmerSOOS_G4186.1, Por_umbilicalis_OSX69254.1, Por_umbilicalis_OSX71756.1, Grac_domingensis_KAI0563051.1, Grac_chorda_PXF40793.1, Grac_chorda_PXF42347.1, Grac_domingensis_KAI0565328.1, Chloro_primus_CCMP1205_QDZ24340.1, Por_umbilicalis_OSX78600.1, C_paradoxa_CCMP329_g7426.t1, P_purpureum_C…	Ulva_mutabilis_WT_g5993.t1, Ulva_prolifera_Qingdaoensis_g53.t1, K_alvarezii_kp_g1339.t1, A_taxiformis_Cali_g1587.t1, A_taxiformis_Guam_g508.t1, A_taxiformis_SC_g2456.t1, O_tauri_RCC4221_CEG00517.1, Chloro_primus_CCMP1205_QDZ18963.1, P_purpureum_CCMP1328_KAA8493231.1, K_alvarezii_kp_g866.t1, Grac_chorda_PXF45455.1, Grac_chorda_PXF45530.1, C_paradoxa_CCMP329_g9916.t1, K_alvarezii_kp_g9110.t1, Gsulp…				A_taxiformis_Cali_g1933.t1	GO:0000398,GO:0000413,GO:0003729,GO:0003755,GO:0005515,GO:0005829,GO:0006355,GO:0008143,GO:0016018,GO:0016607,GO:0043903,GO:0045070,GO:0071007,GO:1903902,GO:2000112	EC:5.2.1.8	IPR046357,IPR001179,IPR011990,IPR001179,IPR011990	K01802,K09566,K09568
OG0000051	N0	n0	0.888889	Non-Terminal	Gsulp5572_G2355.1, Gsulp002_G2392.1, GsulphAz2_G3085.99, GsulpYNP55871_G3164.3, GsulpMtSh_G2746.1, G_sulphuraria_074W_XP_005705188.1, GsulpMS1_G3368.1, GsulpRT22_G3845.1, GsulpSAG21_G1013.1, Por_umbilicalis_OSX69638.1, Grac_domingensis_KAI0567027.1, Grac_chorda_PXF41266.1, G_lemaneiformis_981_g806.t1, C_crispus_XP_005712554.1, K_alvarezii_kp_g789.t1, K_alvarezii_kp_g1606.t1, A_taxiformis_Cali_g26…	Grac_chorda_PXF41267.1, G_lemaneiformis_981_g805.t1, K_alvarezii_kp_g790.t1, K_alvarezii_kp_g1607.t1, C_paradoxa_CCMP329_g4476.t1, C_merolae_10DT_g1924.t1, C_merolae_10D_XP_005538963.1, C_yangmingshanensis_KAF6003305.1, CmerSOOS_G2695.1, O_tauri_RCC4221_CAL54343.1, Chloro_primus_CCMP1205_QDZ24866.1, Ulva_mutabilis_WT_g969.t1, Ulva_prolifera_Qingdaoensis_g5677.t1, Ulva_prolifera_Qingdaoensis_g5679…				A_taxiformis_Cali_g1940.t1	GO:0051537	null	IPR036922,IPR017941,IPR017941,IPR036922	null
OG0000053	N0	n45	0.888889	Non-Terminal	C_paradoxa_CCMP329_g6061.t1, P_purpureum_2013_g6082.t1, P_purpureum_CCMP1328_KAA8496136.1, P_purpureum_UTEX161_g1613.t1, N_yezoensis_RZ_g5737.t1, Por_umbilicalis_OSX78019.1, C_crispus_XP_005716556.1, A_taxiformis_Cali_g5564.t1, A_taxiformis_SC_g2833.t1, Grac_domingensis_KAI0558427.1, Grac_chorda_PXF45371.1, G_lemaneiformis_981_g5862.t1, Chloro_primus_CCMP1205_QDZ17588.1, O_tauri_RCC4221_CAL58571.…	Ulva_mutabilis_WT_g5140.t1, Ulva_prolifera_Qingdaoensis_g6789.t1, Chloro_primus_CCMP1205_QDZ20631.1, O_tauri_RCC4221_CEF98670.1, C_paradoxa_CCMP329_g5727.t1, C_yangmingshanensis_KAF6001375.1, CmerSOOS_G3167.1, C_merolae_10DT_g2798.t1, C_merolae_10D_XP_005536934.1, C_merolae_GT_g2825.t1, C_crispus_XP_005710840.1, A_taxiformis_Cali_g2556.t1, N_yezoensis_RZ_g2411.t1, K_alvarezii_kp_g2170.t1, A_taxif…				A_taxiformis_Cali_g1956.t1	GO:0016021,GO:0022857,GO:0055085	EC:7	IPR003663,IPR036259,IPR005828,IPR005829,IPR020846,IPR036259	null
OG0000057	N0	n0	0.888889	Non-Terminal	P_purpureum_2013_g5719.t1, P_purpureum_UTEX161_g1663.t1, P_purpureum_CCMP1328_KAA8499974.1, Grac_chorda_PXF46708.1, G_lemaneiformis_981_g246.t1, Grac_domingensis_KAI0567406.1, Grac_verm_g3310.t1, K_alvarezii_kp_g2401.t1, K_alvarezii_kp_g4489.t1, C_crispus_XP_005711016.1, A_taxiformis_Cali_g932.t1, A_taxiformis_Guam_g597.t1, A_taxiformis_SC_g9389.t1, N_yezoensis_RZ_g2247.t1, Por_umbilicalis_OSX793…	G_phlegrea_Soos_g3899.1, GsulphAz2_G5437.122, GsulpYNP55871_G4724.4, GsulpMtSh_G5583.1, C_caldarium_UTEX2393_g108.t1, G_sulphuraria_UTEX2919_g4039.t1, C_caldarium_UTEX2393_g492.t1, G_sulphuraria_UTEX2919_g1809.t1, Gsulp5572_G6393.1, GsulpSAG21_G5131.1, G_sulphuraria_074W_XP_005704682.1, GsulpRT22_G5758.1, GsulpMS1_G628.1, GsulpMS1_G6553.1, Gsulp002_G5325.1, C_paradoxa_CCMP329_g4161.t1, C_merolae_…				A_taxiformis_Cali_g1960.t1	GO:0000412,GO:0000415,GO:0003755,GO:0005527,GO:0005730,GO:0006334,GO:0051598,GO:0071103,GO:1905268,GO:2001251	EC:5.2.1.8	IPR046357,IPR001179,IPR001179	K14826
OG0000065	N0	n39	0.888889	Non-Terminal	O_tauri_RCC4221_CEF96500.1, A_taxiformis_Cali_g7419.t1, C_yangmingshanensis_KAF6002036.1, CmerSOOS_G1866.1, C_merolae_10DT_g846.t1, C_merolae_GT_g71.t1, C_merolae_10D_XP_005539122.1, G_phlegrea_Soos_g5982.1, Gsulp5572_G5703.1, C_caldarium_UTEX2393_g1749.t1, GsulphAz2_G5782.125, GsulpMtSh_G5450.1, G_sulphuraria_UTEX2919_g2298.t1, GsulpYNP55871_G4632.4, Gsulp002_G5593.1, GsulpRT22_G3574.1, G_sulphu…	Ulva_mutabilis_WT_g4149.t1, Ulva_prolifera_Qingdaoensis_g4843.t1, O_tauri_RCC4221_CEF99722.1, Chloro_primus_CCMP1205_QDZ23186.1, C_yangmingshanensis_KAF6002790.1, CmerSOOS_G1429.1, C_merolae_10DT_g432.t1, C_merolae_GT_g577.t1, C_merolae_10D_XP_005537258.1, G_phlegrea_Soos_g4957.1, GsulphAz2_G2521.91, GsulpYNP55871_G3019.3, C_caldarium_UTEX2393_g3845.t1, GsulpMtSh_G499.1, G_sulphuraria_UTEX2919_g1…				A_taxiformis_Cali_g20.t1	GO:0005524,GO:0005618,GO:0005749,GO:0006099,GO:0016627,GO:0022900,GO:0046956,GO:0050660,GO:0050897	EC:1.3	IPR014006,IPR015939,IPR027477,IPR011281,IPR036188,IPR003953,IPR030664,IPR003952,IPR037099,IPR027477,IPR036188	K00234,K00234
OG0000076	N0	n0	0.888889	Non-Terminal	A_taxiformis_Guam_g12215.t1, C_paradoxa_CCMP329_g5106.t1, G_phlegrea_Soos_g2757.1, Gsulp5572_G2499.1, Gsulp002_G2705.1, GsulpSAG21_G3029.1, G_sulphuraria_UTEX2919_g2304.t1, G_sulphuraria_UTEX2919_g3650.t1, GsulphAz2_G3584.105, G_sulphuraria_074W_XP_005709261.1, GsulpRT22_G3954.1, GsulpMS1_G3881.1, GsulpMS1_G358.1, G_sulphuraria_074W_XP_005705058.1, GsulpYNP55871_G2642.1, GsulpMtSh_G2827.1, GsulpM…	O_tauri_RCC4221_CAL50214.1, Chloro_primus_CCMP1205_QDZ19147.1, Ulva_mutabilis_WT_g1311.t1, Ulva_prolifera_Qingdaoensis_g2227.t1, C_merolae_10DT_g3492.t1, C_merolae_10D_XP_005536239.1, C_merolae_GT_g3570.t1, C_yangmingshanensis_KAF6002107.1, CmerSOOS_G2058.1, Por_umbilicalis_OSX72022.1, Por_umbilicalis_OSX75069.1, N_yezoensis_RZ_g2730.t1, N_yezoensis_RZ_g5635.t1, P_purpureum_2013_g5456.t1, P_purpu…				A_taxiformis_Cali_g2010.t1	GO:0000132,GO:0005200,GO:0005869,GO:0030989,GO:0031578,GO:0045841,GO:0051285	null	IPR004000,IPR004000,IPR004000,IPR043129,IPR043129	K16575,K16575
OG0000138	N0	n0	0.888889	Non-Terminal	A_taxiformis_SC_g4237.t1, Ulva_mutabilis_WT_g3220.t1, Ulva_prolifera_Qingdaoensis_g5115.t1, C_merolae_10D_XP_005535112.1, C_merolae_GT_g1538.t1, C_yangmingshanensis_KAF6000471.1, CmerSOOS_G828.1, G_phlegrea_Soos_g4080.1, GsulpSAG21_G4672.1, G_sulphuraria_074W_XP_005707004.1, GsulpMS1_G5262.1, GsulpRT22_G6089.1, GsulpMtSh_G4164.1, GsulphAz2_G4086.111, C_caldarium_UTEX2393_g121.t1, C_caldarium_UTEX…	P_purpureum_2013_g667.t1, G_phlegrea_Soos_g1048.1, C_merolae_10DT_g1676.t1, C_merolae_10D_XP_005538162.1, C_merolae_GT_g1977.t1, C_yangmingshanensis_KAF6004884.1, CmerSOOS_G3578.1, P_purpureum_CCMP1328_KAA8496211.1, A_taxiformis_Guam_g5919.t1, A_taxiformis_Guam_g10322.t1, O_tauri_RCC4221_CEG00389.1, N_yezoensis_RZ_g3185.t1, Por_umbilicalis_OSX80675.1, A_taxiformis_Guam_g2967.t1, K_alvarezii_kp_g1…				A_taxiformis_Cali_g2018.t1	GO:0005315,GO:0005739,GO:0006878,GO:0035434,GO:1990547	EC:7	IPR023395,IPR018108,IPR044677,IPR018108,IPR018108,IPR023395	K15102
OG0000152	N0	n0	0.888889	Non-Terminal	Chloro_primus_CCMP1205_QDZ25495.1, O_tauri_RCC4221_CEG00216.1, C_paradoxa_CCMP329_g11457.t1, O_tauri_RCC4221_CEG02125.1, Chloro_primus_CCMP1205_QDZ18714.1, Chloro_primus_CCMP1205_QDZ23139.1, P_purpureum_2013_g1797.t1, P_purpureum_CCMP1328_KAA8491544.1, Por_umbilicalis_OSX80447.1, C_crispus_XP_005719412.1, Grac_chorda_PXF48052.1, G_phlegrea_Soos_g804.1, Gsulp002_G2221.1, Gsulp5572_G4315.1, GsulpMt…	K_alvarezii_kp_g3819.t1, Ulva_mutabilis_WT_g7578.t1, O_tauri_RCC4221_CEF96853.1, Chloro_primus_CCMP1205_QDZ18425.1, C_paradoxa_CCMP329_g6586.t1, C_merolae_10D_XP_005534949.1, C_yangmingshanensis_KAF6004378.1, CmerSOOS_G3863.1, G_phlegrea_Soos_g4906.1, GsulpSAG21_G2227.1, GsulpRT22_G3036.1, G_sulphuraria_074W_XP_005704964.1, GsulpMS1_G2372.1, GsulphAz2_G1848.81, GsulpYNP55871_G979.9, G_sulphuraria…				A_taxiformis_Cali_g2022.t1	GO:0005777,GO:0009507,GO:0042372	null	IPR042099,IPR045851,IPR000873,IPR025110,IPR020845	K14760,K14760
OG0000262	N0	n0	0.888889	Non-Terminal	P_purpureum_2013_g3270.t1, P_purpureum_UTEX161_g1476.t1, P_purpureum_CCMP1328_KAA8495745.1, G_phlegrea_Soos_g3666.1, G_sulphuraria_074W_XP_005708614.1, GsulpMS1_G3084.1, GsulpRT22_G4533.1, GsulpSAG21_G3809.1, Gsulp002_G1734.1, Gsulp5572_G2422.1, GsulpYNP55871_G1984.1, GsulphAz2_G3021.98, GsulpMtSh_G3814.1, C_caldarium_UTEX2393_g3268.t1, G_sulphuraria_UTEX2919_g748.t1, C_merolae_10DT_g3032.t1, C_m…	O_tauri_RCC4221_CEG01127.1, Chloro_primus_CCMP1205_QDZ24357.1, Ulva_prolifera_Qingdaoensis_g3200.t1, Chloro_primus_CCMP1205_QDZ20436.1, N_yezoensis_RZ_g3966.t1, Ulva_mutabilis_WT_g6855.t1, Ulva_prolifera_Qingdaoensis_g7320.t1, C_paradoxa_CCMP329_g3615.t1, G_phlegrea_Soos_g1300.1, GsulphAz2_G5157.120, GsulpYNP55871_G2865.1, C_caldarium_UTEX2393_g2046.t1, GsulpMtSh_G4792.1, G_sulphuraria_UTEX2919_g…				A_taxiformis_Cali_g2026.t1	GO:0004175,GO:0005515,GO:0005743,GO:0006627,GO:0015833,GO:0017087,GO:0046872	EC:3.4	IPR011765,IPR007014,IPR007863,IPR011249,IPR011249	K01412
OG0000307	N0	n0	0.888889	Non-Terminal	C_paradoxa_CCMP329_g1027.t1, P_purpureum_2013_g1817.t1, P_purpureum_CCMP1328_KAA8497283.1, P_purpureum_UTEX161_g6292.t1, Chloro_primus_CCMP1205_QDZ25198.1, G_phlegrea_Soos_g3413.1, Gsulp002_G3619.1, Gsulp5572_G3884.1, GsulpYNP55871_G4427.4, C_caldarium_UTEX2393_g2498.t1, GsulpMtSh_G3892.1, G_sulphuraria_UTEX2919_g1345.t1, GsulphAz2_G4406.114, GsulpMS1_G1589.1, GsulpRT22_G4851.1, GsulpSAG21_G3949.…	G_lemaneiformis_981_g7596.t1, Chloro_primus_CCMP1205_QDZ25422.1, C_paradoxa_CCMP329_g6856.t1, A_taxiformis_SC_g3614.t1, O_tauri_RCC4221_CEF98307.1, Ulva_mutabilis_WT_g638.t1, Ulva_prolifera_Qingdaoensis_g3240.t1, P_purpureum_2013_g1318.t1, P_purpureum_CCMP1328_KAA8490989.1, P_purpureum_CCMP1328_KAA8491266.1, P_purpureum_UTEX161_g4128.t1, Grac_chorda_PXF43968.1, G_lemaneiformis_981_g2613.t1, Grac_…				A_taxiformis_Cali_g2030.t1	GO:0000175,GO:0000957,GO:0000963,GO:0003723,GO:0004654,GO:0006402,GO:0090503	EC:3.1.13,EC:3.1.15,EC:2.7.7.8	IPR003029,IPR027408,IPR027408,IPR012340,IPR001247,IPR012162,IPR003029,IPR036345,IPR020568,IPR020568,IPR012340,IPR036345	K00962,K00962
OG0000347	N0	n0	0.888889	Non-Terminal	O_tauri_RCC4221_CAL52279.2, Chloro_primus_CCMP1205_QDZ21744.1, P_purpureum_CCMP1328_KAA8493200.1, N_yezoensis_RZ_g878.t1, Por_umbilicalis_OSX71261.1, Grac_verm_g2368.t1, Grac_domingensis_KAI0562516.1, Grac_chorda_PXF49807.1, G_lemaneiformis_981_g2538.t1, A_taxiformis_Cali_g5270.t1, A_taxiformis_Guam_g2957.t1, A_taxiformis_SC_g394.t1, C_crispus_XP_005711317.1, K_alvarezii_kp_g7521.t1, C_merolae_10…	C_paradoxa_CCMP329_g8168.t1, O_tauri_RCC4221_CEF99793.1, Chloro_primus_CCMP1205_QDZ21417.1, Ulva_mutabilis_WT_g5341.t1, Ulva_prolifera_Qingdaoensis_g707.t1, N_yezoensis_RZ_g978.t1, Por_umbilicalis_OSX68358.1, P_purpureum_CCMP1328_KAA8496381.1, P_purpureum_2013_g5866.t1, P_purpureum_UTEX161_g4056.t1, A_taxiformis_Cali_g3162.t1, A_taxiformis_Guam_g2516.t1, A_taxiformis_SC_g1533.t1, Grac_chorda_PXF4…				A_taxiformis_Cali_g2049.t1	GO:0004674,GO:0005524,GO:0006468	EC:2.7.1	IPR000719,IPR017441,IPR008271,IPR000719,IPR045270,IPR011009	K04456,K13303,K04456,K13303
OG0000013	N0	n43	0.861111	Non-Terminal	C_paradoxa_CCMP329_g6189.t1, Ulva_mutabilis_WT_g5924.t1, Ulva_prolifera_Qingdaoensis_g5073.t1, Chloro_primus_CCMP1205_QDZ21712.1, O_tauri_RCC4221_CEG01563.1, P_purpureum_2013_g2190.t1, P_purpureum_CCMP1328_KAA8490469.1, P_purpureum_CCMP1328_KAA8499003.1, P_purpureum_UTEX161_g5619.t1, GsulphAz2_G4112.111, GsulpYNP55871_G3746.3, G_sulphuraria_UTEX2919_g2392.t1, G_sulphuraria_UTEX2919_g340.t1, G_sul…	A_taxiformis_Guam_g4563.t1, A_taxiformis_Guam_g9391.t1, C_paradoxa_CCMP329_g11386.t1, Chloro_primus_CCMP1205_QDZ17912.1, O_tauri_RCC4221_CEF97553.1, Ulva_mutabilis_WT_g8122.t1, Ulva_prolifera_Qingdaoensis_g4862.t1, Ulva_prolifera_Qingdaoensis_g4863.t1, N_yezoensis_RZ_g7706.t1, Por_umbilicalis_OSX76307.1, Grac_chorda_PXF39943.1, G_lemaneiformis_981_g7332.t1, Grac_domingensis_KAI0567423.1, Grac_ver…				A_taxiformis_Cali_g2053.t1	GO:0009644,GO:0010842,GO:0042462	null	IPR002347,IPR002347,IPR036291	K11161,K11161
OG0000013	N0	n155	0.861111	Non-Terminal	C_paradoxa_CCMP329_g3898.t1, O_tauri_RCC4221_CEF99679.1, C_merolae_10DT_g2701.t1, C_merolae_10D_XP_005535662.1, C_merolae_GT_g1916.t1, C_yangmingshanensis_KAF6004302.1, CmerSOOS_G3269.1, Ulva_mutabilis_WT_g1925.t1, P_purpureum_CCMP1328_KAA8495727.1, Ulva_prolifera_Qingdaoensis_g1061.t1, G_phlegrea_Soos_g5854.1, G_sulphuraria_UTEX2919_g1207.t1, C_caldarium_UTEX2393_g1833.t1, GsulpYNP55871_G5890.1,…	A_taxiformis_Guam_g8532.t1, O_tauri_RCC4221_CEG00257.1, P_purpureum_2013_g238.t1, P_purpureum_CCMP1328_KAA8495728.1, P_purpureum_UTEX161_g4012.t1, K_alvarezii_kp_g1565.t1, C_crispus_XP_005710146.1, Grac_chorda_PXF48406.1, Grac_domingensis_KAI0562747.1, Grac_verm_g1553.t1, A_taxiformis_Cali_g7281.t1, A_taxiformis_Cali_g5602.t1, A_taxiformis_SC_g1253.t1, C_merolae_10DT_g2223.t1, C_merolae_GT_g2199.…				A_taxiformis_Cali_g2082.t1	GO:0016765	EC:2.5.1	IPR036424,IPR001441,IPR001441,IPR001441,IPR001441,IPR001441,IPR036424	K11778,K11778
OG0000014	N0	n64	0.861111	Non-Terminal	G_phlegrea_Soos_g3791.1, CmerSOOS_G34.1, Grac_domingensis_KAI0564192.1, Grac_chorda_PXF41494.1, K_alvarezii_kp_g7044.t1, A_taxiformis_Cali_g8110.t1, C_crispus_XP_005715053.1, A_taxiformis_Cali_g3948.t1, A_taxiformis_SC_g7585.t1, G_phlegrea_Soos_g846.1, GsulphAz2_G988.1, GsulpYNP55871_G2769.1, GsulpYNP55871_G2780.1, G_sulphuraria_UTEX2919_g4375.t1, C_caldarium_UTEX2393_g3415.t1, GsulpMtSh_G840.1, …	O_tauri_RCC4221_CEG00917.1, C_paradoxa_CCMP329_g9846.t1, C_merolae_GT_g370.t1, C_merolae_10DT_g174.t1, C_merolae_10D_XP_005536873.1, C_yangmingshanensis_KAF6001313.1, CmerSOOS_G3213.1, C_crispus_XP_005715478.1, Grac_chorda_PXF47568.1, G_lemaneiformis_981_g3022.t1, Grac_domingensis_KAI0557144.1, Grac_verm_g2032.t1, A_taxiformis_SC_g1537.t1, A_taxiformis_Guam_g3316.t1, A_taxiformis_Cali_g3168.t1, P…				A_taxiformis_Cali_g2085.t1	null	null	IPR027417,IPR036627,IPR027417,IPR011629,IPR003495,IPR027417	null
OG0000028	N0	n0	0.861111	Non-Terminal	C_merolae_10DT_g3397.t1, C_merolae_10D_XP_005535789.1, C_merolae_GT_g3440.t1, C_yangmingshanensis_KAF6003191.1, CmerSOOS_G2659.1, C_paradoxa_CCMP329_g11455.t1, O_tauri_RCC4221_CEF98474.1, Chloro_primus_CCMP1205_QDZ19798.1, Ulva_mutabilis_WT_g4107.t1, Ulva_prolifera_Qingdaoensis_g918.t1, P_purpureum_CCMP1328_KAA8496101.1, P_purpureum_UTEX161_g390.t1, N_yezoensis_RZ_g8019.t1, Por_umbilicalis_OSX732…	Chloro_primus_CCMP1205_QDZ22899.1, Ulva_mutabilis_WT_g4887.t1, Ulva_prolifera_Qingdaoensis_g3505.t1, P_purpureum_2013_g6972.t1, P_purpureum_CCMP1328_KAA8492488.1, P_purpureum_UTEX161_g6440.t1, C_paradoxa_CCMP329_g210.t1, C_merolae_10DT_g869.t1, C_merolae_GT_g941.t1, C_merolae_10D_XP_005537596.1, C_yangmingshanensis_KAF6004144.1, CmerSOOS_G3178.1, G_phlegrea_Soos_g3550.1, Gsulp002_G4793.1, G_sulph…				A_taxiformis_Cali_g2099.t1	GO:0004739,GO:0006086	EC:1.2.4.1	IPR033248,IPR009014,IPR005475,IPR027110,IPR009014,IPR029061	K00162,K00162
OG0000035	N0	n34	0.861111	Non-Terminal	Ulva_prolifera_Qingdaoensis_g5654.t1, O_tauri_RCC4221_CEG00580.1, Chloro_primus_CCMP1205_QDZ22823.1, P_purpureum_2013_g2746.t1, P_purpureum_CCMP1328_KAA8498561.1, P_purpureum_UTEX161_g3670.t1, N_yezoensis_RZ_g5358.t1, Por_umbilicalis_OSX77961.1, C_crispus_XP_005710694.1, A_taxiformis_Cali_g8023.t1, A_taxiformis_Cali_g5617.t1, A_taxiformis_Guam_g10547.t1, A_taxiformis_SC_g3007.t1, A_taxiformis_SC_…	G_phlegrea_Soos_g1042.1, Gsulp002_G2334.1, GsulpSAG21_G2664.1, G_sulphuraria_074W_XP_005705590.1, GsulpMS1_G3204.1, GsulpRT22_G3207.1, Gsulp5572_G2959.1, GsulphAz2_G1070.67, GsulpYNP55871_G2344.1, C_caldarium_UTEX2393_g291.t1, GsulpMtSh_G2331.1, G_sulphuraria_UTEX2919_g4422.t1, C_caldarium_UTEX2393_g527.t1, G_sulphuraria_UTEX2919_g3500.t1, C_merolae_10DT_g2733.t1, C_merolae_GT_g2756.t1, C_merolae…				A_taxiformis_Cali_g2108.t1	GO:0004672,GO:0005524,GO:0005829,GO:0006468,GO:0009615,GO:0048366	EC:2.7.1	IPR000719,IPR017441,IPR008271,IPR000719,IPR011009	K08819
OG0000111	N0	n0	0.861111	Non-Terminal	Chloro_primus_CCMP1205_QDZ19466.1, Ulva_mutabilis_WT_g143.t1, Ulva_prolifera_Qingdaoensis_g2714.t1, Ulva_mutabilis_WT_g6682.t1, Ulva_prolifera_Qingdaoensis_g5952.t1, C_paradoxa_CCMP329_g10399.t1, N_yezoensis_RZ_g5138.t1, Por_umbilicalis_OSX68761.1, Grac_chorda_PXF41646.1, A_taxiformis_Cali_g7102.t1, A_taxiformis_Cali_g544.t1, A_taxiformis_Guam_g5042.t1, P_purpureum_2013_g3895.t1, P_purpureum_UTEX…	O_tauri_RCC4221_CAL57772.1, P_purpureum_2013_g4688.t1, P_purpureum_UTEX161_g5201.t1, P_purpureum_CCMP1328_KAA8496400.1, G_phlegrea_Soos_g5266.1, GsulpMtSh_G2116.1, G_sulphuraria_UTEX2919_g3847.t1, GsulpYNP55871_G2731.1, GsulphAz2_G2144.86, Gsulp5572_G2549.1, Gsulp002_G1946.1, GsulpSAG21_G3618.1, G_sulphuraria_074W_XP_005705252.1, GsulpRT22_G3755.1, GsulpMS1_G3447.1, O_tauri_RCC4221_CAL55011.1, C_…				A_taxiformis_Cali_g211.t1	GO:0001101,GO:0003677,GO:0009410,GO:0009651,GO:0009723,GO:0009733,GO:0009737,GO:0009739,GO:0009751,GO:0009753,GO:0042752,GO:0046677,GO:0046686	null	IPR017930,IPR006447,IPR017884,IPR001005,IPR017930,IPR001005,IPR009057	null
OG0000119	N0	n2	0.861111	Non-Terminal	Chloro_primus_CCMP1205_QDZ23001.1, O_tauri_RCC4221_CEF96953.1, G_phlegrea_Soos_g174.1, Gsulp002_G3589.1, GsulpYNP55871_G5271.5, GsulphAz2_G5290.121, G_sulphuraria_UTEX2919_g3594.t1, GsulpMtSh_G5145.1, G_sulphuraria_UTEX2919_g1971.t1, C_caldarium_UTEX2393_g130.t1, Gsulp5572_G5313.1, G_sulphuraria_074W_XP_005707449.1, GsulpMS1_G4416.1, GsulpRT22_G5261.1, GsulpSAG21_G1248.1, C_merolae_10DT_g1550.t1,…	P_purpureum_CCMP1328_KAA8496145.1, P_purpureum_UTEX161_g1619.t1, P_purpureum_2013_g4768.t1, K_alvarezii_kp_g9967.t1, A_taxiformis_Guam_g2772.t1, A_taxiformis_Cali_g3731.t1, A_taxiformis_SC_g1020.t1, Grac_chorda_PXF43486.1, N_yezoensis_RZ_g2774.t1, Por_umbilicalis_OSX76038.1, Por_umbilicalis_OSX69115.1, Por_umbilicalis_OSX76854.1, N_yezoensis_RZ_g8119.t1, N_yezoensis_RZ_g3269.t1, N_yezoensis_RZ_g7…				A_taxiformis_Cali_g2175.t1	GO:0001650,GO:0004518,GO:0005743,GO:0006281,GO:0008270	EC:3.1	IPR010666,IPR005135,IPR036691,IPR004808,IPR004808,IPR004808,IPR036691	K10772,K10772
OG0000129	N0	n0	0.861111	Non-Terminal	C_merolae_10DT_g3651.t1, C_merolae_10D_XP_005535339.1, C_merolae_GT_g3707.t1, C_yangmingshanensis_KAF6001898.1, CmerSOOS_G2015.1, C_paradoxa_CCMP329_g5191.t1, G_phlegrea_Soos_g5243.1, G_phlegrea_Soos_g5863.1, Gsulp5572_G4068.1, Gsulp002_G3202.1, GsulpSAG21_G2827.1, G_sulphuraria_074W_XP_005707294.1, GsulpRT22_G4740.1, GsulpMS1_G3793.1, G_sulphuraria_UTEX2919_g2425.t1, GsulphAz2_G6006.126, GsulpYN…	C_paradoxa_CCMP329_g1349.t1, A_taxiformis_SC_g10629.t1, A_taxiformis_SC_g10632.t1, G_lemaneiformis_981_g3874.t1, G_lemaneiformis_981_g9784.t1, A_taxiformis_Cali_g900.t1, A_taxiformis_Guam_g2163.t1, C_crispus_XP_005719400.1, K_alvarezii_kp_g1049.t1, K_alvarezii_kp_g4527.t1, Grac_chorda_PXF45033.1, Por_umbilicalis_OSX72303.1, P_purpureum_2013_g99.t1, P_purpureum_CCMP1328_KAA8499694.1, P_purpureum_U…				A_taxiformis_Cali_g2204.t1	GO:0009058,GO:0016851	EC:6.6.1.1	IPR022571,IPR003672,IPR003672	K03403,K03403
OG0000169	N0	n0	0.861111	Non-Terminal	Ulva_prolifera_Qingdaoensis_g5971.t1, Ulva_mutabilis_WT_g5731.t1, Ulva_mutabilis_WT_g6628.t1, Chloro_primus_CCMP1205_QDZ19587.1, Chloro_primus_CCMP1205_QDZ21804.1, Chloro_primus_CCMP1205_QDZ21294.1, Chloro_primus_CCMP1205_QDZ21830.1, Ulva_mutabilis_WT_g1755.t1, Ulva_prolifera_Qingdaoensis_g5498.t1, P_purpureum_UTEX161_g2141.t1, P_purpureum_2013_g2861.t1, P_purpureum_CCMP1328_KAA8492972.1, C_merol…	Chloro_primus_CCMP1205_QDZ22631.1, Chloro_primus_CCMP1205_QDZ25978.1, Ulva_mutabilis_WT_g5854.t1, Ulva_prolifera_Qingdaoensis_g6900.t1, Chloro_primus_CCMP1205_QDZ23975.1, O_tauri_RCC4221_CEG01533.1, O_tauri_RCC4221_CEF97624.1, C_merolae_10DT_g515.t1, C_merolae_10D_XP_005538689.1, C_merolae_GT_g462.t1, C_yangmingshanensis_KAF6003439.1, CmerSOOS_G207.1, GsulpSAG21_G1251.1, G_sulphuraria_074W_XP_005…				A_taxiformis_Cali_g2205.t1	GO:0009058	null	IPR003672,IPR003672,IPR003672	K02230,K03403,K03403,K02230
OG0000236	N0	n0	0.861111	Non-Terminal	C_paradoxa_CCMP329_g5160.t1, O_tauri_RCC4221_CEF98569.1, Ulva_mutabilis_WT_g6551.t1, Ulva_prolifera_Qingdaoensis_g6051.t1, Ulva_mutabilis_WT_g8294.t1, Ulva_prolifera_Qingdaoensis_g8012.t1, C_yangmingshanensis_KAF6000433.1, CmerSOOS_G786.1, C_merolae_10D_XP_005535058.1, C_merolae_10DT_g2916.t1, C_merolae_GT_g2901.t1, Gsulp5572_G1981.1, C_caldarium_UTEX2393_g2212.t1, GsulpYNP55871_G2220.1, GsulphAz…	O_tauri_RCC4221_CAL55788.1, Por_umbilicalis_OSX70421.1, Ulva_mutabilis_WT_g58.t1, Ulva_prolifera_Qingdaoensis_g3477.t1, P_purpureum_UTEX161_g7236.t1, P_purpureum_2013_g2938.t1, P_purpureum_CCMP1328_KAA8495432.1, Chloro_primus_CCMP1205_QDZ17631.1, C_paradoxa_CCMP329_g2326.t1, C_yangmingshanensis_KAF6003113.1, CmerSOOS_G2536.1, C_merolae_10DT_g1799.t1, C_merolae_GT_g1804.t1, C_merolae_10D_XP_005537…				A_taxiformis_Cali_g2225.t1	GO:0000786,GO:0003677,GO:0030527,GO:0046982	null	IPR002119,IPR032454,IPR022755,IPR041661,IPR007125,IPR009072,IPR040025,IPR013087,IPR013087,IPR032458,IPR013087,IPR002119,IPR036236,IPR036236,IPR009072	K11251,K15001,K11251
OG0000290	N0	n1	0.861111	Non-Terminal	Ulva_mutabilis_WT_g8060.t1, Ulva_prolifera_Qingdaoensis_g6703.t1, Chloro_primus_CCMP1205_QDZ24783.1, O_tauri_RCC4221_CEF97617.1, C_crispus_XP_005710221.1, K_alvarezii_kp_g13073.t1, G_phlegrea_Soos_g154.1, G_phlegrea_Soos_g1517.1, G_phlegrea_Soos_g91.1, G_phlegrea_Soos_g485.1, Gsulp002_G1929.1, G_sulphuraria_074W_XP_005707307.1, GsulpRT22_G3125.1, GsulpMS1_G3011.1, GsulpSAG21_G442.1, GsulpSAG21_G2…	Chloro_primus_CCMP1205_QDZ18497.1, O_tauri_RCC4221_CEF98458.1, Ulva_mutabilis_WT_g847.t1, Ulva_prolifera_Qingdaoensis_g8367.t1, P_purpureum_2013_g4717.t1, P_purpureum_CCMP1328_KAA8499895.1, P_purpureum_UTEX161_g6048.t1, Grac_domingensis_KAI0567167.1, Grac_chorda_PXF46639.1, G_lemaneiformis_981_g8892.t1, A_taxiformis_Guam_g480.t1, A_taxiformis_Cali_g2888.t1, A_taxiformis_SC_g9852.t1, K_alvarezii_k…				A_taxiformis_Cali_g2226.t1	GO:0000786,GO:0003677,GO:0030527,GO:0031298,GO:0046982	null	IPR000558,IPR007125,IPR009072,IPR015847,IPR001247,IPR027408,IPR000558,IPR000558,IPR009072,IPR020568,IPR036345	K11252,K11252
OG0000328	N0	n0	0.861111	Non-Terminal	P_purpureum_2013_g6559.t1, P_purpureum_UTEX161_g6185.t1, P_purpureum_CCMP1328_KAA8493143.1, N_yezoensis_RZ_g960.t1, Por_umbilicalis_OSX71435.1, C_crispus_XP_005710071.1, K_alvarezii_kp_g3269.t1, A_taxiformis_Guam_g2126.t1, A_taxiformis_Cali_g189.t1, A_taxiformis_SC_g9139.t1, Grac_chorda_PXF48672.1, G_lemaneiformis_981_g5374.t1, Grac_domingensis_KAI0564978.1, Grac_verm_g2946.t1, C_merolae_10DT_g13…	O_tauri_RCC4221_CEF99944.1, Chloro_primus_CCMP1205_QDZ22388.1, Ulva_mutabilis_WT_g2441.t1, Ulva_prolifera_Qingdaoensis_g1240.t1, P_purpureum_2013_g4525.t1, P_purpureum_CCMP1328_KAA8498100.1, P_purpureum_UTEX161_g6633.t1, N_yezoensis_RZ_g2816.t1, Por_umbilicalis_OSX75925.1, Grac_chorda_PXF46412.1, G_lemaneiformis_981_g4326.t1, Grac_domingensis_KAI0559020.1, Grac_verm_g4493.t1, C_crispus_XP_0057171…				A_taxiformis_Cali_g2258.t1	GO:0000027,GO:0003735,GO:0005618,GO:0005886,GO:0022625,GO:0045947	null	IPR028364,IPR016095,IPR023673,IPR028364,IPR023674	K02863,K02863
OG0000011	N0	n43	0.833333	Non-Terminal	K_alvarezii_kp_g1594.t1, K_alvarezii_kp_g2568.t1, Grac_chorda_PXF41264.1, G_lemaneiformis_981_g807.t1, Grac_domingensis_KAI0566883.1, Grac_verm_g352.t1, C_crispus_XP_005712975.1, A_taxiformis_Cali_g2652.t1, A_taxiformis_Guam_g9029.t1, A_taxiformis_SC_g2550.t1, N_yezoensis_RZ_g6432.t1, P_purpureum_UTEX161_g6677.t1, P_purpureum_2013_g2442.t1, P_purpureum_CCMP1328_KAA8495885.1, G_phlegrea_Soos_g1751…	A_taxiformis_Guam_g13145.t1, A_taxiformis_Guam_g8093.t1, A_taxiformis_Guam_g5159.t1, A_taxiformis_SC_g4789.t1, C_paradoxa_CCMP329_g5974.t1, Grac_domingensis_KAI0561208.1, G_lemaneiformis_981_g3308.t1, G_lemaneiformis_981_g9833.t1, C_merolae_10DT_g3589.t1, C_merolae_10D_XP_005536323.1, C_merolae_GT_g3620.t1, C_yangmingshanensis_KAF6002201.1, CmerSOOS_G2021.1, G_phlegrea_Soos_g1501.1, G_sulphuraria…				A_taxiformis_Cali_g226.t1	GO:0005524,GO:0016887,GO:0036402	EC:3.6.1,EC:5.6.1.5	IPR041569,IPR027417,IPR032501,IPR012340,IPR027417,IPR003959,IPR035244,IPR003960,IPR027417	K03062,K03062
OG0000012	N0	n106	0.833333	Non-Terminal	Chloro_primus_CCMP1205_QDZ24553.1, O_tauri_RCC4221_CAL51410.1, C_merolae_10DT_g2470.t1, C_merolae_10D_XP_005535625.1, C_merolae_GT_g2459.t1, C_yangmingshanensis_KAF6001627.1, CmerSOOS_G1656.1, G_phlegrea_Soos_g2328.1, Gsulp002_G985.1, Gsulp5572_G1956.1, GsulpSAG21_G3683.1, GsulpMS1_G3248.1, GsulpRT22_G3289.1, G_sulphuraria_074W_XP_005704086.1, G_sulphuraria_074W_XP_005704085.1, GsulpMtSh_G5692.1,…	P_purpureum_UTEX161_g4345.t1, P_purpureum_2013_g4277.t1, P_purpureum_CCMP1328_KAA8493191.1, C_merolae_10DT_g704.t1, C_merolae_10D_XP_005536088.1, C_merolae_GT_g845.t1, C_yangmingshanensis_KAF6001479.1, CmerSOOS_G948.1, GsulpYNP55871_G1864.1, G_sulphuraria_UTEX2919_g4387.t1, G_sulphuraria_UTEX2919_g3300.t1, GsulpYNP55871_G473.4, GsulphAz2_G3932.109, GsulphAz2_G756.1, GsulpYNP55871_G1866.1, G_phleg…				A_taxiformis_Cali_g2331.t1	GO:0000338,GO:0003676,GO:0004386,GO:0005515,GO:0005524,GO:0005654,GO:0005829,GO:0008180,GO:0010387,GO:0034399,GO:0036099,GO:0044703,GO:0048140,GO:0048142,GO:0050821	null	IPR011709,IPR027417,IPR011545,IPR027417,IPR007502,IPR001650,IPR002464,IPR014001,IPR001650,IPR027417	K12180,K12818,K13117,K12818
OG0000013	N0	n41	0.833333	Non-Terminal	C_paradoxa_CCMP329_g6189.t1, Ulva_mutabilis_WT_g5924.t1, Ulva_prolifera_Qingdaoensis_g5073.t1, Chloro_primus_CCMP1205_QDZ21712.1, O_tauri_RCC4221_CEG01563.1, P_purpureum_2013_g2190.t1, P_purpureum_CCMP1328_KAA8490469.1, P_purpureum_CCMP1328_KAA8499003.1, P_purpureum_UTEX161_g5619.t1, GsulphAz2_G4112.111, GsulpYNP55871_G3746.3, G_sulphuraria_UTEX2919_g2392.t1, G_sulphuraria_UTEX2919_g340.t1, G_sul…	N_yezoensis_RZ_g1267.t1, C_paradoxa_CCMP329_g3898.t1, O_tauri_RCC4221_CEF99679.1, C_merolae_10DT_g2701.t1, C_merolae_10D_XP_005535662.1, C_merolae_GT_g1916.t1, C_yangmingshanensis_KAF6004302.1, CmerSOOS_G3269.1, Ulva_mutabilis_WT_g1925.t1, P_purpureum_CCMP1328_KAA8495727.1, Ulva_prolifera_Qingdaoensis_g1061.t1, G_phlegrea_Soos_g5854.1, G_sulphuraria_UTEX2919_g1207.t1, C_caldarium_UTEX2393_g1833.t…				A_taxiformis_Cali_g2353.t1	GO:0002026,GO:0002066,GO:0005338,GO:0005509,GO:0005524,GO:0005635,GO:0005654,GO:0005768,GO:0005793,GO:0005802,GO:0006635,GO:0006984,GO:0007274,GO:0007629,GO:0008022,GO:0008340,GO:0008610,GO:0008637,GO:0009410,GO:0009792,GO:0010259,GO:0010629,GO:0010882,GO:0010884,GO:0012506,GO:0014801,GO:0014883,GO:0014898,GO:0015410,GO:0015931,GO:0016887,GO:0019899,GO:0030104,GO:0030322,GO:0030707,GO:0030968,GO:…	EC:3.6.1,EC:7.2.2.10,EC:7.2.2.5	IPR001757,IPR023299,IPR023214,IPR005782,IPR006068,IPR004014,IPR044492,IPR018303,IPR023298,IPR023299,IPR008250,IPR036412	K01535,K01537,K05853,K05853,K01535
OG0000013	N0	n42	0.833333	Non-Terminal	C_paradoxa_CCMP329_g6189.t1, Ulva_mutabilis_WT_g5924.t1, Ulva_prolifera_Qingdaoensis_g5073.t1, Chloro_primus_CCMP1205_QDZ21712.1, O_tauri_RCC4221_CEG01563.1, P_purpureum_2013_g2190.t1, P_purpureum_CCMP1328_KAA8490469.1, P_purpureum_CCMP1328_KAA8499003.1, P_purpureum_UTEX161_g5619.t1, GsulphAz2_G4112.111, GsulpYNP55871_G3746.3, G_sulphuraria_UTEX2919_g2392.t1, G_sulphuraria_UTEX2919_g340.t1, G_sul…	P_purpureum_2013_g1221.t1, P_purpureum_UTEX161_g8.t1, P_purpureum_CCMP1328_KAA8496833.1, G_phlegrea_Soos_g4521.1, GsulpMtSh_G1665.1, C_caldarium_UTEX2393_g3876.t1, G_sulphuraria_UTEX2919_g723.t1, GsulpYNP55871_G1373.1, GsulphAz2_G4749.117, Gsulp002_G1426.1, Gsulp5572_G554.1, GsulpSAG21_G2347.1, G_sulphuraria_074W_XP_005705733.1, GsulpRT22_G4654.1, GsulpMS1_G4929.1, N_yezoensis_RZ_g5562.t1, Por_um…				A_taxiformis_Cali_g2376.t1	GO:0004181,GO:0006508,GO:0008270,GO:0055085	EC:3.4.17	IPR002067,IPR000834,IPR018108,IPR023395,IPR018108,IPR018108,IPR018108,IPR023395	K14684
OG0000036	N0	n0	0.833333	Non-Terminal	Chloro_primus_CCMP1205_QDZ21669.1, O_tauri_RCC4221_CEF96875.1, C_paradoxa_CCMP329_g1909.t1, C_paradoxa_CCMP329_g7371.t1, O_tauri_RCC4221_CAL53328.1, Chloro_primus_CCMP1205_QDZ22733.1, Chloro_primus_CCMP1205_QDZ25963.1, Chloro_primus_CCMP1205_QDZ20173.1, Ulva_prolifera_Qingdaoensis_g8211.t1, Ulva_mutabilis_WT_g8297.t1, Ulva_mutabilis_WT_g8298.t1, Ulva_mutabilis_WT_g6383.t1, C_yangmingshanensis_KAF…	Ulva_mutabilis_WT_g2621.t1, P_purpureum_2013_g6269.t1, P_purpureum_CCMP1328_KAA8493063.1, P_purpureum_UTEX161_g5797.t1, C_caldarium_UTEX2393_g30.t1, G_sulphuraria_UTEX2919_g2252.t1, Gsulp5572_G3398.1, G_sulphuraria_074W_XP_005706645.1, GsulpSAG21_G4057.1, G_phlegrea_Soos_g5062.1, Gsulp002_G4506.1, G_sulphuraria_074W_XP_005706778.1, GsulpMS1_G6268.1, GsulpRT22_G5041.1, GsulpSAG21_G4915.1, Gsulp557…				A_taxiformis_Cali_g2392.t1	GO:0004672,GO:0005524,GO:0006468,GO:0006814,GO:0042538,GO:0050832,GO:0098662	EC:2.7.1	IPR000719,IPR017441,IPR008271,IPR000719,IPR011009	K07198,K07198
OG0000045	N0	n35	0.833333	Non-Terminal	C_merolae_10DT_g2159.t1, C_merolae_10D_XP_005538219.1, C_merolae_GT_g2134.t1, C_yangmingshanensis_KAF6003886.1, CmerSOOS_G877.1, P_purpureum_2013_g6928.t1, P_purpureum_UTEX161_g1434.t1, P_purpureum_CCMP1328_KAA8499945.1, G_phlegrea_Soos_g5035.1, GsulpSAG21_G2064.1, G_sulphuraria_074W_XP_005703193.1, G_sulphuraria_074W_XP_005703194.1, GsulpRT22_G2384.1, GsulpMS1_G2149.1, GsulphAz2_G1492.75, G_sulp…	Ulva_mutabilis_WT_g5680.t1, Ulva_prolifera_Qingdaoensis_g2553.t1, N_yezoensis_RZ_g7771.t1, Por_umbilicalis_OSX74123.1, Grac_chorda_PXF47870.1, G_lemaneiformis_981_g4072.t1, Grac_domingensis_KAI0564772.1, Grac_verm_g3135.t1, A_taxiformis_Cali_g1307.t1, A_taxiformis_Guam_g3165.t1, A_taxiformis_SC_g1832.t1, C_crispus_XP_005710827.1, K_alvarezii_kp_g2673.t1, K_alvarezii_kp_g7716.t1, P_purpureum_CCMP1…				A_taxiformis_Cali_g2418.t1	GO:0000082,GO:0000742,GO:0001822,GO:0001916,GO:0001917,GO:0003723,GO:0005504,GO:0005524,GO:0005618,GO:0005654,GO:0005730,GO:0005739,GO:0005765,GO:0005776,GO:0005790,GO:0005791,GO:0005793,GO:0005794,GO:0005874,GO:0005882,GO:0005886,GO:0006518,GO:0006606,GO:0006616,GO:0006983,GO:0007519,GO:0007568,GO:0007608,GO:0008021,GO:0009506,GO:0009507,GO:0009636,GO:0009705,GO:0009735,GO:0009792,GO:0009860,GO:…	EC:3.6.1	IPR029048,IPR029047,IPR013126,IPR013126,IPR013126,IPR018181,IPR018181,IPR029048,IPR043129,IPR029047,IPR043129	K03283,K09490,K03283,K09490
OG0000060	N0	n0	0.833333	Non-Terminal	N_yezoensis_RZ_g7673.t1, Por_umbilicalis_OSX80087.1, Grac_verm_g614.t1, Grac_domingensis_KAI0564590.1, Grac_chorda_PXF50184.1, G_lemaneiformis_981_g5056.t1, K_alvarezii_kp_g9005.t1, K_alvarezii_kp_g9034.t1, A_taxiformis_Cali_g8596.t1, A_taxiformis_Cali_g5584.t1, A_taxiformis_Guam_g6812.t1, A_taxiformis_SC_g1735.t1, A_taxiformis_SC_g7240.t1, C_paradoxa_CCMP329_g6245.t1, P_purpureum_2013_g4050.t1, …	C_yangmingshanensis_KAF6002435.1, C_merolae_10DT_g1925.t1, C_merolae_GT_g1908.t1, C_merolae_10D_XP_005536612.1, Gsulp5572_G5342.1, GsulpSAG21_G5358.1, G_sulphuraria_074W_XP_005708752.1, GsulpMS1_G7226.1, GsulpRT22_G6717.1, Gsulp002_G5019.1, C_caldarium_UTEX2393_g2908.t1, GsulpMtSh_G5163.1, GsulpYNP55871_G5298.5, GsulphAz2_G5306.121, G_sulphuraria_UTEX2919_g2733.t1, P_purpureum_2013_g741.t1, P_pur…				A_taxiformis_Cali_g2433.t1	GO:0004674,GO:0005524,GO:0006468	EC:2.7.1	IPR000719,IPR008271,IPR017441,IPR000719,IPR045270,IPR011009	K04456,K13303,K04456,K13303
OG0000082	N0	n37	0.833333	Non-Terminal	C_paradoxa_CCMP329_g5199.t1, C_paradoxa_CCMP329_g8410.t1, C_yangmingshanensis_KAF6002140.1, CmerSOOS_G2174.1, C_merolae_10DT_g3422.t1, C_merolae_10D_XP_005536271.1, C_merolae_GT_g3459.t1, N_yezoensis_RZ_g1736.t1, Por_umbilicalis_OSX81493.1, GsulpSAG21_G4651.1, GsulpRT22_G6086.1, GsulpMS1_G5255.1, G_sulphuraria_074W_XP_005706998.1, Gsulp5572_G3731.1, Gsulp002_G3732.1, GsulpMtSh_G4159.1, C_caldariu…	Ulva_mutabilis_WT_g374.t1, Ulva_prolifera_Qingdaoensis_g6328.t1, Chloro_primus_CCMP1205_QDZ23670.1, O_tauri_RCC4221_CEF97008.1, C_merolae_10DT_g2940.t1, C_merolae_10D_XP_005537435.1, C_merolae_GT_g2989.t1, C_yangmingshanensis_KAF6002593.1, CmerSOOS_G285.1, G_phlegrea_Soos_g2503.1, G_sulphuraria_UTEX2919_g3091.t1, GsulpMtSh_G3098.1, GsulpYNP55871_G3432.3, GsulphAz2_G3790.108, C_caldarium_UTEX2393_…				A_taxiformis_Cali_g2462.t1	GO:0004674,GO:0005516,GO:0005524,GO:0005634,GO:0005739,GO:0005773,GO:0005829,GO:0005886,GO:0009410,GO:0009611,GO:0009636,GO:0009738,GO:0009753,GO:0042542,GO:0043622,GO:0046677,GO:0046777,GO:0071229,GO:1900064	EC:2.7.1	IPR000719,IPR008271,IPR017441,IPR000719,IPR011009	K04371,K11430,K13105,K19603,K20290,K20538,K22312,K04371,K11430,K19603,K20538,K13105
OG0000121	N0	n0	0.833333	Non-Terminal	GsulpSAG21_G4345.1, GsulpRT22_G2782.1, G_sulphuraria_074W_XP_005703845.1, GsulphAz2_G851.1, GsulpYNP55871_G358.3, GsulpMtSh_G628.1, C_caldarium_UTEX2393_g1229.t1, G_sulphuraria_UTEX2919_g4646.t1, G_phlegrea_Soos_g4457.1, C_merolae_10DT_g976.t1, C_merolae_10D_XP_005535482.1, C_merolae_GT_g922.t1, CmerSOOS_G1533.1, C_yangmingshanensis_KAF6001011.1, C_yangmingshanensis_KAF6001010.1, N_yezoensis_RZ_g…	O_tauri_RCC4221_CEF97317.1, C_yangmingshanensis_KAF6004458.1, CmerSOOS_G3958.1, K_alvarezii_kp_g5985.t1, O_tauri_RCC4221_CEF98319.1, Chloro_primus_CCMP1205_QDZ25427.1, O_tauri_RCC4221_CEG01840.1, Chloro_primus_CCMP1205_QDZ24676.1, Por_umbilicalis_ASN78778.1, C_crispus_YP_007627379.1, Grac_domingensis_KAI0556446.1, Ulva_mutabilis_WT_g1884.t1, C_paradoxa_CCMP329_g5564.t1, C_merolae_10D_XP_005538860…				A_taxiformis_Cali_g2465.t1	GO:0008285,GO:0010628,GO:0010629,GO:0032465,GO:0043565,GO:0045892,GO:0045893,GO:1901181,GO:2000113,GO:2001039	null	IPR017930,IPR017930,IPR017930,IPR001005,IPR001005,IPR001005,IPR017884,IPR017930,IPR001005,IPR001005,IPR001005,IPR009057,IPR009057	K09420,K09422,K09420
OG0000126	N0	n0	0.833333	Non-Terminal	G_lemaneiformis_981_g3504.t1, G_lemaneiformis_981_g8324.t1, G_lemaneiformis_981_g10899.t1, G_phlegrea_Soos_g699.1, GsulphAz2_G249.38, GsulphAz2_G3096.99, GsulpYNP55871_G3157.3, G_sulphuraria_UTEX2919_g473.t1, C_caldarium_UTEX2393_g2805.t1, C_caldarium_UTEX2393_g862.t1, GsulpMtSh_G2748.1, Gsulp002_G2371.1, Gsulp5572_G2350.1, G_sulphuraria_074W_XP_005705213.1, GsulpMS1_G3346.1, GsulpRT22_G3823.1, G…	K_alvarezii_kp_g5787.t1, C_paradoxa_CCMP329_g10629.t1, G_phlegrea_Soos_g5885.1, Ulva_mutabilis_WT_g7032.t1, Ulva_prolifera_Qingdaoensis_g4376.t1, Chloro_primus_CCMP1205_QDZ24679.1, O_tauri_RCC4221_CEG01818.1, A_taxiformis_SC_g9635.t1, K_alvarezii_kp_g12860.t1, Gsulp5572_G2242.1, Gsulp002_G1546.1, GsulpSAG21_G1535.1, GsulpRT22_G2520.1, G_sulphuraria_074W_XP_005702998.1, GsulpMS1_G1933.1, G_sulphur…				A_taxiformis_Cali_g2476.t1	GO:0000122,GO:0001046,GO:0003682,GO:0003714,GO:0010628,GO:0010629,GO:0017025,GO:0017054,GO:0034728,GO:0043966,GO:0045898,GO:0046982,GO:0061408,GO:0140223,GO:1902562,GO:2000113	null	IPR009072,IPR003958,IPR042225,IPR009072	K21751
OG0000130	N0	n0	0.833333	Non-Terminal	N_yezoensis_RZ_g1158.t1, Por_umbilicalis_OSX80412.1, A_taxiformis_Cali_g2846.t1, A_taxiformis_Guam_g3420.t1, A_taxiformis_SC_g597.t1, Grac_chorda_PXF47331.1, G_lemaneiformis_981_g2867.t1, C_crispus_XP_005715437.1, K_alvarezii_kp_g366.t1, C_merolae_10DT_g2776.t1, C_merolae_10D_XP_005535681.1, C_merolae_GT_g2804.t1, C_yangmingshanensis_KAF6004316.1, CmerSOOS_G3135.1, P_purpureum_2013_g173.t1, P_pur…	G_phlegrea_Soos_g4228.1, GsulpSAG21_G5750.1, GsulpMS1_G4754.1, G_sulphuraria_074W_XP_005708262.1, G_sulphuraria_074W_XP_005708260.1, G_sulphuraria_074W_XP_005708261.1, GsulpRT22_G6289.1, Gsulp5572_G5786.1, GsulpYNP55871_G5918.1, GsulphAz2_G6165.127, GsulphAz2_G6172.127, GsulpMtSh_G5981.1, G_sulphuraria_UTEX2919_g376.t1, C_caldarium_UTEX2393_g2095.t1, Gsulp002_G3485.1, Gsulp002_G3479.1, P_purpureu…				A_taxiformis_Cali_g2496.t1	GO:0005515,GO:0031087	null	IPR015943,IPR044938,IPR045152,IPR036322	K08592,K12616,K12616
OG0000145	N0	n0	0.833333	Non-Terminal	Chloro_primus_CCMP1205_QDZ20950.1, G_phlegrea_Soos_g642.1, Gsulp5572_G2093.1, Gsulp002_G1810.1, GsulpMS1_G2646.1, G_sulphuraria_074W_XP_005703802.1, GsulpRT22_G1658.1, GsulpSAG21_G1471.1, GsulpMtSh_G1959.1, GsulphAz2_G2908.97, C_caldarium_UTEX2393_g3406.t1, G_sulphuraria_UTEX2919_g2537.t1, C_caldarium_UTEX2393_g3407.t1, G_sulphuraria_UTEX2919_g2538.t1, GsulpYNP55871_G6043.1, C_merolae_10DT_g1970.…	A_taxiformis_Cali_g7620.t1, Grac_chorda_PXF48499.1, G_lemaneiformis_981_g649.t1, Grac_domingensis_KAI0565528.1, Grac_verm_g2313.t1, A_taxiformis_Guam_g6301.t1, A_taxiformis_Cali_g1559.t1, A_taxiformis_SC_g7654.t1, C_crispus_XP_005711340.1, K_alvarezii_kp_g3780.t1, K_alvarezii_kp_g6576.t1, G_lemaneiformis_981_g7325.t1, G_lemaneiformis_981_g4675.t1, G_lemaneiformis_981_g9693.t1, K_alvarezii_kp_g242…				A_taxiformis_Cali_g250.t1	GO:0000002,GO:0002082,GO:0006390,GO:0006839,GO:0008284,GO:0010564,GO:0015218,GO:0030001,GO:0030302,GO:0030307,GO:0031930,GO:0031966,GO:0032869,GO:0034551,GO:0034645,GO:0040011,GO:0042325,GO:0048311,GO:0051881,GO:0098662,GO:1900542,GO:1903426,GO:1990314,GO:1990519	EC:7	IPR002067,IPR023395,IPR023395,IPR018108,IPR018108,IPR018108,IPR018108,IPR023395	K15116
OG0000214	N0	n0	0.833333	Non-Terminal	N_yezoensis_RZ_g2148.t1, Gsulp5572_G4318.1, GsulpYNP55871_G627.6, GsulpYNP55871_G1808.1, GsulphAz2_G3895.109, Por_umbilicalis_OSX73065.1, G_sulphuraria_UTEX2919_g3231.t1, GsulpMtSh_G517.1, G_sulphuraria_UTEX2919_g2629.t1, GsulpMtSh_G3393.1, C_caldarium_UTEX2393_g100.t1, C_caldarium_UTEX2393_g570.t1, GsulphAz2_G3876.109, GsulpMS1_G7417.1, GsulpRT22_G3337.1, G_sulphuraria_074W_XP_005704330.1, G_sul…	Chloro_primus_CCMP1205_QDZ23225.1, O_tauri_RCC4221_CEF97019.1, C_paradoxa_CCMP329_g8631.t1, C_paradoxa_CCMP329_g6174.t1, N_yezoensis_RZ_g6829.t1, C_paradoxa_CCMP329_g7705.t1, C_merolae_10DT_g1969.t1, C_merolae_GT_g1940.t1, C_merolae_10D_XP_005535388.1, C_yangmingshanensis_KAF6002321.1, C_yangmingshanensis_KAF6000960.1, C_yangmingshanensis_KAF6002885.1, C_yangmingshanensis_KAF6001166.1, GsulphAz2_…				A_taxiformis_Cali_g2509.t1	GO:0000228,GO:0000281,GO:0000791,GO:0000978,GO:0001228,GO:0002066,GO:0005654,GO:0005700,GO:0007030,GO:0007088,GO:0007099,GO:0007307,GO:0008284,GO:0010628,GO:0010971,GO:0030261,GO:0031523,GO:0044703,GO:0045792,GO:0071103,GO:0090282,GO:0090307,GO:1990830,GO:2000112	null	IPR017930,IPR028311,IPR001005,IPR017930,IPR017930,IPR001005,IPR009057	K09420,K21769,K21769,K09420
OG0000253	N0	n0	0.833333	Non-Terminal	A_taxiformis_Guam_g13452.t1, C_paradoxa_CCMP329_g11493.t1, C_paradoxa_CCMP329_g9114.t1, C_paradoxa_CCMP329_g5111.t1, C_paradoxa_CCMP329_g5114.t1, C_paradoxa_CCMP329_g2739.t1, Ulva_mutabilis_WT_g3879.t1, Ulva_prolifera_Qingdaoensis_g843.t1, Chloro_primus_CCMP1205_QDZ25533.1, O_tauri_RCC4221_CEG00251.1, C_merolae_10DT_g1085.t1, C_merolae_10D_XP_005535698.1, C_merolae_GT_g1189.t1, C_yangmingshanensi…	G_phlegrea_Soos_g3368.1, GsulpSAG21_G5692.1, G_sulphuraria_074W_XP_005706454.1, GsulpRT22_G4154.1, GsulpMS1_G5187.1, Gsulp002_G5641.1, Gsulp5572_G6147.1, GsulpMtSh_G4031.1, C_caldarium_UTEX2393_g3068.t1, G_sulphuraria_UTEX2919_g996.t1, GsulpYNP55871_G3277.3, GsulphAz2_G3293.102, N_yezoensis_RZ_g7788.t1, P_purpureum_2013_g2213.t1, P_purpureum_CCMP1328_KAA8494937.1, P_purpureum_UTEX161_g549.t1, Gra…				A_taxiformis_Cali_g2515.t1	GO:0042802	null	IPR004176,IPR036628,IPR019489,IPR004176,IPR036628,IPR027417,IPR027417	K03694,K03695,K03695
OG0000268	N0	n0	0.833333	Non-Terminal	G_phlegrea_Soos_g4003.1, Gsulp002_G3764.1, GsulpSAG21_G4619.1, G_sulphuraria_074W_XP_005707045.1, GsulpMS1_G5294.1, GsulpRT22_G6136.1, Gsulp5572_G3771.1, GsulpMtSh_G4117.1, C_caldarium_UTEX2393_g606.t1, C_caldarium_UTEX2393_g448.t1, GsulphAz2_G4105.111, GsulpYNP55871_G3745.3, G_sulphuraria_UTEX2919_g4615.t1, P_purpureum_2013_g6806.t1, P_purpureum_UTEX161_g4399.t1, P_purpureum_CCMP1328_KAA8496248.…	A_taxiformis_Guam_g11751.t1, C_paradoxa_CCMP329_g4308.t1, O_tauri_RCC4221_CEF99596.1, Chloro_primus_CCMP1205_QDZ18833.1, Ulva_mutabilis_WT_g2899.t1, Ulva_prolifera_Qingdaoensis_g6642.t1, Grac_chorda_PXF42316.1, G_lemaneiformis_981_g5590.t1, Grac_domingensis_KAI0567446.1, Grac_verm_g2532.t1, Grac_verm_g3296.t1, A_taxiformis_Cali_g7983.t1, Por_umbilicalis_OSX72914.1, P_purpureum_UTEX161_g2047.t1, P…				A_taxiformis_Cali_g253.t1	null	null	IPR006968,IPR006968	null
OG0000299	N0	n0	0.833333	Non-Terminal	Ulva_mutabilis_WT_g4293.t1, Ulva_prolifera_Qingdaoensis_g4722.t1, O_tauri_RCC4221_CEG00998.1, Chloro_primus_CCMP1205_QDZ20450.1, N_yezoensis_RZ_g6779.t1, Por_umbilicalis_OSX69444.1, P_purpureum_CCMP1328_KAA8492465.1, P_purpureum_2013_g6676.t1, P_purpureum_UTEX161_g345.t1, Grac_chorda_PXF50151.1, G_lemaneiformis_981_g5044.t1, Grac_domingensis_KAI0564660.1, Grac_verm_g637.t1, C_crispus_XP_005715183…	O_tauri_RCC4221_CAL57571.1, Ulva_mutabilis_WT_g3881.t1, Ulva_prolifera_Qingdaoensis_g845.t1, A_taxiformis_SC_g3952.t1, G_lemaneiformis_981_g3921.t1, C_paradoxa_CCMP329_g79.t1, G_phlegrea_Soos_g3657.1, Gsulp5572_G2435.1, Gsulp002_G1742.1, G_sulphuraria_074W_XP_005708633.1, GsulpMS1_G3094.1, GsulpRT22_G4535.1, GsulpSAG21_G3815.1, C_caldarium_UTEX2393_g3453.t1, GsulpMtSh_G3806.1, G_sulphuraria_UTEX2…				A_taxiformis_Cali_g2539.t1	GO:0000022,GO:0000235,GO:0000742,GO:0000743,GO:0000776,GO:0000794,GO:0000922,GO:0001578,GO:0005524,GO:0005872,GO:0007064,GO:0007346,GO:0008017,GO:0008569,GO:0015833,GO:0016887,GO:0030951,GO:0031122,GO:0031534,GO:0035371,GO:0036449,GO:0043015,GO:0044703,GO:0044732,GO:0046982,GO:0051321,GO:0055028,GO:0060236,GO:0072686,GO:0090561,GO:0099568,GO:1990810,GO:1990811,GO:1990852,GO:1990942	EC:3.6.1	IPR001752,IPR036961,IPR001752,IPR001752,IPR027417	K10405,K17945
OG0000306	N0	n0	0.833333	Non-Terminal	C_yangmingshanensis_KAF6001007.1, CmerSOOS_G1633.1, C_merolae_10DT_g1557.t1, C_merolae_10D_XP_005535484.1, C_merolae_GT_g1570.t1, G_phlegrea_Soos_g436.1, Gsulp5572_G3859.1, GsulpYNP55871_G3543.3, GsulphAz2_G3448.104, C_caldarium_UTEX2393_g3046.t1, G_sulphuraria_UTEX2919_g854.t1, GsulpMtSh_G4972.1, Gsulp002_G3408.1, GsulpSAG21_G1634.1, G_sulphuraria_074W_XP_005705804.1, GsulpRT22_G281.1, GsulpRT22…	Ulva_mutabilis_WT_g5144.t1, Ulva_prolifera_Qingdaoensis_g6792.t1, O_tauri_RCC4221_CAL58122.1, C_merolae_10DT_g3526.t1, C_merolae_10D_XP_005538183.1, C_merolae_GT_g3446.t1, C_yangmingshanensis_KAF6004910.1, CmerSOOS_G3491.1, Chloro_primus_CCMP1205_QDZ22420.1, G_phlegrea_Soos_g5110.1, GsulpYNP55871_G3468.3, GsulphAz2_G2716.94, GsulpMtSh_G3373.1, G_sulphuraria_UTEX2919_g1889.t1, C_caldarium_UTEX2393…				A_taxiformis_Cali_g2545.t1	GO:0004819,GO:0005524,GO:0005829,GO:0006425,GO:0006629	EC:6.1.1.18	IPR000924,IPR000408,IPR020059,IPR004514,IPR013083,IPR029058,IPR014729,IPR009091,IPR001841,IPR020056,IPR042559,IPR009091,IPR002921,IPR020058,IPR007639,IPR020056,IPR000408,IPR000408,IPR001841,IPR000408,IPR000408,IPR011035,IPR029058,IPR009091	K01886,K01886
OG0000004	N0	n0	0.805556	Non-Terminal	C_merolae_10DT_g744.t1, C_merolae_10D_XP_005535719.1, C_merolae_GT_g9.t1, C_yangmingshanensis_KAF6005518.1, CmerSOOS_G4094.1, G_phlegrea_Soos_g1922.1, Gsulp002_G1207.1, Gsulp5572_G2032.1, GsulphAz2_G3393.103, GsulpYNP55871_G3206.3, GsulpMtSh_G359.1, C_caldarium_UTEX2393_g2368.t1, G_sulphuraria_UTEX2919_g1657.t1, G_sulphuraria_074W_XP_005703958.1, GsulpMS1_G2213.1, GsulpRT22_G2842.1, GsulpSAG21_G2…	A_taxiformis_Guam_g7074.t1, A_taxiformis_Guam_g8422.t1, G_phlegrea_Soos_g291.1, G_phlegrea_Soos_g5974.1, Gsulp002_G4528.1, GsulpSAG21_G4989.1, GsulpMS1_G6227.1, G_sulphuraria_074W_XP_005706728.1, G_sulphuraria_074W_XP_005706727.1, GsulpRT22_G5115.1, Gsulp5572_G4807.1, GsulpYNP55871_G4352.4, GsulpMtSh_G5871.1, G_sulphuraria_UTEX2919_g1488.t1, GsulphAz2_G4894.118, G_phlegrea_Soos_g276.1, GsulpYNP55…				A_taxiformis_Cali_g2551.t1	GO:0003677,GO:0003700,GO:0005634,GO:0006355,GO:0007568,GO:0009409,GO:0009414,GO:0009873,GO:0009909,GO:0010082,GO:0010119,GO:0010150,GO:0010380,GO:0010492,GO:0031537,GO:0042753,GO:0048509,GO:0080022,GO:0080036,GO:0080050,GO:0080113,GO:0090506,GO:2000112,GO:2000280	null	IPR006447,IPR044841,IPR017930,IPR009057	null
OG0000016	N0	n67	0.805556	Non-Terminal	C_merolae_10DT_g586.t1, C_merolae_10D_XP_005539188.1, C_merolae_GT_g714.t1, C_yangmingshanensis_KAF6005143.1, CmerSOOS_G4283.1, G_phlegrea_Soos_g3576.1, Gsulp002_G4794.1, GsulpMtSh_G327.1, GsulpYNP55871_G5177.5, GsulphAz2_G4620.116, G_sulphuraria_UTEX2919_g3308.t1, Gsulp5572_G4580.1, GsulpSAG21_G5452.1, GsulpMS1_G7416.1, G_sulphuraria_074W_XP_005708466.1, G_sulphuraria_074W_XP_005708465.1, GsulpR…	A_taxiformis_Cali_g1508.t1, A_taxiformis_Guam_g4575.t1, C_crispus_XP_005715395.1, GsulphAz2_G3020.98, GsulpMtSh_G3809.1, GsulpYNP55871_G104.1, GsulpYNP55871_G1990.1, GsulpSAG21_G2759.1, GsulpSAG21_G1386.1, G_sulphuraria_074W_XP_005703144.1, Gsulp5572_G679.1, GsulpMS1_G2424.1, GsulpRT22_G1290.1, G_sulphuraria_074W_XP_005706095.1, GsulpMS1_G6734.1, GsulpRT22_G3592.1, Gsulp5572_G5707.1, Gsulp002_G48…				A_taxiformis_Cali_g2556.t1	GO:0000122,GO:0000159,GO:0000775,GO:0001933,GO:0003231,GO:0004722,GO:0005634,GO:0005777,GO:0005813,GO:0005814,GO:0005829,GO:0005886,GO:0006914,GO:0007052,GO:0007059,GO:0007084,GO:0007099,GO:0007100,GO:0007406,GO:0007465,GO:0007498,GO:0008022,GO:0008637,GO:0009416,GO:0009788,GO:0009903,GO:0010288,GO:0010469,GO:0010629,GO:0010719,GO:0014069,GO:0017151,GO:0018985,GO:0019208,GO:0019904,GO:0031698,GO:…	EC:7.1.3.1,EC:3.1.3.16	IPR006186,IPR029052,IPR038495,IPR004843,IPR002842,IPR006186,IPR002842,IPR029052	K04382,K08824,K22074,K04382
OG0000043	N0	n40	0.805556	Non-Terminal	A_taxiformis_Guam_g13381.t1, P_purpureum_2013_g3165.t1, P_purpureum_UTEX161_g6800.t1, P_purpureum_CCMP1328_KAA8496452.1, N_yezoensis_RZ_g4074.t1, Por_umbilicalis_OSX73600.1, A_taxiformis_Cali_g7421.t1, Grac_chorda_PXF50181.1, G_lemaneiformis_981_g5059.t1, Grac_domingensis_KAI0564619.1, Grac_verm_g617.t1, K_alvarezii_kp_g1338.t1, K_alvarezii_kp_g7364.t1, C_crispus_XP_005712598.1, O_tauri_RCC4221_C…	C_merolae_10D_XP_005537539.1, C_merolae_GT_g55.t1, C_yangmingshanensis_KAF6004202.1, CmerSOOS_G3247.1, CmerSOOS_G3259.1, G_phlegrea_Soos_g2470.1, C_caldarium_UTEX2393_g3200.t1, Gsulp5572_G2747.1, A_taxiformis_Guam_g13081.t1, G_lemaneiformis_981_g9401.t1, G_lemaneiformis_981_g3706.t1, C_merolae_10DT_g1732.t1, C_merolae_10D_XP_005537749.1, C_merolae_GT_g1762.t1, C_yangmingshanensis_KAF6003760.1, Cm…				A_taxiformis_Cali_g2566.t1	GO:0016116	null	IPR036188,IPR036188,IPR045892,IPR036188	K09516,K09516
OG0000073	N0	n43	0.805556	Non-Terminal	C_paradoxa_CCMP329_g4699.t1, Ulva_mutabilis_WT_g1932.t1, Ulva_prolifera_Qingdaoensis_g1057.t1, Chloro_primus_CCMP1205_QDZ17846.1, O_tauri_RCC4221_CEF99333.1, C_merolae_10DT_g1072.t1, C_merolae_GT_g1168.t1, C_merolae_10D_XP_005538149.1, CmerSOOS_G3654.1, C_yangmingshanensis_KAF6004870.1, C_yangmingshanensis_KAF6004869.1, P_purpureum_2013_g1244.t1, P_purpureum_UTEX161_g5505.t1, P_purpureum_CCMP1328…	A_taxiformis_Guam_g3851.t1, A_taxiformis_Guam_g3850.t1, A_taxiformis_Guam_g12162.t1, A_taxiformis_Guam_g12460.t1, C_paradoxa_CCMP329_g9760.t1, Chloro_primus_CCMP1205_QDZ22086.1, Ulva_mutabilis_WT_g3320.t1, Ulva_prolifera_Qingdaoensis_g6992.t1, O_tauri_RCC4221_CEG00480.1, G_phlegrea_Soos_g2663.1, GsulpYNP55871_G2169.1, GsulphAz2_G2220.87, C_caldarium_UTEX2393_g1262.t1, G_sulphuraria_UTEX2919_g2840…				A_taxiformis_Cali_g2602.t1	GO:0004674,GO:0005524,GO:0005730,GO:0005737,GO:0006468,GO:0009734,GO:0009860,GO:0009908,GO:0009926,GO:0009958,GO:0009986,GO:0016323,GO:0019901,GO:0032989,GO:0048766,GO:0048767,GO:0048825,GO:0080167,GO:1901981,GO:2000114	EC:2.7.1	IPR000719,IPR008271,IPR000961,IPR000719,IPR011009	K08286,K12873,K12873
OG0000080	N0	n43	0.805556	Non-Terminal	C_merolae_10DT_g1833.t1, C_merolae_GT_g1853.t1, C_merolae_10D_XP_005536561.1, C_yangmingshanensis_KAF6002377.1, CmerSOOS_G2387.1, P_purpureum_CCMP1328_KAA8493598.1, P_purpureum_UTEX161_g931.t1, P_purpureum_2013_g1366.t1, A_taxiformis_Cali_g4005.t1, A_taxiformis_Guam_g2546.t1, A_taxiformis_SC_g9472.t1, C_crispus_XP_005719168.1, K_alvarezii_kp_g1103.t1, K_alvarezii_kp_g12385.t1, Grac_domingensis_KA…	G_lemaneiformis_981_g6618.t1, G_lemaneiformis_981_g8332.t1, G_lemaneiformis_981_g7651.t1, G_phlegrea_Soos_g3511.1, Gsulp002_G4826.1, Gsulp5572_G4586.1, G_sulphuraria_UTEX2919_g276.t1, G_sulphuraria_UTEX2919_g3118.t1, GsulpMtSh_G312.1, C_caldarium_UTEX2393_g594.t1, G_sulphuraria_UTEX2919_g277.t1, GsulphAz2_G4676.116, GsulpYNP55871_G5243.5, GsulpSAG21_G5514.1, GsulpMS1_G7305.1, G_sulphuraria_074W_X…				A_taxiformis_Cali_g2627.t1	GO:0000150,GO:0000709,GO:0000722,GO:0000730,GO:0000775,GO:0000781,GO:0000785,GO:0000800,GO:0001932,GO:0003682,GO:0003690,GO:0003697,GO:0005524,GO:0005730,GO:0005739,GO:0005829,GO:0006268,GO:0007143,GO:0007294,GO:0007533,GO:0008022,GO:0008298,GO:0009792,GO:0009949,GO:0009951,GO:0010032,GO:0010332,GO:0010569,GO:0010833,GO:0016605,GO:0016887,GO:0017116,GO:0017151,GO:0030491,GO:0030717,GO:0031000,GO:…	EC:3.6.1,EC:3.6.4.12	IPR013632,IPR016467,IPR011941,IPR027417,IPR020587,IPR020588,IPR033925,IPR010995,IPR027417	K04482,K14303,K04482,K14303
OG0000083	N0	n0	0.805556	Non-Terminal	C_paradoxa_CCMP329_g7665.t1, N_yezoensis_RZ_g5258.t1, P_purpureum_CCMP1328_KAA8498994.1, Por_umbilicalis_OSX79303.1, P_purpureum_CCMP1328_KAA8499175.1, P_purpureum_UTEX161_g5846.t1, Grac_domingensis_KAI0565145.1, Grac_chorda_PXF41387.1, C_crispus_XP_005716929.1, K_alvarezii_kp_g12320.t1, A_taxiformis_Guam_g724.t1, A_taxiformis_SC_g406.t1, A_taxiformis_SC_g6928.t1, C_merolae_10DT_g1305.t1, C_merol…	C_merolae_10DT_g3319.t1, C_merolae_10D_XP_005535691.1, C_merolae_GT_g3354.t1, C_yangmingshanensis_KAF6005556.1, CmerSOOS_G4037.1, C_paradoxa_CCMP329_g3963.t1, P_purpureum_CCMP1328_KAA8496556.1, G_phlegrea_Soos_g5900.1, GsulpSAG21_G5953.1, G_sulphuraria_074W_XP_005707836.1, GsulpRT22_G6939.1, GsulpMS1_G7005.1, GsulpMS1_G6985.1, Gsulp002_G4628.1, Gsulp5572_G5905.1, GsulphAz2_G6297.127, GsulpMtSh_G6…				A_taxiformis_Cali_g2652.t1	GO:0002181,GO:0004176,GO:0004222,GO:0005524,GO:0005745,GO:0006465,GO:0007409,GO:0007528,GO:0007568,GO:0008053,GO:0008270,GO:0009535,GO:0009735,GO:0010628,GO:0010629,GO:0015833,GO:0016540,GO:0016887,GO:0017038,GO:0021675,GO:0030150,GO:0034982,GO:0036444,GO:0040014,GO:0042407,GO:0042552,GO:0050829,GO:0051560,GO:0055002,GO:0060013,GO:0061025,GO:0070509,GO:0097002,GO:0097553	EC:3.4.24,EC:3.6.1	IPR037219,IPR011546,IPR000642,IPR037219	K08956,K08956
OG0000103	N0	n0	0.805556	Non-Terminal	C_paradoxa_CCMP329_g8099.t1, Chloro_primus_CCMP1205_QDZ22502.1, Ulva_mutabilis_WT_g2060.t1, Ulva_prolifera_Qingdaoensis_g7098.t1, Ulva_mutabilis_WT_g2311.t1, Ulva_prolifera_Qingdaoensis_g4285.t1, Chloro_primus_CCMP1205_QDZ23521.1, Ulva_mutabilis_WT_g2977.t1, Ulva_prolifera_Qingdaoensis_g7622.t1, N_yezoensis_RZ_g2104.t1, Por_umbilicalis_OSX75555.1, G_phlegrea_Soos_g2461.1, Gsulp5572_G1561.1, Gsulp…	Grac_chorda_PXF50002.1, G_lemaneiformis_981_g1377.t1, K_alvarezii_kp_g2283.t1, A_taxiformis_Cali_g4963.t1, A_taxiformis_Guam_g5992.t1, P_purpureum_2013_g1202.t1, P_purpureum_CCMP1328_KAA8494874.1, P_purpureum_UTEX161_g3872.t1, N_yezoensis_RZ_g2927.t1, Por_umbilicalis_OSX69157.1, C_merolae_10DT_g526.t1, C_merolae_10D_XP_005537646.1, C_merolae_GT_g652.t1, C_yangmingshanensis_KAF6004092.1, CmerSOOS_…				A_taxiformis_Cali_g2676.t1	GO:0003677,GO:0003755,GO:0006364	EC:5.2.1.8	IPR000297,IPR046357,IPR043323,IPR023058,IPR000297	K03771,K09579
OG0000154	N0	n0	0.805556	Non-Terminal	C_yangmingshanensis_KAF6005325.1, CmerSOOS_G4401.1, C_merolae_10DT_g670.t1, C_merolae_GT_g793.t1, C_merolae_10D_XP_005539373.1, C_crispus_XP_005719288.1, K_alvarezii_kp_g11521.t1, A_taxiformis_Guam_g11885.t1, A_taxiformis_Cali_g3328.t1, A_taxiformis_SC_g1208.t1, Grac_chorda_PXF46053.1, A_taxiformis_Cali_g7121.t1, O_tauri_RCC4221_CEG00449.1, G_lemaneiformis_981_g10004.t1, N_yezoensis_RZ_g1231.t1, …	G_phlegrea_Soos_g2195.1, Gsulp002_G4777.1, GsulphAz2_G4623.116, GsulphAz2_G4630.116, GsulpYNP55871_G5180.5, C_caldarium_UTEX2393_g2974.t1, GsulpMtSh_G4371.1, G_sulphuraria_UTEX2919_g2242.t1, Gsulp5572_G4582.1, Gsulp5572_G4571.1, GsulpSAG21_G5441.1, GsulpRT22_G1717.1, GsulpMS1_G1892.1, G_sulphuraria_074W_XP_005703483.1, G_sulphuraria_074W_XP_005703482.1, N_yezoensis_RZ_g1252.t1, P_purpureum_2013_g…				A_taxiformis_Cali_g2685.t1	GO:0004372,GO:0019264,GO:0030170,GO:0035999	EC:2.1.2.1	IPR001085,IPR039429,IPR015421,IPR015422,IPR001085,IPR019798,IPR001085,IPR015424	K00600,K00600
OG0000188	N0	n0	0.805556	Non-Terminal	O_tauri_RCC4221_CEF96998.1, Chloro_primus_CCMP1205_QDZ21521.1, Ulva_mutabilis_WT_g209.t1, Ulva_prolifera_Qingdaoensis_g3439.t1, A_taxiformis_SC_g3611.t1, P_purpureum_UTEX161_g4567.t1, P_purpureum_2013_g6290.t1, P_purpureum_CCMP1328_KAA8496217.1, Grac_chorda_PXF50163.1, G_lemaneiformis_981_g5070.t1, Grac_domingensis_KAI0564606.1, Grac_verm_g627.t1, A_taxiformis_Cali_g7843.t1, C_crispus_XP_00571811…	K_alvarezii_kp_g5823.t1, G_lemaneiformis_981_g8682.t1, K_alvarezii_kp_g6817.t1, K_alvarezii_kp_g6816.t1, G_lemaneiformis_981_g10030.t1, G_lemaneiformis_981_g3897.t1, C_paradoxa_CCMP329_g7011.t1, O_tauri_RCC4221_CEG01093.1, A_taxiformis_SC_g3612.t1, Chloro_primus_CCMP1205_QDZ21199.1, C_merolae_10D_XP_005538225.1, C_yangmingshanensis_KAF6003893.1, CmerSOOS_G833.1, N_yezoensis_RZ_g7803.t1, Por_umbil…				A_taxiformis_Cali_g2690.t1	GO:0005524,GO:0006298,GO:0030983,GO:0140664	null	IPR017261,IPR016151,IPR007860,IPR007696,IPR027417,IPR036678,IPR007695,IPR007861,IPR000432,IPR045076,IPR000432,IPR027417,IPR036187,IPR036678,IPR016151	K03555,K03555
OG0000202	N0	n0	0.805556	Non-Terminal	Ulva_mutabilis_WT_g141.t1, Ulva_prolifera_Qingdaoensis_g2717.t1, Chloro_primus_CCMP1205_QDZ19249.1, O_tauri_RCC4221_CEF96904.1, C_paradoxa_CCMP329_g3792.t1, P_purpureum_2013_g1042.t1, P_purpureum_CCMP1328_KAA8492954.1, P_purpureum_UTEX161_g5582.t1, A_taxiformis_Guam_g6889.t1, A_taxiformis_Guam_g13673.t1, N_yezoensis_RZ_g1487.t1, Grac_chorda_PXF46099.1, G_lemaneiformis_981_g7233.t1, Grac_domingens…	O_tauri_RCC4221_CAL52000.2, A_taxiformis_Guam_g1693.t1, C_paradoxa_CCMP329_g10341.t1, G_phlegrea_Soos_g5952.1, Gsulp5572_G3218.1, C_caldarium_UTEX2393_g1304.t1, GsulphAz2_G4308.113, GsulpMtSh_G3692.1, GsulpYNP55871_G3828.3, G_sulphuraria_074W_XP_005707373.1, GsulpMS1_G4129.1, GsulpRT22_G6057.1, GsulpSAG21_G1070.1, Gsulp002_G4342.1, N_yezoensis_RZ_g308.t1, Por_umbilicalis_OSX73534.1, A_taxiformis_…				A_taxiformis_Cali_g2744.t1	GO:0004722,GO:0043169	EC:3.1.3.16	IPR036457,IPR001932,IPR000222,IPR001932,IPR001932,IPR036457	K14497,K14497
OG0000282	N0	n5	0.805556	Non-Terminal	G_phlegrea_Soos_g167.1, G_phlegrea_Soos_g5943.1, Gsulp5572_G1420.1, Gsulp002_G3541.1, GsulphAz2_G1950.83, GsulpYNP55871_G1566.1, C_caldarium_UTEX2393_g2392.t1, GsulpMtSh_G887.1, GsulpMtSh_G903.1, G_sulphuraria_UTEX2919_g4732.t1, GsulpSAG21_G1257.1, G_sulphuraria_074W_XP_005702911.1, GsulpRT22_G2309.1, GsulpMS1_G4458.1, P_purpureum_UTEX161_g4847.t1, P_purpureum_2013_g2894.t1, P_purpureum_CCMP1328_…	G_phlegrea_Soos_g5877.1, GsulphAz2_G6120.127, GsulpYNP55871_G5876.1, G_sulphuraria_UTEX2919_g4304.t1, GsulpMtSh_G5998.1, C_caldarium_UTEX2393_g341.t1, C_caldarium_UTEX2393_g1811.t1, Gsulp5572_G6003.1, GsulpSAG21_G5757.1, GsulpSAG21_G73.1, G_sulphuraria_074W_XP_005709384.1, GsulpMS1_G7043.1, GsulpRT22_G6825.1, Gsulp002_G3289.1, P_purpureum_2013_g3771.t1, P_purpureum_CCMP1328_KAA8494089.1, P_purpur…				A_taxiformis_Cali_g2755.t1	GO:0000049	null	IPR002547,IPR012340,IPR002547,IPR012340	K15437
OG0000311	N0	n0	0.805556	Non-Terminal	C_merolae_10DT_g240.t1, C_merolae_10D_XP_005539514.1, C_merolae_GT_g596.t1, C_yangmingshanensis_KAF6003657.1, CmerSOOS_G629.1, GsulpYNP55871_G2601.1, GsulpMtSh_G4865.1, G_sulphuraria_UTEX2919_g4475.t1, GsulphAz2_G3977.110, Gsulp5572_G5157.1, G_sulphuraria_074W_XP_005709001.1, G_sulphuraria_074W_XP_005709002.1, GsulpMS1_G6819.1, GsulpRT22_G6435.1, GsulpSAG21_G4212.1, Gsulp002_G5485.1, G_phlegrea_S…	Chloro_primus_CCMP1205_QDZ21533.1, Ulva_prolifera_Qingdaoensis_g5156.t1, Ulva_mutabilis_WT_g3634.t1, Ulva_mutabilis_WT_g3635.t1, O_tauri_RCC4221_CEG01451.1, C_paradoxa_CCMP329_g4342.t1, N_yezoensis_RZ_g4424.t1, Por_umbilicalis_OSX76412.1, C_merolae_10DT_g276.t1, C_merolae_10D_XP_005538367.1, C_merolae_GT_g407.t1, C_yangmingshanensis_KAF6004659.1, CmerSOOS_G3871.1, P_purpureum_2013_g3014.t1, P_pur…				A_taxiformis_Cali_g2786.t1	GO:0006508,GO:0070006	EC:3.4.11	IPR001714,IPR036005,IPR031615,IPR002467,IPR000994,IPR002467,IPR002467,IPR002467,IPR036005	K01265
OG0000344	N0	n0	0.805556	Non-Terminal	G_phlegrea_Soos_g5789.1, GsulphAz2_G6256.127, GsulpYNP55871_G6065.1, GsulpMtSh_G6133.1, C_caldarium_UTEX2393_g1048.t1, Gsulp002_G4639.1, GsulpSAG21_G5935.1, GsulpMS1_G6972.1, G_sulphuraria_074W_XP_005707798.1, GsulpRT22_G6937.1, Gsulp5572_G5936.1, P_purpureum_2013_g132.t1, P_purpureum_CCMP1328_KAA8494274.1, P_purpureum_UTEX161_g4911.t1, C_merolae_10DT_g672.t1, C_merolae_10D_XP_005539380.1, C_mero…	C_merolae_10DT_g594.t1, C_merolae_10D_XP_005539199.1, C_merolae_GT_g706.t1, C_yangmingshanensis_KAF6005154.1, CmerSOOS_G4288.1, G_phlegrea_Soos_g4771.1, Gsulp5572_G1482.1, Gsulp002_G554.1, GsulpSAG21_G2375.1, GsulpMS1_G1407.1, G_sulphuraria_074W_XP_005705365.1, GsulpRT22_G1027.1, GsulphAz2_G2791.95, C_caldarium_UTEX2393_g1911.t1, G_sulphuraria_UTEX2919_g2285.t1, GsulpMtSh_G757.1, GsulpYNP55871_G5…				A_taxiformis_Cali_g2811.t1	GO:0000003,GO:0000724,GO:0003684,GO:0003887,GO:0005515,GO:0005654,GO:0005657,GO:0005739,GO:0005829,GO:0006290,GO:0009650,GO:0009792,GO:0010224,GO:0034087,GO:0034645,GO:0035861,GO:0042276,GO:0052858,GO:0070987,GO:0071494,GO:0071960,GO:1904290	EC:2.7.7.7,EC:2.3.1	IPR043128,IPR043128,IPR017961,IPR001126,IPR036775,IPR001126,IPR043502,IPR036775	K03509,K03510,K03509,K03510
OG0000035	N0	n1	0.777778	Non-Terminal	Ulva_mutabilis_WT_g6975.t1, Ulva_prolifera_Qingdaoensis_g5365.t1, Chloro_primus_CCMP1205_QDZ17833.1, G_lemaneiformis_981_g4095.t1, K_alvarezii_kp_g6182.t1, K_alvarezii_kp_g10315.t1, C_crispus_XP_005714510.1, A_taxiformis_Cali_g974.t1, A_taxiformis_SC_g1239.t1, A_taxiformis_SC_g9426.t1, A_taxiformis_SC_g9432.t1, Grac_verm_g3375.t1, Grac_domingensis_KAI0560363.1, Grac_domingensis_KAI0558553.1, Grac…	Ulva_prolifera_Qingdaoensis_g5654.t1, O_tauri_RCC4221_CEG00580.1, Chloro_primus_CCMP1205_QDZ22823.1, P_purpureum_2013_g2746.t1, P_purpureum_CCMP1328_KAA8498561.1, P_purpureum_UTEX161_g3670.t1, N_yezoensis_RZ_g5358.t1, Por_umbilicalis_OSX77961.1, C_crispus_XP_005710694.1, A_taxiformis_Cali_g8023.t1, A_taxiformis_Cali_g5617.t1, A_taxiformis_Guam_g10547.t1, A_taxiformis_SC_g3007.t1, A_taxiformis_SC_…				A_taxiformis_Cali_g2818.t1	GO:0000082,GO:0000159,GO:0000228,GO:0000235,GO:0000785,GO:0001933,GO:0002098,GO:0004722,GO:0005730,GO:0005739,GO:0005829,GO:0005938,GO:0006281,GO:0007568,GO:0009910,GO:0019901,GO:0030590,GO:0030866,GO:0031505,GO:0031929,GO:0033048,GO:0034599,GO:0036168,GO:0036180,GO:0036244,GO:0040001,GO:0042752,GO:0044419,GO:0045839,GO:0046329,GO:0047485,GO:0048869,GO:0051353,GO:0070262,GO:0071963,GO:0072357,GO:…	EC:3.1.3.16	IPR006186,IPR029052,IPR004843,IPR006186,IPR029052	K01090,K15423,K15427,K15498,K15423
OG0000037	N0	n0	0.777778	Non-Terminal	Por_umbilicalis_OSX70207.1, C_merolae_10DT_g403.t1, C_merolae_10D_XP_005538175.1, C_merolae_GT_g528.t1, C_yangmingshanensis_KAF6004899.1, CmerSOOS_G3524.1, P_purpureum_2013_g2725.t1, P_purpureum_UTEX161_g3690.t1, P_purpureum_CCMP1328_KAA8498587.1, Grac_chorda_PXF40956.1, C_crispus_XP_005712439.1, K_alvarezii_kp_g2285.t1, K_alvarezii_kp_g11882.t1, A_taxiformis_SC_g1808.t1, A_taxiformis_Guam_g998.t…	C_merolae_10DT_g2951.t1, C_merolae_10D_XP_005534987.1, C_merolae_GT_g2978.t1, C_yangmingshanensis_KAF6004341.1, CmerSOOS_G3980.1, P_purpureum_2013_g5779.t1, P_purpureum_CCMP1328_KAA8498292.1, P_purpureum_UTEX161_g1539.t1, Grac_chorda_PXF49847.1, G_lemaneiformis_981_g1515.t1, Grac_domingensis_KAI0566406.1, K_alvarezii_kp_g8851.t1, Grac_domingensis_KAI0560980.1, Grac_verm_g4416.t1, C_crispus_XP_005…				A_taxiformis_Cali_g2835.t1	GO:0004252,GO:0004672,GO:0005524,GO:0005829,GO:0006397,GO:0006468,GO:0009414,GO:0009615,GO:0016021,GO:0016604,GO:0043903,GO:0048366,GO:0048440,GO:0050792	EC:2.7.1,EC:3.4.21	IPR035952,IPR022764,IPR000719,IPR008271,IPR000719,IPR011009,IPR035952	K08819
OG0000046	N0	n0	0.777778	Non-Terminal	Grac_chorda_PXF41822.1, G_lemaneiformis_981_g10546.t1, Grac_verm_g1985.t1, Grac_domingensis_KAI0566484.1, C_paradoxa_CCMP329_g10641.t1, Chloro_primus_CCMP1205_QDZ20151.1, P_purpureum_2013_g3428.t1, P_purpureum_UTEX161_g284.t1, P_purpureum_CCMP1328_KAA8492538.1, N_yezoensis_RZ_g1114.t1, Por_umbilicalis_OSX74897.1, C_yangmingshanensis_KAF6003155.1, CmerSOOS_G2494.1, C_merolae_10DT_g2182.t1, C_merol…	Chloro_primus_CCMP1205_QDZ17710.1, C_paradoxa_CCMP329_g5135.t1, C_paradoxa_CCMP329_g9654.t1, C_merolae_10D_XP_005536010.1, C_merolae_GT_g343.t1, C_yangmingshanensis_KAF6001394.1, CmerSOOS_G387.1, G_phlegrea_Soos_g2478.1, Gsulp002_G2868.1, GsulpSAG21_G4464.1, G_sulphuraria_074W_XP_005706520.1, GsulpRT22_G1773.1, GsulpMS1_G4270.1, Gsulp5572_G2682.1, GsulphAz2_G3773.108, GsulpYNP55871_G3424.3, C_cal…				A_taxiformis_Cali_g2863.t1	GO:0005515,GO:0005524,GO:0016021,GO:0055085,GO:0140359	EC:7	IPR027417,IPR036640,IPR003439,IPR011527,IPR003439,IPR027417,IPR017871,IPR011527,IPR003439,IPR003439,IPR011527,IPR044746,IPR044726,IPR036640,IPR027417,IPR027417,IPR036640,IPR009060	K05666,K05666
OG0000148	N0	n0	0.777778	Non-Terminal	O_tauri_RCC4221_CAL56208.1, C_paradoxa_CCMP329_g585.t1, Por_umbilicalis_OSX75330.1, N_yezoensis_RZ_g7138.t1, N_yezoensis_RZ_g583.t1, G_phlegrea_Soos_g3731.1, Gsulp5572_G4998.1, C_caldarium_UTEX2393_g1524.t1, GsulpMtSh_G4412.1, GsulpYNP55871_G4555.4, GsulphAz2_G885.1, GsulpMS1_G3926.1, G_sulphuraria_074W_XP_005707513.1, GsulpRT22_G5328.1, Gsulp002_G1281.1, P_purpureum_2013_g4368.t1, P_purpureum_UT…	G_phlegrea_Soos_g704.1, GsulphAz2_G335.43, GsulphAz2_G5353.122, GsulpYNP55871_G4763.4, Gsulp002_G5275.1, GsulpMtSh_G121.1, GsulpMtSh_G5654.1, GsulpSAG21_G5079.1, GsulpMS1_G6475.1, GsulpRT22_G5820.1, Por_umbilicalis_OSX68841.1, K_alvarezii_kp_g802.t1, K_alvarezii_kp_g1583.t1, Grac_chorda_PXF41277.1, G_lemaneiformis_981_g796.t1, Grac_domingensis_KAI0566878.1, Grac_verm_g355.t1, A_taxiformis_Cali_g2…				A_taxiformis_Cali_g2884.t1	GO:0000281,GO:0004672,GO:0005524,GO:0005543,GO:0006468,GO:0042641,GO:0099139,GO:2000241	EC:2.7.1	IPR001245,IPR011417,IPR001245,IPR008942,IPR017441,IPR008271,IPR013809,IPR000719,IPR011009,IPR011009,IPR008942	K08844,K17535,K08844
OG0000199	N0	n0	0.777778	Non-Terminal	P_purpureum_2013_g3869.t1, P_purpureum_UTEX161_g1331.t1, P_purpureum_CCMP1328_KAA8493829.1, P_purpureum_2013_g4285.t1, P_purpureum_UTEX161_g2296.t1, P_purpureum_CCMP1328_KAA8492396.1, N_yezoensis_RZ_g6949.t1, Por_umbilicalis_OSX78532.1, A_taxiformis_SC_g10569.t1, A_taxiformis_SC_g10570.t1, A_taxiformis_SC_g10575.t1, Chloro_primus_CCMP1205_QDZ21841.1, A_taxiformis_Guam_g4580.t1, A_taxiformis_Guam_…	Chloro_primus_CCMP1205_QDZ25054.1, O_tauri_RCC4221_CAL51496.1, P_purpureum_CCMP1328_KAA8495144.1, P_purpureum_UTEX161_g171.t1, P_purpureum_2013_g1532.t1, P_purpureum_2013_g1715.t1, Grac_domingensis_KAI0561094.1, Grac_chorda_PXF48835.1, G_lemaneiformis_981_g867.t1, K_alvarezii_kp_g1802.t1, K_alvarezii_kp_g9456.t1, C_crispus_XP_005710620.1, C_crispus_XP_005710617.1, K_alvarezii_kp_g9457.t1, A_taxif…				A_taxiformis_Cali_g2888.t1	GO:0001843,GO:0005759,GO:0006954,GO:0006979,GO:0009107,GO:0009249,GO:0016992,GO:0032496,GO:0051539,GO:1904047	EC:2.8.1.8	IPR007197,IPR003698,IPR003698,IPR031691,IPR013785,IPR007197,IPR003698,IPR003698,IPR007197,IPR003698	K03644,K03644
OG0000381	N0	n0	0.777778	Non-Terminal	C_merolae_10DT_g2418.t1, C_merolae_GT_g2410.t1, C_merolae_10D_XP_005539347.1, C_yangmingshanensis_KAF6005299.1, CmerSOOS_G4173.1, Chloro_primus_CCMP1205_QDZ18784.1, O_tauri_RCC4221_CEF98530.1, A_taxiformis_Guam_g3262.t1, K_alvarezii_kp_g10308.t1, K_alvarezii_kp_g12128.t1, Grac_verm_g851.t1, Grac_domingensis_KAI0556832.1, Grac_domingensis_KAI0564307.1, Grac_chorda_PXF45363.1, G_lemaneiformis_981_g…	C_merolae_10DT_g1124.t1, C_merolae_10D_XP_005536847.1, C_merolae_GT_g1194.t1, CmerSOOS_G3173.1, Por_umbilicalis_OSX79731.1, Gsulp002_G4169.1, GsulpSAG21_G4133.1, GsulpMS1_G798.1, GsulpRT22_G648.1, G_sulphuraria_074W_XP_005707715.1, G_sulphuraria_074W_XP_005707716.1, Gsulp5572_G2938.1, C_caldarium_UTEX2393_g1235.t1, GsulphAz2_G3611.106, GsulpMtSh_G3180.1, G_sulphuraria_UTEX2919_g2118.t1, GsulpYNP5…				A_taxiformis_Cali_g2896.t1	GO:0005515,GO:0006357,GO:0016538	null	IPR006671,IPR043198,IPR013763,IPR013763,IPR036915,IPR036915	K15188,K15188
OG0000410	N0	n0	0.777778	Non-Terminal	C_paradoxa_CCMP329_g9345.t1, P_purpureum_UTEX161_g6327.t1, P_purpureum_2013_g1481.t1, P_purpureum_CCMP1328_KAA8492551.1, Chloro_primus_CCMP1205_QDZ19538.1, Ulva_mutabilis_WT_g3618.t1, Ulva_prolifera_Qingdaoensis_g5167.t1, O_tauri_RCC4221_CEF98502.1, C_merolae_10DT_g124.t1, C_merolae_GT_g231.t1, C_merolae_10D_XP_005536027.1, C_yangmingshanensis_KAF6001412.1, CmerSOOS_G344.1, Gsulp002_G1801.1, G_ph…	C_paradoxa_CCMP329_g11724.t1, Ulva_mutabilis_WT_g4866.t1, O_tauri_RCC4221_CAL49925.1, Chloro_primus_CCMP1205_QDZ20769.1, G_phlegrea_Soos_g1229.1, G_sulphuraria_074W_XP_005702842.1, GsulpMS1_G946.1, GsulpRT22_G1938.1, Gsulp5572_G661.1, G_sulphuraria_UTEX2919_g4265.t1, GsulpMtSh_G1598.1, C_caldarium_UTEX2393_g2313.t1, GsulpYNP55871_G1300.1, GsulphAz2_G1545.76, C_merolae_10DT_g2305.t1, C_merolae_10D…				A_taxiformis_Cali_g2907.t1	GO:0004618,GO:0006096	EC:2.7.2.3	IPR001576,IPR001576,IPR015824,IPR001576,IPR015824,IPR001576,IPR015911,IPR001576,IPR001576,IPR036043	K00927,K00927
OG0000012	N0	n1	0.75	Non-Terminal	C_paradoxa_CCMP329_g2169.t1, O_tauri_RCC4221_CEF98863.1, G_phlegrea_Soos_g3346.1, G_sulphuraria_074W_XP_005707440.1, G_sulphuraria_UTEX2919_g3433.t1, K_alvarezii_kp_g6112.t1, Chloro_primus_CCMP1205_QDZ23114.1, P_purpureum_2013_g575.t1, P_purpureum_CCMP1328_KAA8492451.1, P_purpureum_UTEX161_g3029.t1, N_yezoensis_RZ_g7463.t1, A_taxiformis_Cali_g7295.t1, A_taxiformis_SC_g1684.t1, A_taxiformis_SC_g83…	C_merolae_10DT_g1503.t1, C_merolae_GT_g1567.t1, C_merolae_10D_XP_005538128.1, C_yangmingshanensis_KAF6004845.1, CmerSOOS_G3505.1, A_taxiformis_Guam_g13710.t1, Chloro_primus_CCMP1205_QDZ24637.1, O_tauri_RCC4221_CEF96766.1, G_phlegrea_Soos_g5971.1, Gsulp002_G5615.1, GsulpSAG21_G1390.1, G_sulphuraria_074W_XP_005706069.1, G_sulphuraria_074W_XP_005706070.1, GsulpRT22_G3605.1, GsulpMS1_G6753.1, Gsulp55…				A_taxiformis_Cali_g2916.t1	GO:0005524,GO:0015908,GO:0016021,GO:0016323,GO:0031088,GO:0032310,GO:0046717,GO:0055085,GO:0060271,GO:0140359,GO:1901571	EC:7	IPR011527,IPR027417,IPR036640,IPR027417,IPR003439,IPR003439,IPR017871,IPR017871,IPR003439,IPR003439,IPR011527,IPR011527,IPR044726,IPR044746,IPR027417,IPR036640,IPR027417,IPR036640	K05673,K05673
OG0000052	N0	n42	0.75	Non-Terminal	N_yezoensis_RZ_g67.t1, Por_umbilicalis_OSX81078.1, Chloro_primus_CCMP1205_QDZ19996.1, O_tauri_RCC4221_CAL55965.1, K_alvarezii_kp_g6256.t1, C_paradoxa_CCMP329_g5417.t1, P_purpureum_2013_g216.t1, P_purpureum_UTEX161_g6405.t1, P_purpureum_CCMP1328_KAA8495540.1, Grac_chorda_PXF48359.1, G_lemaneiformis_981_g2322.t1, Grac_verm_g1526.t1, Grac_domingensis_KAI0558872.1, Grac_domingensis_KAI0564357.1, K_al…	C_paradoxa_CCMP329_g5221.t1, Ulva_mutabilis_WT_g2487.t1, Ulva_prolifera_Qingdaoensis_g1175.t1, Chloro_primus_CCMP1205_QDZ21831.1, O_tauri_RCC4221_CEF96668.1, C_merolae_10DT_g198.t1, C_merolae_GT_g287.t1, C_merolae_10D_XP_005535055.1, C_yangmingshanensis_KAF6000413.1, CmerSOOS_G800.1, A_taxiformis_Guam_g14435.t1, G_phlegrea_Soos_g2484.1, Gsulp002_G2867.1, G_sulphuraria_074W_XP_005706521.1, GsulpMS…				A_taxiformis_Cali_g2925.t1	GO:0000131,GO:0000144,GO:0000287,GO:0000921,GO:0001403,GO:0004674,GO:0004712,GO:0005524,GO:0005543,GO:0005654,GO:0005730,GO:0005783,GO:0005813,GO:0006487,GO:0007095,GO:0007117,GO:0007269,GO:0007411,GO:0007416,GO:0007528,GO:0008021,GO:0008088,GO:0008306,GO:0009411,GO:0010458,GO:0010769,GO:0010971,GO:0018105,GO:0019901,GO:0030010,GO:0030425,GO:0030516,GO:0031532,GO:0031569,GO:0032680,GO:0034097,GO:…	EC:2.7.11.26,EC:2.7.12.1	IPR000719,IPR017441,IPR008271,IPR000719,IPR011009	K00870,K02515,K06668,K08796,K18679,K18680,K02515,K06668,K18679,K18680
OG0000066	N0	n0	0.75	Non-Terminal	C_paradoxa_CCMP329_g8789.t1, P_purpureum_CCMP1328_KAA8491515.1, P_purpureum_2013_g3097.t1, P_purpureum_UTEX161_g1124.t1, N_yezoensis_RZ_g4983.t1, Por_umbilicalis_OSX76761.1, K_alvarezii_kp_g1706.t1, C_crispus_XP_005718166.1, Grac_domingensis_KAI0565464.1, Grac_chorda_PXF48460.1, A_taxiformis_Cali_g1544.t1, A_taxiformis_Guam_g1205.t1, C_merolae_10DT_g3503.t1, C_merolae_10D_XP_005537120.1, C_merola…	Chloro_primus_CCMP1205_QDZ18624.1, O_tauri_RCC4221_CEG01486.1, O_tauri_RCC4221_CEG00646.1, Chloro_primus_CCMP1205_QDZ23904.1, Ulva_mutabilis_WT_g6018.t1, Ulva_prolifera_Qingdaoensis_g32.t1, C_paradoxa_CCMP329_g3585.t1, C_paradoxa_CCMP329_g5032.t1, Chloro_primus_CCMP1205_QDZ23431.1, Ulva_mutabilis_WT_g4597.t1, Ulva_prolifera_Qingdaoensis_g3063.t1, N_yezoensis_RZ_g3371.t1, Por_umbilicalis_OSX77289.…				A_taxiformis_Cali_g2927.t1	GO:0000001,GO:0000161,GO:0000750,GO:0004722,GO:0005634,GO:0005737,GO:0006388,GO:0006470,GO:0007186,GO:0043169,GO:0043407,GO:0048522,GO:2000243	EC:3.1.3.16	IPR001932,IPR036457,IPR015655,IPR000222,IPR001932,IPR001932,IPR036457	K01090,K19704,K19704
OG0000088	N0	n0	0.75	Non-Terminal	O_tauri_RCC4221_CAL55310.1, P_purpureum_2013_g1128.t1, P_purpureum_CCMP1328_KAA8491131.1, P_purpureum_UTEX161_g4238.t1, O_tauri_RCC4221_CAL51780.1, O_tauri_RCC4221_CEF98608.1, A_taxiformis_Guam_g15285.t1, Ulva_mutabilis_WT_g352.t1, Ulva_prolifera_Qingdaoensis_g2036.t1, Ulva_mutabilis_WT_g161.t1, Ulva_prolifera_Qingdaoensis_g2077.t1, Ulva_mutabilis_WT_g2347.t1, Ulva_mutabilis_WT_g1647.t1, Ulva_mut…	A_taxiformis_Cali_g333.t1, C_crispus_XP_005712615.1, Por_umbilicalis_OSX75643.1, C_merolae_10DT_g3633.t1, C_merolae_10D_XP_005538819.1, C_merolae_GT_g3697.t1, C_yangmingshanensis_KAF6000732.1, CmerSOOS_G3082.1, Chloro_primus_CCMP1205_QDZ22312.1, O_tauri_RCC4221_CEG00138.1, Chloro_primus_CCMP1205_QDZ19121.1, Chloro_primus_CCMP1205_QDZ23581.1, G_phlegrea_Soos_g3093.1, G_phlegrea_Soos_g3395.1, Gsulp…				A_taxiformis_Cali_g293.t1	GO:0004817,GO:0005524,GO:0005829,GO:0006423,GO:0008270	EC:6.1.1.16	IPR024909,IPR014729,IPR032678,IPR015273,IPR015803,IPR024909,IPR015803,IPR032678,IPR009080	K01883,K01883
OG0000099	N0	n2	0.75	Non-Terminal	A_taxiformis_Cali_g892.t1, A_taxiformis_Guam_g9693.t1, Grac_chorda_PXF46725.1, G_lemaneiformis_981_g261.t1, Grac_domingensis_KAI0567515.1, Grac_verm_g3357.t1, C_crispus_XP_005715125.1, K_alvarezii_kp_g4522.t1, O_tauri_RCC4221_CAL56349.1, C_paradoxa_CCMP329_g2174.t1, Chloro_primus_CCMP1205_QDZ23769.1, Ulva_mutabilis_WT_g1834.t1, Ulva_prolifera_Qingdaoensis_g4091.t1, Por_umbilicalis_OSX75095.1, C_m…	Gsulp002_G3420.1, G_phlegrea_Soos_g760.1, C_merolae_10DT_g221.t1, C_merolae_10D_XP_005535444.1, C_merolae_GT_g314.t1, CmerSOOS_G443.1, C_yangmingshanensis_KAF6001227.1, C_yangmingshanensis_KAF6001226.1, C_paradoxa_CCMP329_g5233.t1, Chloro_primus_CCMP1205_QDZ20453.1, Ulva_mutabilis_WT_g2282.t1, Ulva_prolifera_Qingdaoensis_g4312.t1, O_tauri_RCC4221_CEF97554.1, N_yezoensis_RZ_g3423.t1, Por_umbilical…				A_taxiformis_Cali_g2960.t1	null	null	IPR006968,IPR006968	null
OG0000135	N0	n0	0.75	Non-Terminal	Ulva_mutabilis_WT_g7508.t1, Chloro_primus_CCMP1205_QDZ24969.1, O_tauri_RCC4221_CEF98362.1, Por_umbilicalis_OSX77871.1, Grac_domingensis_KAI0563573.1, Grac_chorda_PXF40765.1, C_crispus_XP_005716609.1, A_taxiformis_Guam_g5477.t1, A_taxiformis_Cali_g3472.t1, A_taxiformis_SC_g941.t1, Grac_chorda_PXF43094.1, C_caldarium_UTEX2393_g3835.t1, G_sulphuraria_UTEX2919_g4579.t1, GsulpYNP55871_G2216.1, GsulpYN…	Ulva_mutabilis_WT_g441.t1, Ulva_prolifera_Qingdaoensis_g6197.t1, Chloro_primus_CCMP1205_QDZ25305.1, O_tauri_RCC4221_CAL51897.1, C_paradoxa_CCMP329_g3791.t1, C_yangmingshanensis_KAF6002742.1, C_merolae_10DT_g2634.t1, C_merolae_10D_XP_005537308.1, Grac_domingensis_KAI0564916.1, Grac_chorda_PXF48715.1, G_lemaneiformis_981_g5405.t1, A_taxiformis_Cali_g211.t1, C_crispus_XP_005715657.1, Grac_domingensi…				A_taxiformis_Cali_g2971.t1	GO:0004672,GO:0005524,GO:0006468	EC:2.7.1	IPR000719,IPR008271,IPR017441,IPR000719,IPR011009	K00870,K02206,K02206
OG0000136	N0	n0	0.75	Non-Terminal	Ulva_mutabilis_WT_g3501.t1, Chloro_primus_CCMP1205_QDZ24737.1, O_tauri_RCC4221_CAL54246.1, P_purpureum_2013_g6278.t1, P_purpureum_CCMP1328_KAA8493054.1, Grac_domingensis_KAI0567503.1, A_taxiformis_Cali_g939.t1, Grac_chorda_PXF46714.1, G_lemaneiformis_981_g251.t1, C_merolae_10DT_g2137.t1, C_merolae_10D_XP_005538135.1, C_merolae_GT_g449.t1, C_yangmingshanensis_KAF6004852.1, CmerSOOS_G3434.1, GsulpM…	C_yangmingshanensis_KAF6001589.1, CmerSOOS_G1016.1, C_merolae_10D_XP_005536187.1, C_merolae_GT_g3559.t1, C_paradoxa_CCMP329_g10593.t1, Ulva_mutabilis_WT_g4865.t1, Ulva_prolifera_Qingdaoensis_g3490.t1, Chloro_primus_CCMP1205_QDZ19862.1, O_tauri_RCC4221_CEG02007.1, G_sulphuraria_UTEX2919_g47.t1, G_phlegrea_Soos_g5428.1, GsulpMS1_G6676.1, G_sulphuraria_074W_XP_005706136.1, GsulpRT22_G3648.1, C_crisp…				A_taxiformis_Cali_g3.t1	GO:0016021	null	IPR000620	null
OG0000140	N0	n0	0.75	Non-Terminal	C_paradoxa_CCMP329_g1588.t1, C_paradoxa_CCMP329_g1590.t1, Chloro_primus_CCMP1205_QDZ24122.1, Chloro_primus_CCMP1205_QDZ25671.1, O_tauri_RCC4221_CEF97620.1, P_purpureum_UTEX161_g6373.t1, P_purpureum_CCMP1328_KAA8498706.1, P_purpureum_2013_g5154.t1, N_yezoensis_RZ_g503.t1, Por_umbilicalis_OSX72723.1, K_alvarezii_kp_g4368.t1, K_alvarezii_kp_g11116.t1, A_taxiformis_Cali_g4107.t1, A_taxiformis_Guam_g7…	C_merolae_10DT_g1602.t1, C_merolae_10D_XP_005538106.1, C_merolae_GT_g1734.t1, C_yangmingshanensis_KAF6004822.1, CmerSOOS_G3653.1, P_purpureum_CCMP1328_KAA8494958.1, G_phlegrea_Soos_g437.1, C_caldarium_UTEX2393_g2200.t1, G_sulphuraria_UTEX2919_g67.t1, GsulpMtSh_G4970.1, GsulpYNP55871_G3544.3, GsulphAz2_G3455.104, GsulphAz2_G3465.104, GsulpSAG21_G1640.1, G_sulphuraria_074W_XP_005705810.1, GsulpMS1_…				A_taxiformis_Cali_g3011.t1	GO:0006281,GO:0035312,GO:0046872	EC:3.1.11,EC:3.1.15	IPR006084,IPR006085,IPR006086,IPR006084,IPR032641,IPR019974,IPR019974,IPR044752,IPR029060,IPR036279	K10746,K10746
OG0000153	N0	n0	0.75	Non-Terminal	Chloro_primus_CCMP1205_QDZ25459.1, C_merolae_10DT_g3224.t1, C_merolae_10D_XP_005535004.1, C_merolae_GT_g3254.t1, C_yangmingshanensis_KAF6004324.1, CmerSOOS_G3955.1, K_alvarezii_kp_g1601.t1, C_crispus_XP_005712972.1, C_crispus_XP_005715630.1, C_crispus_XP_005715791.1, C_crispus_XP_005710681.1, C_crispus_XP_005714081.1, Grac_chorda_PXF42834.1, G_lemaneiformis_981_g1349.t1, A_taxiformis_Cali_g2648.t…	C_yangmingshanensis_KAF6005115.1, CmerSOOS_G4051.1, C_merolae_10DT_g2767.t1, C_merolae_GT_g2748.t1, C_merolae_10D_XP_005539162.1, O_tauri_RCC4221_CEF97090.1, Gsulp5572_G5440.1, GsulpYNP55871_G5404.5, GsulpMtSh_G5252.1, GsulphAz2_G5258.121, GsulphAz2_G5239.121, Gsulp002_G5121.1, G_phlegrea_Soos_g5480.1, GsulpMS1_G7169.1, GsulpRT22_G6677.1, G_sulphuraria_074W_XP_005708672.1, G_sulphuraria_074W_XP_0…				A_taxiformis_Cali_g3014.t1	GO:0000350,GO:0000378,GO:0000381,GO:0003676,GO:0004386,GO:0005515,GO:0005524,GO:0008186,GO:0009793,GO:0010051,GO:0016887,GO:0031053,GO:0033120,GO:0035195,GO:0040022,GO:0040029,GO:0045087,GO:0048767,GO:0050832,GO:0071007,GO:0071359	EC:3.6.1	IPR027417,IPR007502,IPR001650,IPR027417,IPR011545,IPR011709,IPR002464,IPR001650,IPR014001,IPR027417	K12815,K12815
OG0000217	N0	n0	0.75	Non-Terminal	C_paradoxa_CCMP329_g5634.t1, N_yezoensis_RZ_g2442.t1, Por_umbilicalis_OSX68451.1, A_taxiformis_Cali_g1760.t1, A_taxiformis_Guam_g6994.t1, A_taxiformis_SC_g2312.t1, Grac_verm_g683.t1, Grac_chorda_PXF43978.1, G_lemaneiformis_981_g404.t1, C_crispus_XP_005714542.1, K_alvarezii_kp_g11642.t1, K_alvarezii_kp_g11647.t1, A_taxiformis_Guam_g8892.t1, Ulva_mutabilis_WT_g6105.t1, Ulva_prolifera_Qingdaoensis_g…	C_paradoxa_CCMP329_g4598.t1, A_taxiformis_Guam_g6175.t1, A_taxiformis_Cali_g8291.t1, O_tauri_RCC4221_CEF97462.1, G_lemaneiformis_981_g594.t1, Grac_domingensis_KAI0559951.1, Grac_verm_g1835.t1, C_crispus_XP_005714159.1, K_alvarezii_kp_g12741.t1, K_alvarezii_kp_g13129.t1, C_yangmingshanensis_KAF6003199.1, P_purpureum_CCMP1328_KAA8491569.1, P_purpureum_2013_g3392.t1, P_purpureum_UTEX161_g653.t1, Chl…				A_taxiformis_Cali_g3034.t1	GO:0016020,GO:0030001,GO:0046873,GO:0055085	EC:7	IPR002523,IPR039204,IPR039204,IPR045863	null
OG0000320	N0	n0	0.75	Non-Terminal	G_lemaneiformis_981_g4826.t1, G_lemaneiformis_981_g10178.t1, O_tauri_RCC4221_CEG00512.1, Chloro_primus_CCMP1205_QDZ25042.1, Ulva_mutabilis_WT_g5361.t1, Ulva_prolifera_Qingdaoensis_g682.t1, A_taxiformis_SC_g3708.t1, C_merolae_10DT_g3825.t1, C_merolae_GT_g3866.t1, CmerSOOS_G183.1, G_phlegrea_Soos_g3293.1, G_sulphuraria_074W_XP_005705027.1, GsulpMS1_G2735.1, GsulpRT22_G2678.1, GsulpSAG21_G4258.1, Gs…	C_paradoxa_CCMP329_g5175.t1, O_tauri_RCC4221_CEF98389.1, Ulva_mutabilis_WT_g7067.t1, Ulva_prolifera_Qingdaoensis_g4439.t1, Chloro_primus_CCMP1205_QDZ23459.1, C_merolae_10DT_g1589.t1, C_merolae_10D_XP_005538946.1, C_merolae_GT_g1648.t1, C_yangmingshanensis_KAF6003287.1, CmerSOOS_G2699.1, P_purpureum_2013_g140.t1, P_purpureum_UTEX161_g4903.t1, P_purpureum_CCMP1328_KAA8494282.1, A_taxiformis_Guam_g9…				A_taxiformis_Cali_g3043.t1	null	null	IPR017930,IPR001005,IPR001005,IPR017930,IPR001005,IPR017930,IPR017930,IPR001005,IPR001005,IPR001005,IPR001005,IPR001005,IPR009057,IPR009057,IPR009057	K09420,K21769,K21769,K09420
OG0000330	N0	n0	0.75	Non-Terminal	O_tauri_RCC4221_CEF96862.1, Chloro_primus_CCMP1205_QDZ21288.1, Ulva_mutabilis_WT_g6736.t1, Ulva_prolifera_Qingdaoensis_g7439.t1, O_tauri_RCC4221_CEF99169.1, Ulva_prolifera_Qingdaoensis_g333.t1, N_yezoensis_RZ_g6877.t1, C_merolae_10DT_g2197.t1, C_merolae_GT_g2179.t1, C_merolae_10D_XP_005539207.1, CmerSOOS_G4022.1, C_yangmingshanensis_KAF6005191.1, C_yangmingshanensis_KAF6005189.1, K_alvarezii_kp_g…	O_tauri_RCC4221_CEF98748.1, C_paradoxa_CCMP329_g3697.t1, C_yangmingshanensis_KAF6003626.1, C_merolae_10DT_g3416.t1, C_merolae_GT_g3449.t1, C_merolae_10D_XP_005536716.1, P_purpureum_UTEX161_g348.t1, P_purpureum_2013_g5908.t1, P_purpureum_CCMP1328_KAA8492469.1, Por_umbilicalis_OSX75065.1, N_yezoensis_RZ_g731.t1, N_yezoensis_RZ_g5566.t1, C_crispus_XP_005714987.1, A_taxiformis_Cali_g7527.t1, A_taxifo…				A_taxiformis_Cali_g3046.t1	GO:0007034,GO:0016887,GO:0036246,GO:0036249,GO:0044604,GO:0071627,GO:0071996,GO:0098849	EC:3.6.1,EC:7.4.2.5	IPR027417,IPR027417,IPR027417	K05661,K05661
OG0000341	N0	n0	0.75	Non-Terminal	O_tauri_RCC4221_CAL51691.1, Ulva_mutabilis_WT_g6525.t1, Ulva_prolifera_Qingdaoensis_g6073.t1, Gsulp002_G4781.1, GsulpSAG21_G5433.1, G_sulphuraria_074W_XP_005703484.1, GsulpMS1_G1893.1, Gsulp5572_G4550.1, C_caldarium_UTEX2393_g2973.t1, GsulpYNP55871_G5183.5, G_sulphuraria_UTEX2919_g2241.t1, GsulpMtSh_G4353.1, GsulphAz2_G4611.116, P_purpureum_2013_g680.t1, P_purpureum_CCMP1328_KAA8493928.1, P_purpu…	Ulva_mutabilis_WT_g3462.t1, Ulva_prolifera_Qingdaoensis_g4873.t1, Chloro_primus_CCMP1205_QDZ17984.1, O_tauri_RCC4221_CEF97957.1, C_yangmingshanensis_KAF6005534.1, CmerSOOS_G4166.1, C_merolae_GT_g2977.t1, C_merolae_10DT_g2949.t1, C_merolae_10D_XP_005535707.1, P_purpureum_CCMP1328_KAA8495691.1, P_purpureum_2013_g399.t1, P_purpureum_UTEX161_g840.t1, N_yezoensis_RZ_g4114.t1, Por_umbilicalis_OSX73812.…				A_taxiformis_Cali_g3050.t1	GO:0000122,GO:0002183,GO:0003724,GO:0003729,GO:0003743,GO:0005524,GO:0005634,GO:0005774,GO:0005829,GO:0005886,GO:0009505,GO:0009506,GO:0010494,GO:0010629,GO:0016281,GO:0016887,GO:0042802,GO:0046686,GO:1990904,GO:2000113	EC:3.6.1,EC:3.6.4.13	IPR027417,IPR011545,IPR001650,IPR006941,IPR027417,IPR036397,IPR036397,IPR014001,IPR014014,IPR001650,IPR044728,IPR027417,IPR012337	K03257,K03257
OG0000369	N0	n0	0.75	Non-Terminal	Chloro_primus_CCMP1205_QDZ21828.1, O_tauri_RCC4221_CEF99390.1, C_paradoxa_CCMP329_g3841.t1, N_yezoensis_RZ_g3345.t1, Por_umbilicalis_OSX77297.1, G_phlegrea_Soos_g1239.1, GsulpSAG21_G1869.1, Gsulp5572_G1548.1, GsulphAz2_G1094.68, C_caldarium_UTEX2393_g2036.t1, GsulpMtSh_G1207.1, G_sulphuraria_UTEX2919_g1869.t1, GsulpYNP55871_G1180.1, Gsulp002_G744.1, G_sulphuraria_074W_XP_005703607.1, GsulpRT22_G2…	A_taxiformis_Cali_g8638.t1, A_taxiformis_Guam_g15437.t1, C_paradoxa_CCMP329_g11459.t1, C_yangmingshanensis_KAF6004562.1, C_merolae_10DT_g733.t1, C_merolae_GT_g737.t1, C_merolae_10D_XP_005538452.1, Grac_domingensis_KAI0564306.1, Grac_chorda_PXF40790.1, G_lemaneiformis_981_g7137.t1, A_taxiformis_Cali_g4426.t1, A_taxiformis_Guam_g2798.t1, A_taxiformis_SC_g330.t1, C_crispus_XP_005718089.1, K_alvarezi…				A_taxiformis_Cali_g3101.t1	GO:0005515,GO:0006508,GO:0008236	EC:3.4	IPR036034,IPR005151,IPR041489,IPR004447,IPR001478,IPR004447,IPR036034,IPR029045	K03797
OG0000378	N0	n0	0.75	Non-Terminal	O_tauri_RCC4221_CAL53280.1, Chloro_primus_CCMP1205_QDZ22856.1, G_phlegrea_Soos_g5537.1, GsulpSAG21_G5397.1, G_sulphuraria_074W_XP_005708646.1, GsulpRT22_G6718.1, GsulpMS1_G7217.1, Gsulp5572_G5340.1, C_caldarium_UTEX2393_g2697.t1, GsulpMtSh_G5231.1, GsulphAz2_G5209.121, GsulpYNP55871_G5353.5, Gsulp002_G5024.1, N_yezoensis_RZ_g1279.t1, Por_umbilicalis_OSX77053.1, C_crispus_XP_005717520.1, Grac_chor…	N_yezoensis_RZ_g7746.t1, Por_umbilicalis_OSX70618.1, Grac_chorda_PXF48538.1, G_lemaneiformis_981_g1334.t1, Grac_domingensis_KAI0565486.1, Grac_verm_g2289.t1, O_tauri_RCC4221_CAL53789.1, Chloro_primus_CCMP1205_QDZ18114.1, Ulva_prolifera_Qingdaoensis_g7634.t1, A_taxiformis_Guam_g9535.t1, C_crispus_XP_005710257.1, C_crispus_XP_005710256.1, A_taxiformis_Guam_g2963.t1, A_taxiformis_SC_g399.t1, K_alvar…				A_taxiformis_Cali_g3117.t1	GO:0003729,GO:0004386,GO:0005524,GO:0005739,GO:0005829,GO:0009506	null	IPR001650,IPR027417,IPR007502,IPR011545,IPR011709,IPR027417,IPR002464,IPR014001,IPR001650,IPR027417	K12818,K12818
OG0000402	N0	n2	0.75	Non-Terminal	Chloro_primus_CCMP1205_QDZ23210.1, O_tauri_RCC4221_CAL52529.1, C_paradoxa_CCMP329_g10957.t1, Grac_domingensis_KAI0562945.1, Grac_chorda_PXF43676.1, G_lemaneiformis_981_g569.t1, C_crispus_XP_005716293.1, K_alvarezii_kp_g7860.t1, K_alvarezii_kp_g3144.t1, A_taxiformis_Cali_g744.t1, A_taxiformis_Guam_g295.t1, A_taxiformis_SC_g1105.t1, G_phlegrea_Soos_g2676.1, GsulpMtSh_G1783.1, C_caldarium_UTEX2393_g…	A_taxiformis_SC_g4809.t1, Chloro_primus_CCMP1205_QDZ18153.1, O_tauri_RCC4221_CEF98746.1, G_lemaneiformis_981_g10339.t1, K_alvarezii_kp_g6658.t1, N_yezoensis_RZ_g7672.t1, Por_umbilicalis_OSX80086.1, Grac_chorda_PXF41112.1, G_lemaneiformis_981_g8305.t1, Grac_domingensis_KAI0557348.1, Grac_verm_g819.t1, C_crispus_XP_005715205.1, K_alvarezii_kp_g2702.t1, P_purpureum_CCMP1328_KAA8497995.1, C_merolae_1…				A_taxiformis_Cali_g3130.t1	GO:0020037	null	IPR001199,IPR036400,IPR001199,IPR018506,IPR001199,IPR036400	K00507,K00507
OG0000508	N0	n0	0.75	Non-Terminal	Ulva_mutabilis_WT_g4599.t1, Ulva_prolifera_Qingdaoensis_g3061.t1, Por_umbilicalis_OSX80849.1, P_purpureum_2013_g2375.t1, P_purpureum_CCMP1328_KAA8498611.1, P_purpureum_UTEX161_g5359.t1, G_phlegrea_Soos_g1947.1, G_sulphuraria_074W_XP_005703034.1, GsulpMS1_G974.1, GsulpRT22_G1435.1, GsulpSAG21_G610.1, Gsulp002_G192.1, Gsulp5572_G382.1, G_sulphuraria_UTEX2919_g3438.t1, GsulphAz2_G793.1, GsulpYNP5587…	C_merolae_10D_XP_005538780.1, C_merolae_GT_g630.t1, C_yangmingshanensis_KAF6000695.1, CmerSOOS_G2932.1, G_phlegrea_Soos_g1358.1, Gsulp002_G3040.1, GsulphAz2_G2489.91, GsulpYNP55871_G2991.1, GsulpMtSh_G1288.1, G_sulphuraria_UTEX2919_g769.t1, GsulpSAG21_G3118.1, G_sulphuraria_074W_XP_005704462.1, GsulpRT22_G2958.1, GsulpMS1_G4648.1, GsulpMS1_G4661.1, Gsulp5572_G2160.1, P_purpureum_2013_g5001.t1, P_…				A_taxiformis_Cali_g3145.t1	GO:0003676,GO:0003724,GO:0005524,GO:0005730	EC:3.6.4.13	IPR025313,IPR027417,IPR027417,IPR001650,IPR011545,IPR000629,IPR014014,IPR001650,IPR014001,IPR027417,IPR027417	K14776
OG0000006	N0	n1	0.722222	Non-Terminal	P_purpureum_2013_g7090.t1, P_purpureum_CCMP1328_KAA8496471.1, P_purpureum_UTEX161_g196.t1, N_yezoensis_RZ_g6172.t1, Por_umbilicalis_OSX74935.1, C_crispus_XP_005711939.1, Grac_chorda_PXF41447.1, O_tauri_RCC4221_CEF98551.1, C_merolae_10D_XP_005537847.1, C_yangmingshanensis_KAF6003860.1, CmerSOOS_G2962.1, GsulpYNP55871_G164.1, GsulpYNP55871_G725.7, A_taxiformis_Guam_g9091.t1, G_sulphuraria_074W_XP_0…	Ulva_mutabilis_WT_g3476.t1, C_paradoxa_CCMP329_g8075.t1, Chloro_primus_CCMP1205_QDZ21401.1, O_tauri_RCC4221_CAL53943.1, C_caldarium_UTEX2393_g384.t1, GsulphAz2_G1068.67, G_phlegrea_Soos_g1040.1, G_sulphuraria_074W_XP_005705618.1, GsulpMS1_G3201.1, GsulpRT22_G3212.1, GsulpSAG21_G2672.1, G_phlegrea_Soos_g1030.1, G_sulphuraria_074W_XP_005705619.1, GsulpMS1_G3226.1, Gsulp5572_G2980.1, Gsulp002_G2364.…				A_taxiformis_Cali_g3162.t1	GO:0000462,GO:0003724,GO:0003725,GO:0005524,GO:0005730,GO:0005737,GO:0008380,GO:0008625,GO:0016887	EC:3.6.1,EC:3.6.4.13	IPR027417,IPR027417,IPR011545,IPR001650,IPR000629,IPR014001,IPR001650,IPR014014,IPR044765,IPR027417	K10352,K14777,K10352
OG0000010	N0	n5	0.722222	Non-Terminal	C_paradoxa_CCMP329_g9284.t1, C_paradoxa_CCMP329_g2150.t1, C_paradoxa_CCMP329_g10866.t1, C_yangmingshanensis_KAF6004544.1, C_merolae_10DT_g3238.t1, C_merolae_10D_XP_005538470.1, C_merolae_GT_g3281.t1, G_phlegrea_Soos_g2387.1, Gsulp5572_G5207.1, GsulpMtSh_G4613.1, G_sulphuraria_UTEX2919_g3566.t1, C_caldarium_UTEX2393_g1393.t1, GsulphAz2_G5949.126, GsulpYNP55871_G4200.4, GsulpSAG21_G374.1, G_sulphur…	Chloro_primus_CCMP1205_QDZ23105.1, N_yezoensis_RZ_g1998.t1, Por_umbilicalis_OSX70302.1, N_yezoensis_RZ_g2559.t1, Por_umbilicalis_OSX70238.1, N_yezoensis_RZ_g2568.t1, Por_umbilicalis_OSX68456.1, A_taxiformis_Guam_g1587.t1, A_taxiformis_Cali_g2049.t1, A_taxiformis_SC_g883.t1, C_crispus_XP_005714961.1, K_alvarezii_kp_g3376.t1, K_alvarezii_kp_g10924.t1, Grac_domingensis_KAI0566151.1, Grac_chorda_PXF4…				A_taxiformis_Cali_g3168.t1	GO:0005524,GO:0005778,GO:0005829,GO:0008022,GO:0015833,GO:0016561,GO:0016887,GO:0017038,GO:0044877,GO:0050821,GO:0097733	EC:3.6.1	IPR027417,IPR003959,IPR003960,IPR027417,IPR027417	K13339,K13339
OG0000016	N0	n1	0.722222	Non-Terminal	G_phlegrea_Soos_g4575.1, GsulphAz2_G1716.79, GsulpYNP55871_G1147.1, C_caldarium_UTEX2393_g1025.t1, G_sulphuraria_UTEX2919_g841.t1, GsulpMtSh_G1465.1, GsulpSAG21_G2893.1, Gsulp002_G867.1, Gsulp5572_G1677.1, G_sulphuraria_074W_XP_005705403.1, GsulpRT22_G2439.1, GsulpMS1_G1822.1, N_yezoensis_RZ_g141.t1, Por_umbilicalis_OSX75401.1, Grac_verm_g1814.t1, Grac_chorda_PXF47644.1, G_lemaneiformis_981_g7043…	N_yezoensis_RZ_g3246.t1, Por_umbilicalis_OSX68655.1, P_purpureum_2013_g2408.t1, P_purpureum_UTEX161_g2261.t1, P_purpureum_CCMP1328_KAA8494058.1, Chloro_primus_CCMP1205_QDZ24482.1, Ulva_mutabilis_WT_g665.t1, Ulva_prolifera_Qingdaoensis_g3209.t1, K_alvarezii_kp_g3556.t1, A_taxiformis_Cali_g422.t1, Grac_verm_g2453.t1, Grac_chorda_PXF48830.1, Grac_domingensis_KAI0564872.1, G_lemaneiformis_981_g865.t1…				A_taxiformis_Cali_g3213.t1	GO:0004315,GO:0006633,GO:0010027	EC:2.3.1.41,EC:2.3.1.85	IPR017568,IPR014031,IPR014030,IPR016039,IPR000794,IPR018201,IPR000794,IPR016039,IPR016039	K09458,K09458
OG0000022	N0	n61	0.722222	Non-Terminal	Ulva_mutabilis_WT_g3308.t1, Ulva_prolifera_Qingdaoensis_g7000.t1, N_yezoensis_RZ_g1690.t1, Por_umbilicalis_OSX80744.1, Por_umbilicalis_OSX76952.1, C_paradoxa_CCMP329_g8191.t1, P_purpureum_CCMP1328_KAA8498582.1, P_purpureum_2013_g2729.t1, P_purpureum_UTEX161_g3693.t1, Grac_chorda_PXF41455.1, G_lemaneiformis_981_g2209.t1, Grac_domingensis_KAI0566521.1, Grac_verm_g1345.t1, K_alvarezii_kp_g3024.t1, K…	C_paradoxa_CCMP329_g9806.t1, G_phlegrea_Soos_g830.1, Gsulp002_G293.1, Gsulp5572_G749.1, GsulphAz2_G1013.1, GsulpMtSh_G864.1, GsulpYNP55871_G2792.1, G_sulphuraria_074W_XP_005705866.1, GsulpMS1_G1306.1, GsulpRT22_G1226.1, GsulpSAG21_G1927.1, G_phlegrea_Soos_g4555.1, C_caldarium_UTEX2393_g3503.t1, GsulpMtSh_G1336.1, G_sulphuraria_UTEX2919_g4281.t1, GsulpYNP55871_G1227.1, GsulphAz2_G1752.80, Gsulp557…				A_taxiformis_Cali_g3217.t1	GO:0006457,GO:0030544,GO:0051082	null	IPR001623,IPR001305,IPR001623,IPR002939,IPR036869,IPR044713,IPR018253,IPR001623,IPR001305,IPR001305,IPR001623,IPR036410,IPR008971,IPR036869,IPR008971	K02575,K09503,K09517,K09517,K09503,K02575
OG0000042	N0	n0	0.722222	Non-Terminal	A_taxiformis_SC_g875.t1, C_paradoxa_CCMP329_g8950.t1, K_alvarezii_kp_g9750.t1, Chloro_primus_CCMP1205_QDZ19531.1, Chloro_primus_CCMP1205_QDZ25733.1, Chloro_primus_CCMP1205_QDZ21203.1, A_taxiformis_Guam_g5544.t1, C_crispus_XP_005711872.1, C_crispus_XP_005714955.1, GsulphAz2_G1983.83, Gsulp002_G3581.1, G_sulphuraria_074W_XP_005702922.1, Gsulp5572_G1437.1, GsulpMS1_G4407.1, GsulpMtSh_G905.1, GsulpRT…	Grac_domingensis_KAI0559515.1, N_yezoensis_RZ_g2021.t1, C_paradoxa_CCMP329_g2094.t1, C_paradoxa_CCMP329_g2096.t1, C_paradoxa_CCMP329_g2987.t1, C_paradoxa_CCMP329_g9426.t1, C_paradoxa_CCMP329_g6145.t1, C_paradoxa_CCMP329_g7782.t1, C_paradoxa_CCMP329_g8259.t1, C_paradoxa_CCMP329_g6949.t1, C_paradoxa_CCMP329_g7509.t1, C_paradoxa_CCMP329_g4093.t1, C_paradoxa_CCMP329_g6974.t1, C_paradoxa_CCMP329_g9115…				A_taxiformis_Cali_g3253.t1	GO:0004674,GO:0005524,GO:0005634,GO:0005829,GO:0005886,GO:0006468,GO:0007584,GO:0009414,GO:0009536,GO:0010118,GO:1990573	EC:2.7.1	IPR000719,IPR017441,IPR008271,IPR000719,IPR011009	K07198,K07198
OG0000119	N0	n37	0.722222	Non-Terminal	P_purpureum_CCMP1328_KAA8496145.1, P_purpureum_UTEX161_g1619.t1, P_purpureum_2013_g4768.t1, K_alvarezii_kp_g9967.t1, A_taxiformis_Guam_g2772.t1, A_taxiformis_Cali_g3731.t1, A_taxiformis_SC_g1020.t1, Grac_chorda_PXF43486.1, N_yezoensis_RZ_g2774.t1, Por_umbilicalis_OSX76038.1, Por_umbilicalis_OSX69115.1, Por_umbilicalis_OSX76854.1, N_yezoensis_RZ_g8119.t1, N_yezoensis_RZ_g3269.t1, N_yezoensis_RZ_g7…	O_tauri_RCC4221_CEF98497.1, C_merolae_10DT_g3152.t1, C_merolae_10D_XP_005538599.1, C_merolae_GT_g3184.t1, C_yangmingshanensis_KAF6001054.1, CmerSOOS_G1542.1, G_phlegrea_Soos_g4572.1, Gsulp002_G1348.1, GsulpSAG21_G3315.1, G_sulphuraria_074W_XP_005704853.1, GsulpRT22_G4005.1, GsulpMS1_G3528.1, Gsulp5572_G2631.1, GsulpMtSh_G1353.1, C_caldarium_UTEX2393_g3363.t1, G_sulphuraria_UTEX2919_g385.t1, Gsulp…				A_taxiformis_Cali_g3274.t1	GO:0004176,GO:0004252,GO:0006508,GO:0009535,GO:0009658,GO:0009840,GO:0009941,GO:0048510	EC:3.4.21	IPR001907,IPR023562,IPR023562,IPR018215,IPR033135,IPR001907,IPR001907,IPR029045	K01358,K01358
OG0000133	N0	n5	0.722222	Non-Terminal	C_paradoxa_CCMP329_g1566.t1, Grac_chorda_PXF43843.1, G_lemaneiformis_981_g6587.t1, Grac_domingensis_KAI0565230.1, Grac_verm_g4185.t1, K_alvarezii_kp_g11585.t1, A_taxiformis_Cali_g3614.t1, A_taxiformis_Guam_g2468.t1, C_crispus_XP_005716978.1, A_taxiformis_Guam_g5835.t1, A_taxiformis_Guam_g3567.t1, A_taxiformis_Guam_g15535.t1, P_purpureum_2013_g208.t1, P_purpureum_CCMP1328_KAA8498060.1, P_purpureum…	O_tauri_RCC4221_CEF97767.1, C_paradoxa_CCMP329_g1591.t1, C_merolae_10D_XP_005538810.1, CmerSOOS_G2994.1, C_yangmingshanensis_KAF6000721.1, C_yangmingshanensis_KAF6000722.1, CmerSOOS_G994.1, G_phlegrea_Soos_g5678.1, Gsulp002_G5784.1, GsulpSAG21_G5252.1, G_sulphuraria_074W_XP_005708949.1, GsulpRT22_G5186.1, GsulpMS1_G5878.1, Gsulp5572_G5538.1, C_caldarium_UTEX2393_g1960.t1, GsulpMtSh_G5279.1, G_sul…				A_taxiformis_Cali_g3296.t1	GO:0016620	EC:1.2.1	IPR016162,IPR016163,IPR015590,IPR016161	K00135,K00135
OG0000204	N0	n0	0.722222	Non-Terminal	Chloro_primus_CCMP1205_QDZ23738.1, Ulva_mutabilis_WT_g3479.t1, O_tauri_RCC4221_CEF98138.1, A_taxiformis_SC_g4859.t1, A_taxiformis_Guam_g14793.t1, A_taxiformis_Guam_g9679.t1, A_taxiformis_Guam_g14414.t1, A_taxiformis_Cali_g1453.t1, Grac_domingensis_KAI0565308.1, Grac_chorda_PXF48281.1, Por_umbilicalis_OSX69738.1, Chloro_primus_CCMP1205_QDZ20981.1, O_tauri_RCC4221_CEF98701.1, O_tauri_RCC4221_CAL533…	C_paradoxa_CCMP329_g9715.t1, Ulva_mutabilis_WT_g2211.t1, Ulva_prolifera_Qingdaoensis_g4701.t1, Chloro_primus_CCMP1205_QDZ18433.1, O_tauri_RCC4221_CEF99778.1, P_purpureum_2013_g4720.t1, P_purpureum_CCMP1328_KAA8499892.1, P_purpureum_UTEX161_g4853.t1, N_yezoensis_RZ_g6620.t1, Por_umbilicalis_OSX72327.1, C_crispus_XP_005716289.1, Grac_chorda_PXF43673.1, G_lemaneiformis_981_g572.t1, Grac_domingensis_…				A_taxiformis_Cali_g333.t1	GO:0005515,GO:0009909	null	IPR010402,IPR045281,IPR010402	null
OG0000263	N0	n0	0.722222	Non-Terminal	C_paradoxa_CCMP329_g4966.t1, C_merolae_10DT_g2234.t1, C_merolae_10D_XP_005538679.1, C_merolae_GT_g2224.t1, C_yangmingshanensis_KAF6003452.1, CmerSOOS_G229.1, Gsulp002_G4158.1, GsulpMS1_G3839.1, GsulpRT22_G3915.1, G_sulphuraria_074W_XP_005705090.1, GsulpSAG21_G4113.1, Gsulp5572_G2930.1, C_caldarium_UTEX2393_g1888.t1, G_sulphuraria_UTEX2919_g634.t1, GsulpYNP55871_G3947.3, GsulpMtSh_G3186.1, GsulphA…	Ulva_mutabilis_WT_g2096.t1, Ulva_prolifera_Qingdaoensis_g785.t1, C_paradoxa_CCMP329_g7468.t1, P_purpureum_CCMP1328_KAA8498053.1, O_tauri_RCC4221_CEG01590.1, O_tauri_RCC4221_CEF99258.1, Ulva_mutabilis_WT_g4750.t1, Ulva_prolifera_Qingdaoensis_g443.t1, G_phlegrea_Soos_g1493.1, Gsulp002_G4095.1, GsulpSAG21_G4078.1, G_sulphuraria_074W_XP_005705109.1, GsulpRT22_G3933.1, GsulpMS1_G3868.1, Gsulp5572_G285…				A_taxiformis_Cali_g3369.t1	GO:0055085	null	IPR013657,IPR013657	K15276
OG0000272	N0	n0	0.722222	Non-Terminal	A_taxiformis_Cali_g5577.t1, A_taxiformis_Guam_g6856.t1, A_taxiformis_SC_g2039.t1, A_taxiformis_SC_g10131.t1, K_alvarezii_kp_g1792.t1, Grac_domingensis_KAI0565081.1, Grac_chorda_PXF43718.1, G_lemaneiformis_981_g1408.t1, C_crispus_XP_005710610.1, P_purpureum_2013_g2868.t1, P_purpureum_CCMP1328_KAA8497105.1, P_purpureum_UTEX161_g3140.t1, O_tauri_RCC4221_CEF96772.1, Chloro_primus_CCMP1205_QDZ18014.1,…	C_merolae_10DT_g2167.t1, C_merolae_10D_XP_005538021.1, C_merolae_GT_g2149.t1, C_yangmingshanensis_KAF6004739.1, CmerSOOS_G3605.1, Ulva_mutabilis_WT_g5715.t1, Chloro_primus_CCMP1205_QDZ23879.1, O_tauri_RCC4221_CAL55367.1, C_paradoxa_CCMP329_g11010.t1, G_phlegrea_Soos_g2606.1, Gsulp5572_G1080.1, GsulpYNP55871_G434.4, G_sulphuraria_074W_XP_005703551.1, GsulpMS1_G1652.1, GsulpRT22_G1323.1, C_paradoxa…				A_taxiformis_Cali_g3388.t1	GO:0003678,GO:0005524,GO:0005654,GO:0006310,GO:0017111,GO:0032508,GO:0036310	EC:3.6.1,EC:3.6.4.12	IPR036388,IPR001650,IPR027417,IPR004589,IPR027417,IPR011545,IPR001650,IPR014001,IPR027417	K10899
OG0000280	N0	n0	0.722222	Non-Terminal	C_paradoxa_CCMP329_g1633.t1, Chloro_primus_CCMP1205_QDZ19687.1, Ulva_mutabilis_WT_g2467.t1, Ulva_prolifera_Qingdaoensis_g1199.t1, Ulva_mutabilis_WT_g7087.t1, Ulva_prolifera_Qingdaoensis_g4480.t1, Chloro_primus_CCMP1205_QDZ22386.1, Chloro_primus_CCMP1205_QDZ25948.1, Ulva_prolifera_Qingdaoensis_g7873.t1, P_purpureum_2013_g2816.t1, P_purpureum_CCMP1328_KAA8492777.1, P_purpureum_UTEX161_g1823.t1, N_y…	G_phlegrea_Soos_g1861.1, GsulphAz2_G448.49, C_caldarium_UTEX2393_g900.t1, GsulpMtSh_G3951.1, GsulpYNP55871_G4887.4, G_sulphuraria_UTEX2919_g3479.t1, Gsulp002_G3920.1, Gsulp5572_G4163.1, GsulpSAG21_G408.1, GsulpRT22_G5581.1, G_sulphuraria_074W_XP_005707168.1, GsulpMS1_G5724.1, P_purpureum_UTEX161_g5577.t1, P_purpureum_2013_g6017.t1, P_purpureum_CCMP1328_KAA8494826.1, C_merolae_10DT_g1410.t1, C_mer…				A_taxiformis_Cali_g34.t1	GO:0005829,GO:0006511,GO:0009639,GO:0009911,GO:0031625	null	IPR036388,IPR019559,IPR001373,IPR045093,IPR016158,IPR036317,IPR016159,IPR036390	K03869,K03869
OG0000461	N0	n0	0.722222	Non-Terminal	O_tauri_RCC4221_CEF99961.1, G_phlegrea_Soos_g6026.1, C_caldarium_UTEX2393_g1866.t1, GsulpMtSh_G3680.1, G_sulphuraria_UTEX2919_g451.t1, GsulphAz2_G4307.113, GsulpYNP55871_G3852.3, Gsulp5572_G3239.1, Gsulp002_G4362.1, G_sulphuraria_074W_XP_005707412.1, GsulpMS1_G4126.1, GsulpRT22_G6056.1, GsulpSAG21_G850.1, P_purpureum_CCMP1328_KAA8493582.1, P_purpureum_2013_g1608.t1, P_purpureum_UTEX161_g916.t1, N…	GsulphAz2_G4431.114, GsulpYNP55871_G4445.4, C_caldarium_UTEX2393_g1368.t1, GsulpMtSh_G3901.1, G_sulphuraria_UTEX2919_g2466.t1, Gsulp002_G3634.1, G_sulphuraria_074W_XP_005705544.1, GsulpMS1_G3564.1, GsulpRT22_G1403.1, Gsulp5572_G3892.1, G_phlegrea_Soos_g3422.1, C_yangmingshanensis_KAF6005301.1, CmerSOOS_G4046.1, C_merolae_10DT_g2879.t1, C_merolae_10D_XP_005539349.1, C_merolae_GT_g2917.t1, O_tauri_…				A_taxiformis_Cali_g3475.t1	GO:0000045,GO:0000139,GO:0000228,GO:0000407,GO:0001737,GO:0001933,GO:0001934,GO:0002098,GO:0004674,GO:0004713,GO:0005515,GO:0005524,GO:0005813,GO:0005816,GO:0005829,GO:0005876,GO:0005886,GO:0005934,GO:0005935,GO:0006282,GO:0007020,GO:0007446,GO:0007555,GO:0009410,GO:0010845,GO:0018105,GO:0030178,GO:0030242,GO:0030307,GO:0030838,GO:0030999,GO:0032091,GO:0032436,GO:0032922,GO:0033551,GO:0034067,GO:…	EC:2.7.1	IPR000719,IPR030509,IPR008271,IPR017441,IPR000719,IPR011009	K02218,K08959,K08960,K14758,K08960,K08959,K14758,K02218
OG0000006	N0	n21	0.694444	Non-Terminal	Chloro_primus_CCMP1205_QDZ18293.1, O_tauri_RCC4221_CEG02194.1, C_paradoxa_CCMP329_g3659.t1, G_phlegrea_Soos_g4621.1, C_caldarium_UTEX2393_g3217.t1, GsulphAz2_G1789.80, GsulpMtSh_G1369.1, GsulpYNP55871_G1263.1, Gsulp002_G1315.1, GsulpSAG21_G3350.1, Gsulp5572_G2661.1, GsulpMS1_G3499.1, G_sulphuraria_074W_XP_005704864.1, GsulpRT22_G4035.1, C_merolae_10DT_g248.t1, C_merolae_10D_XP_005536636.1, C_yang…	C_paradoxa_CCMP329_g11795.t1, C_yangmingshanensis_KAF6003432.1, CmerSOOS_G2682.1, C_merolae_10D_XP_005539079.1, C_merolae_GT_g1235.t1, Gsulp5572_G4072.1, Gsulp002_G1870.1, G_sulphuraria_UTEX2919_g4530.t1, C_caldarium_UTEX2393_g3753.t1, GsulphAz2_G6032.126, GsulpMtSh_G2189.1, GsulpYNP55871_G5015.5, G_sulphuraria_074W_XP_005707306.1, GsulpMS1_G3044.1, GsulpRT22_G3144.1, GsulpSAG21_G449.1, GsulpSAG2…				A_taxiformis_Cali_g3481.t1	GO:0000427,GO:0005730,GO:0009416,GO:0009508,GO:0009534,GO:0009658,GO:0010027,GO:0016279,GO:0018022,GO:0034645,GO:0042793	EC:2.1.1	IPR036464,IPR015353,IPR036464,IPR046341	K00015,K05302,K10134,K12592,K19199,K00015,K10134,K12592
OG0000016	N0	n152	0.694444	Non-Terminal	C_paradoxa_CCMP329_g9064.t1, O_tauri_RCC4221_CAL50566.1, Chloro_primus_CCMP1205_QDZ25240.1, Ulva_prolifera_Qingdaoensis_g5760.t1, P_purpureum_2013_g7107.t1, P_purpureum_CCMP1328_KAA8492048.1, P_purpureum_UTEX161_g6189.t1, G_phlegrea_Soos_g1536.1, Gsulp5572_G849.1, GsulpSAG21_G359.1, GsulpMS1_G6032.1, GsulpRT22_G496.1, G_sulphuraria_074W_XP_005702510.1, G_sulphuraria_074W_XP_005702361.1, Gsulp002_…	C_paradoxa_CCMP329_g4701.t1, P_purpureum_2013_g1297.t1, P_purpureum_CCMP1328_KAA8492854.1, P_purpureum_UTEX161_g4386.t1, Grac_chorda_PXF48099.1, G_lemaneiformis_981_g2661.t1, Grac_verm_g1431.t1, Grac_domingensis_KAI0566512.1, Grac_domingensis_KAI0560281.1, A_taxiformis_Guam_g4272.t1, A_taxiformis_Cali_g1059.t1, A_taxiformis_SC_g5669.t1, C_crispus_XP_005713334.1, K_alvarezii_kp_g199.t1, K_alvarezi…				A_taxiformis_Cali_g3490.t1	GO:0016117,GO:0016491,GO:0046608	EC:5.2,EC:1	IPR002937,IPR036188,IPR014101,IPR036188,IPR045892,IPR036188	K09835,K09835
OG0000025	N0	n1	0.694444	Non-Terminal	C_paradoxa_CCMP329_g5666.t1, C_paradoxa_CCMP329_g7645.t1, Ulva_mutabilis_WT_g4375.t1, Ulva_prolifera_Qingdaoensis_g8576.t1, Chloro_primus_CCMP1205_QDZ19866.1, O_tauri_RCC4221_CAL51819.1, P_purpureum_2013_g909.t1, P_purpureum_CCMP1328_KAA8491802.1, P_purpureum_UTEX161_g4180.t1, K_alvarezii_kp_g5757.t1, K_alvarezii_kp_g6405.t1, K_alvarezii_kp_g6404.t1, A_taxiformis_SC_g4385.t1, K_alvarezii_kp_g6545…	G_lemaneiformis_981_g10392.t1, C_paradoxa_CCMP329_g11945.t1, C_paradoxa_CCMP329_g11962.t1, C_paradoxa_CCMP329_g11965.t1, C_paradoxa_CCMP329_g11971.t1, A_taxiformis_Guam_g13181.t1, A_taxiformis_Guam_g4899.t1, A_taxiformis_Guam_g12615.t1, A_taxiformis_Guam_g11938.t1, A_taxiformis_Guam_g1080.t1, A_taxiformis_Guam_g5924.t1, A_taxiformis_Guam_g12613.t1, A_taxiformis_Guam_g971.t1, A_taxiformis_Guam_g45…				A_taxiformis_Cali_g3577.t1	null	null	null	null
OG0000051	N0	n44	0.694444	Non-Terminal	C_paradoxa_CCMP329_g4476.t1, C_merolae_10DT_g1924.t1, C_merolae_10D_XP_005538963.1, C_yangmingshanensis_KAF6003305.1, CmerSOOS_G2695.1, O_tauri_RCC4221_CAL54343.1, Chloro_primus_CCMP1205_QDZ24866.1, Ulva_mutabilis_WT_g969.t1, Ulva_prolifera_Qingdaoensis_g5677.t1, Ulva_prolifera_Qingdaoensis_g5679.t1, Ulva_prolifera_Qingdaoensis_g5685.t1, C_paradoxa_CCMP329_g4763.t1, P_purpureum_2013_g968.t1, P_pu…	Chloro_primus_CCMP1205_QDZ25654.1, O_tauri_RCC4221_CEF98348.1, Chloro_primus_CCMP1205_QDZ18696.1, O_tauri_RCC4221_CAL54991.1, Chloro_primus_CCMP1205_QDZ20828.1, O_tauri_RCC4221_CAL55553.1, Chloro_primus_CCMP1205_QDZ24524.1, C_paradoxa_CCMP329_g9896.t1, Chloro_primus_CCMP1205_QDZ26010.1, O_tauri_RCC4221_CAL53953.1, P_purpureum_2013_g3015.t1, P_purpureum_UTEX161_g1451.t1, P_purpureum_CCMP1328_KAA84…				A_taxiformis_Cali_g362.t1	GO:0005524,GO:0006310,GO:0009378,GO:0016887,GO:0032508,GO:0036310,GO:0043138	EC:3.6.1,EC:3.6.4.12	IPR011545,IPR032284,IPR004589,IPR001650,IPR027417,IPR027417,IPR014001,IPR001650,IPR027417	K10901,K10901
OG0000086	N0	n0	0.694444	Non-Terminal	O_tauri_RCC4221_CEF96788.1, O_tauri_RCC4221_CEF97782.1, G_phlegrea_Soos_g3083.1, GsulphAz2_G5144.120, C_caldarium_UTEX2393_g626.t1, G_sulphuraria_UTEX2919_g4147.t1, G_sulphuraria_UTEX2919_g333.t1, GsulpYNP55871_G5696.5, C_caldarium_UTEX2393_g525.t1, GsulpMtSh_G5019.1, Gsulp002_G5724.1, Gsulp5572_G6070.1, GsulpSAG21_G5607.1, G_sulphuraria_074W_XP_005708092.1, GsulpMS1_G6128.1, GsulpRT22_G2919.1, A…	K_alvarezii_kp_g6931.t1, O_tauri_RCC4221_CAL50517.1, Chloro_primus_CCMP1205_QDZ25965.1, Ulva_prolifera_Qingdaoensis_g8386.t1, Ulva_mutabilis_WT_g827.t1, Ulva_mutabilis_WT_g826.t1, P_purpureum_CCMP1328_KAA8498817.1, P_purpureum_2013_g6593.t1, P_purpureum_UTEX161_g2381.t1, K_alvarezii_kp_g9779.t1, Grac_domingensis_KAI0566916.1, Grac_chorda_PXF49227.1, G_lemaneiformis_981_g2662.t1, A_taxiformis_SC_g…				A_taxiformis_Cali_g3638.t1	GO:0003723,GO:0005654,GO:0005829,GO:0005847,GO:0006378,GO:0030846,GO:0030847,GO:0031126,GO:0034645,GO:0098789	null	IPR000504,IPR012677,IPR000504,IPR035979	K14407,K14407
OG0000177	N0	n0	0.694444	Non-Terminal	Chloro_primus_CCMP1205_QDZ17503.1, Ulva_mutabilis_WT_g5237.t1, Ulva_prolifera_Qingdaoensis_g8279.t1, C_paradoxa_CCMP329_g6332.t1, C_merolae_10DT_g1736.t1, C_merolae_GT_g219.t1, C_merolae_10D_XP_005539454.1, C_yangmingshanensis_KAF6005419.1, CmerSOOS_G4332.1, GsulphAz2_G4206.112, C_caldarium_UTEX2393_g297.t1, GsulpYNP55871_G1628.1, GsulpMtSh_G4206.1, G_sulphuraria_UTEX2919_g4580.t1, G_sulphuraria_…	Ulva_mutabilis_WT_g7201.t1, Ulva_prolifera_Qingdaoensis_g6140.t1, P_purpureum_2013_g416.t1, P_purpureum_CCMP1328_KAA8494319.1, P_purpureum_UTEX161_g443.t1, C_paradoxa_CCMP329_g11146.t1, O_tauri_RCC4221_CEF99809.1, O_tauri_RCC4221_CEG00856.1, P_purpureum_CCMP1328_KAA8496617.1, P_purpureum_2013_g4924.t1, P_purpureum_UTEX161_g2924.t1, A_taxiformis_Cali_g6542.t1, N_yezoensis_RZ_g5144.t1, Por_umbilica…				A_taxiformis_Cali_g3651.t1	GO:0006396,GO:0008173	EC:2.1.1	IPR010280,IPR029063,IPR045850,IPR010280,IPR029063	K15331,K15332
OG0000200	N0	n0	0.694444	Non-Terminal	GsulpSAG21_G3930.1, A_taxiformis_Guam_g12662.t1, C_merolae_10D_XP_005535783.1, CmerSOOS_G2814.1, P_purpureum_2013_g3338.t1, P_purpureum_UTEX161_g4745.t1, N_yezoensis_RZ_g6461.t1, Por_umbilicalis_OSX70294.1, C_crispus_XP_005718683.1, Grac_chorda_PXF47904.1, K_alvarezii_kp_g6961.t1, K_alvarezii_kp_g7744.t1, Grac_domingensis_KAI0562364.1, Grac_chorda_PXF49099.1, Chloro_primus_CCMP1205_QDZ22344.1, O_…	Ulva_mutabilis_WT_g2597.t1, Chloro_primus_CCMP1205_QDZ18600.1, O_tauri_RCC4221_CEG01662.1, C_paradoxa_CCMP329_g10877.t1, C_merolae_10DT_g1818.t1, C_merolae_GT_g960.t1, C_merolae_10D_XP_005535252.1, C_yangmingshanensis_KAF6001990.1, CmerSOOS_G1895.1, G_phlegrea_Soos_g2402.1, Gsulp002_G1600.1, GsulpSAG21_G1426.1, G_sulphuraria_074W_XP_005708010.1, GsulpMS1_G1082.1, GsulpRT22_G2627.1, Gsulp5572_G114…				A_taxiformis_Cali_g3671.t1	GO:0005637,GO:0016021,GO:0045444,GO:0051260,GO:0051291	null	IPR012926,IPR012926	K14574,K14574
OG0000234	N0	n0	0.694444	Non-Terminal	O_tauri_RCC4221_CEF96658.1, Ulva_prolifera_Qingdaoensis_g6633.t1, Ulva_mutabilis_WT_g2918.t1, Ulva_mutabilis_WT_g2919.t1, A_taxiformis_Guam_g10564.t1, Chloro_primus_CCMP1205_QDZ23230.1, C_yangmingshanensis_KAF6002213.1, CmerSOOS_G2126.1, C_merolae_10DT_g3500.t1, C_merolae_10D_XP_005536339.1, C_merolae_GT_g2711.t1, G_phlegrea_Soos_g967.1, GsulpMtSh_G401.1, C_caldarium_UTEX2393_g2594.t1, G_sulphura…	Ulva_mutabilis_WT_g2350.t1, Ulva_prolifera_Qingdaoensis_g2065.t1, Chloro_primus_CCMP1205_QDZ19310.1, O_tauri_RCC4221_CEG01559.1, C_merolae_10DT_g3016.t1, C_merolae_10D_XP_005536110.1, C_merolae_GT_g3055.t1, C_yangmingshanensis_KAF6001505.1, CmerSOOS_G1011.1, G_phlegrea_Soos_g1273.1, Gsulp002_G764.1, Gsulp5572_G1578.1, GsulphAz2_G1129.68, GsulpYNP55871_G1214.1, C_caldarium_UTEX2393_g2035.t1, G_sul…				A_taxiformis_Cali_g3678.t1	GO:0004386,GO:0006310	null	IPR027417,IPR027417,IPR004589,IPR001650,IPR036388,IPR014001,IPR001650,IPR027417	K03654,K03654
OG0000239	N0	n0	0.694444	Non-Terminal	Chloro_primus_CCMP1205_QDZ19382.1, C_paradoxa_CCMP329_g10705.t1, G_phlegrea_Soos_g3514.1, GsulpRT22_G5896.1, GsulpMS1_G7388.1, G_sulphuraria_074W_XP_005708364.1, G_sulphuraria_074W_XP_005702666.1, GsulpSAG21_G2986.1, Gsulp5572_G4308.1, C_caldarium_UTEX2393_g2341.t1, GsulpMtSh_G2017.1, C_caldarium_UTEX2393_g2793.t1, GsulpMtSh_G3392.1, G_sulphuraria_UTEX2919_g2408.t1, G_sulphuraria_UTEX2919_g2406.t…	K_alvarezii_kp_g6398.t1, Por_umbilicalis_ASN78810.1, A_taxiformis_Guam_g212.t1, A_taxiformis_Guam_g14411.t1, A_taxiformis_Guam_g27.t1, A_taxiformis_Cali_g2258.t1, A_taxiformis_SC_g2158.t1, A_taxiformis_SC_g2191.t1, C_crispus_YP_007627341.1, Grac_domingensis_KAI0556358.1, Grac_verm_g2.t1, CmerSOOS_G167.1, G_phlegrea_Soos_g238.1, G_phlegrea_Soos_g3235.1, Gsulp002_G2568.1, GsulpYNP55871_G4046.4, Gsu…				A_taxiformis_Cali_g3707.t1	GO:0005524,GO:0005525,GO:0016887	EC:3.6.1	IPR006073,IPR027417,IPR004396,IPR013029,IPR012675,IPR023192,IPR006073,IPR004396,IPR004095,IPR004396,IPR031167,IPR041706,IPR013029,IPR027417,IPR012676	K19788
OG0000305	N0	n9	0.694444	Non-Terminal	Gsulp002_G3388.1, G_phlegrea_Soos_g748.1, C_merolae_10DT_g1456.t1, C_merolae_GT_g1494.t1, C_merolae_10D_XP_005537057.1, CmerSOOS_G2477.1, C_yangmingshanensis_KAF6003014.1, C_yangmingshanensis_KAF6003015.1, P_purpureum_2013_g3519.t1, P_purpureum_UTEX161_g181.t1, P_purpureum_CCMP1328_KAA8491175.1, Grac_domingensis_KAI0558201.1, Grac_verm_g4307.t1, Grac_chorda_PXF46860.1, G_lemaneiformis_981_g6096.t…	Gsulp002_G3391.1, G_phlegrea_Soos_g739.1, P_purpureum_2013_g1709.t1, P_purpureum_CCMP1328_KAA8491499.1, P_purpureum_UTEX161_g1139.t1, N_yezoensis_RZ_g6126.t1, Por_umbilicalis_OSX75773.1, C_merolae_10DT_g2624.t1, C_merolae_GT_g2694.t1, C_merolae_10D_XP_005538003.1, C_yangmingshanensis_KAF6004718.1, CmerSOOS_G3543.1, C_crispus_XP_005710090.1, K_alvarezii_kp_g829.t1, K_alvarezii_kp_g12623.t1, A_taxi…				A_taxiformis_Cali_g3727.t1	GO:0003951,GO:0006741,GO:0019674	EC:2.7.1.23	IPR017437,IPR017438,IPR002504,IPR002504,IPR016064	K00858,K00858
OG0000325	N0	n0	0.694444	Non-Terminal	C_paradoxa_CCMP329_g2007.t1, C_caldarium_UTEX2393_g2175.t1, G_sulphuraria_UTEX2919_g1310.t1, Gsulp002_G4450.1, G_sulphuraria_074W_XP_005709218.1, C_yangmingshanensis_KAF6005358.1, CmerSOOS_G4306.1, C_merolae_10DT_g1975.t1, C_merolae_10D_XP_005539403.1, C_merolae_GT_g1957.t1, N_yezoensis_RZ_g6487.t1, Grac_verm_g4612.t1, Grac_chorda_PXF43662.1, G_lemaneiformis_981_g582.t1, K_alvarezii_kp_g485.t1, K…	A_taxiformis_Guam_g9779.t1, C_merolae_10DT_g2383.t1, C_merolae_10D_XP_005536013.1, C_merolae_GT_g1234.t1, C_yangmingshanensis_KAF6001400.1, CmerSOOS_G360.1, N_yezoensis_RZ_g4696.t1, Por_umbilicalis_OSX78846.1, Chloro_primus_CCMP1205_QDZ25934.1, O_tauri_RCC4221_CEF97733.1, Ulva_mutabilis_WT_g8153.t1, Ulva_prolifera_Qingdaoensis_g353.t1, Grac_chorda_PXF49813.1, G_lemaneiformis_981_g1943.t1, Grac_do…				A_taxiformis_Cali_g3731.t1	GO:0006849,GO:0009534,GO:0009941,GO:0015318,GO:0016020,GO:0050833	EC:7	IPR002657,IPR038770,IPR004710	K03453
OG0000331	N0	n0	0.694444	Non-Terminal	C_merolae_10DT_g3172.t1, C_merolae_10D_XP_005535462.1, C_merolae_GT_g3207.t1, C_yangmingshanensis_KAF6001033.1, CmerSOOS_G1493.1, Gsulp002_G1025.1, G_sulphuraria_074W_XP_005704068.1, GsulpSAG21_G3734.1, Gsulp5572_G1921.1, P_purpureum_2013_g4988.t1, P_purpureum_CCMP1328_KAA8496955.1, P_purpureum_UTEX161_g3979.t1, N_yezoensis_RZ_g1988.t1, Por_umbilicalis_OSX70030.1, Grac_verm_g183.t1, Grac_chorda_P…	O_tauri_RCC4221_CEF99427.1, Ulva_mutabilis_WT_g8099.t1, Ulva_prolifera_Qingdaoensis_g1601.t1, C_paradoxa_CCMP329_g4793.t1, C_crispus_XP_005716861.1, Grac_chorda_PXF44784.1, N_yezoensis_RZ_g4929.t1, Por_umbilicalis_OSX80909.1, P_purpureum_CCMP1328_KAA8499113.1, C_merolae_10DT_g3178.t1, C_merolae_10D_XP_005538435.1, C_merolae_GT_g3210.t1, C_yangmingshanensis_KAF6004578.1, CmerSOOS_G3918.1, Gsulp002…				A_taxiformis_Cali_g3748.t1	GO:0000122,GO:0000387,GO:0005102,GO:0005654,GO:0005829,GO:0007476,GO:0010629,GO:0010633,GO:0010719,GO:0030277,GO:0030512,GO:0032797,GO:0048731,GO:0050680,GO:0060394,GO:1903845,GO:2000026,GO:2000113	null	IPR001680,IPR015943,IPR001680,IPR001680,IPR036322	K13137,K13137
OG0000430	N0	n0	0.694444	Non-Terminal	G_phlegrea_Soos_g312.1, C_caldarium_UTEX2393_g1891.t1, G_sulphuraria_UTEX2919_g631.t1, GsulpMtSh_G3187.1, GsulpYNP55871_G3936.3, GsulphAz2_G3628.106, GsulphAz2_G3629.106, Gsulp5572_G2917.1, GsulpRT22_G3911.1, G_sulphuraria_074W_XP_005705087.1, GsulpMS1_G3836.1, Gsulp002_G4150.1, GsulpSAG21_G4132.1, C_yangmingshanensis_KAF6003455.1, CmerSOOS_G215.1, C_merolae_10DT_g2428.t1, C_merolae_GT_g2446.t1, …	C_paradoxa_CCMP329_g1601.t1, Por_umbilicalis_OSX73815.1, P_purpureum_2013_g744.t1, P_purpureum_CCMP1328_KAA8494187.1, P_purpureum_UTEX161_g7024.t1, K_alvarezii_kp_g2828.t1, K_alvarezii_kp_g7293.t1, C_crispus_XP_005711827.1, Grac_chorda_PXF43788.1, G_lemaneiformis_981_g6411.t1, Grac_domingensis_KAI0565000.1, Grac_verm_g4133.t1, A_taxiformis_SC_g6449.t1, A_taxiformis_Guam_g377.t1, A_taxiformis_Cali…				A_taxiformis_Cali_g3764.t1	GO:0005524,GO:0016021,GO:0055085,GO:0140359	EC:7	IPR003439,IPR027417,IPR011527,IPR003439,IPR036640,IPR027417,IPR017871,IPR017871,IPR003439,IPR011527,IPR011527,IPR003439,IPR044746,IPR044726,IPR036640,IPR036640,IPR027417,IPR027417	null
OG0000437	N0	n0	0.694444	Non-Terminal	Ulva_prolifera_Qingdaoensis_g3588.t1, Chloro_primus_CCMP1205_QDZ24545.1, O_tauri_RCC4221_CAL53318.1, C_merolae_10DT_g1481.t1, C_merolae_10D_XP_005535289.1, C_merolae_GT_g1533.t1, C_yangmingshanensis_KAF6001951.1, CmerSOOS_G1854.1, P_purpureum_CCMP1328_KAA8498429.1, P_purpureum_2013_g3433.t1, P_purpureum_UTEX161_g2245.t1, N_yezoensis_RZ_g1545.t1, Por_umbilicalis_OSX72843.1, C_crispus_XP_005718524.…	A_taxiformis_Guam_g9577.t1, A_taxiformis_Guam_g11128.t1, Chloro_primus_CCMP1205_QDZ25876.1, C_paradoxa_CCMP329_g1165.t1, Ulva_mutabilis_WT_g4926.t1, Ulva_prolifera_Qingdaoensis_g4117.t1, O_tauri_RCC4221_CEF99303.1, G_phlegrea_Soos_g1320.1, C_caldarium_UTEX2393_g3652.t1, G_sulphuraria_UTEX2919_g2589.t1, GsulphAz2_G5181.120, Gsulp5572_G5107.1, Gsulp002_G5437.1, G_sulphuraria_074W_XP_005709120.1, Gs…				A_taxiformis_Cali_g3781.t1	GO:0004672,GO:0005524,GO:0006468	EC:2.7.1	IPR000719,IPR008271,IPR017441,IPR000719,IPR011009	K02208
OG0000500	N0	n0	0.694444	Non-Terminal	Ulva_mutabilis_WT_g4632.t1, C_paradoxa_CCMP329_g260.t1, G_phlegrea_Soos_g3036.1, Gsulp002_G5644.1, Gsulp5572_G6162.1, GsulpMtSh_G5081.1, G_sulphuraria_UTEX2919_g4576.t1, GsulpYNP55871_G5760.5, GsulphAz2_G5103.120, GsulphAz2_G5131.120, G_sulphuraria_074W_XP_005708133.1, GsulpMS1_G6068.1, GsulpRT22_G2882.1, GsulpSAG21_G5710.1, GsulpSAG21_G5690.1, P_purpureum_2013_g3923.t1, P_purpureum_CCMP1328_KAA8…	Ulva_mutabilis_WT_g1764.t1, Ulva_prolifera_Qingdaoensis_g5722.t1, O_tauri_RCC4221_CEF96746.1, C_paradoxa_CCMP329_g7234.t1, P_purpureum_UTEX161_g6037.t1, P_purpureum_2013_g2650.t1, P_purpureum_CCMP1328_KAA8495351.1, A_taxiformis_SC_g2638.t1, A_taxiformis_Guam_g1935.t1, A_taxiformis_Cali_g3651.t1, Grac_chorda_PXF43330.1, G_lemaneiformis_981_g7861.t1, Grac_domingensis_KAI0557887.1, Grac_verm_g4096.t…				A_taxiformis_Cali_g379.t1	null	null	IPR004000,IPR004000,IPR004000,IPR020902,IPR004001,IPR043129,IPR043129	K05692,K05692
OG0000006	N0	n65	0.666667	Non-Terminal	C_paradoxa_CCMP329_g11795.t1, C_yangmingshanensis_KAF6003432.1, CmerSOOS_G2682.1, C_merolae_10D_XP_005539079.1, C_merolae_GT_g1235.t1, Gsulp5572_G4072.1, Gsulp002_G1870.1, G_sulphuraria_UTEX2919_g4530.t1, C_caldarium_UTEX2393_g3753.t1, GsulphAz2_G6032.126, GsulpMtSh_G2189.1, GsulpYNP55871_G5015.5, G_sulphuraria_074W_XP_005707306.1, GsulpMS1_G3044.1, GsulpRT22_G3144.1, GsulpSAG21_G449.1, GsulpSAG2…	C_merolae_10DT_g98.t1, C_merolae_10D_XP_005536595.1, C_merolae_GT_g173.t1, C_yangmingshanensis_KAF6002417.1, CmerSOOS_G2239.1, G_sulphuraria_074W_XP_005705499.1, GsulpMS1_G1603.1, GsulpRT22_G4882.1, G_phlegrea_Soos_g3436.1, Gsulp5572_G3909.1, GsulphAz2_G4419.114, GsulpYNP55871_G4446.4, GsulpMtSh_G3920.1, Gsulp002_G3642.1, GsulpSAG21_G3951.1, P_purpureum_2013_g3623.t1, P_purpureum_CCMP1328_KAA8495…				A_taxiformis_Cali_g3849.t1	null	null	null	null
OG0000011	N0	n121	0.666667	Non-Terminal	Chloro_primus_CCMP1205_QDZ25723.1, O_tauri_RCC4221_CEF96815.1, Ulva_mutabilis_WT_g3765.t1, Ulva_prolifera_Qingdaoensis_g4941.t1, CmerSOOS_G89.1, CmerSOOS_G90.1, C_merolae_10DT_g3827.t1, C_merolae_GT_g3864.t1, G_phlegrea_Soos_g3226.1, G_phlegrea_Soos_g240.1, G_sulphuraria_074W_XP_005705001.1, GsulpRT22_G2695.1, GsulpMS1_G2684.1, Gsulp5572_G3175.1, Gsulp002_G2557.1, GsulphAz2_G2856.96, GsulpMtSh_G3…	C_paradoxa_CCMP329_g3532.t1, C_paradoxa_CCMP329_g9864.t1, N_yezoensis_RZ_g897.t1, Por_umbilicalis_OSX71568.1, A_taxiformis_Guam_g5022.t1, A_taxiformis_Cali_g1852.t1, A_taxiformis_SC_g5677.t1, C_crispus_XP_005713345.1, K_alvarezii_kp_g188.t1, K_alvarezii_kp_g10558.t1, Grac_chorda_PXF42518.1, G_lemaneiformis_981_g7586.t1, Grac_domingensis_KAI0563633.1, Grac_verm_g1324.t1, P_purpureum_UTEX161_g2546.…				A_taxiformis_Cali_g3860.t1	GO:0004674,GO:0005524,GO:0005634,GO:0005829,GO:0006468,GO:0007051,GO:0009611,GO:0019901,GO:0031616,GO:0031647,GO:0032091,GO:0046982,GO:0048471,GO:0097421,GO:0097431	EC:2.7.1	IPR000719,IPR030616,IPR017441,IPR008271,IPR000719,IPR011009	K08850
OG0000014	N0	n2	0.666667	Non-Terminal	C_merolae_10DT_g982.t1, C_merolae_10D_XP_005535093.1, C_merolae_GT_g1952.t1, C_yangmingshanensis_KAF6000450.1, CmerSOOS_G810.1, G_phlegrea_Soos_g4814.1, Gsulp002_G544.1, GsulpSAG21_G2379.1, GsulpRT22_G1018.1, GsulpMS1_G1399.1, G_sulphuraria_074W_XP_005705351.1, Gsulp5572_G1470.1, GsulphAz2_G2781.95, GsulpYNP55871_G552.5, C_caldarium_UTEX2393_g2933.t1, G_sulphuraria_UTEX2919_g3056.t1, GsulpMtSh_G7…	P_purpureum_2013_g1558.t1, P_purpureum_CCMP1328_KAA8492652.1, P_purpureum_UTEX161_g487.t1, G_phlegrea_Soos_g3787.1, Gsulp002_G2091.1, GsulpRT22_G1820.1, G_sulphuraria_074W_XP_005705320.1, GsulpMS1_G2887.1, GsulpSAG21_G430.1, GsulpSAG21_G2414.1, Gsulp5572_G3573.1, GsulpMtSh_G3549.1, GsulpYNP55871_G2070.1, GsulphAz2_G2758.95, G_sulphuraria_UTEX2919_g4148.t1, G_sulphuraria_UTEX2919_g3156.t1, C_calda…				A_taxiformis_Cali_g387.t1	GO:0005739,GO:0009535,GO:0009706	null	IPR005691,IPR005691	null
OG0000022	N0	n62	0.666667	Non-Terminal	Ulva_mutabilis_WT_g3308.t1, Ulva_prolifera_Qingdaoensis_g7000.t1, N_yezoensis_RZ_g1690.t1, Por_umbilicalis_OSX80744.1, Por_umbilicalis_OSX76952.1, C_paradoxa_CCMP329_g8191.t1, P_purpureum_CCMP1328_KAA8498582.1, P_purpureum_2013_g2729.t1, P_purpureum_UTEX161_g3693.t1, Grac_chorda_PXF41455.1, G_lemaneiformis_981_g2209.t1, Grac_domingensis_KAI0566521.1, Grac_verm_g1345.t1, K_alvarezii_kp_g3024.t1, K…	A_taxiformis_Guam_g10404.t1, Chloro_primus_CCMP1205_QDZ25117.1, C_paradoxa_CCMP329_g5664.t1, Ulva_mutabilis_WT_g1390.t1, Ulva_prolifera_Qingdaoensis_g3837.t1, Ulva_mutabilis_WT_g5457.t1, Ulva_prolifera_Qingdaoensis_g2381.t1, Ulva_prolifera_Qingdaoensis_g3723.t1, Ulva_mutabilis_WT_g764.t1, Ulva_prolifera_Qingdaoensis_g201.t1, O_tauri_RCC4221_CEG01380.1, K_alvarezii_kp_g4709.t1, C_merolae_10DT_g188…				A_taxiformis_Cali_g3884.t1	GO:0003924,GO:0005525,GO:0005618,GO:0005829	EC:3.6.1	IPR000795,IPR027417,IPR000795,IPR005225,IPR006297,IPR000795,IPR035647,IPR009000,IPR027417	K03596,K03596
OG0000054	N0	n0	0.666667	Non-Terminal	G_phlegrea_Soos_g4489.1, Gsulp002_G2198.1, G_sulphuraria_UTEX2919_g2016.t1, Gsulp5572_G1781.1, GsulpSAG21_G1001.1, G_sulphuraria_074W_XP_005703890.1, GsulpRT22_G2754.1, GsulpMS1_G1289.1, O_tauri_RCC4221_CEF97834.1, Ulva_mutabilis_WT_g3125.t1, Ulva_prolifera_Qingdaoensis_g5317.t1, C_paradoxa_CCMP329_g8700.t1, G_phlegrea_Soos_g1941.1, G_phlegrea_Soos_g3737.1, Gsulp002_G1260.1, Gsulp002_G1190.1, Gsu…	Chloro_primus_CCMP1205_QDZ25297.1, O_tauri_RCC4221_CEF96888.1, C_paradoxa_CCMP329_g11246.t1, P_purpureum_CCMP1328_KAA8494123.1, C_merolae_10D_XP_005535110.1, C_yangmingshanensis_KAF6000469.1, CmerSOOS_G791.1, C_paradoxa_CCMP329_g8385.t1, C_merolae_10DT_g1126.t1, C_merolae_10D_XP_005537631.1, C_merolae_GT_g1203.t1, C_yangmingshanensis_KAF6004110.1, CmerSOOS_G477.1, G_phlegrea_Soos_g2568.1, Gsulp00…				A_taxiformis_Cali_g3924.t1	GO:0006813,GO:0015299,GO:0016021,GO:0055085	EC:7	IPR038770,IPR006153,IPR003148,IPR003148,IPR036291	null
OG0000056	N0	n0	0.666667	Non-Terminal	C_paradoxa_CCMP329_g2657.t1, C_paradoxa_CCMP329_g7841.t1, Ulva_prolifera_Qingdaoensis_g3469.t1, Ulva_mutabilis_WT_g687.t1, Ulva_mutabilis_WT_g686.t1, Chloro_primus_CCMP1205_QDZ18578.1, Chloro_primus_CCMP1205_QDZ21303.1, Ulva_mutabilis_WT_g4621.t1, Ulva_prolifera_Qingdaoensis_g3038.t1, O_tauri_RCC4221_CEG02174.1, Grac_domingensis_KAI0557575.1, G_lemaneiformis_981_g1163.t1, Grac_chorda_PXF44316.1, …	C_paradoxa_CCMP329_g4072.t1, O_tauri_RCC4221_CEF96692.1, Ulva_mutabilis_WT_g1823.t1, Ulva_prolifera_Qingdaoensis_g4074.t1, Ulva_prolifera_Qingdaoensis_g4072.t1, Ulva_mutabilis_WT_g1821.t1, Chloro_primus_CCMP1205_QDZ24992.1, Chloro_primus_CCMP1205_QDZ20273.1, Chloro_primus_CCMP1205_QDZ21198.1, Ulva_mutabilis_WT_g4418.t1, Ulva_prolifera_Qingdaoensis_g318.t1, C_yangmingshanensis_KAF6004011.1, CmerSO…				A_taxiformis_Cali_g3928.t1	GO:0004672,GO:0005524,GO:0006468	EC:2.7.1	IPR000719,IPR046409,IPR017441,IPR000719,IPR011009	K08838
OG0000059	N0	n57	0.666667	Non-Terminal	C_paradoxa_CCMP329_g8178.t1, G_phlegrea_Soos_g2041.1, G_sulphuraria_074W_XP_005705290.1, GsulpMS1_G3385.1, GsulpRT22_G3767.1, Gsulp002_G1993.1, GsulphAz2_G2182.86, C_caldarium_UTEX2393_g2622.t1, G_sulphuraria_UTEX2919_g2182.t1, Gsulp5572_G2608.1, Gsulp5572_G2599.1, P_purpureum_CCMP1328_KAA8492422.1, P_purpureum_UTEX161_g2698.t1, P_purpureum_2013_g4958.t1, Grac_chorda_PXF49556.1, G_lemaneiformis_9…	Chloro_primus_CCMP1205_QDZ17731.1, O_tauri_RCC4221_CEF98116.1, G_phlegrea_Soos_g5441.1, C_caldarium_UTEX2393_g3515.t1, GsulphAz2_G5017.119, GsulpMtSh_G4459.1, G_sulphuraria_UTEX2919_g405.t1, GsulpYNP55871_G154.1, GsulpYNP55871_G4488.4, G_sulphuraria_074W_XP_005708805.1, GsulpMS1_G7190.1, GsulpRT22_G6689.1, GsulpSAG21_G5377.1, Gsulp002_G5008.1, Gsulp5572_G4921.1, P_purpureum_2013_g3677.t1, P_purpu…				A_taxiformis_Cali_g3947.t1	GO:0002790,GO:0005524,GO:0005634,GO:0005739,GO:0005774,GO:0005783,GO:0005886,GO:0006457,GO:0009306,GO:0009409,GO:0009414,GO:0009506,GO:0009507,GO:0009651,GO:0009934,GO:0010075,GO:0016887,GO:0022603,GO:0034976,GO:0046686,GO:0048046,GO:0048509,GO:0051082,GO:0140662	EC:3.6.1	IPR020575,IPR003594,IPR036890,IPR001404,IPR001404,IPR037196,IPR001404,IPR019805,IPR001404,IPR036890,IPR037196,IPR020568	K09487,K09487
OG0000079	N0	n0	0.666667	Non-Terminal	C_merolae_10DT_g1555.t1, C_merolae_10D_XP_005535486.1, C_merolae_GT_g1572.t1, C_yangmingshanensis_KAF6001005.1, CmerSOOS_G1603.1, P_purpureum_2013_g6667.t1, P_purpureum_CCMP1328_KAA8491694.1, P_purpureum_UTEX161_g4801.t1, G_phlegrea_Soos_g1226.1, GsulpMtSh_G1587.1, C_caldarium_UTEX2393_g3204.t1, G_sulphuraria_UTEX2919_g1167.t1, G_sulphuraria_UTEX2919_g4264.t1, C_caldarium_UTEX2393_g2314.t1, Gsulp…	G_phlegrea_Soos_g5455.1, C_caldarium_UTEX2393_g1114.t1, GsulphAz2_G5217.121, GsulpYNP55871_G5345.5, GsulpMtSh_G5199.1, G_sulphuraria_UTEX2919_g588.t1, Gsulp5572_G5383.1, Gsulp002_G5070.1, GsulpSAG21_G5304.1, GsulpRT22_G6615.1, GsulpMS1_G7123.1, G_sulphuraria_074W_XP_005708702.1, Ulva_mutabilis_WT_g5027.t1, Ulva_prolifera_Qingdaoensis_g7822.t1, O_tauri_RCC4221_CEF98654.1, P_purpureum_2013_g4718.t1…				A_taxiformis_Cali_g3948.t1	GO:0005524,GO:0016887	EC:3.6.1	IPR003959,IPR027417,IPR027417,IPR027417,IPR027417	null
OG0000166	N0	n0	0.666667	Non-Terminal	G_phlegrea_Soos_g2532.1, Gsulp5572_G552.1, GsulpYNP55871_G1358.1, GsulphAz2_G662.1, C_caldarium_UTEX2393_g2506.t1, GsulpMtSh_G1661.1, G_sulphuraria_074W_XP_005705706.1, GsulpMS1_G4917.1, GsulpRT22_G4649.1, GsulpSAG21_G2343.1, Gsulp002_G1413.1, P_purpureum_2013_g1127.t1, P_purpureum_CCMP1328_KAA8491133.1, P_purpureum_UTEX161_g4237.t1, C_merolae_10D_XP_005538231.1, C_yangmingshanensis_KAF6003901.1,…	Chloro_primus_CCMP1205_QDZ17764.1, Por_umbilicalis_OSX74738.1, O_tauri_RCC4221_CAL58293.1, P_purpureum_UTEX161_g1487.t1, P_purpureum_2013_g3011.t1, P_purpureum_CCMP1328_KAA8497977.1, G_phlegrea_Soos_g2375.1, G_sulphuraria_074W_XP_005704131.1, GsulpMS1_G3242.1, GsulpRT22_G3283.1, GsulpSAG21_G3698.1, Gsulp002_G993.1, Gsulp5572_G1950.1, GsulphAz2_G1682.78, GsulpMtSh_G5696.1, GsulpMtSh_G160.1, G_phle…				A_taxiformis_Cali_g3949.t1	GO:0000302,GO:0005739,GO:0009648,GO:0009706,GO:0048366	null	IPR021825	null
OG0000195	N0	n0	0.666667	Non-Terminal	Ulva_mutabilis_WT_g2554.t1, Ulva_prolifera_Qingdaoensis_g6735.t1, Chloro_primus_CCMP1205_QDZ24222.1, O_tauri_RCC4221_CEF97632.1, P_purpureum_UTEX161_g3007.t1, P_purpureum_2013_g4659.t1, P_purpureum_CCMP1328_KAA8498206.1, N_yezoensis_RZ_g862.t1, Por_umbilicalis_OSX76989.1, K_alvarezii_kp_g11059.t1, K_alvarezii_kp_g12362.t1, C_crispus_XP_005717086.1, Grac_chorda_PXF43619.1, G_lemaneiformis_981_g99.…	C_paradoxa_CCMP329_g1403.t1, O_tauri_RCC4221_CEF96753.1, Chloro_primus_CCMP1205_QDZ17663.1, Chloro_primus_CCMP1205_QDZ19808.1, P_purpureum_2013_g540.t1, G_lemaneiformis_981_g3690.t1, G_lemaneiformis_981_g7479.t1, G_lemaneiformis_981_g7735.t1, K_alvarezii_kp_g5866.t1, CmerSOOS_G161.1, Gsulp002_G154.1, Gsulp002_G2525.1, GsulpSAG21_G4255.1, GsulpRT22_G892.1, G_sulphuraria_074W_XP_005704977.1, GsulpM…				A_taxiformis_Cali_g4000.t1	GO:0000149,GO:0005628,GO:0005886,GO:0005934,GO:0005935,GO:0006904,GO:0031340	null	IPR001619,IPR043154,IPR027482,IPR001619,IPR043127,IPR001619,IPR036045	K15292,K15292
OG0000368	N0	n7	0.666667	Non-Terminal: STRIDE	Gsulp5572_G5836.1, Gsulp002_G2622.1, G_phlegrea_Soos_g2126.1, Chloro_primus_CCMP1205_QDZ25940.1, O_tauri_RCC4221_CEG00775.1, Ulva_mutabilis_WT_g1340.t1, Ulva_prolifera_Qingdaoensis_g2202.t1, A_taxiformis_Guam_g11941.t1, P_purpureum_2013_g5601.t1, P_purpureum_CCMP1328_KAA8494571.1, P_purpureum_UTEX161_g1709.t1, N_yezoensis_RZ_g3801.t1, Por_umbilicalis_OSX71361.1, A_taxiformis_Cali_g731.t1, A_taxif…	G_phlegrea_Soos_g2162.1, Gsulp002_G2623.1, O_tauri_RCC4221_CEF99983.1, Chloro_primus_CCMP1205_QDZ18416.1, C_merolae_10DT_g2227.t1, C_merolae_10D_XP_005539068.1, C_merolae_GT_g2204.t1, C_yangmingshanensis_KAF6003421.1, CmerSOOS_G2835.1, C_paradoxa_CCMP329_g11370.t1, C_paradoxa_CCMP329_g11371.t1, Por_umbilicalis_OSX73270.1, Por_umbilicalis_OSX79997.1, Grac_chorda_PXF43438.1, G_lemaneiformis_981_g57…				A_taxiformis_Cali_g4005.t1	GO:0003746,GO:0003924,GO:0005524,GO:0005525,GO:0005739,GO:0006414,GO:0009570,GO:0009658,GO:0009845,GO:0009941,GO:0048046	EC:3.6.1	IPR000795,IPR000640,IPR036188,IPR036188,IPR005517,IPR041095,IPR004540,IPR014721,IPR027417,IPR005225,IPR000795,IPR004161,IPR031157,IPR004540,IPR000795,IPR005517,IPR009022,IPR035649,IPR027417,IPR035647,IPR036188,IPR009000,IPR035647,IPR020568	K02355
OG0000372	N0	n0	0.666667	Non-Terminal	K_alvarezii_kp_g6022.t1, Ulva_mutabilis_WT_g4251.t1, Ulva_prolifera_Qingdaoensis_g4758.t1, C_merolae_10D_XP_005536858.1, C_merolae_GT_g2875.t1, C_yangmingshanensis_KAF6001293.1, CmerSOOS_G3355.1, C_paradoxa_CCMP329_g9848.t1, P_purpureum_2013_g5203.t1, P_purpureum_CCMP1328_KAA8497833.1, P_purpureum_UTEX161_g2021.t1, G_lemaneiformis_981_g9696.t1, G_phlegrea_Soos_g3549.1, Gsulp5572_G1221.1, GsulphAz…	O_tauri_RCC4221_CEG00577.1, Chloro_primus_CCMP1205_QDZ21699.1, Ulva_mutabilis_WT_g350.t1, Ulva_prolifera_Qingdaoensis_g2034.t1, C_merolae_10DT_g1036.t1, C_merolae_10D_XP_005538557.1, C_merolae_GT_g553.t1, C_yangmingshanensis_KAF6000658.1, CmerSOOS_G3057.1, G_phlegrea_Soos_g1123.1, G_sulphuraria_074W_XP_005704479.1, GsulpRT22_G4876.1, GsulpMS1_G5963.1, GsulpMS1_G854.1, GsulpSAG21_G1750.1, Gsulp557…				A_taxiformis_Cali_g401.t1	GO:0000814,GO:0071985	null	IPR036388,IPR040608,IPR036388,IPR016689,IPR036390,IPR036390	K12188,K12188
OG0000386	N0	n0	0.666667	Non-Terminal	C_paradoxa_CCMP329_g10865.t1, O_tauri_RCC4221_CEF98009.1, Chloro_primus_CCMP1205_QDZ21748.1, O_tauri_RCC4221_CAL51835.1, Grac_chorda_PXF47477.1, G_lemaneiformis_981_g8506.t1, Grac_domingensis_KAI0558270.1, Grac_verm_g900.t1, A_taxiformis_Guam_g2770.t1, A_taxiformis_SC_g1022.t1, K_alvarezii_kp_g8239.t1, C_crispus_XP_005711679.1, N_yezoensis_RZ_g8026.t1, Por_umbilicalis_OSX72422.1, P_purpureum_2013…	Ulva_mutabilis_WT_g7997.t1, Ulva_prolifera_Qingdaoensis_g3563.t1, O_tauri_RCC4221_CEF99704.1, C_merolae_10DT_g568.t1, C_merolae_GT_g698.t1, C_merolae_10D_XP_005537608.1, C_yangmingshanensis_KAF6004128.1, CmerSOOS_G3221.1, G_phlegrea_Soos_g3039.1, Gsulp5572_G6148.1, Gsulp002_G5634.1, GsulpMtSh_G5070.1, GsulphAz2_G5112.120, GsulpYNP55871_G5768.5, GsulpSAG21_G5667.1, G_sulphuraria_074W_XP_005708122.…				A_taxiformis_Cali_g4013.t1	GO:0004176,GO:0004252,GO:0006508,GO:0009535,GO:0009658,GO:0009840,GO:0009941,GO:0048510	EC:3.4.21	IPR001907,IPR023562,IPR023562,IPR018215,IPR033135,IPR001907,IPR001907,IPR029045	K01358,K01358
OG0000387	N0	n0	0.666667	Non-Terminal	C_merolae_10DT_g1170.t1, C_merolae_10D_XP_005538873.1, C_merolae_GT_g1229.t1, C_yangmingshanensis_KAF6003207.1, CmerSOOS_G2712.1, G_phlegrea_Soos_g2239.1, C_caldarium_UTEX2393_g2978.t1, GsulphAz2_G4697.116, K_alvarezii_kp_g5770.t1, A_taxiformis_Cali_g1912.t1, A_taxiformis_Guam_g1006.t1, A_taxiformis_SC_g1803.t1, Grac_chorda_PXF40596.1, G_lemaneiformis_981_g269.t1, Grac_domingensis_KAI0563851.1, G…	G_lemaneiformis_981_g3344.t1, C_merolae_10DT_g914.t1, C_merolae_10D_XP_005536386.1, C_merolae_GT_g1014.t1, C_yangmingshanensis_KAF6002260.1, CmerSOOS_G2141.1, N_yezoensis_RZ_g255.t1, Por_umbilicalis_OSX74655.1, P_purpureum_2013_g830.t1, P_purpureum_UTEX161_g6028.t1, P_purpureum_CCMP1328_KAA8491868.1, G_phlegrea_Soos_g2530.1, Gsulp002_G1421.1, Gsulp5572_G555.1, GsulpYNP55871_G1371.1, GsulpMtSh_G16…				A_taxiformis_Cali_g4021.t1	GO:0000463,GO:0000466,GO:0005730,GO:0008650,GO:0016435,GO:0030687,GO:0031167	EC:2.1.1	IPR002877,IPR029063,IPR024576,IPR012920,IPR028589,IPR015507,IPR029063	K14857
OG0000408	N0	n0	0.666667	Non-Terminal	Ulva_mutabilis_WT_g4405.t1, Ulva_prolifera_Qingdaoensis_g6250.t1, Chloro_primus_CCMP1205_QDZ25314.1, O_tauri_RCC4221_CEF96798.1, G_phlegrea_Soos_g6049.1, Gsulp002_G4379.1, GsulpYNP55871_G3827.3, GsulphAz2_G4301.113, C_caldarium_UTEX2393_g3355.t1, GsulpMtSh_G3694.1, G_sulphuraria_UTEX2919_g440.t1, Gsulp5572_G3227.1, GsulpSAG21_G851.1, G_sulphuraria_074W_XP_005707399.1, GsulpMS1_G4152.1, GsulpRT22_…	Ulva_mutabilis_WT_g6688.t1, Ulva_prolifera_Qingdaoensis_g540.t1, Ulva_prolifera_Qingdaoensis_g5641.t1, Ulva_prolifera_Qingdaoensis_g5634.t1, Chloro_primus_CCMP1205_QDZ17928.1, O_tauri_RCC4221_CEF97299.1, P_purpureum_2013_g5675.t1, P_purpureum_CCMP1328_KAA8499524.1, P_purpureum_UTEX161_g5908.t1, N_yezoensis_RZ_g5693.t1, Por_umbilicalis_OSX69432.1, Grac_chorda_PXF48149.1, G_lemaneiformis_981_g5163.…				A_taxiformis_Cali_g4023.t1	GO:0000062,GO:0001101,GO:0001666,GO:0005515,GO:0005615,GO:0005783,GO:0005886,GO:0006629,GO:0009409,GO:0009505,GO:0009514,GO:0009737,GO:0010029,GO:0010162,GO:0010288,GO:0032791,GO:0070300	null	IPR000582,IPR036770,IPR000582,IPR014352,IPR036770,IPR002110,IPR002110,IPR002110,IPR000582,IPR035984,IPR036770	null
OG0000428	N0	n0	0.666667	Non-Terminal	Chloro_primus_CCMP1205_QDZ24736.1, O_tauri_RCC4221_CEF99591.1, O_tauri_RCC4221_CEF98847.1, Ulva_mutabilis_WT_g2876.t1, Ulva_prolifera_Qingdaoensis_g7534.t1, G_phlegrea_Soos_g1141.1, G_sulphuraria_UTEX2919_g298.t1, C_caldarium_UTEX2393_g1145.t1, GsulphAz2_G3105.99, GsulpYNP55871_G3173.3, GsulpMtSh_G2753.1, Gsulp5572_G2348.1, G_sulphuraria_074W_XP_005705189.1, GsulpMS1_G3362.1, GsulpRT22_G3841.1, G…	G_lemaneiformis_981_g9580.t1, O_tauri_RCC4221_CAL52961.1, Chloro_primus_CCMP1205_QDZ18715.1, Ulva_mutabilis_WT_g848.t1, Ulva_prolifera_Qingdaoensis_g8368.t1, C_yangmingshanensis_KAF6000842.1, CmerSOOS_G1194.1, C_merolae_10DT_g1054.t1, C_merolae_GT_g1137.t1, C_merolae_10D_XP_005535938.1, C_paradoxa_CCMP329_g7833.t1, GsulphAz2_G2703.94, GsulpYNP55871_G3466.3, C_caldarium_UTEX2393_g2489.t1, GsulpMtS…				A_taxiformis_Cali_g4031.t1	GO:0004817,GO:0005524,GO:0005829,GO:0006423,GO:0008270	EC:6.1.1.16	IPR024909,IPR032678,IPR015803,IPR014729,IPR024909,IPR015803,IPR032678,IPR009080	K01883,K01883
OG0000471	N0	n0	0.666667	Non-Terminal	C_merolae_10DT_g1061.t1, C_merolae_10D_XP_005537280.1, C_merolae_GT_g1155.t1, C_yangmingshanensis_KAF6002768.1, CmerSOOS_G1368.1, A_taxiformis_Guam_g4229.t1, A_taxiformis_Guam_g10714.t1, G_phlegrea_Soos_g1569.1, G_phlegrea_Soos_g2181.1, G_sulphuraria_074W_XP_005708183.1, GsulpMS1_G1247.1, GsulpRT22_G6252.1, Gsulp5572_G5871.1, Gsulp002_G2638.1, C_caldarium_UTEX2393_g1008.t1, GsulphAz2_G618.1, G_su…	A_taxiformis_Guam_g6123.t1, C_yangmingshanensis_KAF6005054.1, CmerSOOS_G3442.1, C_merolae_10DT_g2519.t1, C_merolae_GT_g2524.t1, C_merolae_10D_XP_005537958.1, N_yezoensis_RZ_g1365.t1, Por_umbilicalis_OSX76501.1, Por_umbilicalis_OSX79827.1, C_crispus_XP_005715199.1, K_alvarezii_kp_g907.t1, A_taxiformis_SC_g281.t1, Grac_chorda_PXF41114.1, G_lemaneiformis_981_g8303.t1, O_tauri_RCC4221_CEG00966.1, Chl…				A_taxiformis_Cali_g4043.t1	GO:0003924,GO:0005525,GO:0005794	EC:3.6.1	IPR005225,IPR027417,IPR001806,IPR001806,IPR027417	K07877,K07877
OG0000006	N0	n172	0.638889	Non-Terminal	C_yangmingshanensis_KAF6004689.1, C_merolae_10DT_g1287.t1, C_merolae_10D_XP_005538337.1, C_merolae_GT_g1520.t1, CmerSOOS_G3889.1, C_paradoxa_CCMP329_g7270.t1, O_tauri_RCC4221_CAL54018.1, Chloro_primus_CCMP1205_QDZ24687.1, Ulva_mutabilis_WT_g3653.t1, Ulva_prolifera_Qingdaoensis_g5138.t1, N_yezoensis_RZ_g1326.t1, N_yezoensis_RZ_g1327.t1, Por_umbilicalis_OSX77996.1, Por_umbilicalis_OSX77998.1, Grac_…	Por_umbilicalis_OSX78610.1, C_yangmingshanensis_KAF6000489.1, CmerSOOS_G1055.1, C_merolae_10DT_g150.t1, C_merolae_10D_XP_005535127.1, C_merolae_GT_g249.t1, Chloro_primus_CCMP1205_QDZ21773.1, A_taxiformis_Cali_g7826.t1, Grac_chorda_PXF49043.1, G_lemaneiformis_981_g6341.t1, A_taxiformis_Guam_g2632.t1, A_taxiformis_SC_g7751.t1, C_crispus_XP_005711743.1, K_alvarezii_kp_g2884.t1, K_alvarezii_kp_g12553…				A_taxiformis_Cali_g406.t1	null	null	IPR021825	null
OG0000009	N0	n2	0.638889	Non-Terminal	Chloro_primus_CCMP1205_QDZ20263.1, P_purpureum_CCMP1328_KAA8495040.1, P_purpureum_UTEX161_g117.t1, Ulva_mutabilis_WT_g3946.t1, N_yezoensis_RZ_g690.t1, Por_umbilicalis_OSX76720.1, C_paradoxa_CCMP329_g2643.t1, O_tauri_RCC4221_CAL53951.1, C_paradoxa_CCMP329_g7172.t1, A_taxiformis_Guam_g12628.t1, A_taxiformis_Guam_g4670.t1, Grac_verm_g1672.t1, Grac_domingensis_KAI0567800.1, Grac_chorda_PXF46135.1, G_…	Por_umbilicalis_OSX70949.1, G_phlegrea_Soos_g5637.1, GsulphAz2_G5687.124, GsulpYNP55871_G5436.5, GsulpMtSh_G5291.1, G_sulphuraria_UTEX2919_g3798.t1, C_caldarium_UTEX2393_g3304.t1, GsulpSAG21_G5228.1, G_sulphuraria_074W_XP_005708874.1, GsulpMS1_G5907.1, GsulpRT22_G5208.1, Gsulp5572_G5574.1, Gsulp002_G5799.1, Grac_chorda_PXF50042.1, C_crispus_XP_005718330.1, A_taxiformis_Guam_g5858.t1, A_taxiformis…				A_taxiformis_Cali_g4061.t1	GO:0003824,GO:0007165	null	IPR036691,IPR008936,IPR005135,IPR013783,IPR000198,IPR008936,IPR036691	K01099,K20279,K20279,K01099
OG0000167	N0	n0	0.638889	Non-Terminal	C_merolae_10DT_g874.t1, C_merolae_10D_XP_005538914.1, C_merolae_GT_g1353.t1, C_yangmingshanensis_KAF6003252.1, CmerSOOS_G2782.1, C_crispus_XP_005710456.1, Ulva_mutabilis_WT_g7988.t1, O_tauri_RCC4221_CEF96885.1, Chloro_primus_CCMP1205_QDZ20506.1, C_paradoxa_CCMP329_g5760.t1, G_phlegrea_Soos_g4531.1, GsulpSAG21_G1994.1, GsulpSAG21_G3765.1, GsulpRT22_G4583.1, GsulpMS1_G3123.1, GsulpMS1_G5023.1, Gsul…	C_paradoxa_CCMP329_g7977.t1, O_tauri_RCC4221_CEF99634.1, C_merolae_10DT_g2755.t1, C_merolae_GT_g2802.t1, C_merolae_10D_XP_005536183.1, C_yangmingshanensis_KAF6001585.1, CmerSOOS_G1002.1, G_sulphuraria_074W_XP_005703554.1, G_sulphuraria_074W_XP_005703555.1, GsulpMS1_G1663.1, GsulpRT22_G1333.1, G_phlegrea_Soos_g2580.1, Chloro_primus_CCMP1205_QDZ21781.1, Chloro_primus_CCMP1205_QDZ21782.1, G_sulphura…				A_taxiformis_Cali_g4066.t1	GO:0000281,GO:0005509,GO:0005635,GO:0005773,GO:0005791,GO:0006997,GO:0030176,GO:0031154,GO:0032967,GO:0034975,GO:0043621,GO:0045669,GO:0045778,GO:0046331,GO:0046658,GO:0046850	null	IPR002048,IPR002048,IPR012919,IPR045120,IPR018247,IPR018247,IPR002048,IPR002048,IPR012919,IPR002048,IPR002048,IPR011992	K01528,K01528
OG0000183	N0	n0	0.638889	Non-Terminal	O_tauri_RCC4221_CAL56386.1, P_purpureum_2013_g1273.t1, P_purpureum_UTEX161_g928.t1, P_purpureum_CCMP1328_KAA8493595.1, N_yezoensis_RZ_g385.t1, Por_umbilicalis_OSX78568.1, A_taxiformis_SC_g2284.t1, A_taxiformis_SC_g10493.t1, C_crispus_XP_005712786.1, Grac_chorda_PXF46782.1, G_lemaneiformis_981_g358.t1, K_alvarezii_kp_g4698.t1, K_alvarezii_kp_g7578.t1, G_phlegrea_Soos_g1399.1, Gsulp5572_G3921.1, G_…	A_taxiformis_Cali_g5261.t1, A_taxiformis_Guam_g4756.t1, A_taxiformis_SC_g2580.t1, A_taxiformis_SC_g3057.t1, C_crispus_XP_005713948.1, K_alvarezii_kp_g1544.t1, K_alvarezii_kp_g8459.t1, Grac_chorda_PXF41527.1, G_lemaneiformis_981_g7371.t1, Grac_domingensis_KAI0562068.1, Grac_verm_g312.t1, N_yezoensis_RZ_g656.t1, Por_umbilicalis_OSX76463.1, Por_umbilicalis_OSX79036.1, A_taxiformis_Cali_g8909.t1, G_p…				A_taxiformis_Cali_g4081.t1	GO:0003677,GO:0003700,GO:0006355	null	IPR006447,IPR017930,IPR044841,IPR017930,IPR009057	null
OG0000203	N0	n0	0.638889	Non-Terminal	O_tauri_RCC4221_CEF98285.1, Ulva_mutabilis_WT_g2850.t1, Ulva_prolifera_Qingdaoensis_g7511.t1, G_lemaneiformis_981_g5439.t1, P_purpureum_2013_g1212.t1, P_purpureum_CCMP1328_KAA8494629.1, P_purpureum_UTEX161_g3975.t1, N_yezoensis_RZ_g5543.t1, Por_umbilicalis_OSX70086.1, C_crispus_XP_005718525.1, Grac_chorda_PXF46875.1, C_merolae_10D_XP_005536691.1, C_merolae_10D_XP_005538534.1, CmerSOOS_G1809.1, Cm…	O_tauri_RCC4221_CEF98432.1, Ulva_mutabilis_WT_g3938.t1, Ulva_mutabilis_WT_g4492.t1, Ulva_prolifera_Qingdaoensis_g3259.t1, G_lemaneiformis_981_g3385.t1, Ulva_prolifera_Qingdaoensis_g7062.t1, C_paradoxa_CCMP329_g2796.t1, P_purpureum_2013_g1491.t1, P_purpureum_CCMP1328_KAA8497605.1, P_purpureum_UTEX161_g667.t1, A_taxiformis_SC_g9137.t1, A_taxiformis_Guam_g2128.t1, A_taxiformis_Cali_g187.t1, K_alvare…				A_taxiformis_Cali_g4093.t1	GO:0003958,GO:0006306,GO:0006805,GO:0009086,GO:0010181,GO:0030586,GO:0033353,GO:0043418,GO:0046439,GO:0046498,GO:0046655,GO:0070402,GO:0071949,GO:1904042	EC:1.6.2.4,EC:1.16.1.8	IPR001094,IPR001709,IPR001433,IPR039261,IPR008254,IPR023173,IPR029039,IPR003097,IPR017927,IPR008254,IPR017938,IPR029039,IPR039261	K00597
OG0000447	N0	n0	0.638889	Non-Terminal	P_purpureum_2013_g419.t1, P_purpureum_UTEX161_g7090.t1, P_purpureum_CCMP1328_KAA8491875.1, N_yezoensis_RZ_g3009.t1, Por_umbilicalis_OSX69122.1, A_taxiformis_Cali_g1754.t1, A_taxiformis_Guam_g4997.t1, A_taxiformis_SC_g2317.t1, C_crispus_XP_005718207.1, K_alvarezii_kp_g5229.t1, K_alvarezii_kp_g11027.t1, K_alvarezii_kp_g9555.t1, Grac_domingensis_KAI0567819.1, Grac_chorda_PXF46739.1, G_phlegrea_Soos_…	Por_umbilicalis_OSX78575.1, C_yangmingshanensis_KAF6002711.1, CmerSOOS_G1315.1, C_merolae_10DT_g291.t1, C_merolae_10D_XP_005537338.1, P_purpureum_UTEX161_g6878.t1, P_purpureum_CCMP1328_KAA8492747.1, P_purpureum_2013_g4398.t1, G_phlegrea_Soos_g454.1, Gsulp002_G3373.1, GsulpMS1_G5710.1, GsulpRT22_G5575.1, G_sulphuraria_074W_XP_005705799.1, GsulpRT22_G272.1, GsulpMS1_G2004.1, Gsulp5572_G3813.1, C_ca…				A_taxiformis_Cali_g4104.t1	GO:0005768,GO:0005774,GO:0005802,GO:0009506,GO:0016021	null	IPR004240,IPR004240	K17086
OG0000009	N0	n14	0.611111	Non-Terminal	Grac_verm_g1672.t1, Grac_domingensis_KAI0567800.1, Grac_chorda_PXF46135.1, G_lemaneiformis_981_g5725.t1, K_alvarezii_kp_g9558.t1, K_alvarezii_kp_g5233.t1, K_alvarezii_kp_g11029.t1, A_taxiformis_Cali_g1747.t1, A_taxiformis_Guam_g333.t1, A_taxiformis_SC_g2323.t1, C_crispus_XP_005718198.1, Chloro_primus_CCMP1205_QDZ20225.1, O_tauri_RCC4221_CAL56679.1, O_tauri_RCC4221_CAL52988.1, GsulpSAG21_G5250.1, …	Chloro_primus_CCMP1205_QDZ17684.1, Ulva_mutabilis_WT_g5969.t1, Ulva_prolifera_Qingdaoensis_g3628.t1, O_tauri_RCC4221_CAL57458.1, G_phlegrea_Soos_g2614.1, GsulpSAG21_G3375.1, Gsulp002_G1707.1, GsulpMS1_G1700.1, GsulpMS1_G1692.1, G_sulphuraria_074W_XP_005703536.1, GsulpRT22_G1339.1, Gsulp002_G1722.1, Gsulp5572_G1085.1, GsulphAz2_G934.1, GsulpYNP55871_G453.4, GsulpMtSh_G2027.1, C_caldarium_UTEX2393_…				A_taxiformis_Cali_g4105.t1	GO:0005768,GO:0005774,GO:0005802,GO:0009506,GO:0016021	null	IPR004240,IPR004240	K17086
OG0000009	N0	n144	0.611111	Non-Terminal	G_sulphuraria_074W_XP_005706153.1, GsulpMS1_G6712.1, GsulpRT22_G3581.1, Gsulp002_G5629.1, C_caldarium_UTEX2393_g891.t1, G_sulphuraria_UTEX2919_g3905.t1, GsulphAz2_G5909.125, GsulphAz2_G5804.125, GsulpMtSh_G5458.1, GsulpYNP55871_G4624.4, Gsulp5572_G5733.1, G_phlegrea_Soos_g5321.1, A_taxiformis_SC_g2684.t1, Grac_domingensis_KAI0566879.1, Grac_chorda_PXF41274.1, G_lemaneiformis_981_g799.t1, P_purpur…	N_yezoensis_RZ_g2103.t1, Por_umbilicalis_OSX75564.1, Grac_domingensis_KAI0557853.1, Grac_chorda_PXF42935.1, G_lemaneiformis_981_g8526.t1, C_crispus_XP_005716767.1, A_taxiformis_Cali_g1447.t1, K_alvarezii_kp_g11972.t1, C_merolae_10DT_g1937.t1, C_merolae_10D_XP_005536193.1, C_merolae_GT_g1909.t1, C_yangmingshanensis_KAF6001595.1, CmerSOOS_G954.1, C_merolae_10DT_g2116.t1, C_merolae_GT_g2118.t1, C_me…				A_taxiformis_Cali_g4123.t1	GO:0000228,GO:0000294,GO:0000781,GO:0000785,GO:0000932,GO:0003682,GO:0003724,GO:0003729,GO:0005524,GO:0005654,GO:0005829,GO:0005844,GO:0005886,GO:0006281,GO:0006310,GO:0006449,GO:0008270,GO:0008298,GO:0009048,GO:0009506,GO:0009611,GO:0009863,GO:0009867,GO:0010182,GO:0016567,GO:0016887,GO:0019725,GO:0030466,GO:0030538,GO:0032201,GO:0032204,GO:0034660,GO:0035145,GO:0035194,GO:0042162,GO:0042742,GO:…	EC:3.6.1,EC:3.6.4.13	IPR006935,IPR041677,IPR018999,IPR027417,IPR040812,IPR027417,IPR041679,IPR045055,IPR040812,IPR041679,IPR018999,IPR027417	K14326,K14326
OG0000016	N0	n42	0.611111	Non-Terminal	N_yezoensis_RZ_g3246.t1, Por_umbilicalis_OSX68655.1, P_purpureum_2013_g2408.t1, P_purpureum_UTEX161_g2261.t1, P_purpureum_CCMP1328_KAA8494058.1, Chloro_primus_CCMP1205_QDZ24482.1, Ulva_mutabilis_WT_g665.t1, Ulva_prolifera_Qingdaoensis_g3209.t1, K_alvarezii_kp_g3556.t1, A_taxiformis_Cali_g422.t1, Grac_verm_g2453.t1, Grac_chorda_PXF48830.1, Grac_domingensis_KAI0564872.1, G_lemaneiformis_981_g865.t1…	C_merolae_10DT_g586.t1, C_merolae_10D_XP_005539188.1, C_merolae_GT_g714.t1, C_yangmingshanensis_KAF6005143.1, CmerSOOS_G4283.1, G_phlegrea_Soos_g3576.1, Gsulp002_G4794.1, GsulpMtSh_G327.1, GsulpYNP55871_G5177.5, GsulphAz2_G4620.116, G_sulphuraria_UTEX2919_g3308.t1, Gsulp5572_G4580.1, GsulpSAG21_G5452.1, GsulpMS1_G7416.1, G_sulphuraria_074W_XP_005708466.1, G_sulphuraria_074W_XP_005708465.1, GsulpR…				A_taxiformis_Cali_g413.t1	GO:0003735,GO:0005840,GO:0006412	null	IPR000597,IPR019927,IPR019927,IPR019926,IPR019927,IPR009000	K02906,K02906
OG0000081	N0	n0	0.611111	Non-Terminal	Ulva_prolifera_Qingdaoensis_g3130.t1, Ulva_prolifera_Qingdaoensis_g3131.t1, Ulva_mutabilis_WT_g5187.t1, Ulva_mutabilis_WT_g5188.t1, Ulva_mutabilis_WT_g240.t1, Chloro_primus_CCMP1205_QDZ21160.1, Chloro_primus_CCMP1205_QDZ20476.1, Chloro_primus_CCMP1205_QDZ21159.1, A_taxiformis_SC_g59.t1, A_taxiformis_Cali_g1468.t1, A_taxiformis_Guam_g9242.t1, P_purpureum_CCMP1328_KAA8497812.1, N_yezoensis_RZ_g5189…	C_paradoxa_CCMP329_g6648.t1, P_purpureum_2013_g1287.t1, P_purpureum_CCMP1328_KAA8492842.1, P_purpureum_UTEX161_g2479.t1, N_yezoensis_RZ_g6768.t1, Por_umbilicalis_OSX76477.1, K_alvarezii_kp_g3945.t1, K_alvarezii_kp_g10808.t1, Grac_chorda_PXF40160.1, G_lemaneiformis_981_g510.t1, Grac_domingensis_KAI0561305.1, Grac_verm_g3604.t1, A_taxiformis_Cali_g4999.t1, A_taxiformis_SC_g7629.t1, A_taxiformis_Gua…				A_taxiformis_Cali_g417.t1	null	EC:2.3.2.23	IPR016135,IPR000608,IPR023313,IPR000608,IPR000608,IPR016135	K10580,K10580
OG0000117	N0	n0	0.611111	Non-Terminal	A_taxiformis_Guam_g8559.t1, A_taxiformis_Guam_g10267.t1, A_taxiformis_Guam_g10624.t1, A_taxiformis_Guam_g11538.t1, Ulva_mutabilis_WT_g3491.t1, Ulva_prolifera_Qingdaoensis_g8462.t1, C_yangmingshanensis_KAF6001686.1, CmerSOOS_G1813.1, C_merolae_10D_XP_005535565.1, C_merolae_GT_g3625.t1, C_merolae_10DT_g3575.t1, G_phlegrea_Soos_g3135.1, C_caldarium_UTEX2393_g2662.t1, GsulphAz2_G1428.74, GsulpYNP5587…	Chloro_primus_CCMP1205_QDZ24820.1, C_paradoxa_CCMP329_g65.t1, O_tauri_RCC4221_CEG02196.1, Ulva_mutabilis_WT_g7503.t1, P_purpureum_2013_g5317.t1, P_purpureum_CCMP1328_KAA8496161.1, P_purpureum_UTEX161_g1633.t1, A_taxiformis_Guam_g7718.t1, C_yangmingshanensis_KAF6004778.1, C_merolae_10DT_g3386.t1, C_merolae_GT_g3437.t1, C_merolae_10D_XP_005538058.1, G_phlegrea_Soos_g799.1, Gsulp002_G2218.1, Gsulp55…				A_taxiformis_Cali_g4181.t1	null	null	IPR006869	null
OG0000125	N0	n0	0.611111	Non-Terminal	C_merolae_10DT_g368.t1, C_merolae_10D_XP_005538010.1, C_merolae_GT_g491.t1, C_yangmingshanensis_KAF6004727.1, CmerSOOS_G3656.1, C_caldarium_UTEX2393_g2642.t1, GsulpMtSh_G212.1, GsulpYNP55871_G735.7, GsulphAz2_G692.1, G_sulphuraria_UTEX2919_g676.t1, Gsulp5572_G425.1, G_sulphuraria_074W_XP_005709164.1, GsulpMS1_G553.1, GsulpRT22_G5476.1, GsulpSAG21_G459.1, G_phlegrea_Soos_g420.1, G_phlegrea_Soos_g2…	P_purpureum_UTEX161_g1416.t1, P_purpureum_2013_g2834.t1, P_purpureum_CCMP1328_KAA8492250.1, C_crispus_XP_005712130.1, Ulva_prolifera_Qingdaoensis_g8158.t1, Ulva_mutabilis_WT_g7717.t1, Ulva_mutabilis_WT_g3342.t1, Ulva_mutabilis_WT_g5539.t1, O_tauri_RCC4221_CEG00537.1, O_tauri_RCC4221_CEG00143.1, Ulva_mutabilis_WT_g2159.t1, A_taxiformis_Guam_g15920.t1, A_taxiformis_SC_g4355.t1, A_taxiformis_Guam_g5…				A_taxiformis_Cali_g4209.t1	GO:0004672,GO:0005524,GO:0006468	EC:2.7.1	IPR000719,IPR017441,IPR008271,IPR000719,IPR011009	K07198,K07198
OG0000197	N0	n19	0.611111	Non-Terminal: STRIDE	G_phlegrea_Soos_g963.1, C_crispus_XP_005718673.1, Por_umbilicalis_OSX75006.1, O_tauri_RCC4221_CEG01306.1, P_purpureum_CCMP1328_KAA8498287.1, P_purpureum_2013_g7142.t1, P_purpureum_UTEX161_g5877.t1, Chloro_primus_CCMP1205_QDZ22385.1, Ulva_mutabilis_WT_g7232.t1, Ulva_prolifera_Qingdaoensis_g2348.t1, A_taxiformis_SC_g9613.t1, A_taxiformis_Guam_g2353.t1, A_taxiformis_Cali_g2299.t1, C_yangmingshanensi…	G_phlegrea_Soos_g961.1, K_alvarezii_kp_g11896.t1, Por_umbilicalis_OSX68860.1, N_yezoensis_RZ_g4982.t1, N_yezoensis_RZ_g4987.t1, C_merolae_10DT_g290.t1, C_merolae_GT_g107.t1, C_merolae_10D_XP_005537339.1, C_yangmingshanensis_KAF6002710.1, CmerSOOS_G1463.1, P_purpureum_2013_g1073.t1, P_purpureum_CCMP1328_KAA8499873.1, P_purpureum_UTEX161_g3300.t1, C_crispus_XP_005716416.1, A_taxiformis_Cali_g1879.t…				A_taxiformis_Cali_g422.t1	GO:0003924,GO:0005525	EC:3.6.1	IPR006689,IPR005225,IPR006689,IPR027417,IPR024156,IPR027417	K07950
OG0000224	N0	n0	0.611111	Non-Terminal	C_paradoxa_CCMP329_g8758.t1, O_tauri_RCC4221_CEG01324.1, Chloro_primus_CCMP1205_QDZ17867.1, Ulva_mutabilis_WT_g3554.t1, Ulva_mutabilis_WT_g863.t1, Chloro_primus_CCMP1205_QDZ18213.1, Chloro_primus_CCMP1205_QDZ18214.1, O_tauri_RCC4221_CEF99014.1, C_paradoxa_CCMP329_g7477.t1, G_phlegrea_Soos_g5225.1, Gsulp002_G2118.1, G_sulphuraria_074W_XP_005704736.1, GsulpMS1_G2846.1, GsulpRT22_G1831.1, GsulpSAG21…	C_yangmingshanensis_KAF6003008.1, CmerSOOS_G2508.1, C_merolae_10DT_g2380.t1, C_merolae_GT_g2382.t1, C_merolae_10D_XP_005537051.1, Ulva_mutabilis_WT_g2934.t1, Ulva_prolifera_Qingdaoensis_g6623.t1, Ulva_mutabilis_WT_g4319.t1, Ulva_prolifera_Qingdaoensis_g4926.t1, Chloro_primus_CCMP1205_QDZ19010.1, O_tauri_RCC4221_CEF96717.1, P_purpureum_2013_g5476.t1, P_purpureum_CCMP1328_KAA8496909.1, P_purpureum_…				A_taxiformis_Cali_g4267.t1	GO:0003676,GO:0005524	null	IPR011545,IPR027417,IPR001650,IPR027417,IPR000629,IPR014001,IPR001650,IPR027417	null
OG0000259	N0	n0	0.611111	Non-Terminal	O_tauri_RCC4221_CAL55012.1, Chloro_primus_CCMP1205_QDZ22817.1, Ulva_mutabilis_WT_g1091.t1, Ulva_prolifera_Qingdaoensis_g7170.t1, C_merolae_10D_XP_005537669.1, C_yangmingshanensis_KAF6004063.1, CmerSOOS_G542.1, G_phlegrea_Soos_g5432.1, Gsulp002_G3572.1, G_sulphuraria_074W_XP_005702689.1, G_sulphuraria_074W_XP_005702690.1, Gsulp5572_G1433.1, C_caldarium_UTEX2393_g391.t1, GsulpYNP55871_G1589.1, N_ye…	Chloro_primus_CCMP1205_QDZ17968.1, Ulva_prolifera_Qingdaoensis_g3878.t1, Ulva_mutabilis_WT_g5087.t1, Ulva_prolifera_Qingdaoensis_g6836.t1, C_merolae_10DT_g814.t1, C_merolae_10D_XP_005537111.1, C_merolae_GT_g858.t1, C_yangmingshanensis_KAF6003075.1, CmerSOOS_G2539.1, N_yezoensis_RZ_g5511.t1, Por_umbilicalis_OSX68626.1, P_purpureum_UTEX161_g6833.t1, P_purpureum_2013_g1778.t1, P_purpureum_CCMP1328_K…				A_taxiformis_Cali_g4272.t1	GO:0003777,GO:0005524,GO:0007018,GO:0008017	null	IPR001752,IPR001752,IPR036961,IPR019821,IPR001752,IPR027417	K10395
OG0000296	N0	n0	0.611111	Non-Terminal	Ulva_mutabilis_WT_g4191.t1, Ulva_prolifera_Qingdaoensis_g4812.t1, A_taxiformis_Guam_g13999.t1, Chloro_primus_CCMP1205_QDZ18983.1, P_purpureum_2013_g2682.t1, P_purpureum_CCMP1328_KAA8499615.1, P_purpureum_UTEX161_g4077.t1, C_merolae_10DT_g3665.t1, C_merolae_GT_g2761.t1, C_merolae_10D_XP_005539183.1, C_yangmingshanensis_KAF6005140.1, CmerSOOS_G4357.1, Grac_chorda_PXF43151.1, G_lemaneiformis_981_g81…	P_purpureum_UTEX161_g2945.t1, P_purpureum_2013_g4164.t1, P_purpureum_CCMP1328_KAA8494754.1, C_merolae_10DT_g743.t1, C_merolae_10D_XP_005535718.1, C_merolae_GT_g8.t1, C_yangmingshanensis_KAF6005519.1, CmerSOOS_G4343.1, N_yezoensis_RZ_g265.t1, Por_umbilicalis_OSX70786.1, Ulva_mutabilis_WT_g3496.t1, Ulva_prolifera_Qingdaoensis_g8459.t1, O_tauri_RCC4221_CEF99201.1, O_tauri_RCC4221_CEG01844.1, O_tauri…				A_taxiformis_Cali_g4278.t1	GO:0005829,GO:0006974,GO:0009408,GO:0009926,GO:0051726,GO:0072593,GO:0097573	EC:1.8	IPR002109,IPR004480,IPR004480,IPR033658,IPR033658,IPR036249,IPR036249,IPR036249	null
OG0000310	N0	n0	0.611111	Non-Terminal	G_phlegrea_Soos_g3199.1, GsulphAz2_G1408.74, GsulpYNP55871_G2325.1, GsulpMtSh_G2457.1, C_caldarium_UTEX2393_g2214.t1, Gsulp5572_G4025.1, Gsulp002_G3258.1, GsulpSAG21_G129.1, G_sulphuraria_074W_XP_005707208.1, G_sulphuraria_074W_XP_005707209.1, GsulpMS1_G3745.1, GsulpRT22_G4783.1, Grac_chorda_PXF44940.1, G_lemaneiformis_981_g4628.t1, Grac_verm_g1667.t1, Grac_domingensis_KAI0567610.1, Grac_domingen…	P_purpureum_2013_g1359.t1, P_purpureum_CCMP1328_KAA8491816.1, P_purpureum_UTEX161_g6104.t1, C_yangmingshanensis_KAF6001225.1, CmerSOOS_G394.1, C_merolae_10D_XP_005535442.1, C_merolae_10DT_g222.t1, C_merolae_GT_g3701.t1, C_merolae_GT_g315.t1, C_yangmingshanensis_KAF6002102.1, CmerSOOS_G2095.1, C_merolae_10D_XP_005536233.1, C_merolae_GT_g3621.t1, C_merolae_10DT_g3648.t1, C_merolae_10DT_g3565.t1, G_…				A_taxiformis_Cali_g4294.t1	GO:0004497,GO:0005506,GO:0005515,GO:0005634,GO:0005737,GO:0008361,GO:0009825,GO:0010091,GO:0010492,GO:0010557,GO:0010997,GO:0016705,GO:0020037,GO:0031328,GO:0032877,GO:0032989,GO:0097027,GO:1904668,GO:2000112	EC:1.14	IPR002403,IPR001128,IPR015943,IPR024977,IPR001680,IPR036396,IPR001128,IPR033010,IPR019775,IPR001680,IPR001680,IPR001680,IPR036396,IPR011047	K03364,K03364
OG0000360	N0	n1	0.611111	Non-Terminal	G_sulphuraria_074W_XP_005708496.1, GsulpMS1_G5097.1, G_phlegrea_Soos_g4481.1, GsulpSAG21_G3812.1, Gsulp002_G1756.1, Gsulp002_G5210.1, Gsulp002_G1754.1, C_yangmingshanensis_KAF6000805.1, CmerSOOS_G1174.1, C_merolae_10D_XP_005535970.1, Grac_domingensis_KAI0559630.1, Grac_chorda_PXF49782.1, G_lemaneiformis_981_g2717.t1, K_alvarezii_kp_g7334.t1, K_alvarezii_kp_g7524.t1, C_crispus_XP_005711307.1, A_ta…	GsulpMS1_G5090.1, G_sulphuraria_074W_XP_005708497.1, G_phlegrea_Soos_g4502.1, P_purpureum_2013_g5122.t1, P_purpureum_CCMP1328_KAA8496186.1, P_purpureum_UTEX161_g1654.t1, Ulva_mutabilis_WT_g3353.t1, Ulva_prolifera_Qingdaoensis_g6957.t1, Chloro_primus_CCMP1205_QDZ24188.1, C_paradoxa_CCMP329_g8058.t1, O_tauri_RCC4221_CAL55304.1, A_taxiformis_Guam_g12832.t1, K_alvarezii_kp_g6068.t1, P_purpureum_2013_…				A_taxiformis_Cali_g4327.t1	GO:0000387,GO:0005681	null	IPR022742,IPR001163,IPR029058,IPR027141,IPR034099,IPR010920,IPR029058	K01054,K01054
OG0000476	N0	n0	0.611111	Non-Terminal	GsulpRT22_G6432.1, GsulpMS1_G6802.1, G_sulphuraria_074W_XP_005709111.1, G_sulphuraria_074W_XP_005709110.1, GsulpRT22_G6434.1, GsulpSAG21_G673.1, G_phlegrea_Soos_g1297.1, C_merolae_10DT_g3588.t1, C_merolae_10D_XP_005536304.1, C_merolae_GT_g3616.t1, C_yangmingshanensis_KAF6001340.1, CmerSOOS_G3281.1, K_alvarezii_kp_g13003.t1, Grac_chorda_PXF49515.1, G_lemaneiformis_981_g1258.t1, A_taxiformis_Cali_g…	G_phlegrea_Soos_g1296.1, GsulpSAG21_G675.1, C_paradoxa_CCMP329_g718.t1, Ulva_mutabilis_WT_g2308.t1, Ulva_prolifera_Qingdaoensis_g4289.t1, Chloro_primus_CCMP1205_QDZ19671.1, O_tauri_RCC4221_CEG00820.1, C_merolae_10DT_g253.t1, C_merolae_GT_g1123.t1, C_merolae_10D_XP_005536642.1, CmerSOOS_G2245.1, C_yangmingshanensis_KAF6002367.1, C_yangmingshanensis_KAF6002366.1, Grac_domingensis_KAI0566028.1, Grac…				A_taxiformis_Cali_g433.t1	GO:0000723,GO:0003677,GO:0003678,GO:0005524,GO:0005739,GO:0009555,GO:0010569,GO:0016818,GO:0034645,GO:0036297,GO:0043007,GO:0045910,GO:0048364,GO:0060249,GO:0070716	EC:3.6.1,EC:3.6.4.12	IPR027417,IPR010614,IPR027417,IPR013020,IPR006555,IPR045028,IPR014013,IPR027417	K11136
OG0000006	N0	n199	0.583333	Non-Terminal	Por_umbilicalis_OSX78610.1, C_yangmingshanensis_KAF6000489.1, CmerSOOS_G1055.1, C_merolae_10DT_g150.t1, C_merolae_10D_XP_005535127.1, C_merolae_GT_g249.t1, Chloro_primus_CCMP1205_QDZ21773.1, A_taxiformis_Cali_g7826.t1, Grac_chorda_PXF49043.1, G_lemaneiformis_981_g6341.t1, A_taxiformis_Guam_g2632.t1, A_taxiformis_SC_g7751.t1, C_crispus_XP_005711743.1, K_alvarezii_kp_g2884.t1, K_alvarezii_kp_g12553…	O_tauri_RCC4221_CEF98001.1, Chloro_primus_CCMP1205_QDZ21014.1, Ulva_prolifera_Qingdaoensis_g7365.t1, G_phlegrea_Soos_g1219.1, Gsulp002_G626.1, G_sulphuraria_074W_XP_005702843.1, Gsulp5572_G662.1, GsulpMS1_G947.1, GsulpMtSh_G1584.1, GsulpYNP55871_G1302.1, GsulpSAG21_G1630.1, GsulpRT22_G1939.1, GsulphAz2_G1548.76, C_yangmingshanensis_KAF6000990.1, C_merolae_10DT_g2778.t1, C_merolae_10D_XP_005535500…				A_taxiformis_Cali_g4337.t1	GO:0001101,GO:0005096,GO:0005829,GO:0009555,GO:0009737,GO:0009793	null	IPR001164,IPR001164,IPR038508,IPR001164,IPR037278	K12493,K12493
OG0000048	N0	n51	0.583333	Non-Terminal	O_tauri_RCC4221_CEF99984.1, Chloro_primus_CCMP1205_QDZ22544.1, Ulva_mutabilis_WT_g3770.t1, Ulva_prolifera_Qingdaoensis_g4936.t1, C_paradoxa_CCMP329_g5155.t1, C_paradoxa_CCMP329_g8829.t1, C_paradoxa_CCMP329_g8522.t1, C_crispus_XP_005718325.1, Grac_chorda_PXF41398.1, G_lemaneiformis_981_g4716.t1, Grac_domingensis_KAI0565207.1, Grac_verm_g4146.t1, K_alvarezii_kp_g2784.t1, K_alvarezii_kp_g7236.t1, A_…	C_paradoxa_CCMP329_g11944.t1, C_paradoxa_CCMP329_g11961.t1, C_paradoxa_CCMP329_g11964.t1, C_paradoxa_CCMP329_g11972.t1, C_crispus_YP_007627330.1, Grac_domingensis_KAI0556436.1, Grac_verm_g3007.t1, A_taxiformis_Guam_g13298.t1, A_taxiformis_Guam_g4900.t1, A_taxiformis_Guam_g2756.t1, A_taxiformis_Guam_g968.t1, A_taxiformis_Guam_g11581.t1, A_taxiformis_Guam_g12614.t1, A_taxiformis_Guam_g11939.t1, A_t…				A_taxiformis_Cali_g435.t1	GO:0000398,GO:0000754,GO:0005737,GO:0005844,GO:0006611,GO:0009873,GO:0010628,GO:0015833,GO:0016973,GO:0019904,GO:0031139,GO:0031503,GO:0043066,GO:0043488,GO:0045579,GO:0045893,GO:0045931,GO:0048364,GO:0048536,GO:0070390,GO:0071166,GO:0090267,GO:2000112,GO:2000117,GO:2000243	null	IPR036388,IPR000717,IPR045114,IPR000717	null
OG0000070	N0	n54	0.583333	Non-Terminal	A_taxiformis_Cali_g1561.t1, A_taxiformis_Guam_g6303.t1, A_taxiformis_SC_g7652.t1, N_yezoensis_RZ_g5397.t1, Por_umbilicalis_OSX68863.1, N_yezoensis_RZ_g1460.t1, Por_umbilicalis_OSX76272.1, N_yezoensis_RZ_g3620.t1, Por_umbilicalis_OSX71310.1, C_crispus_XP_005711091.1, K_alvarezii_kp_g3252.t1, K_alvarezii_kp_g3714.t1, Grac_verm_g2930.t1, Grac_domingensis_KAI0565028.1, Grac_chorda_PXF48628.1, G_leman…	O_tauri_RCC4221_CEG00171.1, O_tauri_RCC4221_CEF99695.1, P_purpureum_UTEX161_g5643.t1, P_purpureum_2013_g454.t1, P_purpureum_CCMP1328_KAA8498407.1, C_crispus_XP_005712928.1, Grac_verm_g2876.t1, A_taxiformis_Guam_g10488.t1, A_taxiformis_SC_g1043.t1, Grac_chorda_PXF41775.1, Grac_domingensis_KAI0566864.1, G_phlegrea_Soos_g4985.1, G_sulphuraria_074W_XP_005704939.1, GsulpMS1_G2347.1, GsulpRT22_G3076.1,…				A_taxiformis_Cali_g4352.t1	GO:0005730,GO:0090307	null	IPR036885,IPR003121,IPR003121,IPR003121,IPR036885,IPR036885	K15223,K22381
OG0000087	N0	n1	0.583333	Non-Terminal	Chloro_primus_CCMP1205_QDZ18318.1, O_tauri_RCC4221_CEG01290.1, Por_umbilicalis_OSX70506.1, N_yezoensis_RZ_g6942.t1, Por_umbilicalis_OSX78514.1, P_purpureum_2013_g207.t1, P_purpureum_CCMP1328_KAA8498059.1, P_purpureum_UTEX161_g6506.t1, Grac_chorda_PXF41611.1, G_lemaneiformis_981_g10661.t1, Grac_domingensis_KAI0560195.1, Grac_verm_g777.t1, A_taxiformis_Guam_g6718.t1, A_taxiformis_Cali_g603.t1, A_ta…	O_tauri_RCC4221_CEG01086.1, P_purpureum_2013_g271.t1, P_purpureum_CCMP1328_KAA8499239.1, P_purpureum_UTEX161_g1561.t1, A_taxiformis_Guam_g7563.t1, Chloro_primus_CCMP1205_QDZ21339.1, K_alvarezii_kp_g5978.t1, K_alvarezii_kp_g6513.t1, K_alvarezii_kp_g2872.t1, K_alvarezii_kp_g12539.t1, C_crispus_XP_005711778.1, Grac_chorda_PXF49087.1, G_lemaneiformis_981_g7576.t1, Grac_domingensis_KAI0564960.1, Grac_…				A_taxiformis_Cali_g4365.t1	GO:0006629	null	IPR029058,IPR002921,IPR029058	K13806,K13806
OG0000098	N0	n0	0.583333	Non-Terminal	Chloro_primus_CCMP1205_QDZ21846.1, O_tauri_RCC4221_CEF99098.1, Ulva_mutabilis_WT_g5891.t1, Ulva_prolifera_Qingdaoensis_g5056.t1, C_paradoxa_CCMP329_g1546.t1, C_yangmingshanensis_KAF6002122.1, CmerSOOS_G2200.1, C_merolae_10DT_g2717.t1, C_merolae_10D_XP_005536254.1, C_merolae_GT_g2741.t1, N_yezoensis_RZ_g3429.t1, Por_umbilicalis_OSX77355.1, P_purpureum_2013_g2381.t1, P_purpureum_CCMP1328_KAA8493550…	Ulva_prolifera_Qingdaoensis_g5616.t1, Ulva_mutabilis_WT_g5179.t1, C_yangmingshanensis_KAF6002104.1, CmerSOOS_G2034.1, C_merolae_10DT_g3418.t1, C_merolae_10D_XP_005536235.1, C_merolae_GT_g3482.t1, O_tauri_RCC4221_CEG01333.1, Chloro_primus_CCMP1205_QDZ20853.1, Ulva_mutabilis_WT_g6233.t1, Ulva_prolifera_Qingdaoensis_g2115.t1, Chloro_primus_CCMP1205_QDZ18161.1, Chloro_primus_CCMP1205_QDZ19784.1, Ulva…				A_taxiformis_Cali_g4372.t1	null	null	IPR004147,IPR011009	K08869
OG0000117	N0	n1	0.583333	Non-Terminal	A_taxiformis_Guam_g8559.t1, A_taxiformis_Guam_g10267.t1, A_taxiformis_Guam_g10624.t1, A_taxiformis_Guam_g11538.t1, Ulva_mutabilis_WT_g3491.t1, Ulva_prolifera_Qingdaoensis_g8462.t1, C_yangmingshanensis_KAF6001686.1, CmerSOOS_G1813.1, C_merolae_10D_XP_005535565.1, C_merolae_GT_g3625.t1, C_merolae_10DT_g3575.t1, G_phlegrea_Soos_g3135.1, C_caldarium_UTEX2393_g2662.t1, GsulphAz2_G1428.74, GsulpYNP5587…	A_taxiformis_Cali_g5348.t1, A_taxiformis_SC_g5567.t1, C_crispus_XP_005715900.1, K_alvarezii_kp_g9919.t1, K_alvarezii_kp_g8065.t1, C_merolae_10DT_g1532.t1, C_merolae_GT_g1635.t1, C_merolae_10D_XP_005537495.1, C_yangmingshanensis_KAF6004245.1, CmerSOOS_G3249.1, P_purpureum_2013_g2467.t1, P_purpureum_UTEX161_g5119.t1, P_purpureum_CCMP1328_KAA8497953.1, GsulpSAG21_G3566.1, Gsulp5572_G3457.1, GsulpMtS…				A_taxiformis_Cali_g4373.t1	null	null	null	K08869
OG0000153	N0	n33	0.583333	Non-Terminal	C_yangmingshanensis_KAF6005115.1, CmerSOOS_G4051.1, C_merolae_10DT_g2767.t1, C_merolae_GT_g2748.t1, C_merolae_10D_XP_005539162.1, O_tauri_RCC4221_CEF97090.1, Gsulp5572_G5440.1, GsulpYNP55871_G5404.5, GsulpMtSh_G5252.1, GsulphAz2_G5258.121, GsulphAz2_G5239.121, Gsulp002_G5121.1, G_phlegrea_Soos_g5480.1, GsulpMS1_G7169.1, GsulpRT22_G6677.1, G_sulphuraria_074W_XP_005708672.1, G_sulphuraria_074W_XP_0…	C_merolae_10DT_g870.t1, C_merolae_10D_XP_005537595.1, C_yangmingshanensis_KAF6004145.1, CmerSOOS_G3385.1, P_purpureum_2013_g2315.t1, P_purpureum_UTEX161_g130.t1, P_purpureum_CCMP1328_KAA8495025.1, G_phlegrea_Soos_g3538.1, Gsulp002_G4779.1, G_sulphuraria_074W_XP_005708463.1, GsulpMS1_G7409.1, GsulpRT22_G207.1, GsulpRT22_G6010.1, Gsulp5572_G4570.1, Grac_domingensis_KAI0562362.1, Grac_chorda_PXF4910…				A_taxiformis_Cali_g4414.t1	GO:0000502,GO:0005634,GO:0005829,GO:0005886,GO:0006357,GO:0009553,GO:0009555,GO:0010255,GO:0010498,GO:2000112	null	IPR041569,IPR032501,IPR012340	K03065,K03065
OG0000158	N0	n0	0.583333	Non-Terminal	C_merolae_10D_XP_005539379.1, C_merolae_GT_g791.t1, CmerSOOS_G4289.1, G_phlegrea_Soos_g2441.1, G_sulphuraria_074W_XP_005703683.1, GsulpRT22_G5800.1, GsulpMS1_G6594.1, GsulpSAG21_G5105.1, GsulphAz2_G5463.122, GsulpMtSh_G5636.1, G_sulphuraria_UTEX2919_g2923.t1, K_alvarezii_kp_g10049.t1, K_alvarezii_kp_g8009.t1, K_alvarezii_kp_g10051.t1, Grac_chorda_PXF47769.1, G_lemaneiformis_981_g1542.t1, Grac_dom…	C_yangmingshanensis_KAF6004949.1, CmerSOOS_G3518.1, C_merolae_10D_XP_005537701.1, C_merolae_10D_XP_005537866.1, Chloro_primus_CCMP1205_QDZ24329.1, GsulpMtSh_G4739.1, GsulpYNP55871_G5596.5, GsulphAz2_G5507.123, G_sulphuraria_UTEX2919_g2796.t1, G_sulphuraria_074W_XP_005708482.1, GsulpRT22_G4593.1, GsulpMS1_G138.1, GsulpMS1_G5035.1, GsulpSAG21_G3781.1, Gsulp002_G5174.1, Gsulp5572_G4441.1, G_phlegrea…				A_taxiformis_Cali_g4418.t1	GO:0006457,GO:0051082	null	IPR001623,IPR002939,IPR036869,IPR001623,IPR018253,IPR001623,IPR001623,IPR036869,IPR008971,IPR008971	K09510
OG0000164	N0	n0	0.583333	Non-Terminal	C_paradoxa_CCMP329_g5669.t1, C_paradoxa_CCMP329_g5671.t1, Ulva_prolifera_Qingdaoensis_g7999.t1, Ulva_prolifera_Qingdaoensis_g1860.t1, Ulva_mutabilis_WT_g7602.t1, Ulva_prolifera_Qingdaoensis_g1856.t1, Ulva_prolifera_Qingdaoensis_g1854.t1, Ulva_prolifera_Qingdaoensis_g1855.t1, Ulva_prolifera_Qingdaoensis_g1852.t1, Ulva_prolifera_Qingdaoensis_g1853.t1, Ulva_mutabilis_WT_g7601.t1, Ulva_prolifera_Qing…	A_taxiformis_SC_g5017.t1, A_taxiformis_Cali_g8121.t1, C_crispus_XP_005714989.1, K_alvarezii_kp_g7144.t1, Grac_chorda_PXF46829.1, G_lemaneiformis_981_g2516.t1, Grac_domingensis_KAI0565215.1, Grac_verm_g4254.t1, C_yangmingshanensis_KAF6005261.1, CmerSOOS_G4041.1, C_merolae_10DT_g1357.t1, C_merolae_GT_g1455.t1, C_merolae_10D_XP_005539308.1, G_phlegrea_Soos_g379.1, Gsulp002_G1490.1, GsulpSAG21_G2215.…				A_taxiformis_Cali_g4426.t1	GO:0000056,GO:0005643,GO:0005654,GO:0005829,GO:0006355,GO:0006405,GO:0033044,GO:0034599,GO:0046827,GO:0071166,GO:0090087,GO:1901181,GO:1902275,GO:2000112,GO:2001039	null	IPR000156,IPR011993,IPR015007,IPR045255,IPR000697,IPR000156	K15304,K15304
OG0000226	N0	n0	0.583333	Non-Terminal	N_yezoensis_RZ_g5951.t1, Por_umbilicalis_OSX74169.1, C_paradoxa_CCMP329_g4323.t1, Chloro_primus_CCMP1205_QDZ19172.1, Ulva_mutabilis_WT_g2873.t1, Ulva_prolifera_Qingdaoensis_g7532.t1, O_tauri_RCC4221_CAL55440.1, A_taxiformis_Guam_g10805.t1, A_taxiformis_Guam_g10973.t1, C_merolae_10DT_g155.t1, C_merolae_10D_XP_005537647.1, C_merolae_GT_g260.t1, CmerSOOS_G503.1, C_yangmingshanensis_KAF6004090.1, C_y…	K_alvarezii_kp_g1045.t1, K_alvarezii_kp_g4531.t1, A_taxiformis_Cali_g905.t1, A_taxiformis_Guam_g2169.t1, A_taxiformis_SC_g9363.t1, A_taxiformis_SC_g5193.t1, Chloro_primus_CCMP1205_QDZ22031.1, O_tauri_RCC4221_CEF97820.1, C_paradoxa_CCMP329_g3594.t1, Ulva_mutabilis_WT_g5771.t1, Ulva_prolifera_Qingdaoensis_g7568.t1, P_purpureum_CCMP1328_KAA8498912.1, P_purpureum_UTEX161_g504.t1, G_phlegrea_Soos_g481…				A_taxiformis_Cali_g4438.t1	GO:0004407,GO:0016575	EC:3.5.1.98	IPR000286,IPR003084,IPR037138,IPR023801,IPR023696	K06067,K06067
OG0000248	N0	n1	0.583333	Non-Terminal	G_phlegrea_Soos_g6125.1, GsulphAz2_G945.1, C_paradoxa_CCMP329_g777.t1, O_tauri_RCC4221_CEF99448.1, Por_umbilicalis_OSX73685.1, N_yezoensis_RZ_g2282.t1, N_yezoensis_RZ_g856.t1, Ulva_mutabilis_WT_g1123.t1, Ulva_prolifera_Qingdaoensis_g7764.t1, N_yezoensis_RZ_g390.t1, Por_umbilicalis_OSX71236.1, O_tauri_RCC4221_CEG00101.1, O_tauri_RCC4221_CEG00009.1, O_tauri_RCC4221_CEG01543.1, K_alvarezii_kp_g8164.…	Gsulp002_G5682.1, G_sulphuraria_UTEX2919_g3673.t1, GsulpMtSh_G5072.1, GsulpYNP55871_G5747.5, C_caldarium_UTEX2393_g1669.t1, C_caldarium_UTEX2393_g529.t1, GsulphAz2_G5080.120, Gsulp5572_G6141.1, G_sulphuraria_074W_XP_005708104.1, GsulpMS1_G6066.1, GsulpRT22_G2884.1, GsulpSAG21_G5653.1, G_phlegrea_Soos_g5998.1, G_phlegrea_Soos_g3063.1, A_taxiformis_Guam_g3197.t1, O_tauri_RCC4221_CAL55441.1, Ulva_mu…				A_taxiformis_Cali_g4460.t1	null	null	IPR029058,IPR029058	K07019
OG0000287	N0	n0	0.583333	Non-Terminal	C_merolae_10DT_g729.t1, C_merolae_10D_XP_005538457.1, C_merolae_GT_g741.t1, C_yangmingshanensis_KAF6004559.1, CmerSOOS_G4008.1, Por_umbilicalis_OSX69920.1, P_purpureum_2013_g6352.t1, P_purpureum_CCMP1328_KAA8493350.1, P_purpureum_UTEX161_g3842.t1, P_purpureum_2013_g3776.t1, P_purpureum_UTEX161_g2458.t1, P_purpureum_CCMP1328_KAA8491939.1, P_purpureum_CCMP1328_KAA8496557.1, G_lemaneiformis_981_g891…	Chloro_primus_CCMP1205_QDZ20755.1, O_tauri_RCC4221_CEF99189.1, O_tauri_RCC4221_CEG00514.1, Chloro_primus_CCMP1205_QDZ20255.1, P_purpureum_2013_g6952.t1, P_purpureum_CCMP1328_KAA8495267.1, P_purpureum_UTEX161_g748.t1, P_purpureum_2013_g3664.t1, P_purpureum_CCMP1328_KAA8495436.1, P_purpureum_UTEX161_g3550.t1, G_phlegrea_Soos_g5515.1, G_sulphuraria_074W_XP_005708714.1, C_merolae_10D_XP_005538442.1, …				A_taxiformis_Cali_g4467.t1	GO:0000710,GO:0005524,GO:0005737,GO:0016887,GO:0030983,GO:0032389,GO:0043570,GO:0140664	EC:3.6.1	IPR014790,IPR042121,IPR014721,IPR013507,IPR036890,IPR042120,IPR038973,IPR014762,IPR020568,IPR037198,IPR036890	K10858,K10858
OG0000309	N0	n2	0.583333	Non-Terminal	C_merolae_10DT_g2738.t1, C_merolae_10D_XP_005536091.1, C_merolae_GT_g2758.t1, C_yangmingshanensis_KAF6001481.1, CmerSOOS_G951.1, C_paradoxa_CCMP329_g1738.t1, P_purpureum_2013_g3473.t1, P_purpureum_CCMP1328_KAA8494633.1, P_purpureum_UTEX161_g3972.t1, A_taxiformis_Cali_g1483.t1, A_taxiformis_Guam_g1615.t1, A_taxiformis_SC_g43.t1, Grac_verm_g3935.t1, Grac_domingensis_KAI0565359.1, Grac_chorda_PXF476…	P_purpureum_2013_g6208.t1, P_purpureum_CCMP1328_KAA8497141.1, P_purpureum_UTEX161_g573.t1, O_tauri_RCC4221_CEG00435.1, Chloro_primus_CCMP1205_QDZ18902.1, Ulva_mutabilis_WT_g6376.t1, C_paradoxa_CCMP329_g6564.t1, N_yezoensis_RZ_g340.t1, Por_umbilicalis_OSX71630.1, N_yezoensis_RZ_g339.t1, K_alvarezii_kp_g1960.t1, K_alvarezii_kp_g11429.t1, A_taxiformis_Cali_g6629.t1, A_taxiformis_Guam_g4132.t1, A_tax…				A_taxiformis_Cali_g448.t1	GO:0004252,GO:0005515,GO:0006508	EC:3.4.21	IPR001940,IPR036034,IPR041489,IPR001478,IPR009003,IPR036034	null
OG0000333	N0	n2	0.583333	Non-Terminal	G_phlegrea_Soos_g5065.1, C_paradoxa_CCMP329_g3234.t1, Ulva_mutabilis_WT_g4604.t1, Ulva_prolifera_Qingdaoensis_g3056.t1, Chloro_primus_CCMP1205_QDZ25552.1, O_tauri_RCC4221_CEG01554.1, K_alvarezii_kp_g1273.t1, K_alvarezii_kp_g8231.t1, A_taxiformis_Cali_g1998.t1, A_taxiformis_Guam_g1107.t1, A_taxiformis_SC_g7937.t1, C_crispus_XP_005711687.1, Grac_domingensis_KAI0558527.1, Grac_chorda_PXF45245.1, G_l…	Gsulp002_G594.1, GsulpSAG21_G2061.1, G_sulphuraria_074W_XP_005703204.1, GsulpRT22_G2386.1, GsulpMS1_G2152.1, O_tauri_RCC4221_CEF99655.1, Ulva_mutabilis_WT_g1980.t1, Ulva_prolifera_Qingdaoensis_g1008.t1, P_purpureum_2013_g3569.t1, P_purpureum_UTEX161_g509.t1, P_purpureum_CCMP1328_KAA8496708.1, Gsulp002_G602.1, G_phlegrea_Soos_g4175.1, C_yangmingshanensis_KAF6000832.1, CmerSOOS_G1186.1, C_merolae_1…				A_taxiformis_Cali_g4482.t1	GO:0000001,GO:0001934,GO:0002082,GO:0005618,GO:0005741,GO:0005747,GO:0005774,GO:0006457,GO:0006606,GO:0006979,GO:0007062,GO:0007283,GO:0007568,GO:0008022,GO:0008406,GO:0009506,GO:0009507,GO:0009611,GO:0009792,GO:0009986,GO:0010629,GO:0015833,GO:0016363,GO:0017038,GO:0030421,GO:0031536,GO:0033147,GO:0033218,GO:0033600,GO:0035632,GO:0040018,GO:0043051,GO:0043066,GO:0043433,GO:0044703,GO:0045840,GO:…	null	IPR000163,IPR036013,IPR001107,IPR000163,IPR000163,IPR036013	K17081
OG0000345	N0	n0	0.583333	Non-Terminal	C_paradoxa_CCMP329_g8997.t1, C_merolae_10D_XP_005539556.1, C_merolae_10DT_g1522.t1, C_merolae_GT_g1602.t1, CmerSOOS_G580.1, C_yangmingshanensis_KAF6003709.1, C_yangmingshanensis_KAF6003710.1, P_purpureum_UTEX161_g1921.t1, P_purpureum_2013_g5690.t1, P_purpureum_CCMP1328_KAA8498409.1, G_phlegrea_Soos_g3773.1, Gsulp5572_G3575.1, GsulphAz2_G2742.95, GsulpYNP55871_G2062.1, C_caldarium_UTEX2393_g399.t1…	C_merolae_10DT_g494.t1, C_merolae_10D_XP_005538788.1, C_merolae_GT_g626.t1, C_yangmingshanensis_KAF6000701.1, CmerSOOS_G3067.1, G_phlegrea_Soos_g4842.1, Gsulp002_G5512.1, GsulpSAG21_G3152.1, G_sulphuraria_074W_XP_005707095.1, GsulpRT22_G824.1, GsulpMS1_G671.1, Gsulp5572_G4147.1, GsulphAz2_G4768.117, GsulpYNP55871_G4872.4, G_sulphuraria_UTEX2919_g2710.t1, GsulpMtSh_G3937.1, C_caldarium_UTEX2393_g1…				A_taxiformis_Cali_g450.t1	GO:0003713,GO:0005102,GO:0005703,GO:0007458,GO:0009725,GO:0010628,GO:0035075,GO:0042800,GO:0044666,GO:0045893,GO:0051568,GO:1900114,GO:1905269,GO:2000112	EC:2.1.1	IPR013083,IPR013083,IPR001214,IPR046341,IPR013083,IPR003889,IPR003888,IPR001214,IPR003888,IPR034732,IPR003616,IPR011011,IPR046341	K09188,K09188
OG0000407	N0	n0	0.583333	Non-Terminal	Chloro_primus_CCMP1205_QDZ23151.1, Ulva_mutabilis_WT_g3574.t1, Ulva_prolifera_Qingdaoensis_g5202.t1, C_paradoxa_CCMP329_g2457.t1, O_tauri_RCC4221_CAL54430.1, P_purpureum_2013_g603.t1, P_purpureum_CCMP1328_KAA8495395.1, P_purpureum_UTEX161_g803.t1, N_yezoensis_RZ_g4273.t1, Por_umbilicalis_OSX69464.1, C_crispus_XP_005713001.1, K_alvarezii_kp_g9607.t1, A_taxiformis_Guam_g2066.t1, A_taxiformis_Cali_g…	C_merolae_10DT_g2790.t1, C_merolae_GT_g2820.t1, C_merolae_10D_XP_005536738.1, C_yangmingshanensis_KAF6003603.1, CmerSOOS_G701.1, O_tauri_RCC4221_CEF99553.1, P_purpureum_CCMP1328_KAA8491969.1, P_purpureum_UTEX161_g5775.t1, O_tauri_RCC4221_CAL50550.1, O_tauri_RCC4221_CEG00630.1, Chloro_primus_CCMP1205_QDZ25079.1, Ulva_mutabilis_WT_g3902.t1, Ulva_prolifera_Qingdaoensis_g4594.t1, P_purpureum_2013_g39…				A_taxiformis_Cali_g4512.t1	GO:0000056,GO:0005524,GO:0005634,GO:0005737,GO:0006405,GO:0006611,GO:0015833,GO:0016887,GO:0030687,GO:0031152,GO:0031288,GO:0071166,GO:0098630	EC:3.6.1	IPR003439,IPR027417,IPR003439,IPR027417,IPR032781,IPR017871,IPR003439,IPR003439,IPR027417,IPR027417	K06185,K06185
OG0000444	N0	n0	0.583333	Non-Terminal	C_paradoxa_CCMP329_g10442.t1, C_yangmingshanensis_KAF6004318.1, CmerSOOS_G3287.1, C_merolae_10DT_g3265.t1, C_merolae_GT_g3346.t1, C_merolae_10D_XP_005535683.1, N_yezoensis_RZ_g2731.t1, Por_umbilicalis_OSX72021.1, Grac_chorda_PXF47382.1, G_lemaneiformis_981_g5634.t1, Grac_verm_g462.t1, Grac_domingensis_KAI0559429.1, K_alvarezii_kp_g13277.t1, K_alvarezii_kp_g8794.t1, K_alvarezii_kp_g1787.t1, C_cris…	C_paradoxa_CCMP329_g5725.t1, O_tauri_RCC4221_CEG00487.1, Chloro_primus_CCMP1205_QDZ22134.1, Ulva_mutabilis_WT_g7534.t1, Ulva_prolifera_Qingdaoensis_g4560.t1, O_tauri_RCC4221_CAL50246.1, P_purpureum_UTEX161_g4024.t1, P_purpureum_2013_g5045.t1, P_purpureum_CCMP1328_KAA8497188.1, C_merolae_10DT_g3140.t1, C_merolae_10D_XP_005537770.1, C_merolae_GT_g3151.t1, C_yangmingshanensis_KAF6003781.1, CmerSOOS_…				A_taxiformis_Cali_g4524.t1	GO:0004674,GO:0005516,GO:0005524,GO:0005634,GO:0005739,GO:0005773,GO:0005829,GO:0005886,GO:0009410,GO:0009611,GO:0009636,GO:0009738,GO:0009753,GO:0042542,GO:0043622,GO:0046677,GO:0046777,GO:0071229,GO:1900064	EC:2.7.1	IPR000719,IPR008271,IPR017441,IPR000719,IPR011009	K04371,K11430,K13105,K19603,K20290,K20538,K22312,K04371,K11430,K19603,K20538,K13105
OG0000499	N0	n0	0.583333	Non-Terminal	C_paradoxa_CCMP329_g7062.t1, Chloro_primus_CCMP1205_QDZ23128.1, O_tauri_RCC4221_CAL54957.1, C_crispus_XP_005715113.1, A_taxiformis_Guam_g11052.t1, A_taxiformis_SC_g9346.t1, A_taxiformis_Cali_g884.t1, K_alvarezii_kp_g1058.t1, K_alvarezii_kp_g4513.t1, G_phlegrea_Soos_g3573.1, GsulphAz2_G1916.82, GsulpYNP55871_G2532.1, Gsulp5572_G1224.1, GsulpSAG21_G2948.1, G_sulphuraria_074W_XP_005708390.1, GsulpRT…	C_paradoxa_CCMP329_g7152.t1, Chloro_primus_CCMP1205_QDZ22145.1, Ulva_mutabilis_WT_g6058.t1, Ulva_prolifera_Qingdaoensis_g7307.t1, Ulva_mutabilis_WT_g6033.t1, Ulva_prolifera_Qingdaoensis_g18.t1, O_tauri_RCC4221_CAL51895.1, C_yangmingshanensis_KAF6004193.1, CmerSOOS_G3223.1, C_merolae_10DT_g1210.t1, C_merolae_GT_g62.t1, C_merolae_10D_XP_005537547.1, P_purpureum_2013_g1193.t1, P_purpureum_UTEX161_g6…				A_taxiformis_Cali_g4570.t1	GO:0005524,GO:0005641,GO:0005829,GO:0005886,GO:0006357,GO:0007031,GO:0007568,GO:0016208,GO:0031588,GO:0032147,GO:0043539,GO:0045722,GO:0048869,GO:0071902,GO:2000112	null	IPR000644,IPR046342,IPR000644,IPR000644,IPR046342,IPR046342	K07200,K07200
OG0000505	N0	n0	0.583333	Non-Terminal	P_purpureum_2013_g6882.t1, P_purpureum_CCMP1328_KAA8495901.1, P_purpureum_UTEX161_g6663.t1, G_phlegrea_Soos_g2935.1, Gsulp5572_G3587.1, G_sulphuraria_074W_XP_005704791.1, GsulpMS1_G4872.1, Gsulp002_G2856.1, C_caldarium_UTEX2393_g400.t1, GsulpYNP55871_G3673.3, A_taxiformis_Guam_g1422.t1, A_taxiformis_SC_g9818.t1, A_taxiformis_Cali_g4122.t1, C_crispus_XP_005711158.1, Grac_chorda_PXF42779.1, G_leman…	O_tauri_RCC4221_CAL56826.1, Chloro_primus_CCMP1205_QDZ21191.1, Ulva_mutabilis_WT_g3137.t1, Ulva_prolifera_Qingdaoensis_g5328.t1, C_merolae_10DT_g292.t1, C_merolae_10D_XP_005537337.1, C_merolae_GT_g108.t1, CmerSOOS_G1447.1, C_yangmingshanensis_KAF6002712.1, C_yangmingshanensis_KAF6002713.1, G_phlegrea_Soos_g2455.1, GsulpSAG21_G4436.1, Gsulp5572_G2717.1, C_caldarium_UTEX2393_g2260.t1, G_sulphuraria…				A_taxiformis_Cali_g458.t1	GO:0003922,GO:0004070,GO:0004088,GO:0004151,GO:0005524,GO:0005739,GO:0006207,GO:0006355,GO:0006541,GO:0006979,GO:0008534,GO:0009314,GO:0016021,GO:0016363,GO:0016597,GO:0016607,GO:0032357,GO:0032991,GO:0033683,GO:0045984,GO:0046872,GO:1901291,GO:2000112	EC:6.3.5.5,EC:3.5.2.3,EC:2.1.3.2,EC:6.3.5.2,EC:3.2.2.23	IPR005483,IPR006130,IPR036897,IPR029062,IPR005480,IPR017926,IPR013815,IPR002082,IPR006131,IPR006274,IPR036901,IPR036914,IPR006132,IPR005479,IPR036480,IPR036901,IPR011607,IPR002474,IPR005479,IPR005479,IPR006130,IPR005479,IPR005479,IPR002082,IPR011761,IPR006274,IPR011607,IPR011761,IPR035686,IPR036901,IPR016185,IPR029062,IPR032466,IPR036914,IPR036480,IPR016185,IPR036897	K01954,K01955,K03660,K11540,K11541,K19656,K11541,K01955,K11540,K01954,K03660
OG0000633	N0	n0	0.583333	Non-Terminal	GsulphAz2_G2001.83, GsulpYNP55871_G1616.1, Gsulp002_G3615.1, GsulpSAG21_G2750.1, G_sulphuraria_074W_XP_005703176.1, Gsulp5572_G1460.1, GsulpRT22_G448.1, GsulpRT22_G2359.1, GsulpRT22_G1280.1, K_alvarezii_kp_g3170.t1, K_alvarezii_kp_g7831.t1, A_taxiformis_Cali_g762.t1, A_taxiformis_Guam_g1379.t1, A_taxiformis_SC_g1119.t1, Grac_chorda_PXF43668.1, G_lemaneiformis_981_g578.t1, C_paradoxa_CCMP329_g3556…	C_paradoxa_CCMP329_g125.t1, O_tauri_RCC4221_CAL51926.1, C_paradoxa_CCMP329_g5948.t1, C_merolae_10DT_g1948.t1, C_merolae_10D_XP_005535600.1, C_merolae_GT_g3365.t1, C_yangmingshanensis_KAF6001654.1, CmerSOOS_G1805.1, Chloro_primus_CCMP1205_QDZ24107.1, G_sulphuraria_074W_XP_005703105.1, GsulpMS1_G1441.1, GsulpRT22_G2203.1, Gsulp5572_G499.1, Gsulp002_G417.1, GsulpYNP55871_G789.7, GsulphAz2_G1170.69, …				A_taxiformis_Cali_g459.t1	GO:0003723	null	IPR012677,IPR012677,IPR000504,IPR000504,IPR000504,IPR035979,IPR035979	K03942,K14411,K03942,K14411
OG0000655	N0	n0	0.583333	Non-Terminal	Grac_chorda_PXF41936.1, A_taxiformis_Guam_g5720.t1, A_taxiformis_Cali_g992.t1, A_taxiformis_SC_g5597.t1, C_crispus_XP_005717266.1, K_alvarezii_kp_g4077.t1, N_yezoensis_RZ_g6224.t1, O_tauri_RCC4221_CEG00956.1, C_merolae_10D_XP_005539469.1, CmerSOOS_G1686.1, G_phlegrea_Soos_g217.1, G_phlegrea_Soos_g5868.1, GsulpYNP55871_G6035.1, GsulphAz2_G6262.127, GsulpMtSh_G6106.1, G_sulphuraria_074W_XP_00570939…	C_merolae_10D_XP_005537077.1, C_yangmingshanensis_KAF6003042.1, CmerSOOS_G2438.1, Chloro_primus_CCMP1205_QDZ18755.1, O_tauri_RCC4221_CEF96891.1, Ulva_mutabilis_WT_g3764.t1, N_yezoensis_RZ_g7996.t1, Por_umbilicalis_OSX78545.1, G_phlegrea_Soos_g4879.1, Gsulp5572_G5303.1, Gsulp002_G1241.1, GsulphAz2_G5305.121, GsulpYNP55871_G5267.5, C_caldarium_UTEX2393_g1609.t1, GsulpMtSh_G5148.1, G_sulphuraria_074…				A_taxiformis_Cali_g4592.t1	GO:0004372,GO:0019264,GO:0030170,GO:0035999	EC:2.1.2.1	IPR015422,IPR001085,IPR039429,IPR015421,IPR001085,IPR019798,IPR001085,IPR001085,IPR015424	K00600,K00600
OG0000006	N0	n231	0.555556	Non-Terminal	G_phlegrea_Soos_g1219.1, Gsulp002_G626.1, G_sulphuraria_074W_XP_005702843.1, Gsulp5572_G662.1, GsulpMS1_G947.1, GsulpMtSh_G1584.1, GsulpYNP55871_G1302.1, GsulpSAG21_G1630.1, GsulpRT22_G1939.1, GsulphAz2_G1548.76, C_yangmingshanensis_KAF6000990.1, C_merolae_10DT_g2778.t1, C_merolae_10D_XP_005535500.1, C_merolae_GT_g2799.t1, CmerSOOS_G1625.1, C_paradoxa_CCMP329_g6718.t1, C_crispus_XP_005716262.1, G…	C_yangmingshanensis_KAF6000490.1, CmerSOOS_G1134.1, C_merolae_10DT_g151.t1, C_merolae_GT_g248.t1, C_merolae_10D_XP_005535128.1, G_phlegrea_Soos_g1898.1, Gsulp002_G1174.1, GsulphAz2_G3360.103, GsulpMtSh_G345.1, GsulpMtSh_G4918.1, GsulpYNP55871_G3248.3, GsulpSAG21_G2164.1, G_sulphuraria_074W_XP_005703951.1, G_sulphuraria_074W_XP_005703952.1, GsulpMS1_G2183.1, GsulpRT22_G2815.1, Gsulp5572_G2001.1, C…				A_taxiformis_Cali_g4605.t1	GO:0000070,GO:0001939,GO:0001940,GO:0005654,GO:0005829,GO:0006325,GO:0007088,GO:0007096,GO:0007135,GO:0007140,GO:0007265,GO:0009556,GO:0009794,GO:0010311,GO:0010389,GO:0010444,GO:0010628,GO:0015630,GO:0016538,GO:0016572,GO:0019901,GO:0019904,GO:0035186,GO:0035561,GO:0036445,GO:0042023,GO:0044703,GO:0045170,GO:0045859,GO:0045893,GO:0045995,GO:0051445,GO:0055059,GO:0072089,GO:0097123,GO:0097124,GO:…	null	IPR006671,IPR039361,IPR013763,IPR036915	K06627,K14521,K14611,K21777,K06627,K14611,K14521
OG0000009	N0	n1	0.555556	Non-Terminal	Chloro_primus_CCMP1205_QDZ20263.1, P_purpureum_CCMP1328_KAA8495040.1, P_purpureum_UTEX161_g117.t1, Ulva_mutabilis_WT_g3946.t1, N_yezoensis_RZ_g690.t1, Por_umbilicalis_OSX76720.1, C_paradoxa_CCMP329_g2643.t1, O_tauri_RCC4221_CAL53951.1, C_paradoxa_CCMP329_g7172.t1, A_taxiformis_Guam_g12628.t1, A_taxiformis_Guam_g4670.t1, Grac_verm_g1672.t1, Grac_domingensis_KAI0567800.1, Grac_chorda_PXF46135.1, G_…	CmerSOOS_G487.1, C_merolae_10DT_g2263.t1, C_merolae_10D_XP_005537667.1, C_merolae_GT_g2231.t1, Por_umbilicalis_OSX71182.1, Por_umbilicalis_OSX69704.1, N_yezoensis_RZ_g6815.t1, Por_umbilicalis_OSX69283.1, Por_umbilicalis_OSX69284.1, N_yezoensis_RZ_g1511.t1, Por_umbilicalis_OSX79848.1, Chloro_primus_CCMP1205_QDZ25446.1, C_caldarium_UTEX2393_g3176.t1, GsulphAz2_G3575.105, GsulpYNP55871_G2632.1, Gsul…				A_taxiformis_Cali_g4615.t1	GO:0000287,GO:0001889,GO:0002521,GO:0004017,GO:0005507,GO:0005524,GO:0005634,GO:0005758,GO:0005774,GO:0005829,GO:0006119,GO:0006172,GO:0006270,GO:0006412,GO:0006805,GO:0007420,GO:0008654,GO:0009168,GO:0009205,GO:0015951,GO:0016208,GO:0016310,GO:0032774,GO:0046033,GO:0046060,GO:0046686,GO:0046940,GO:0060218,GO:0090038,GO:0097066,GO:0097226,GO:2000114	EC:2.7.4.4,EC:2.7.4.3	IPR000850,IPR027417,IPR006259,IPR007862,IPR000850,IPR033690,IPR000850,IPR000850,IPR027417	K00939,K00939
OG0000020	N0	n1	0.555556	Non-Terminal	P_purpureum_CCMP1328_KAA8496872.1, P_purpureum_UTEX161_g1873.t1, P_purpureum_2013_g2122.t1, P_purpureum_CCMP1328_KAA8491922.1, P_purpureum_UTEX161_g899.t1, C_yangmingshanensis_KAF6002646.1, CmerSOOS_G270.1, C_merolae_10DT_g3402.t1, C_merolae_GT_g3359.t1, C_merolae_10D_XP_005537392.1, Gsulp002_G3810.1, GsulpMtSh_G3629.1, GsulpSAG21_G881.1, G_sulphuraria_074W_XP_005704611.1, GsulpRT22_G1544.1, Gsul…	C_paradoxa_CCMP329_g4909.t1, Chloro_primus_CCMP1205_QDZ25491.1, O_tauri_RCC4221_CEF99336.1, C_merolae_10DT_g1798.t1, C_merolae_10D_XP_005537148.1, C_merolae_GT_g1803.t1, C_yangmingshanensis_KAF6003112.1, CmerSOOS_G2457.1, P_purpureum_2013_g4318.t1, P_purpureum_CCMP1328_KAA8492603.1, P_purpureum_UTEX161_g2752.t1, N_yezoensis_RZ_g7730.t1, Por_umbilicalis_OSX76325.1, O_tauri_RCC4221_CEG00596.1, C_cr…				A_taxiformis_Cali_g4630.t1	GO:0005783,GO:0009651,GO:0030433,GO:0030968	null	IPR012913,IPR009011,IPR045149,IPR044865	K10088,K10088
OG0000021	N0	n1	0.555556	Non-Terminal	N_yezoensis_RZ_g4772.t1, Por_umbilicalis_OSX76578.1, Grac_chorda_PXF46733.1, G_lemaneiformis_981_g1620.t1, Grac_domingensis_KAI0567521.1, Grac_verm_g3361.t1, C_crispus_XP_005711728.1, K_alvarezii_kp_g642.t1, K_alvarezii_kp_g10319.t1, K_alvarezii_kp_g6177.t1, A_taxiformis_Cali_g961.t1, A_taxiformis_Guam_g553.t1, A_taxiformis_SC_g9414.t1, Chloro_primus_CCMP1205_QDZ25817.1, Chloro_primus_CCMP1205_QD…	O_tauri_RCC4221_CEG02090.1, A_taxiformis_Guam_g10436.t1, N_yezoensis_RZ_g1274.t1, Por_umbilicalis_OSX68311.1, P_purpureum_CCMP1328_KAA8498383.1, P_purpureum_2013_g2950.t1, A_taxiformis_Cali_g7974.t1, P_purpureum_UTEX161_g617.t1, Por_umbilicalis_OSX71782.1, N_yezoensis_RZ_g147.t1, N_yezoensis_RZ_g3410.t1, A_taxiformis_Cali_g7975.t1, Grac_domingensis_KAI0561378.1, Grac_chorda_PXF41838.1, G_lemaneif…				A_taxiformis_Cali_g4631.t1	GO:0000302,GO:0004176,GO:0004252,GO:0006508,GO:0009570,GO:0009941,GO:0010468	EC:3.4.21	IPR001907,IPR023562,IPR023562,IPR033135,IPR001907,IPR001907,IPR029045	K01358,K01358
OG0000104	N0	n15	0.555556	Non-Terminal	C_crispus_XP_005717970.1, Grac_domingensis_KAI0564780.1, Grac_chorda_PXF42288.1, C_merolae_10DT_g2183.t1, C_merolae_10D_XP_005538485.1, C_merolae_GT_g2150.t1, CmerSOOS_G1803.1, C_yangmingshanensis_KAF6001791.1, C_yangmingshanensis_KAF6001790.1, N_yezoensis_RZ_g7045.t1, Por_umbilicalis_OSX76118.1, P_purpureum_2013_g4228.t1, P_purpureum_CCMP1328_KAA8498803.1, P_purpureum_UTEX161_g4642.t1, GsulpRT22…	G_phlegrea_Soos_g3406.1, Gsulp5572_G1167.1, Gsulp002_G1634.1, GsulpSAG21_G1446.1, G_sulphuraria_074W_XP_005708033.1, GsulpMS1_G1071.1, GsulpRT22_G1395.1, GsulpMS1_G3642.1, GsulpMS1_G3639.1, GsulpRT22_G2584.1, C_yangmingshanensis_KAF6002044.1, CmerSOOS_G1959.1, C_merolae_10DT_g1699.t1, C_merolae_GT_g1705.t1, C_merolae_10D_XP_005539111.1, Por_umbilicalis_OSX77076.1, Por_umbilicalis_OSX77075.1, N_ye…				A_taxiformis_Cali_g4642.t1	GO:0006886,GO:0016192,GO:0030123	null	IPR002553,IPR011989,IPR026740,IPR029390,IPR026740,IPR026739,IPR016024	K12397,K12397
OG0000128	N0	n0	0.555556	Non-Terminal	C_paradoxa_CCMP329_g9710.t1, Chloro_primus_CCMP1205_QDZ24689.1, Ulva_mutabilis_WT_g5498.t1, O_tauri_RCC4221_CAL51996.2, P_purpureum_2013_g1928.t1, P_purpureum_CCMP1328_KAA8492219.1, P_purpureum_UTEX161_g92.t1, C_yangmingshanensis_KAF6003469.1, CmerSOOS_G205.1, C_merolae_10DT_g1112.t1, C_merolae_10D_XP_005538662.1, A_taxiformis_Cali_g564.t1, A_taxiformis_SC_g2870.t1, A_taxiformis_Guam_g6352.t1, G_…	A_taxiformis_Guam_g3909.t1, Ulva_prolifera_Qingdaoensis_g7374.t1, Chloro_primus_CCMP1205_QDZ18721.1, Chloro_primus_CCMP1205_QDZ22461.1, Chloro_primus_CCMP1205_QDZ25638.1, Chloro_primus_CCMP1205_QDZ19530.1, O_tauri_RCC4221_CEF99821.1, O_tauri_RCC4221_CEG01461.1, O_tauri_RCC4221_CEG00320.1, C_paradoxa_CCMP329_g5071.t1, A_taxiformis_Guam_g4043.t1, A_taxiformis_Guam_g5934.t1, A_taxiformis_Guam_g14679…				A_taxiformis_Cali_g4668.t1	GO:0004707,GO:0005516,GO:0005524,GO:0005634,GO:0005739,GO:0005773,GO:0005829,GO:0005886,GO:0009410,GO:0009611,GO:0009636,GO:0009738,GO:0009753,GO:0016126,GO:0016628,GO:0042542,GO:0043622,GO:0046677,GO:0046777,GO:0071229,GO:1900064	EC:2.7.11.24,EC:1.3.1	IPR000719,IPR001171,IPR003527,IPR008271,IPR000719,IPR011009	K04371,K11430,K13105,K19603,K20290,K20538,K22312,K04371,K11430,K19603,K20538,K13105
OG0000152	N0	n1	0.555556	Non-Terminal	Chloro_primus_CCMP1205_QDZ25495.1, O_tauri_RCC4221_CEG00216.1, C_paradoxa_CCMP329_g11457.t1, O_tauri_RCC4221_CEG02125.1, Chloro_primus_CCMP1205_QDZ18714.1, Chloro_primus_CCMP1205_QDZ23139.1, P_purpureum_2013_g1797.t1, P_purpureum_CCMP1328_KAA8491544.1, Por_umbilicalis_OSX80447.1, C_crispus_XP_005719412.1, Grac_chorda_PXF48052.1, G_phlegrea_Soos_g804.1, Gsulp002_G2221.1, Gsulp5572_G4315.1, GsulpMt…	C_paradoxa_CCMP329_g11020.t1, O_tauri_RCC4221_CAL53008.1, O_tauri_RCC4221_CEF97847.1, Chloro_primus_CCMP1205_QDZ24873.1, Ulva_mutabilis_WT_g7457.t1, Ulva_prolifera_Qingdaoensis_g8410.t1, N_yezoensis_RZ_g2880.t1, Por_umbilicalis_OSX80789.1, P_purpureum_2013_g1454.t1, P_purpureum_CCMP1328_KAA8493819.1, P_purpureum_UTEX161_g1339.t1, C_crispus_XP_005711999.1, A_taxiformis_Cali_g8934.t1, Grac_chorda_P…				A_taxiformis_Cali_g4723.t1	GO:0005886,GO:0008168,GO:0040007	EC:2.1.1	IPR029063,IPR004033,IPR004033,IPR004033,IPR004033,IPR029063	K03183,K03183
OG0000159	N0	n0	0.555556	Non-Terminal	C_paradoxa_CCMP329_g8964.t1, N_yezoensis_RZ_g1973.t1, Por_umbilicalis_OSX79558.1, C_merolae_GT_g78.t1, C_merolae_10DT_g852.t1, C_merolae_10D_XP_005539130.1, C_yangmingshanensis_KAF6002027.1, CmerSOOS_G1972.1, GsulpSAG21_G571.1, GsulpSAG21_G3418.1, GsulpMS1_G1662.1, G_sulphuraria_074W_XP_005703574.1, G_sulphuraria_074W_XP_005703575.1, GsulpRT22_G304.1, GsulpRT22_G1328.1, G_sulphuraria_074W_XP_0057…	Chloro_primus_CCMP1205_QDZ19037.1, Ulva_mutabilis_WT_g4114.t1, Ulva_prolifera_Qingdaoensis_g913.t1, Chloro_primus_CCMP1205_QDZ17821.1, Ulva_mutabilis_WT_g4810.t1, Ulva_prolifera_Qingdaoensis_g644.t1, O_tauri_RCC4221_CEF96987.1, G_phlegrea_Soos_g3029.1, Gsulp002_G1078.1, GsulphAz2_G3204.101, GsulpYNP55871_G3062.3, C_caldarium_UTEX2393_g3783.t1, G_sulphuraria_UTEX2919_g4085.t1, GsulpMtSh_G2621.1, G…				A_taxiformis_Cali_g4733.t1	GO:0005829,GO:0008152,GO:0010286,GO:0016671,GO:0019904,GO:0030544,GO:0032564,GO:0032991,GO:0042802,GO:0044877,GO:0046686,GO:0046983,GO:0051082,GO:0051085,GO:0051087,GO:0051289,GO:0061084	EC:1.8.4	IPR013766,IPR006716,IPR011990,IPR034649,IPR013766,IPR036249,IPR011990	K09560
OG0000219	N0	n0	0.555556	Non-Terminal	Chloro_primus_CCMP1205_QDZ18565.1, O_tauri_RCC4221_CEF96736.1, A_taxiformis_Cali_g4106.t1, Grac_domingensis_KAI0566710.1, Grac_chorda_PXF43152.1, C_crispus_XP_005711924.1, K_alvarezii_kp_g4364.t1, P_purpureum_2013_g3509.t1, P_purpureum_CCMP1328_KAA8490554.1, P_purpureum_CCMP1328_KAA8492068.1, P_purpureum_UTEX161_g6909.t1, P_purpureum_CCMP1328_KAA8496189.1, G_phlegrea_Soos_g968.1, Gsulp5572_G340.1…	G_phlegrea_Soos_g989.1, GsulpMtSh_G534.1, G_sulphuraria_UTEX2919_g3579.t1, C_caldarium_UTEX2393_g1031.t1, GsulphAz2_G749.1, GsulpYNP55871_G467.4, Gsulp5572_G336.1, GsulpSAG21_G634.1, G_sulphuraria_074W_XP_005704351.1, GsulpRT22_G3346.1, GsulpMS1_G1126.1, C_merolae_10DT_g3634.t1, C_merolae_10D_XP_005535179.1, C_merolae_GT_g3685.t1, C_yangmingshanensis_KAF6000516.1, CmerSOOS_G1146.1, C_paradoxa_CCM…				A_taxiformis_Cali_g4754.t1	GO:0003962,GO:0009086,GO:0019346,GO:0030170	EC:2.5.1.48	IPR015422,IPR000277,IPR015421,IPR044639,IPR000277,IPR015424	K01739,K01739
OG0000227	N0	n0	0.555556	Non-Terminal	C_paradoxa_CCMP329_g3356.t1, Ulva_mutabilis_WT_g419.t1, Ulva_prolifera_Qingdaoensis_g6155.t1, O_tauri_RCC4221_CEG01636.1, Chloro_primus_CCMP1205_QDZ24271.1, Ulva_mutabilis_WT_g6794.t1, Ulva_prolifera_Qingdaoensis_g7388.t1, Ulva_prolifera_Qingdaoensis_g8663.t1, A_taxiformis_Guam_g4510.t1, Chloro_primus_CCMP1205_QDZ18340.1, Ulva_mutabilis_WT_g1745.t1, Ulva_prolifera_Qingdaoensis_g1808.t1, O_tauri_R…	K_alvarezii_kp_g6779.t1, P_purpureum_2013_g2079.t1, P_purpureum_CCMP1328_KAA8493697.1, P_purpureum_UTEX161_g2642.t1, C_crispus_XP_005711718.1, Por_umbilicalis_OSX77451.1, A_taxiformis_SC_g9391.t1, A_taxiformis_Guam_g599.t1, A_taxiformis_Cali_g935.t1, Grac_chorda_PXF46274.1, C_paradoxa_CCMP329_g3249.t1, C_yangmingshanensis_KAF6003757.1, CmerSOOS_G2950.1, C_merolae_10DT_g2973.t1, C_merolae_10D_XP_0…				A_taxiformis_Cali_g4776.t1	GO:0000373,GO:0003723,GO:0005524,GO:0006397,GO:0009570,GO:0009793,GO:0010494,GO:0010497,GO:0016441,GO:0040029,GO:1990904	null	IPR011545,IPR027417,IPR001650,IPR012961,IPR027417,IPR001650,IPR014001,IPR027417,IPR027417	K12599,K12599
OG0000233	N0	n0	0.555556	Non-Terminal	P_purpureum_UTEX161_g6996.t1, P_purpureum_2013_g2011.t1, P_purpureum_CCMP1328_KAA8494156.1, Grac_chorda_PXF43872.1, G_lemaneiformis_981_g6672.t1, Grac_domingensis_KAI0561839.1, K_alvarezii_kp_g487.t1, K_alvarezii_kp_g12186.t1, C_crispus_XP_005716812.1, A_taxiformis_Cali_g5027.t1, A_taxiformis_Guam_g3128.t1, A_taxiformis_SC_g6823.t1, C_crispus_XP_005716813.1, A_taxiformis_Cali_g7584.t1, N_yezoensi…	Chloro_primus_CCMP1205_QDZ23576.1, O_tauri_RCC4221_CEG01382.1, Ulva_mutabilis_WT_g6257.t1, Ulva_prolifera_Qingdaoensis_g2149.t1, Gsulp002_G5767.1, Gsulp002_G1635.1, Gsulp002_G5756.1, Gsulp5572_G6121.1, C_caldarium_UTEX2393_g122.t1, GsulpYNP55871_G5706.5, GsulphAz2_G5143.120, G_sulphuraria_UTEX2919_g4121.t1, GsulpMtSh_G5026.1, G_sulphuraria_UTEX2919_g4276.t1, G_sulphuraria_UTEX2919_g1438.t1, Gsulp…				A_taxiformis_Cali_g4799.t1	GO:0004674,GO:0005524,GO:0005634,GO:0005829,GO:0005886,GO:0006468,GO:0007584,GO:0009414,GO:0009536,GO:0010118,GO:1990573	EC:2.7.1	IPR000719,IPR017441,IPR008271,IPR000719,IPR011009	K07198,K07198
OG0000274	N0	n19	0.555556	Non-Terminal	C_merolae_10DT_g2322.t1, C_merolae_GT_g2314.t1, C_merolae_10D_XP_005539050.1, C_yangmingshanensis_KAF6003403.1, CmerSOOS_G2700.1, A_taxiformis_Guam_g3788.t1, A_taxiformis_Cali_g46.t1, A_taxiformis_SC_g7344.t1, A_taxiformis_SC_g7782.t1, C_crispus_XP_005711750.1, K_alvarezii_kp_g2890.t1, Grac_chorda_PXF49054.1, Grac_chorda_PXF40644.1, Grac_chorda_PXF42425.1, Grac_chorda_PXF39486.1, Grac_chorda_PXF4…	N_yezoensis_RZ_g609.t1, Por_umbilicalis_OSX69375.1, C_merolae_10DT_g2848.t1, C_merolae_GT_g2885.t1, C_merolae_10D_XP_005535808.1, CmerSOOS_G2825.1, C_yangmingshanensis_KAF6003175.1, C_yangmingshanensis_KAF6003174.1, P_purpureum_CCMP1328_KAA8494388.1, P_purpureum_2013_g1720.t1, P_purpureum_UTEX161_g4515.t1, A_taxiformis_Cali_g2496.t1, A_taxiformis_Guam_g2430.t1, A_taxiformis_SC_g2797.t1, Grac_chor…				A_taxiformis_Cali_g4840.t1	GO:0003735,GO:0005763,GO:0005794,GO:0006412,GO:0016020,GO:0016192,GO:0031267	null	IPR000266,IPR006977,IPR012340,IPR039765,IPR012340	K02961,K02961
OG0000392	N0	n0	0.555556	Non-Terminal	Chloro_primus_CCMP1205_QDZ21262.1, G_phlegrea_Soos_g4898.1, GsulpSAG21_G2223.1, G_sulphuraria_074W_XP_005704932.1, GsulpMS1_G2352.1, GsulpRT22_G3027.1, Gsulp002_G1500.1, Gsulp5572_G2250.1, GsulphAz2_G1840.81, GsulpYNP55871_G970.9, GsulpMtSh_G1392.1, G_sulphuraria_UTEX2919_g3054.t1, G_sulphuraria_UTEX2919_g3053.t1, K_alvarezii_kp_g133.t1, K_alvarezii_kp_g12409.t1, A_taxiformis_SC_g9958.t1, Grac_do…	C_paradoxa_CCMP329_g7185.t1, Chloro_primus_CCMP1205_QDZ18846.1, O_tauri_RCC4221_CEG01046.1, N_yezoensis_RZ_g5447.t1, Por_umbilicalis_OSX74609.1, G_phlegrea_Soos_g4428.1, Gsulp5572_G1820.1, GsulpSAG21_G4365.1, G_sulphuraria_074W_XP_005703841.1, GsulpMS1_G191.1, GsulpRT22_G2776.1, Gsulp002_G2144.1, GsulpYNP55871_G166.1, GsulpYNP55871_G331.3, C_caldarium_UTEX2393_g1778.t1, C_caldarium_UTEX2393_g502.…				A_taxiformis_Cali_g4852.t1	GO:0003723,GO:0005525	null	IPR004044,IPR005662,IPR006073,IPR015946,IPR027417,IPR005662,IPR004044,IPR030388,IPR005662,IPR030388,IPR009019,IPR027417	K03595
OG0000426	N0	n0	0.555556	Non-Terminal	Ulva_mutabilis_WT_g1730.t1, Ulva_prolifera_Qingdaoensis_g1716.t1, Chloro_primus_CCMP1205_QDZ18435.1, C_yangmingshanensis_KAF6004690.1, CmerSOOS_G3923.1, C_merolae_10DT_g1286.t1, C_merolae_GT_g1521.t1, C_merolae_10D_XP_005538336.1, P_purpureum_2013_g4553.t1, P_purpureum_CCMP1328_KAA8497371.1, P_purpureum_UTEX161_g2270.t1, N_yezoensis_RZ_g5332.t1, N_yezoensis_RZ_g7923.t1, Por_umbilicalis_OSX71764.1…	Chloro_primus_CCMP1205_QDZ23522.1, O_tauri_RCC4221_CEF97616.1, P_purpureum_2013_g2839.t1, P_purpureum_CCMP1328_KAA8492257.1, P_purpureum_UTEX161_g4944.t1, N_yezoensis_RZ_g4523.t1, Por_umbilicalis_OSX71419.1, A_taxiformis_Guam_g133.t1, A_taxiformis_Cali_g1168.t1, A_taxiformis_SC_g6260.t1, C_crispus_XP_005711972.1, K_alvarezii_kp_g9204.t1, Grac_chorda_PXF46353.1, G_lemaneiformis_981_g7427.t1, Grac_…				A_taxiformis_Cali_g4854.t1	GO:0004853,GO:0006779	EC:4.1.1.37	IPR000257,IPR038071,IPR006361,IPR000257,IPR038071	null
OG0000517	N0	n0	0.555556	Non-Terminal	C_paradoxa_CCMP329_g6006.t1, C_merolae_10DT_g2350.t1, C_merolae_GT_g2348.t1, C_merolae_10D_XP_005539477.1, C_yangmingshanensis_KAF6001706.1, CmerSOOS_G1637.1, P_purpureum_2013_g4922.t1, P_purpureum_UTEX161_g2926.t1, P_purpureum_CCMP1328_KAA8496614.1, A_taxiformis_SC_g6832.t1, A_taxiformis_Guam_g2363.t1, A_taxiformis_Cali_g777.t1, C_crispus_XP_005716821.1, K_alvarezii_kp_g4961.t1, K_alvarezii_kp_g…	C_paradoxa_CCMP329_g374.t1, C_paradoxa_CCMP329_g2848.t1, O_tauri_RCC4221_CEF99167.1, P_purpureum_CCMP1328_KAA8491790.1, P_purpureum_2013_g899.t1, P_purpureum_UTEX161_g1940.t1, G_phlegrea_Soos_g3864.1, C_caldarium_UTEX2393_g3642.t1, GsulphAz2_G4920.118, GsulpYNP55871_G4374.4, G_sulphuraria_UTEX2919_g2551.t1, GsulpSAG21_G5014.1, G_sulphuraria_074W_XP_005706763.1, GsulpMS1_G6242.1, GsulpRT22_G5122.1…				A_taxiformis_Cali_g488.t1	GO:0003924,GO:0005525	EC:3.6.1	IPR000795,IPR004161,IPR000795,IPR004160,IPR027417,IPR031157,IPR000795,IPR009000,IPR009001,IPR027417	K03231,K13199,K03231
OG0000646	N0	n0	0.555556	Non-Terminal	C_yangmingshanensis_KAF6005483.1, CmerSOOS_G4181.1, C_merolae_10D_XP_005535749.1, C_crispus_XP_005713446.1, Grac_chorda_PXF46732.1, Por_umbilicalis_OSX71880.1, G_phlegrea_Soos_g4592.1, Gsulp5572_G2647.1, GsulphAz2_G1777.80, GsulpYNP55871_G1251.1, GsulpMtSh_G1358.1, Gsulp002_G1299.1, GsulpSAG21_G3330.1, G_sulphuraria_074W_XP_005704868.1, GsulpRT22_G4029.1, GsulpMS1_G3484.1, C_paradoxa_CCMP329_g371…	C_merolae_10D_XP_005536984.1, C_yangmingshanensis_KAF6002934.1, CmerSOOS_G2605.1, C_crispus_XP_005710402.1, Grac_chorda_PXF46980.1, G_phlegrea_Soos_g736.1, Gsulp5572_G3814.1, P_purpureum_CCMP1328_KAA8493116.1, Por_umbilicalis_OSX72185.1, A_taxiformis_Guam_g3642.t1, A_taxiformis_Guam_g5397.t1, C_paradoxa_CCMP329_g8615.t1, Chloro_primus_CCMP1205_QDZ23046.1, O_tauri_RCC4221_CEF96974.1, GsulpMtSh_G49…				A_taxiformis_Cali_g493.t1	null	null	IPR039204,IPR039204,IPR045863	null
OG0000702	N0	n0	0.555556	Non-Terminal	P_purpureum_2013_g5999.t1, P_purpureum_CCMP1328_KAA8497642.1, P_purpureum_UTEX161_g1229.t1, C_yangmingshanensis_KAF6002755.1, CmerSOOS_G1397.1, C_merolae_10DT_g2043.t1, C_merolae_GT_g2031.t1, C_merolae_10D_XP_005537295.1, N_yezoensis_RZ_g102.t1, Por_umbilicalis_OSX77968.1, A_taxiformis_Guam_g3361.t1, A_taxiformis_Cali_g3606.t1, A_taxiformis_SC_g153.t1, C_crispus_XP_005717904.1, K_alvarezii_kp_g71…	G_lemaneiformis_981_g3895.t1, Ulva_mutabilis_WT_g1670.t1, Ulva_prolifera_Qingdaoensis_g5761.t1, O_tauri_RCC4221_CEG01355.1, Chloro_primus_CCMP1205_QDZ21088.1, C_paradoxa_CCMP329_g9838.t1, Grac_domingensis_KAI0561295.1, P_purpureum_2013_g3294.t1, P_purpureum_UTEX161_g3526.t1, P_purpureum_CCMP1328_KAA8493962.1, C_crispus_XP_005719202.1, K_alvarezii_kp_g10789.t1, G_phlegrea_Soos_g2829.1, G_sulphurar…				A_taxiformis_Cali_g4935.t1	GO:0004672,GO:0005524,GO:0006468	EC:2.7.1	IPR000719,IPR030509,IPR008271,IPR000719,IPR011009	K02218,K02218
OG0000006	N0	n123	0.527778	Non-Terminal	Ulva_mutabilis_WT_g3476.t1, C_paradoxa_CCMP329_g8075.t1, Chloro_primus_CCMP1205_QDZ21401.1, O_tauri_RCC4221_CAL53943.1, C_caldarium_UTEX2393_g384.t1, GsulphAz2_G1068.67, G_phlegrea_Soos_g1040.1, G_sulphuraria_074W_XP_005705618.1, GsulpMS1_G3201.1, GsulpRT22_G3212.1, GsulpSAG21_G2672.1, G_phlegrea_Soos_g1030.1, G_sulphuraria_074W_XP_005705619.1, GsulpMS1_G3226.1, Gsulp5572_G2980.1, Gsulp002_G2364.…	C_paradoxa_CCMP329_g10613.t1, C_merolae_10DT_g3350.t1, C_merolae_10D_XP_005535824.1, C_merolae_10D_XP_005535688.1, C_merolae_GT_g3395.t1, C_yangmingshanensis_KAF6005075.1, CmerSOOS_G1182.1, CmerSOOS_G4093.1, Chloro_primus_CCMP1205_QDZ19291.1, C_paradoxa_CCMP329_g3686.t1, G_phlegrea_Soos_g1387.1, G_sulphuraria_UTEX2919_g4089.t1, C_caldarium_UTEX2393_g3778.t1, GsulphAz2_G3251.101, GsulpMtSh_G2585.1…				A_taxiformis_Cali_g494.t1	GO:0003756,GO:0005829,GO:0006260,GO:0008270,GO:0009408,GO:0015035,GO:0016020,GO:0016032,GO:0016989,GO:0032991,GO:0034645,GO:0042026,GO:0044403,GO:0051082,GO:0051085,GO:0051087,GO:0065003,GO:1903506	EC:5.3.4.1,EC:1.8	IPR001623,IPR001623,IPR036869,IPR018253,IPR001623,IPR001623,IPR036869	K01537,K07238,K09529
OG0000020	N0	n60	0.527778	Non-Terminal	Por_umbilicalis_OSX79454.1, O_tauri_RCC4221_CAL54245.1, Chloro_primus_CCMP1205_QDZ20071.1, C_paradoxa_CCMP329_g9796.t1, C_paradoxa_CCMP329_g7932.t1, O_tauri_RCC4221_CEF97890.1, C_paradoxa_CCMP329_g8861.t1, A_taxiformis_Guam_g1787.t1, Chloro_primus_CCMP1205_QDZ23756.1, Ulva_mutabilis_WT_g189.t1, A_taxiformis_Guam_g9443.t1, C_merolae_10D_XP_005538901.1, C_yangmingshanensis_KAF6002165.1, CmerSOOS_G2…	O_tauri_RCC4221_CEG02126.1, GsulphAz2_G6023.126, C_caldarium_UTEX2393_g1530.t1, GsulpMtSh_G4526.1, GsulpYNP55871_G4220.4, G_sulphuraria_074W_XP_005707914.1, GsulpMS1_G6398.1, GsulpRT22_G5690.1, GsulpSAG21_G384.1, Gsulp5572_G5265.1, Gsulp002_G4888.1, GsulpMtSh_G1540.1, GsulpMtSh_G5747.1, GsulpYNP55871_G1686.1, GsulphAz2_G4818.118, GsulpYNP55871_G4274.4, GsulphAz2_G2311.88, G_sulphuraria_074W_XP_00…				A_taxiformis_Cali_g4944.t1	GO:0000492,GO:0000812,GO:0001094,GO:0002119,GO:0003713,GO:0005524,GO:0005829,GO:0010756,GO:0016363,GO:0016887,GO:0017025,GO:0031011,GO:0031929,GO:0032508,GO:0033202,GO:0035060,GO:0035267,GO:0042127,GO:0043138,GO:0043486,GO:0043531,GO:0043967,GO:0043968,GO:0045727,GO:0051117,GO:0060420,GO:0061629,GO:0071339,GO:0090263,GO:0090307,GO:0097255,GO:1903508,GO:1990904,GO:2000269	EC:3.6.1,EC:3.6.4.12	IPR010339,IPR041048,IPR027417,IPR042487,IPR027238,IPR037938,IPR027417	K04499,K04499
OG0000045	N0	n36	0.527778	Non-Terminal	C_merolae_10DT_g2159.t1, C_merolae_10D_XP_005538219.1, C_merolae_GT_g2134.t1, C_yangmingshanensis_KAF6003886.1, CmerSOOS_G877.1, P_purpureum_2013_g6928.t1, P_purpureum_UTEX161_g1434.t1, P_purpureum_CCMP1328_KAA8499945.1, G_phlegrea_Soos_g5035.1, GsulpSAG21_G2064.1, G_sulphuraria_074W_XP_005703193.1, G_sulphuraria_074W_XP_005703194.1, GsulpRT22_G2384.1, GsulpMS1_G2149.1, GsulphAz2_G1492.75, G_sulp…	Chloro_primus_CCMP1205_QDZ20415.1, O_tauri_RCC4221_CAL53355.1, Ulva_mutabilis_WT_g4776.t1, P_purpureum_2013_g3332.t1, P_purpureum_CCMP1328_KAA8493358.1, P_purpureum_UTEX161_g3846.t1, A_taxiformis_SC_g9205.t1, A_taxiformis_Cali_g253.t1, A_taxiformis_Guam_g6514.t1, K_alvarezii_kp_g3254.t1, K_alvarezii_kp_g3716.t1, Grac_chorda_PXF48624.1, Grac_domingensis_KAI0565034.1, Grac_verm_g2927.t1, N_yezoensi…				A_taxiformis_Cali_g496.t1	GO:0001101,GO:0004332,GO:0005739,GO:0006096,GO:0006979,GO:0009534,GO:0009737,GO:0009941,GO:0010287,GO:0016020,GO:0022626,GO:0031977,GO:0046686,GO:0048046,GO:1990904	EC:4.1.2.13	IPR000741,IPR013785,IPR000741,IPR029768	K01623,K01623
OG0000049	N0	n1	0.527778	Non-Terminal	K_alvarezii_kp_g5781.t1, C_yangmingshanensis_KAF6000707.1, CmerSOOS_G3048.1, C_merolae_10DT_g1254.t1, C_merolae_GT_g1322.t1, C_merolae_10D_XP_005538794.1, G_phlegrea_Soos_g2292.1, Gsulp5572_G971.1, GsulpSAG21_G1115.1, Gsulp002_G3506.1, G_sulphuraria_074W_XP_005703311.1, GsulpRT22_G1088.1, GsulpMS1_G2048.1, GsulpMtSh_G1807.1, GsulpYNP55871_G2451.1, G_sulphuraria_UTEX2919_g4737.t1, G_sulphuraria_UT…	A_taxiformis_Cali_g5051.t1, C_paradoxa_CCMP329_g3352.t1, C_paradoxa_CCMP329_g6783.t1, A_taxiformis_Guam_g1012.t1, A_taxiformis_Guam_g14157.t1, A_taxiformis_Guam_g1082.t1, A_taxiformis_Guam_g3573.t1, A_taxiformis_Guam_g967.t1, A_taxiformis_Guam_g2755.t1, CmerSOOS_G155.1, C_merolae_10DT_g3828.t1, C_merolae_GT_g3863.t1, Grac_domingensis_KAI0556484.1, Grac_verm_g5.t1, C_crispus_YP_007627346.1, A_taxi…				A_taxiformis_Cali_g4963.t1	GO:0005315,GO:0005774,GO:0007033,GO:0008028,GO:0009553,GO:0009624,GO:0009643,GO:0009744,GO:0009749,GO:0009793,GO:0009941,GO:0010109,GO:0010152,GO:0015120,GO:0015144,GO:0015152,GO:0015713,GO:0015714,GO:0015760,GO:0019904,GO:0034219,GO:0034389,GO:0035436,GO:0071917,GO:0080167,GO:1905039	EC:7	IPR004853	K05350,K06643,K15283,K15285,K05350,K06643
OG0000100	N0	n0	0.527778	Non-Terminal	C_caldarium_UTEX2393_g157.t1, Grac_domingensis_KAI0565714.1, Grac_chorda_PXF46817.1, G_lemaneiformis_981_g7177.t1, K_alvarezii_kp_g7136.t1, K_alvarezii_kp_g11573.t1, C_crispus_XP_005715006.1, A_taxiformis_Cali_g2096.t1, A_taxiformis_Guam_g9932.t1, A_taxiformis_SC_g6461.t1, C_paradoxa_CCMP329_g10584.t1, C_paradoxa_CCMP329_g5901.t1, C_paradoxa_CCMP329_g11024.t1, Ulva_mutabilis_WT_g4736.t1, Ulva_pro…	Ulva_mutabilis_WT_g6797.t1, Ulva_prolifera_Qingdaoensis_g7385.t1, G_lemaneiformis_981_g9904.t1, Chloro_primus_CCMP1205_QDZ23177.1, O_tauri_RCC4221_CAL55533.1, G_lemaneiformis_981_g5113.t1, G_lemaneiformis_981_g10372.t1, G_lemaneiformis_981_g5722.t1, G_lemaneiformis_981_g7461.t1, G_lemaneiformis_981_g8126.t1, Chloro_primus_CCMP1205_QDZ25087.1, C_paradoxa_CCMP329_g586.t1, O_tauri_RCC4221_CAL54482.1…				A_taxiformis_Cali_g4992.t1	GO:0004829,GO:0005524,GO:0005739,GO:0006435,GO:0009570,GO:0009793	EC:6.1.1.3	IPR002320,IPR045864,IPR036621,IPR002320,IPR012947,IPR004154,IPR002314,IPR002320,IPR002320,IPR006195,IPR033728,IPR045864,IPR018163	K01868,K01868
OG0000111	N0	n47	0.527778	Non-Terminal	P_purpureum_2013_g4688.t1, P_purpureum_UTEX161_g5201.t1, P_purpureum_CCMP1328_KAA8496400.1, G_phlegrea_Soos_g5266.1, GsulpMtSh_G2116.1, G_sulphuraria_UTEX2919_g3847.t1, GsulpYNP55871_G2731.1, GsulphAz2_G2144.86, Gsulp5572_G2549.1, Gsulp002_G1946.1, GsulpSAG21_G3618.1, G_sulphuraria_074W_XP_005705252.1, GsulpRT22_G3755.1, GsulpMS1_G3447.1, O_tauri_RCC4221_CAL55011.1, C_crispus_XP_005709938.1, A_ta…	Ulva_mutabilis_WT_g4796.t1, Ulva_prolifera_Qingdaoensis_g629.t1, P_purpureum_CCMP1328_KAA8495449.1, Por_umbilicalis_OSX73765.1, O_tauri_RCC4221_CEG00314.1, A_taxiformis_Cali_g8710.t1, C_merolae_10DT_g3124.t1, C_merolae_10D_XP_005539052.1, C_merolae_GT_g3075.t1, C_yangmingshanensis_KAF6003405.1, CmerSOOS_G2871.1, C_merolae_10D_XP_005539375.1, G_phlegrea_Soos_g5670.1, Gsulp5572_G5482.1, GsulpSAG21_…				A_taxiformis_Cali_g4999.t1	null	null	IPR011629,IPR003495,IPR036627,IPR027417,IPR027417	null
OG0000190	N0	n0	0.527778	Non-Terminal	C_merolae_10DT_g2101.t1, C_merolae_10D_XP_005537962.1, C_merolae_GT_g2092.t1, CmerSOOS_G3409.1, C_yangmingshanensis_KAF6005059.1, C_yangmingshanensis_KAF6005058.1, P_purpureum_CCMP1328_KAA8492436.1, P_purpureum_2013_g588.t1, P_purpureum_UTEX161_g3419.t1, N_yezoensis_RZ_g4378.t1, Por_umbilicalis_OSX68620.1, Por_umbilicalis_OSX68621.1, N_yezoensis_RZ_g5201.t1, Grac_verm_g1235.t1, Grac_domingensis_K…	O_tauri_RCC4221_CEF98405.1, P_purpureum_UTEX161_g2909.t1, P_purpureum_2013_g2899.t1, P_purpureum_CCMP1328_KAA8497842.1, C_merolae_10DT_g393.t1, C_merolae_10D_XP_005537386.1, C_merolae_GT_g2491.t1, C_yangmingshanensis_KAF6002655.1, CmerSOOS_G302.1, G_phlegrea_Soos_g3098.1, GsulpYNP55871_G5714.5, GsulphAz2_G5154.120, C_caldarium_UTEX2393_g1149.t1, GsulpMtSh_G5030.1, G_sulphuraria_UTEX2919_g3316.t1,…				A_taxiformis_Cali_g5051.t1	GO:0005618,GO:0005829,GO:0005886,GO:0006457,GO:0016887,GO:0040007,GO:0042803,GO:0044183	EC:3.6.1	IPR036628,IPR004176,IPR004176,IPR036628	K03696
OG0000258	N0	n1	0.527778	Non-Terminal	C_yangmingshanensis_KAF6003000.1, CmerSOOS_G2475.1, C_merolae_GT_g1974.t1, C_merolae_10DT_g1988.t1, C_merolae_10D_XP_005537043.1, Ulva_mutabilis_WT_g2580.t1, O_tauri_RCC4221_CEG00602.1, P_purpureum_2013_g5075.t1, P_purpureum_UTEX161_g370.t1, P_purpureum_CCMP1328_KAA8496428.1, Por_umbilicalis_OSX76250.1, Grac_chorda_PXF49785.1, G_lemaneiformis_981_g2719.t1, Grac_domingensis_KAI0559629.1, Grac_verm…	Por_umbilicalis_OSX74627.1, P_purpureum_2013_g4751.t1, P_purpureum_CCMP1328_KAA8499029.1, P_purpureum_UTEX161_g6238.t1, GsulphAz2_G5803.125, GsulpYNP55871_G2770.1, GsulpMtSh_G853.1, G_sulphuraria_UTEX2919_g1808.t1, G_sulphuraria_UTEX2919_g338.t1, GsulpMtSh_G5454.1, G_phlegrea_Soos_g5341.1, Gsulp002_G4204.1, C_merolae_10DT_g2967.t1, C_merolae_10D_XP_005537664.1, C_merolae_GT_g3007.t1, C_yangmingsh…				A_taxiformis_Cali_g5060.t1	GO:0004674,GO:0005524,GO:0005634,GO:0005829,GO:0005886,GO:0006814,GO:0007584,GO:0009268,GO:0009409,GO:0009414,GO:0009506,GO:0009536,GO:0009611,GO:0009705,GO:0009788,GO:0010118,GO:0010167,GO:0010540,GO:0010555,GO:0042538,GO:0043266,GO:0046777,GO:0048364,GO:0050832,GO:0051365,GO:0055075,GO:0071472,GO:1990573	EC:2.7.1	IPR000719,IPR017441,IPR008271,IPR000719,IPR011009	K03116,K07198,K08796,K12761,K17710,K07198,K12761,K03116
OG0000265	N0	n2	0.527778	Non-Terminal	G_phlegrea_Soos_g1905.1, G_phlegrea_Soos_g3756.1, C_merolae_10DT_g1769.t1, C_merolae_10D_XP_005538310.1, C_merolae_GT_g2626.t1, C_yangmingshanensis_KAF6003988.1, CmerSOOS_G854.1, C_paradoxa_CCMP329_g206.t1, O_tauri_RCC4221_CEG01499.1, Ulva_prolifera_Qingdaoensis_g6121.t1, P_purpureum_2013_g3976.t1, P_purpureum_CCMP1328_KAA8496633.1, P_purpureum_UTEX161_g2935.t1, K_alvarezii_kp_g1931.t1, K_alvarez…	G_phlegrea_Soos_g3752.1, C_yangmingshanensis_KAF6005424.1, CmerSOOS_G4078.1, C_merolae_10DT_g758.t1, C_merolae_GT_g215.t1, C_merolae_10D_XP_005539459.1, C_crispus_XP_005711236.1, A_taxiformis_Guam_g8907.t1, A_taxiformis_Cali_g4570.t1, A_taxiformis_SC_g10009.t1, N_yezoensis_RZ_g4529.t1, Por_umbilicalis_OSX69603.1, N_yezoensis_RZ_g4979.t1, Por_umbilicalis_OSX76773.1, P_purpureum_2013_g3154.t1, P_pu…				A_taxiformis_Cali_g5081.t1	GO:0005524,GO:0042752,GO:0140359	EC:7	IPR003439,IPR043926,IPR027417,IPR017871,IPR003439,IPR027417	null
OG0000269	N0	n5	0.527778	Non-Terminal	C_paradoxa_CCMP329_g7273.t1, A_taxiformis_Guam_g6873.t1, Chloro_primus_CCMP1205_QDZ23211.1, Ulva_mutabilis_WT_g7480.t1, Ulva_prolifera_Qingdaoensis_g8516.t1, Chloro_primus_CCMP1205_QDZ23115.1, O_tauri_RCC4221_CEF98621.1, G_lemaneiformis_981_g8103.t1, O_tauri_RCC4221_CEF97320.1, G_lemaneiformis_981_g8405.t1, G_lemaneiformis_981_g3757.t1, G_phlegrea_Soos_g3356.1, GsulpMtSh_G6016.1, GsulpYNP55871_G5…	P_purpureum_2013_g2646.t1, P_purpureum_UTEX161_g1894.t1, P_purpureum_CCMP1328_KAA8498643.1, Chloro_primus_CCMP1205_QDZ24033.1, Ulva_mutabilis_WT_g2204.t1, Ulva_prolifera_Qingdaoensis_g4692.t1, O_tauri_RCC4221_CEG01849.1, P_purpureum_2013_g1867.t1, P_purpureum_CCMP1328_KAA8499275.1, P_purpureum_UTEX161_g2418.t1, Grac_chorda_PXF45816.1, G_lemaneiformis_981_g6286.t1, Grac_verm_g2856.t1, Grac_dominge…				A_taxiformis_Cali_g5092.t1	GO:0004176,GO:0004252,GO:0006508,GO:0009534,GO:0009658,GO:0009840,GO:0009941,GO:0010287	EC:3.4.21	IPR001907,IPR023562,IPR023562,IPR018215,IPR001907,IPR001907,IPR029045	K01358,K01358
OG0000319	N0	n0	0.527778	Non-Terminal	Gsulp002_G528.1, G_phlegrea_Soos_g1853.1, Grac_chorda_PXF44687.1, G_lemaneiformis_981_g6729.t1, Grac_domingensis_KAI0560058.1, K_alvarezii_kp_g779.t1, K_alvarezii_kp_g12658.t1, A_taxiformis_Cali_g3535.t1, A_taxiformis_Guam_g5432.t1, A_taxiformis_SC_g201.t1, C_merolae_10D_XP_005536230.1, C_yangmingshanensis_KAF6002098.1, CmerSOOS_G33.1, CmerSOOS_G2036.1, N_yezoensis_RZ_g5589.t1, Por_umbilicalis_OS…	G_sulphuraria_074W_XP_005705377.1, GsulpMS1_G1387.1, G_phlegrea_Soos_g1849.1, C_paradoxa_CCMP329_g7823.t1, C_yangmingshanensis_KAF6003208.1, CmerSOOS_G2778.1, C_merolae_10DT_g1169.t1, C_merolae_10D_XP_005538874.1, C_merolae_GT_g1228.t1, P_purpureum_2013_g5786.t1, P_purpureum_CCMP1328_KAA8491713.1, P_purpureum_UTEX161_g5515.t1, Por_umbilicalis_OSX75617.1, N_yezoensis_RZ_g7515.t1, N_yezoensis_RZ_g4…				A_taxiformis_Cali_g5139.t1	GO:0005654,GO:0005774,GO:0005789,GO:0005829,GO:0005886,GO:0010243,GO:0010499,GO:0010950,GO:0014070,GO:0019774,GO:0032504,GO:0043161,GO:0048046,GO:0061133	null	IPR029055,IPR001353,IPR035206,IPR016050,IPR029055	K02734,K08471,K12847,K18626,K12847,K02734
OG0000396	N0	n0	0.527778	Non-Terminal	GsulpMtSh_G5188.1, Gsulp5572_G5436.1, G_phlegrea_Soos_g5469.1, Grac_chorda_PXF46866.1, G_lemaneiformis_981_g6614.t1, Grac_domingensis_KAI0565203.1, Grac_verm_g4162.t1, A_taxiformis_Cali_g3642.t1, A_taxiformis_Guam_g1925.t1, A_taxiformis_SC_g2630.t1, C_crispus_XP_005712365.1, K_alvarezii_kp_g7194.t1, K_alvarezii_kp_g7193.t1, A_taxiformis_Guam_g4130.t1, C_paradoxa_CCMP329_g3545.t1, C_paradoxa_CCMP3…	GsulpYNP55871_G5327.5, GsulpRT22_G6679.1, G_sulphuraria_074W_XP_005708647.1, G_sulphuraria_074W_XP_005708648.1, GsulpMS1_G7172.1, Gsulp002_G5116.1, G_phlegrea_Soos_g5478.1, N_yezoensis_RZ_g4204.t1, Por_umbilicalis_OSX76348.1, A_taxiformis_Cali_g4631.t1, A_taxiformis_Guam_g3406.t1, A_taxiformis_SC_g8675.t1, C_crispus_XP_005716363.1, Grac_domingensis_KAI0562288.1, Grac_chorda_PXF43439.1, G_lemaneif…				A_taxiformis_Cali_g5140.t1	GO:0005524,GO:0005739,GO:0006777,GO:0006879,GO:0009555,GO:0009658,GO:0009941,GO:0010288,GO:0010380,GO:0046686,GO:0048364,GO:0050790,GO:0051276	null	IPR003439,IPR027417,IPR017871,IPR027417	K06147,K12531,K12531
OG0000452	N0	n0	0.527778	Non-Terminal	Gsulp002_G3786.1, Gsulp5572_G3791.1, GsulpSAG21_G4620.1, G_sulphuraria_074W_XP_005707001.1, GsulpMS1_G5319.1, GsulpRT22_G6165.1, GsulpYNP55871_G251.1, C_caldarium_UTEX2393_g295.t1, G_sulphuraria_UTEX2919_g4028.t1, G_sulphuraria_UTEX2919_g1864.t1, GsulpMtSh_G4145.1, C_caldarium_UTEX2393_g1026.t1, GsulpYNP55871_G3754.3, G_sulphuraria_UTEX2919_g2613.t1, G_phlegrea_Soos_g4027.1, C_crispus_XP_00571156…	C_paradoxa_CCMP329_g4625.t1, O_tauri_RCC4221_CEF99565.1, C_yangmingshanensis_KAF6004264.1, C_merolae_10D_XP_005537474.1, Ulva_mutabilis_WT_g2976.t1, Ulva_prolifera_Qingdaoensis_g7632.t1, N_yezoensis_RZ_g7026.t1, Por_umbilicalis_OSX68367.1, A_taxiformis_Cali_g6440.t1, C_crispus_XP_005716642.1, Grac_chorda_PXF49585.1, G_lemaneiformis_981_g3992.t1, Grac_domingensis_KAI0558227.1, Grac_verm_g175.t1, G…				A_taxiformis_Cali_g5185.t1	GO:0006108,GO:0016615,GO:0016616	EC:1.1.1	IPR022383,IPR010945,IPR001236,IPR001557,IPR015955,IPR010945,IPR001252,IPR015955,IPR036291	K00025,K00026,K00025,K00026
OG0000486	N0	n1	0.527778	Non-Terminal	Chloro_primus_CCMP1205_QDZ24622.1, Ulva_mutabilis_WT_g187.t1, Ulva_prolifera_Qingdaoensis_g3453.t1, O_tauri_RCC4221_CAL51621.1, P_purpureum_2013_g45.t1, P_purpureum_CCMP1328_KAA8495996.1, P_purpureum_UTEX161_g1000.t1, K_alvarezii_kp_g7280.t1, K_alvarezii_kp_g2814.t1, K_alvarezii_kp_g7281.t1, Grac_chorda_PXF43309.1, G_lemaneiformis_981_g7883.t1, Grac_domingensis_KAI0564927.1, Grac_verm_g4113.t1, C…	Ulva_mutabilis_WT_g2490.t1, Ulva_prolifera_Qingdaoensis_g1171.t1, Chloro_primus_CCMP1205_QDZ18489.1, O_tauri_RCC4221_CEF97875.1, C_merolae_10DT_g1514.t1, C_merolae_10D_XP_005535191.1, C_merolae_GT_g1612.t1, C_yangmingshanensis_KAF6000553.1, CmerSOOS_G1084.1, G_lemaneiformis_981_g10796.t1, K_alvarezii_kp_g6239.t1, N_yezoensis_RZ_g2889.t1, Por_umbilicalis_OSX68793.1, C_crispus_XP_005711658.1, A_tax…				A_taxiformis_Cali_g5196.t1	GO:0000302,GO:0009648,GO:0009793,GO:0009941,GO:0048366	null	IPR021825	null
OG0000548	N0	n0	0.527778	Non-Terminal	G_lemaneiformis_981_g5549.t1, G_lemaneiformis_981_g10721.t1, CmerSOOS_G149.1, CmerSOOS_G151.1, Chloro_primus_CCMP1205_QDZ25236.1, O_tauri_RCC4221_CEG00581.1, Ulva_mutabilis_WT_g4491.t1, Ulva_prolifera_Qingdaoensis_g3257.t1, G_phlegrea_Soos_g3211.1, Gsulp002_G2560.1, Gsulp5572_G3162.1, GsulphAz2_G2854.96, G_sulphuraria_UTEX2919_g4573.t1, GsulpMtSh_G3208.1, GsulpYNP55871_G4021.4, G_sulphuraria_074W…	Chloro_primus_CCMP1205_QDZ23702.1, O_tauri_RCC4221_CEF97630.1, Ulva_prolifera_Qingdaoensis_g7274.t1, Ulva_prolifera_Qingdaoensis_g7279.t1, C_paradoxa_CCMP329_g7178.t1, C_yangmingshanensis_KAF6004363.1, CmerSOOS_G3895.1, C_merolae_10DT_g37.t1, C_merolae_GT_g141.t1, C_merolae_10D_XP_005534963.1, G_phlegrea_Soos_g2129.1, GsulpSAG21_G1817.1, G_sulphuraria_074W_XP_005708177.1, GsulpMS1_G1208.1, GsulpR…				A_taxiformis_Cali_g5211.t1	GO:0006511,GO:0031625	null	IPR019559,IPR036388,IPR001373,IPR045093,IPR016158,IPR036390,IPR016159,IPR036317	K03347,K03347
OG0000555	N0	n7	0.527778	Non-Terminal	Gsulp002_G4137.1, G_phlegrea_Soos_g521.1, C_merolae_10DT_g2332.t1, C_merolae_10D_XP_005538179.1, C_merolae_GT_g2328.t1, C_yangmingshanensis_KAF6004906.1, CmerSOOS_G3480.1, Chloro_primus_CCMP1205_QDZ25754.1, Ulva_mutabilis_WT_g7229.t1, O_tauri_RCC4221_CEG02161.1, Por_umbilicalis_OSX78010.1, A_taxiformis_Guam_g11918.t1, A_taxiformis_Cali_g6286.t1, A_taxiformis_SC_g9763.t1, C_crispus_XP_005713442.1,…	G_phlegrea_Soos_g524.1, Grac_chorda_PXF47264.1, G_lemaneiformis_981_g4475.t1, Grac_domingensis_KAI0563332.1, Grac_verm_g4370.t1, C_crispus_XP_005711589.1, K_alvarezii_kp_g8925.t1, K_alvarezii_kp_g10911.t1, A_taxiformis_SC_g10176.t1, A_taxiformis_Guam_g4432.t1, A_taxiformis_Cali_g4372.t1, A_taxiformis_Cali_g4373.t1, A_taxiformis_Guam_g4433.t1, O_tauri_RCC4221_CEG00356.1, P_purpureum_2013_g2042.t1,…				A_taxiformis_Cali_g5234.t1	GO:0000349,GO:0003676,GO:0004386,GO:0005524,GO:0008186,GO:0016887,GO:0034247	EC:3.6.1	IPR027417,IPR027417,IPR011709,IPR007502,IPR001650,IPR011545,IPR014001,IPR001650,IPR027417	K12813,K12814,K12814,K12813
OG0000651	N0	n0	0.527778	Non-Terminal	K_alvarezii_kp_g5937.t1, Ulva_mutabilis_WT_g2143.t1, Ulva_prolifera_Qingdaoensis_g4637.t1, O_tauri_RCC4221_CEG01214.1, Chloro_primus_CCMP1205_QDZ21585.1, G_phlegrea_Soos_g3317.1, GsulpMS1_G2698.1, G_sulphuraria_074W_XP_005705014.1, GsulpRT22_G2696.1, GsulpSAG21_G4300.1, Gsulp002_G2567.1, Gsulp5572_G3183.1, GsulphAz2_G2867.96, GsulpYNP55871_G4054.4, GsulpMtSh_G3241.1, Por_umbilicalis_ASN78786.1, C…	Ulva_mutabilis_WT_g3091.t1, Ulva_prolifera_Qingdaoensis_g5278.t1, Chloro_primus_CCMP1205_QDZ22277.1, O_tauri_RCC4221_CAL56683.1, C_paradoxa_CCMP329_g5955.t1, C_yangmingshanensis_KAF6005501.1, CmerSOOS_G4330.1, C_merolae_10DT_g836.t1, C_merolae_GT_g20.t1, C_merolae_10D_XP_005535732.1, N_yezoensis_RZ_g5692.t1, Por_umbilicalis_OSX74212.1, Grac_chorda_PXF48770.1, G_lemaneiformis_981_g6762.t1, Grac_do…				A_taxiformis_Cali_g5238.t1	GO:0005739,GO:0006744,GO:0008299,GO:0009507,GO:0009793,GO:0050347	EC:2.5.1	IPR008949,IPR000092,IPR033749,IPR033749,IPR000092,IPR008949	K05355,K14066,K14066,K05355
OG0000000	N0	n1	0.5	Non-Terminal	A_taxiformis_Guam_g15560.t1, N_yezoensis_RZ_g6114.t1, Por_umbilicalis_OSX79504.1, P_purpureum_2013_g582.t1, P_purpureum_UTEX161_g3413.t1, P_purpureum_CCMP1328_KAA8492444.1, G_phlegrea_Soos_g5673.1, Gsulp5572_G5496.1, C_caldarium_UTEX2393_g3286.t1, GsulphAz2_G5623.124, GsulpYNP55871_G5483.5, GsulpMtSh_G5339.1, G_sulphuraria_074W_XP_005708849.1, GsulpMS1_G5864.1, GsulpRT22_G6913.1, GsulpRT22_G5158.…	C_merolae_10DT_g3011.t1, C_merolae_10D_XP_005536495.1, C_merolae_GT_g3044.t1, C_yangmingshanensis_KAF6002530.1, CmerSOOS_G2329.1, A_taxiformis_Guam_g869.t1, A_taxiformis_Cali_g7866.t1, A_taxiformis_Cali_g1956.t1, A_taxiformis_SC_g7975.t1, Grac_chorda_PXF48887.1, G_lemaneiformis_981_g1043.t1, Grac_domingensis_KAI0558540.1, Grac_verm_g921.t1, C_crispus_XP_005711401.1, K_alvarezii_kp_g8212.t1, O_tau…				A_taxiformis_Cali_g5261.t1	GO:0000281,GO:0005635,GO:0005773,GO:0005791,GO:0006997,GO:0022857,GO:0030176,GO:0031154,GO:0032967,GO:0034975,GO:0043621,GO:0045669,GO:0045778,GO:0046331,GO:0046658,GO:0046850,GO:0055085	EC:7	IPR011701,IPR036259,IPR020846,IPR036259	K01528,K01528
OG0000038	N0	n4	0.5	Non-Terminal	N_yezoensis_RZ_g4376.t1, Grac_domingensis_KAI0564549.1, A_taxiformis_SC_g6397.t1, C_crispus_XP_005710414.1, Por_umbilicalis_OSX69365.1, Por_umbilicalis_OSX74411.1, Grac_chorda_PXF45147.1, K_alvarezii_kp_g198.t1, K_alvarezii_kp_g10553.t1, C_crispus_XP_005713338.1, Grac_domingensis_KAI0566515.1, Grac_chorda_PXF48097.1, G_phlegrea_Soos_g5314.1, GsulphAz2_G5830.125, GsulpYNP55871_G2784.1, GsulpMtSh_G…	Ulva_mutabilis_WT_g1338.t1, Ulva_prolifera_Qingdaoensis_g2203.t1, O_tauri_RCC4221_CEF97649.1, O_tauri_RCC4221_CEF98065.1, Grac_verm_g4167.t1, Grac_domingensis_KAI0565169.1, Grac_chorda_PXF46872.1, G_lemaneiformis_981_g6609.t1, A_taxiformis_SC_g2626.t1, A_taxiformis_Guam_g1921.t1, A_taxiformis_Cali_g3638.t1, C_crispus_XP_005712375.1, K_alvarezii_kp_g7188.t1, N_yezoensis_RZ_g1897.t1, Por_umbilicali…				A_taxiformis_Cali_g5348.t1	GO:0004722,GO:0005739,GO:0005789,GO:0005811,GO:0006357,GO:0006470,GO:0006998,GO:0007276,GO:0007474,GO:0007498,GO:0016021,GO:0030514,GO:0031965,GO:0034504,GO:0044703,GO:0048731,GO:0051783,GO:0060322,GO:0071072,GO:0071595,GO:0090263,GO:1903740,GO:2000112	EC:3.1.3.16	IPR011948,IPR004274,IPR023214,IPR004274,IPR036412	K00101,K03018,K15731,K17617,K00101,K03018
OG0000108	N0	n0	0.5	Non-Terminal	Ulva_mutabilis_WT_g2230.t1, Ulva_prolifera_Qingdaoensis_g2290.t1, Chloro_primus_CCMP1205_QDZ22285.1, A_taxiformis_SC_g3481.t1, A_taxiformis_SC_g5216.t1, P_purpureum_UTEX161_g7142.t1, P_purpureum_2013_g4685.t1, P_purpureum_CCMP1328_KAA8496403.1, C_merolae_10DT_g2711.t1, C_merolae_GT_g2691.t1, C_merolae_10D_XP_005538376.1, CmerSOOS_G3948.1, C_yangmingshanensis_KAF6004647.1, C_yangmingshanensis_KAF6…	Ulva_mutabilis_WT_g2231.t1, P_purpureum_UTEX161_g6407.t1, P_purpureum_2013_g218.t1, P_purpureum_CCMP1328_KAA8495537.1, C_crispus_XP_005718776.1, K_alvarezii_kp_g10416.t1, A_taxiformis_Guam_g524.t1, A_taxiformis_SC_g7025.t1, A_taxiformis_Cali_g3296.t1, A_taxiformis_Cali_g9683.t1, A_taxiformis_Cali_g7798.t1, A_taxiformis_SC_g2741.t1, Grac_chorda_PXF49774.1, G_lemaneiformis_981_g5979.t1, Grac_verm_g…				A_taxiformis_Cali_g5349.t1	GO:0000786,GO:0003677,GO:0030527,GO:0046982	null	IPR002119,IPR009072,IPR007125,IPR032454,IPR002119,IPR009072	K11251,K11251
OG0000123	N0	n13	0.5	Non-Terminal	GsulphAz2_G2453.90, GsulpYNP55871_G225.1, GsulphAz2_G2451.90, GsulphAz2_G308.42, GsulpYNP55871_G2427.1, GsulpMtSh_G277.1, G_sulphuraria_UTEX2919_g2517.t1, GsulphAz2_G2441.90, G_sulphuraria_UTEX2919_g2858.t1, GsulpMtSh_G1844.1, GsulphAz2_G2447.90, GsulpYNP55871_G226.1, Gsulp5572_G292.1, Gsulp5572_G963.1, G_phlegrea_Soos_g4360.1, N_yezoensis_RZ_g6266.t1, Por_umbilicalis_OSX74765.1, P_purpureum_2013…	Gsulp5572_G289.1, Gsulp5572_G951.1, G_phlegrea_Soos_g4384.1, Chloro_primus_CCMP1205_QDZ22000.1, Ulva_prolifera_Qingdaoensis_g8116.t1, Ulva_mutabilis_WT_g5592.t1, Ulva_mutabilis_WT_g5591.t1, O_tauri_RCC4221_CEF97028.1, O_tauri_RCC4221_CEG01836.1, O_tauri_RCC4221_CEG00572.1, O_tauri_RCC4221_CEG00713.1, O_tauri_RCC4221_CEG00685.1, O_tauri_RCC4221_CEF98479.1, O_tauri_RCC4221_CEG01668.1, Chloro_primus…				A_taxiformis_Cali_g5409.t1	GO:0005985,GO:0009409,GO:0009570,GO:0009735,GO:0009773,GO:0010319,GO:0016311,GO:0030388,GO:0042132,GO:0048046	EC:3.1.3.23,EC:3.1.3.11	IPR028343,IPR033391,IPR028343,IPR000146,IPR044015,IPR000146,IPR020548,IPR000146,IPR000146	K03841,K03841
OG0000129	N0	n34	0.5	Non-Terminal	A_taxiformis_SC_g10629.t1, A_taxiformis_SC_g10632.t1, G_lemaneiformis_981_g3874.t1, G_lemaneiformis_981_g9784.t1, A_taxiformis_Cali_g900.t1, A_taxiformis_Guam_g2163.t1, C_crispus_XP_005719400.1, K_alvarezii_kp_g1049.t1, K_alvarezii_kp_g4527.t1, Grac_chorda_PXF45033.1, Por_umbilicalis_OSX72303.1, P_purpureum_2013_g99.t1, P_purpureum_CCMP1328_KAA8499694.1, P_purpureum_UTEX161_g5638.t1, Por_umbilica…	Ulva_mutabilis_WT_g2317.t1, Ulva_prolifera_Qingdaoensis_g4279.t1, Chloro_primus_CCMP1205_QDZ22843.1, O_tauri_RCC4221_CAL53160.1, O_tauri_RCC4221_CEG00287.1, P_purpureum_2013_g7112.t1, P_purpureum_UTEX161_g2739.t1, P_purpureum_CCMP1328_KAA8491279.1, N_yezoensis_RZ_g3243.t1, Por_umbilicalis_OSX77425.1, A_taxiformis_Cali_g4021.t1, A_taxiformis_SC_g178.t1, A_taxiformis_Guam_g2856.t1, A_taxiformis_Gua…				A_taxiformis_Cali_g5498.t1	GO:0003677,GO:0003700,GO:0006355	null	IPR006447,IPR017930,IPR044841,IPR017930,IPR009057	null
OG0000137	N0	n0	0.5	Non-Terminal	O_tauri_RCC4221_CEG01128.1, C_paradoxa_CCMP329_g2138.t1, C_paradoxa_CCMP329_g9787.t1, Ulva_mutabilis_WT_g7681.t1, Ulva_prolifera_Qingdaoensis_g8559.t1, O_tauri_RCC4221_CEF99281.1, Chloro_primus_CCMP1205_QDZ22100.1, Chloro_primus_CCMP1205_QDZ26012.1, Chloro_primus_CCMP1205_QDZ23660.1, P_purpureum_2013_g1480.t1, P_purpureum_CCMP1328_KAA8492550.1, P_purpureum_UTEX161_g2349.t1, C_merolae_10DT_g2524.t…	C_merolae_10DT_g2210.t1, C_merolae_GT_g2168.t1, C_merolae_10D_XP_005536123.1, C_yangmingshanensis_KAF6001524.1, CmerSOOS_G946.1, A_taxiformis_SC_g4535.t1, Chloro_primus_CCMP1205_QDZ21687.1, O_tauri_RCC4221_CAL54679.1, Ulva_mutabilis_WT_g644.t1, Ulva_prolifera_Qingdaoensis_g3245.t1, Ulva_mutabilis_WT_g4399.t1, Chloro_primus_CCMP1205_QDZ20163.1, Ulva_prolifera_Qingdaoensis_g4772.t1, A_taxiformis_Gu…				A_taxiformis_Cali_g55.t1	GO:0002181,GO:0003924,GO:0005525,GO:0005829,GO:0005844,GO:0010494,GO:0016604,GO:0019003,GO:0032550,GO:0042802,GO:1903833	EC:3.6.1	IPR006073,IPR031662,IPR012675,IPR005225,IPR004095,IPR006073,IPR045001,IPR006074,IPR004095,IPR031167,IPR045001,IPR027417,IPR012676	K02156,K06944,K02156
OG0000206	N0	n0	0.5	Non-Terminal	C_merolae_10DT_g1315.t1, C_merolae_10D_XP_005538893.1, C_merolae_GT_g1394.t1, C_yangmingshanensis_KAF6003228.1, CmerSOOS_G2676.1, A_taxiformis_Guam_g6581.t1, Chloro_primus_CCMP1205_QDZ19564.1, O_tauri_RCC4221_CEF98327.1, G_phlegrea_Soos_g402.1, G_sulphuraria_UTEX2919_g1638.t1, C_caldarium_UTEX2393_g2640.t1, GsulphAz2_G723.1, GsulpYNP55871_G759.7, GsulpMtSh_G646.1, GsulpMtSh_G207.1, C_caldarium_UT…	O_tauri_RCC4221_CEG00433.1, C_yangmingshanensis_KAF6002957.1, CmerSOOS_G2463.1, C_merolae_10D_XP_005537000.1, C_merolae_GT_g2823.t1, C_paradoxa_CCMP329_g8276.t1, Ulva_mutabilis_WT_g3797.t1, Ulva_prolifera_Qingdaoensis_g1616.t1, Chloro_primus_CCMP1205_QDZ20358.1, G_lemaneiformis_981_g10883.t1, C_crispus_XP_005716867.1, A_taxiformis_SC_g6865.t1, A_taxiformis_Cali_g807.t1, A_taxiformis_Guam_g5102.t1…				A_taxiformis_Cali_g5557.t1	GO:0016787	EC:3	IPR023198,IPR006439,IPR041492,IPR023214,IPR044999,IPR036412	null
OG0000235	N0	n0	0.5	Non-Terminal	GsulpMS1_G5193.1, Gsulp002_G5656.1, G_phlegrea_Soos_g3055.1, G_phlegrea_Soos_g3927.1, C_merolae_10DT_g2928.t1, C_merolae_GT_g2942.t1, C_merolae_10D_XP_005539056.1, C_yangmingshanensis_KAF6003409.1, CmerSOOS_G2849.1, P_purpureum_2013_g1503.t1, P_purpureum_UTEX161_g1447.t1, P_purpureum_CCMP1328_KAA8495207.1, P_purpureum_CCMP1328_KAA8498092.1, K_alvarezii_kp_g6042.t1, G_lemaneiformis_981_g10087.t1, …	G_sulphuraria_074W_XP_005708069.1, G_sulphuraria_074W_XP_005708068.1, GsulpMS1_G3575.1, Gsulp5572_G6208.1, O_tauri_RCC4221_CEG00764.1, Chloro_primus_CCMP1205_QDZ17740.1, Ulva_prolifera_Qingdaoensis_g7563.t1, Ulva_prolifera_Qingdaoensis_g7561.t1, Ulva_prolifera_Qingdaoensis_g7562.t1, Ulva_mutabilis_WT_g4133.t1, Ulva_mutabilis_WT_g4134.t1, Ulva_mutabilis_WT_g4411.t1, Ulva_mutabilis_WT_g4132.t1, Ulv…				A_taxiformis_Cali_g556.t1	null	null	IPR003111,IPR046336,IPR003111,IPR015947	null
OG0000317	N0	n1	0.5	Non-Terminal	G_sulphuraria_074W_XP_005706233.1, GsulpMS1_G5493.1, GsulpRT22_G5419.1, Gsulp5572_G4278.1, Gsulp002_G3822.1, GsulpMtSh_G1090.1, GsulpMtSh_G3621.1, C_caldarium_UTEX2393_g1837.t1, C_caldarium_UTEX2393_g474.t1, G_sulphuraria_UTEX2919_g4119.t1, G_sulphuraria_UTEX2919_g1673.t1, G_sulphuraria_UTEX2919_g3519.t1, N_yezoensis_RZ_g2980.t1, Por_umbilicalis_OSX68593.1, P_purpureum_2013_g5544.t1, P_purpureum_…	G_sulphuraria_074W_XP_005706234.1, GsulpMS1_G5512.1, GsulpRT22_G5431.1, G_phlegrea_Soos_g3026.1, C_yangmingshanensis_KAF6001113.1, CmerSOOS_G1571.1, C_merolae_10DT_g1190.t1, C_merolae_GT_g1259.t1, C_merolae_10D_XP_005538732.1, Chloro_primus_CCMP1205_QDZ22316.1, Ulva_mutabilis_WT_g5913.t1, Ulva_prolifera_Qingdaoensis_g5091.t1, O_tauri_RCC4221_CEF98931.1, C_crispus_YP_007627319.1, Grac_domingensis_…				A_taxiformis_Cali_g5564.t1	GO:0000775,GO:0001525,GO:0004722,GO:0005521,GO:0005730,GO:0005739,GO:0005813,GO:0005829,GO:0005886,GO:0006357,GO:0006468,GO:0006470,GO:0007017,GO:0007346,GO:0007420,GO:0010569,GO:0019901,GO:0021952,GO:0030289,GO:0030513,GO:0042752,GO:0044877,GO:0045879,GO:0047485,GO:0048264,GO:0051321,GO:0071347,GO:0072357,GO:2000112	EC:3.1.3.16	IPR006186,IPR029052,IPR004843,IPR006186,IPR029052	K15423,K15423
OG0000351	N0	n0	0.5	Non-Terminal	G_phlegrea_Soos_g670.1, N_yezoensis_RZ_g6800.t1, Por_umbilicalis_OSX68535.1, A_taxiformis_Cali_g5482.t1, A_taxiformis_Guam_g11905.t1, A_taxiformis_SC_g7445.t1, A_taxiformis_SC_g10203.t1, Grac_chorda_PXF40323.1, Grac_verm_g768.t1, Grac_domingensis_KAI0560915.1, Grac_domingensis_KAI0560916.1, Grac_domingensis_KAI0561461.1, K_alvarezii_kp_g2747.t1, K_alvarezii_kp_g11804.t1, C_crispus_XP_005713643.1,…	P_purpureum_2013_g2393.t1, P_purpureum_CCMP1328_KAA8496096.1, P_purpureum_UTEX161_g394.t1, GsulpSAG21_G4553.1, GsulpMS1_G6369.1, GsulpRT22_G5661.1, G_sulphuraria_074W_XP_005707859.1, G_sulphuraria_074W_XP_005707858.1, G_sulphuraria_074W_XP_005707860.1, GsulpMS1_G6374.1, GsulpRT22_G5665.1, Gsulp002_G4978.1, G_phlegrea_Soos_g667.1, O_tauri_RCC4221_CEF98268.1, Chloro_primus_CCMP1205_QDZ22280.1, Ulva…				A_taxiformis_Cali_g5596.t1	GO:0004674,GO:0005524,GO:0006468	EC:2.7.1	IPR000719,IPR008271,IPR017441,IPR000719,IPR001849,IPR045270,IPR011009	K04456,K13303,K04456,K13303
OG0000403	N0	n0	0.5	Non-Terminal	C_merolae_10DT_g548.t1, C_merolae_GT_g2096.t1, C_merolae_10D_XP_005535106.1, CmerSOOS_G768.1, C_yangmingshanensis_KAF6000464.1, C_yangmingshanensis_KAF6000465.1, Grac_chorda_PXF48128.1, G_lemaneiformis_981_g5147.t1, Grac_domingensis_KAI0557293.1, Grac_verm_g1410.t1, A_taxiformis_Cali_g7213.t1, C_crispus_XP_005713727.1, A_taxiformis_Cali_g2386.t1, A_taxiformis_Guam_g684.t1, A_taxiformis_SC_g1382.t…	O_tauri_RCC4221_CEG02178.1, P_purpureum_CCMP1328_KAA8495014.1, P_purpureum_UTEX161_g1501.t1, P_purpureum_2013_g3408.t1, Por_umbilicalis_OSX69053.1, C_paradoxa_CCMP329_g5498.t1, N_yezoensis_RZ_g3628.t1, Grac_chorda_PXF46906.1, G_lemaneiformis_981_g2578.t1, C_crispus_XP_005714060.1, Grac_verm_g3637.t1, Grac_domingensis_KAI0560352.1, A_taxiformis_Cali_g1081.t1, A_taxiformis_Guam_g6969.t1, A_taxiform…				A_taxiformis_Cali_g5602.t1	GO:0003676,GO:0004386,GO:0005524	null	IPR001650,IPR027417,IPR011545,IPR007502,IPR027417,IPR002464,IPR014001,IPR001650,IPR027417	K14780
OG0000422	N0	n0	0.5	Non-Terminal	C_merolae_10DT_g738.t1, C_merolae_GT_g3.t1, C_merolae_10D_XP_005535713.1, CmerSOOS_G4077.1, C_yangmingshanensis_KAF6005526.1, C_yangmingshanensis_KAF6005527.1, C_paradoxa_CCMP329_g4868.t1, Grac_chorda_PXF45631.1, G_lemaneiformis_981_g1728.t1, Grac_domingensis_KAI0559394.1, Grac_domingensis_KAI0563430.1, Ulva_prolifera_Qingdaoensis_g3791.t1, Ulva_mutabilis_WT_g5481.t1, C_crispus_XP_005716864.1, K_…	P_purpureum_2013_g3214.t1, P_purpureum_CCMP1328_KAA8496062.1, P_purpureum_UTEX161_g5453.t1, A_taxiformis_Guam_g12333.t1, Grac_chorda_PXF40208.1, G_lemaneiformis_981_g2737.t1, G_lemaneiformis_981_g8477.t1, Grac_chorda_PXF48275.1, Grac_domingensis_KAI0565335.1, Grac_verm_g3956.t1, K_alvarezii_kp_g516.t1, C_crispus_XP_005718713.1, A_taxiformis_Cali_g1456.t1, A_taxiformis_Guam_g2218.t1, A_taxiformis_…				A_taxiformis_Cali_g5617.t1	GO:0004176,GO:0004252,GO:0005759,GO:0009368,GO:0051603	EC:3.4.21	IPR001907,IPR023562,IPR023562,IPR033135,IPR018215,IPR001907,IPR001907,IPR029045	K01358,K01358
OG0000423	N0	n0	0.5	Non-Terminal	O_tauri_RCC4221_CEF98308.1, P_purpureum_CCMP1328_KAA8499196.1, P_purpureum_2013_g3041.t1, P_purpureum_UTEX161_g7118.t1, C_yangmingshanensis_KAF6000552.1, CmerSOOS_G1102.1, C_merolae_10DT_g1515.t1, C_merolae_GT_g1611.t1, C_merolae_10D_XP_005535190.1, Grac_chorda_PXF44525.1, G_lemaneiformis_981_g2248.t1, Grac_domingensis_KAI0566040.1, Grac_verm_g3455.t1, C_crispus_XP_005709846.1, K_alvarezii_kp_g34…	G_lemaneiformis_981_g9975.t1, C_paradoxa_CCMP329_g11225.t1, Ulva_mutabilis_WT_g2670.t1, Ulva_prolifera_Qingdaoensis_g6448.t1, Chloro_primus_CCMP1205_QDZ19787.1, O_tauri_RCC4221_CEF98263.1, Grac_chorda_PXF47933.1, G_lemaneiformis_981_g2498.t1, Grac_verm_g1551.t1, Grac_domingensis_KAI0562767.1, Grac_domingensis_KAI0563494.1, A_taxiformis_Cali_g980.t1, A_taxiformis_Guam_g3121.t1, A_taxiformis_SC_g3.…				A_taxiformis_Cali_g5618.t1	GO:0005524,GO:0005778,GO:0005829,GO:0007417,GO:0007422,GO:0008022,GO:0015833,GO:0016558,GO:0016887,GO:0017038,GO:0021782,GO:0044703,GO:0044877,GO:0048137,GO:0060152	EC:3.6.1	IPR027417,IPR003959,IPR027417,IPR025653,IPR003960,IPR027417,IPR027417	K05093,K13338,K05093,K13338
OG0000457	N0	n0	0.5	Non-Terminal	Gsulp002_G623.1, G_phlegrea_Soos_g1222.1, P_purpureum_UTEX161_g3282.t1, P_purpureum_CCMP1328_KAA8497509.1, P_purpureum_2013_g6358.t1, P_purpureum_2013_g6157.t1, Chloro_primus_CCMP1205_QDZ18111.1, A_taxiformis_Guam_g11622.t1, O_tauri_RCC4221_CEF98107.1, Ulva_mutabilis_WT_g1551.t1, Ulva_prolifera_Qingdaoensis_g7674.t1, A_taxiformis_Cali_g1053.t1, A_taxiformis_Guam_g841.t1, A_taxiformis_SC_g5661.t1,…	G_phlegrea_Soos_g1221.1, Gsulp002_G620.1, GsulpSAG21_G1611.1, GsulpMS1_G934.1, GsulpRT22_G1927.1, GsulpSAG21_G1602.1, Gsulp5572_G650.1, GsulpYNP55871_G1289.1, GsulpMtSh_G1592.1, C_caldarium_UTEX2393_g1593.t1, G_sulphuraria_UTEX2919_g982.t1, G_sulphuraria_UTEX2919_g4787.t1, GsulpMtSh_G1594.1, GsulphAz2_G1532.76, C_yangmingshanensis_KAF6001111.1, CmerSOOS_G1566.1, C_merolae_10DT_g1189.t1, C_merolae…				A_taxiformis_Cali_g570.t1	GO:0005524,GO:0005634,GO:0005737,GO:0008540,GO:0016887,GO:0036402,GO:0043161	EC:3.6.1,EC:5.6.1.5	IPR027417,IPR041569,IPR005937,IPR032501,IPR012340,IPR003959,IPR035261,IPR003960,IPR027417	K03066,K03066
OG0000492	N0	n0	0.5	Non-Terminal	GsulphAz2_G1022.1, G_sulphuraria_074W_XP_005705880.1, GsulpMS1_G1310.1, GsulpRT22_G1231.1, Gsulp5572_G756.1, G_phlegrea_Soos_g837.1, P_purpureum_2013_g6323.t1, P_purpureum_CCMP1328_KAA8492012.1, Chloro_primus_CCMP1205_QDZ23332.1, C_paradoxa_CCMP329_g7491.t1, Ulva_mutabilis_WT_g3184.t1, Ulva_prolifera_Qingdaoensis_g5459.t1, Chloro_primus_CCMP1205_QDZ25563.1, Por_umbilicalis_OSX72652.1, C_crispus_X…	GsulphAz2_G1035.1, C_caldarium_UTEX2393_g3419.t1, GsulphAz2_G1029.1, GsulpYNP55871_G2820.1, Gsulp5572_G760.1, GsulpMS1_G1319.1, G_sulphuraria_074W_XP_005705884.1, G_sulphuraria_074W_XP_005705883.1, Gsulp002_G310.1, GsulphAz2_G1030.1, G_phlegrea_Soos_g841.1, P_purpureum_2013_g4633.t1, P_purpureum_CCMP1328_KAA8491451.1, P_purpureum_UTEX161_g3643.t1, C_paradoxa_CCMP329_g9873.t1, O_tauri_RCC4221_CEF9…				A_taxiformis_Cali_g571.t1	GO:0000001,GO:0004596,GO:0005634,GO:0005829,GO:0006325,GO:0016573,GO:0017196,GO:0030433,GO:0031416,GO:0032956,GO:0043524	EC:2.3.1	IPR000182,IPR000182,IPR016181	K17972
OG0000539	N0	n1	0.5	Non-Terminal	A_taxiformis_Cali_g158.t1, Grac_domingensis_KAI0566921.1, Grac_chorda_PXF48724.1, Grac_verm_g2739.t1, P_purpureum_2013_g5914.t1, P_purpureum_CCMP1328_KAA8491198.1, P_purpureum_UTEX161_g5624.t1, G_phlegrea_Soos_g2604.1, G_sulphuraria_074W_XP_005702559.1, GsulpMS1_G1661.1, GsulpRT22_G1331.1, Gsulp5572_G1079.1, Gsulp002_G1687.1, GsulpSAG21_G3437.1, GsulphAz2_G1906.82, GsulpYNP55871_G2528.1, G_sulphu…	C_paradoxa_CCMP329_g10078.t1, C_crispus_YP_007627460.1, Por_umbilicalis_ASN78691.1, GsulpYNP55871_G4013.4, GsulpYNP55871_G4062.4, G_sulphuraria_074W_XP_005702551.1, GsulpRT22_G576.1, GsulpRT22_G870.1, GsulpRT22_G2683.1, GsulpMS1_G2744.1, P_purpureum_2013_g2765.t1, P_purpureum_UTEX161_g379.t1, P_purpureum_CCMP1328_KAA8496113.1, Chloro_primus_CCMP1205_QDZ22916.1, N_yezoensis_RZ_g5407.t1, Por_umbili…				A_taxiformis_Cali_g5716.t1	GO:0005634,GO:0005737,GO:0030424,GO:0030425,GO:0043025,GO:0044703,GO:0060378,GO:0097730,GO:1902093	null	IPR036691,IPR036691,IPR036691	K01106,K01106
OG0000563	N0	n0	0.5	Non-Terminal	O_tauri_RCC4221_CEF98723.1, Ulva_mutabilis_WT_g2167.t1, C_merolae_10DT_g3043.t1, C_merolae_GT_g3061.t1, C_yangmingshanensis_KAF6004119.1, C_merolae_10D_XP_005537618.1, Chloro_primus_CCMP1205_QDZ23536.1, Chloro_primus_CCMP1205_QDZ18601.1, K_alvarezii_kp_g1349.t1, K_alvarezii_kp_g7354.t1, Grac_chorda_PXF45485.1, G_lemaneiformis_981_g676.t1, Grac_domingensis_KAI0563100.1, Grac_verm_g2231.t1, A_taxif…	G_phlegrea_Soos_g1359.1, Gsulp002_G3063.1, G_sulphuraria_074W_XP_005704416.1, GsulpMS1_G4595.1, GsulpRT22_G2996.1, GsulpSAG21_G3084.1, Gsulp5572_G2121.1, GsulpYNP55871_G3014.3, GsulphAz2_G2535.91, GsulpMtSh_G1306.1, C_caldarium_UTEX2393_g3189.t1, G_sulphuraria_UTEX2919_g1072.t1, P_purpureum_CCMP1328_KAA8491511.1, P_purpureum_UTEX161_g1127.t1, P_purpureum_2013_g3094.t1, C_yangmingshanensis_KAF6001…				A_taxiformis_Cali_g5746.t1	null	null	IPR013766,IPR036249	K03671,K03671
OG0000577	N0	n0	0.5	Non-Terminal	G_phlegrea_Soos_g4765.1, G_sulphuraria_074W_XP_005709007.1, GsulpMS1_G6811.1, GsulpRT22_G6427.1, Gsulp002_G5462.1, GsulpYNP55871_G2591.1, GsulphAz2_G4052.110, GsulpMtSh_G4885.1, Gsulp5572_G5169.1, GsulpSAG21_G4203.1, C_yangmingshanensis_KAF6003850.1, CmerSOOS_G2940.1, C_merolae_GT_g2451.t1, C_merolae_10DT_g2411.t1, C_merolae_10D_XP_005537832.1, N_yezoensis_RZ_g3605.t1, Por_umbilicalis_OSX75331.1,…	Ulva_mutabilis_WT_g5770.t1, Ulva_prolifera_Qingdaoensis_g7567.t1, G_phlegrea_Soos_g368.1, Gsulp002_G1483.1, GsulpSAG21_G2208.1, G_sulphuraria_074W_XP_005704917.1, GsulpMS1_G2315.1, GsulpRT22_G3046.1, Gsulp5572_G2279.1, GsulphAz2_G1812.81, GsulpYNP55871_G1019.1, GsulpMtSh_G1428.1, G_sulphuraria_UTEX2919_g2293.t1, G_sulphuraria_UTEX2919_g3941.t1, P_purpureum_2013_g1000.t1, P_purpureum_UTEX161_g5209…				A_taxiformis_Cali_g5969.t1	GO:0000388,GO:0003676,GO:0003724,GO:0005524,GO:0005654,GO:0005682,GO:0005730,GO:0005829,GO:0009506,GO:0010228,GO:0016020,GO:0016887,GO:0042802,GO:0046540,GO:0071013,GO:0071014	EC:3.6.1,EC:3.6.4.13	IPR035892,IPR027417,IPR027417,IPR041094,IPR011545,IPR027417,IPR027417,IPR036388,IPR004179,IPR001650,IPR004179,IPR036388,IPR014001,IPR001650,IPR027417,IPR027417,IPR036390,IPR027417,IPR014756,IPR036390,IPR027417	K12854,K12854
OG0000644	N0	n0	0.5	Non-Terminal	C_crispus_XP_005714964.1, Grac_chorda_PXF41202.1, G_phlegrea_Soos_g3146.1, G_sulphuraria_074W_XP_005707258.1, GsulpRT22_G4781.1, GsulpMS1_G3741.1, GsulpMtSh_G2439.1, GsulpYNP55871_G2323.1, GsulphAz2_G1417.74, Gsulp002_G3255.1, Gsulp5572_G4002.1, Por_umbilicalis_OSX71950.1, C_merolae_10D_XP_005537916.1, CmerSOOS_G3461.1, P_purpureum_CCMP1328_KAA8498726.1, P_purpureum_2013_g1539.t1, P_purpureum_UTE…	C_paradoxa_CCMP329_g2219.t1, Chloro_primus_CCMP1205_QDZ21912.1, Chloro_primus_CCMP1205_QDZ23856.1, O_tauri_RCC4221_CEF97259.1, O_tauri_RCC4221_CEG00871.1, O_tauri_RCC4221_CEG00099.1, Por_umbilicalis_OSX71275.1, A_taxiformis_Cali_g4023.t1, A_taxiformis_SC_g176.t1, A_taxiformis_Guam_g2854.t1, Grac_chorda_PXF39702.1, G_lemaneiformis_981_g151.t1, Grac_domingensis_KAI0567251.1, Grac_verm_g2573.t1, G_p…				A_taxiformis_Cali_g6013.t1	GO:0004672,GO:0005524,GO:0006468,GO:0006995,GO:0009414,GO:0009644,GO:0010114,GO:0010287,GO:0050821,GO:0080177,GO:0080183,GO:1902171	EC:2.7.1	IPR004147,IPR000719,IPR011009	K08869
OG0000657	N0	n1	0.5	Non-Terminal	O_tauri_RCC4221_CEG01226.1, Chloro_primus_CCMP1205_QDZ19647.1, Ulva_mutabilis_WT_g7049.t1, Grac_verm_g4170.t1, Grac_chorda_PXF46878.1, G_lemaneiformis_981_g6605.t1, K_alvarezii_kp_g7166.t1, A_taxiformis_Cali_g2114.t1, A_taxiformis_Guam_g6050.t1, A_taxiformis_SC_g6480.t1, P_purpureum_2013_g686.t1, P_purpureum_CCMP1328_KAA8493936.1, P_purpureum_UTEX161_g2376.t1, N_yezoensis_RZ_g1362.t1, Por_umbilic…	C_merolae_10DT_g955.t1, C_merolae_10D_XP_005536676.1, C_merolae_GT_g1051.t1, C_yangmingshanensis_KAF6002328.1, CmerSOOS_G2291.1, P_purpureum_2013_g7023.t1, P_purpureum_UTEX161_g6077.t1, P_purpureum_CCMP1328_KAA8490850.1, Ulva_mutabilis_WT_g3444.t1, Ulva_prolifera_Qingdaoensis_g3142.t1, C_crispus_XP_005713343.1, A_taxiformis_Cali_g1064.t1, A_taxiformis_SC_g5674.t1, Grac_verm_g205.t1, Grac_chorda_P…				A_taxiformis_Cali_g6045.t1	GO:0004674,GO:0005524,GO:0006468	EC:2.7.1	IPR000719,IPR017441,IPR000961,IPR000719,IPR045270,IPR011009	K04456,K13303,K04456,K13303
OG0000677	N0	n6	0.5	Non-Terminal	Ulva_mutabilis_WT_g1729.t1, Ulva_prolifera_Qingdaoensis_g1714.t1, O_tauri_RCC4221_CAL52817.1, Chloro_primus_CCMP1205_QDZ23903.1, C_paradoxa_CCMP329_g2228.t1, N_yezoensis_RZ_g3334.t1, Por_umbilicalis_OSX75128.1, P_purpureum_UTEX161_g6082.t1, P_purpureum_2013_g6524.t1, P_purpureum_CCMP1328_KAA8490856.1, K_alvarezii_kp_g4.t1, K_alvarezii_kp_g3673.t1, Grac_chorda_PXF39700.1, G_lemaneiformis_981_g153.…	C_paradoxa_CCMP329_g8616.t1, Ulva_mutabilis_WT_g4322.t1, Ulva_prolifera_Qingdaoensis_g5134.t1, Chloro_primus_CCMP1205_QDZ24974.1, O_tauri_RCC4221_CEG00962.1, P_purpureum_2013_g5008.t1, P_purpureum_CCMP1328_KAA8494333.1, P_purpureum_UTEX161_g434.t1, N_yezoensis_RZ_g3633.t1, Por_umbilicalis_OSX71544.1, Grac_chorda_PXF44711.1, G_lemaneiformis_981_g5005.t1, Grac_domingensis_KAI0564940.1, Grac_verm_g2…				A_taxiformis_Cali_g6064.t1	GO:0000723,GO:0003676,GO:0004386,GO:0005524,GO:0005739,GO:0009555,GO:0010569,GO:0016818,GO:0034645,GO:0036297,GO:0043007,GO:0045910,GO:0048364,GO:0060249,GO:0070716	EC:3.6.1	IPR006555,IPR038167,IPR027417,IPR045028	K11136
OG0000766	N0	n2	0.5	Non-Terminal	Por_umbilicalis_OSX71787.1, Grac_chorda_PXF49056.1, C_crispus_XP_005711752.1, A_taxiformis_Cali_g48.t1, A_taxiformis_Guam_g3790.t1, P_purpureum_2013_g6936.t1, P_purpureum_CCMP1328_KAA8499936.1, P_purpureum_UTEX161_g3168.t1, C_yangmingshanensis_KAF6003296.1, C_merolae_10DT_g1508.t1, C_merolae_10D_XP_005538955.1, C_merolae_GT_g1594.t1, Chloro_primus_CCMP1205_QDZ22929.1, O_tauri_RCC4221_CAL53949.1, …	Chloro_primus_CCMP1205_QDZ23043.1, C_crispus_XP_005717166.1, C_crispus_XP_005714587.1, C_crispus_XP_005718610.1, C_merolae_10D_XP_005538889.1, C_yangmingshanensis_KAF6003223.1, CmerSOOS_G2709.1, G_phlegrea_Soos_g4455.1, Gsulp5572_G2387.1, Gsulp5572_G4430.1, GsulpSAG21_G3777.1, G_sulphuraria_074W_XP_005708495.1, GsulpMS1_G5033.1, GsulpRT22_G4588.1, Gsulp002_G1803.1, Gsulp002_G5164.1, GsulpMtSh_G47…				A_taxiformis_Cali_g6082.t1	GO:0000122,GO:0000387,GO:0005102,GO:0005654,GO:0005829,GO:0007476,GO:0010629,GO:0010633,GO:0010719,GO:0030277,GO:0030512,GO:0032797,GO:0048731,GO:0050680,GO:0060394,GO:1903845,GO:2000026,GO:2000113	null	IPR001680,IPR015943,IPR001680,IPR001680,IPR036322	K13137,K13137
										A_taxiformis_Cali_g6273.t1	GO:0000122,GO:0000228,GO:0000785,GO:0000978,GO:0003682,GO:0010629,GO:0061629,GO:2000113,GO:2000879	null	IPR008422,IPR001356,IPR001356,IPR009057	K21543
										A_taxiformis_Cali_g6305.t1	GO:0001650,GO:0003677,GO:0004519,GO:0005743,GO:0006281,GO:0008270	EC:3.1	IPR005135,IPR010666,IPR036691,IPR004808,IPR004808,IPR020847,IPR004808,IPR036691	K10772,K10772
										A_taxiformis_Cali_g6357.t1	GO:0000492,GO:0000812,GO:0001094,GO:0002119,GO:0003713,GO:0005524,GO:0005730,GO:0005829,GO:0006357,GO:0009507,GO:0010756,GO:0016363,GO:0016887,GO:0017025,GO:0031011,GO:0031929,GO:0032508,GO:0033202,GO:0035060,GO:0035267,GO:0042127,GO:0043138,GO:0043139,GO:0043486,GO:0043531,GO:0043967,GO:0043968,GO:0045088,GO:0045727,GO:0048507,GO:0051117,GO:0060420,GO:0061629,GO:0065008,GO:0070209,GO:0071339,GO:…	EC:3.6.1,EC:3.6.4.12	IPR041048,IPR027417,IPR042487,IPR010339,IPR037938,IPR027238,IPR027417	K04499,K04499
										A_taxiformis_Cali_g638.t1	GO:0003723	null	IPR000504,IPR012677,IPR012677,IPR000504,IPR000504,IPR035979,IPR035979	K03942,K14411,K03942,K14411
										A_taxiformis_Cali_g6440.t1	GO:0004672,GO:0005524,GO:0006468	EC:2.7.1	IPR027359,IPR000719,IPR008271,IPR000719,IPR011009	null
										A_taxiformis_Cali_g6500.t1	GO:0000786,GO:0003677,GO:0030527,GO:0046982	null	IPR002119,IPR009072,IPR032454,IPR007125,IPR002119,IPR032458,IPR002119,IPR009072	K11251,K11251
										A_taxiformis_Cali_g6537.t1	GO:0000922,GO:0003777,GO:0005524,GO:0007018,GO:0008017,GO:0033048,GO:0045839,GO:0051233,GO:0051494,GO:0060236,GO:1902845	null	IPR001752,IPR001752,IPR036961,IPR019821,IPR001752,IPR027417	K10398,K14400,K14400
										A_taxiformis_Cali_g6542.t1	GO:0035596,GO:0051539	EC:2.8.4	IPR023404,IPR007197,IPR013848,IPR038135,IPR007197,IPR007197,IPR013848	null
										A_taxiformis_Cali_g655.t1	GO:0004672,GO:0005524,GO:0006468	EC:2.7.1	IPR000719,IPR017441,IPR008271,IPR000719,IPR011009	K07198,K07198
										A_taxiformis_Cali_g6609.t1	GO:0000228,GO:0000294,GO:0000781,GO:0000785,GO:0000932,GO:0003682,GO:0003724,GO:0003729,GO:0005524,GO:0005654,GO:0005829,GO:0005844,GO:0005886,GO:0006281,GO:0006310,GO:0006449,GO:0008270,GO:0008298,GO:0009048,GO:0009506,GO:0009611,GO:0009863,GO:0009867,GO:0010182,GO:0016567,GO:0016887,GO:0019725,GO:0030466,GO:0030538,GO:0032201,GO:0032204,GO:0034660,GO:0035145,GO:0035194,GO:0042162,GO:0042742,GO:…	EC:3.6.1,EC:3.6.4.13	IPR027417,IPR040812,IPR041677,IPR041679,IPR018999,IPR027417,IPR006935,IPR045055,IPR014001,IPR041679,IPR040812,IPR018999,IPR027417	K14326,K14326
										A_taxiformis_Cali_g6624.t1	GO:0005524,GO:0016020,GO:0140359	EC:7	IPR013525,IPR043926,IPR003439,IPR027417,IPR003439,IPR027417	null
										A_taxiformis_Cali_g6627.t1	GO:0000381,GO:0003676,GO:0005524,GO:0007283,GO:0030532,GO:0044703	null	IPR004179,IPR041094,IPR027417,IPR027417,IPR011545,IPR036388,IPR035892,IPR027417,IPR004179,IPR001650,IPR011545,IPR027417,IPR036388,IPR001650,IPR014001,IPR014001,IPR027417,IPR027417,IPR027417,IPR036390,IPR027417,IPR036390	K12854,K12854
										A_taxiformis_Cali_g6629.t1	GO:0005654,GO:0005774,GO:0005789,GO:0005829,GO:0005886,GO:0010243,GO:0010499,GO:0010950,GO:0014070,GO:0019774,GO:0032504,GO:0043161,GO:0048046,GO:0061133	null	IPR029055,IPR001353,IPR035206,IPR016050,IPR023333,IPR035206,IPR029055	K02734,K08471,K12847,K18626,K12847,K02734
										A_taxiformis_Cali_g6652.t1	GO:0000176,GO:0000177,GO:0000467,GO:0005730,GO:0034475,GO:0071028,GO:0071035,GO:0071038,GO:0071039,GO:0071051	null	IPR001247,IPR027408,IPR015847,IPR036345,IPR020568	K12587,K12587
										A_taxiformis_Cali_g6658.t1	GO:0000122,GO:0002183,GO:0003724,GO:0003729,GO:0003743,GO:0005524,GO:0005634,GO:0005774,GO:0005829,GO:0005886,GO:0009505,GO:0009506,GO:0010494,GO:0010629,GO:0016281,GO:0016887,GO:0042802,GO:0046686,GO:1990904,GO:2000113	EC:3.6.1,EC:3.6.4.13	IPR011545,IPR001650,IPR027417,IPR027417,IPR014001,IPR001650,IPR014014,IPR027417	K03257,K03257
										A_taxiformis_Cali_g6706.t1	GO:0004674,GO:0005516,GO:0005524,GO:0005634,GO:0005739,GO:0005773,GO:0005829,GO:0005886,GO:0009410,GO:0009611,GO:0009636,GO:0009738,GO:0009753,GO:0042542,GO:0043622,GO:0046677,GO:0046777,GO:0071229,GO:1900064	EC:2.7.1	IPR000719,IPR008271,IPR017441,IPR000719,IPR011009	K04371,K11430,K13105,K19603,K20290,K20538,K22312,K04371,K11430,K19603,K20538,K13105
										A_taxiformis_Cali_g6725.t1	GO:0004674,GO:0005524,GO:0006468	EC:2.7.1	IPR000719,IPR017441,IPR008271,IPR000719,IPR045270,IPR011009	K04456,K13303,K04456,K13303
										A_taxiformis_Cali_g6744.t1	GO:0000281,GO:0005524,GO:0005654,GO:0007018,GO:0008017,GO:0008574,GO:0009506,GO:0009937,GO:0010215,GO:0010628,GO:0016887,GO:0030496,GO:0030705,GO:0042127,GO:0043565,GO:0045171,GO:0045893,GO:0051256,GO:0055028,GO:0099568,GO:2000112	EC:3.6.1,EC:5.6.1.3	IPR001752,IPR036961,IPR001752,IPR019821,IPR001752,IPR027417	K10395
										A_taxiformis_Cali_g68.t1	null	null	IPR006869	null
										A_taxiformis_Cali_g6877.t1	GO:0016116	null	IPR036188,IPR036188,IPR045892,IPR036188	K09516,K09516
										A_taxiformis_Cali_g6930.t1	GO:0003824	null	IPR005135,IPR013783,IPR036691,IPR036691	K01099,K20279,K20279,K01099
										A_taxiformis_Cali_g6951.t1	GO:0000786,GO:0003677,GO:0030527,GO:0046982	null	IPR002119,IPR032454,IPR009072,IPR007125,IPR002119,IPR032458,IPR002119,IPR009072	K11251,K11251
										A_taxiformis_Cali_g6959.t1	GO:0003723	null	IPR000504,IPR012677,IPR000504,IPR000504,IPR035979,IPR035979	K03942,K14411,K03942,K14411
										A_taxiformis_Cali_g6974.t1	GO:0005524,GO:0005618,GO:0005749,GO:0006099,GO:0016627,GO:0022900,GO:0046956,GO:0050660,GO:0050897	EC:1.3	IPR011281,IPR015939,IPR027477,IPR014006,IPR003953,IPR036188,IPR030664,IPR003952,IPR036188,IPR037099,IPR027477	K00234,K00234
										A_taxiformis_Cali_g7006.t1	GO:0003676,GO:0005524	null	IPR025696,IPR011545,IPR027417,IPR027417,IPR012961,IPR001650,IPR014001,IPR027417	K12599,K12599
										A_taxiformis_Cali_g714.t1	GO:0003924,GO:0005525	EC:3.6.1	IPR005225,IPR001806,IPR027417,IPR001806,IPR027417	K07874,K07874
										A_taxiformis_Cali_g7148.t1	GO:0003922,GO:0004070,GO:0004088,GO:0004151,GO:0005524,GO:0005739,GO:0006207,GO:0006355,GO:0006541,GO:0006979,GO:0008534,GO:0009314,GO:0016021,GO:0016363,GO:0016597,GO:0016607,GO:0032357,GO:0032991,GO:0033683,GO:0045984,GO:0046872,GO:1901291,GO:2000112	EC:6.3.5.5,EC:3.5.2.3,EC:2.1.3.2,EC:6.3.5.2,EC:3.2.2.23	IPR006130,IPR005483,IPR036901,IPR036897,IPR036901,IPR011607,IPR006132,IPR006131,IPR013815,IPR002082,IPR005479,IPR036914,IPR006130,IPR005479,IPR005479,IPR011761,IPR002082,IPR011607,IPR032466,IPR016185,IPR036897,IPR036901,IPR036914	K01954,K01955,K03660,K11540,K11541,K19656,K11541,K01955,K11540,K01954,K03660
										A_taxiformis_Cali_g7186.t1	GO:0000056,GO:0005524,GO:0005634,GO:0005737,GO:0006405,GO:0006611,GO:0015833,GO:0016887,GO:0030687,GO:0031152,GO:0031288,GO:0071166,GO:0098630	EC:3.6.1	IPR003439,IPR032781,IPR027417,IPR003439,IPR027417,IPR017871,IPR003439,IPR003439,IPR027417,IPR027417	K06185,K06185
										A_taxiformis_Cali_g7212.t1	GO:0004674,GO:0005516,GO:0005524,GO:0005634,GO:0005739,GO:0005773,GO:0005829,GO:0005886,GO:0009410,GO:0009611,GO:0009636,GO:0009738,GO:0009753,GO:0042542,GO:0043622,GO:0046677,GO:0046777,GO:0071229,GO:1900064	EC:2.7.1	IPR000719,IPR017441,IPR000719,IPR011009	K04371,K11430,K13105,K19603,K20290,K20538,K22312,K04371,K11430,K19603,K20538,K13105
										A_taxiformis_Cali_g7253.t1	GO:0003924,GO:0005525	EC:3.6.1	IPR006689,IPR027417,IPR006689,IPR027417	K07952
										A_taxiformis_Cali_g7277.t1	GO:0005524,GO:0005778,GO:0006635,GO:0015833,GO:0016558,GO:0016887,GO:0017038	EC:3.6.1	IPR027417,IPR015342,IPR003959,IPR027417,IPR025653,IPR003960,IPR027417,IPR009010,IPR027417	K13338,K13338
										A_taxiformis_Cali_g7278.t1	GO:0000462,GO:0003676,GO:0003724,GO:0005524,GO:0005730,GO:0017111	EC:3.6.1,EC:3.6.4.13	IPR007502,IPR001650,IPR027417,IPR011545,IPR027417,IPR011709,IPR002464,IPR001650,IPR014001,IPR027417	K12818,K14781,K17820,K17820,K12818
										A_taxiformis_Cali_g728.t1	null	null	IPR004000,IPR004000,IPR004000,IPR020902,IPR043129,IPR043129	K05692,K05692
										A_taxiformis_Cali_g7281.t1	GO:0004386	null	IPR027417,IPR027417,IPR007502,IPR001650,IPR002464,IPR014001,IPR001650,IPR027417	K14780
										A_taxiformis_Cali_g7334.t1	GO:0004070,GO:0004088,GO:0004151,GO:0005524,GO:0006207,GO:0006541,GO:0046872	EC:6.3.5.5,EC:3.5.2.3,EC:2.1.3.2	IPR005483,IPR011607,IPR005479,IPR006680,IPR036914,IPR013815,IPR005479,IPR002195,IPR005479,IPR011607,IPR011761,IPR011059,IPR036914,IPR032466	K11540,K11540
										A_taxiformis_Cali_g7335.t1	GO:0004070,GO:0004088,GO:0004151,GO:0005524,GO:0006207,GO:0006541,GO:0046872	EC:6.3.5.5,EC:3.5.2.3,EC:2.1.3.2	IPR005483,IPR005480,IPR036897,IPR005479,IPR005479,IPR005479,IPR011761,IPR036897,IPR016185	K11540,K11540
										A_taxiformis_Cali_g7362.t1	GO:0005524,GO:0005739,GO:0006777,GO:0006879,GO:0009555,GO:0009658,GO:0009941,GO:0010288,GO:0010380,GO:0016021,GO:0046686,GO:0048364,GO:0050790,GO:0051276,GO:0055085,GO:0140359	EC:7	IPR027417,IPR003439,IPR036640,IPR011527,IPR039421,IPR011527,IPR027417,IPR036640	K06147,K12531,K12531
										A_taxiformis_Cali_g740.t1	GO:0006457,GO:0051082	null	IPR001623,IPR002939,IPR001623,IPR036869,IPR018253,IPR001623,IPR001623,IPR008971,IPR036869,IPR008971	null
										A_taxiformis_Cali_g7419.t1	GO:0005524,GO:0005739,GO:0006777,GO:0006879,GO:0009555,GO:0009658,GO:0009941,GO:0010288,GO:0010380,GO:0046686,GO:0048364,GO:0050790,GO:0051276	null	IPR027417,IPR003439,IPR039421,IPR003439,IPR027417	K06147,K12531,K12531
										A_taxiformis_Cali_g742.t1	GO:0005930,GO:0006457,GO:0051082,GO:0097224	null	IPR002939,IPR008971,IPR008971	K09510
										A_taxiformis_Cali_g7421.t1	GO:0003684,GO:0005524,GO:0006298,GO:0030983,GO:0140664	null	IPR000432,IPR007695,IPR027417,IPR007696,IPR036678,IPR007860,IPR007861,IPR016151,IPR045076,IPR000432,IPR036187,IPR036678,IPR016151,IPR027417	K08736,K08736
										A_taxiformis_Cali_g7423.t1	GO:0000723,GO:0003676,GO:0004386,GO:0005524,GO:0005739,GO:0009555,GO:0010569,GO:0016818,GO:0034645,GO:0036297,GO:0043007,GO:0045910,GO:0048364,GO:0060249,GO:0070716	EC:3.6.1	IPR006555,IPR038167,IPR024954,IPR027417,IPR045028	K11136
										A_taxiformis_Cali_g7437.t1	GO:0004672,GO:0005524,GO:0006468	EC:2.7.1	IPR000719,IPR000719,IPR011009	K02208
										A_taxiformis_Cali_g7441.t1	GO:0005524,GO:0005887,GO:0009636,GO:0015698,GO:0016887,GO:0043225,GO:0046903,GO:0097254,GO:0098656,GO:0140359	EC:3.6.1,EC:7	IPR003439,IPR036640,IPR027417,IPR003439,IPR036640,IPR027417,IPR011527,IPR017871,IPR017871,IPR003439,IPR011527,IPR011527,IPR003439,IPR027417,IPR036640,IPR027417,IPR036640	K05665,K05665
										A_taxiformis_Cali_g7447.t1	GO:0001510,GO:0004497,GO:0005506,GO:0005634,GO:0007614,GO:0008168,GO:0016705,GO:0020037	EC:1.14,EC:2.1.1	IPR023267,IPR029063,IPR036396,IPR001678,IPR001128,IPR023267,IPR001678,IPR036396,IPR029063	K15335
										A_taxiformis_Cali_g7509.t1	GO:0000281,GO:0001909,GO:0002066,GO:0002576,GO:0002888,GO:0005628,GO:0005654,GO:0005829,GO:0005856,GO:0005934,GO:0005935,GO:0007009,GO:0007271,GO:0007274,GO:0007317,GO:0007412,GO:0007420,GO:0009416,GO:0010447,GO:0010807,GO:0016081,GO:0016188,GO:0016324,GO:0017075,GO:0019898,GO:0019901,GO:0019904,GO:0022615,GO:0030027,GO:0030073,GO:0030348,GO:0030707,GO:0031091,GO:0031333,GO:0031340,GO:0032229,GO:…	null	IPR043154,IPR027482,IPR001619,IPR043127,IPR001619,IPR036045	K14780,K15292,K15300,K15301,K15292
										A_taxiformis_Cali_g7518.t1	GO:0004672,GO:0005524,GO:0006468	EC:2.7.1	IPR000719,IPR008271,IPR000719,IPR011009	K08794,K17530,K08794
										A_taxiformis_Cali_g7527.t1	GO:0004672,GO:0005524,GO:0006468,GO:0006995,GO:0009414,GO:0009644,GO:0010114,GO:0010287,GO:0050821,GO:0080177,GO:0080183,GO:1902171	EC:2.7.1	IPR004147,IPR000719,IPR011009	K08869
										A_taxiformis_Cali_g7528.t1	GO:0000175,GO:0003723,GO:0004654,GO:0005618,GO:0005829,GO:0005886,GO:0006396,GO:0006402,GO:0009408,GO:0035438,GO:0042802,GO:0090503	EC:3.1.13,EC:3.1.15,EC:2.7.7.8	IPR027408,IPR012340,IPR001247,IPR027408,IPR012162,IPR012340,IPR036456,IPR020568,IPR036345,IPR036345	K00962,K00962
										A_taxiformis_Cali_g7541.t1	GO:0003924,GO:0005525	EC:3.6.1	IPR000795,IPR004161,IPR004160,IPR000795,IPR027417,IPR031157,IPR000795,IPR009001,IPR009000,IPR027417	K03231,K13199,K03231
										A_taxiformis_Cali_g7583.t1	GO:0003924,GO:0005525,GO:0005618,GO:0005829,GO:0005886,GO:0040007	EC:3.6.1	IPR000795,IPR000640,IPR000795,IPR041095,IPR005225,IPR014721,IPR027417,IPR005517,IPR031157,IPR000795,IPR009022,IPR035649,IPR035647,IPR035647,IPR027417,IPR020568,IPR009000	K02355
										A_taxiformis_Cali_g7594.t1	GO:0005524,GO:0005654,GO:0005829,GO:0005886,GO:0006298,GO:0006310,GO:0009555,GO:0015630,GO:0016887,GO:0032138,GO:0032300,GO:0036464,GO:0048316,GO:0140664,GO:1990904	EC:3.6.1	IPR013507,IPR036890,IPR014721,IPR038973,IPR038973,IPR020568,IPR036890	K10858,K10858
										A_taxiformis_Cali_g7620.t1	GO:0000785,GO:0001890,GO:0002698,GO:0004252,GO:0005576,GO:0005634,GO:0005758,GO:0005829,GO:0005856,GO:0006357,GO:0007283,GO:0007628,GO:0008630,GO:0009898,GO:0010822,GO:0016006,GO:0030163,GO:0030512,GO:0030514,GO:0030900,GO:0031012,GO:0034599,GO:0034605,GO:0035234,GO:0035458,GO:0035631,GO:0040014,GO:0040036,GO:0042802,GO:0044703,GO:0048666,GO:0050679,GO:0050687,GO:0060718,GO:0070207,GO:0071229,GO:…	EC:3.4.21	IPR001940,IPR001478,IPR036034,IPR009003,IPR036034	K08669,K08784,K08786,K08669
										A_taxiformis_Cali_g7622.t1	GO:0003676,GO:0005524	null	IPR027417,IPR001650,IPR032284,IPR027417,IPR011545,IPR014001,IPR001650,IPR027417,IPR027417	K10901,K10901
										A_taxiformis_Cali_g7653.t1	GO:0003723	null	IPR036612,IPR004088,IPR036612,IPR036612,IPR036612	K13210
										A_taxiformis_Cali_g7668.t1	GO:0000786,GO:0003677,GO:0030527,GO:0046982	null	IPR002119,IPR032454,IPR007125,IPR009072,IPR002119,IPR032458,IPR002119,IPR009072	K11251,K11251
										A_taxiformis_Cali_g7701.t1	GO:0005783,GO:0009651,GO:0030433,GO:0030968	null	IPR012913,IPR009011,IPR045149,IPR044865	K10088,K10088
										A_taxiformis_Cali_g7713.t1	GO:0000349,GO:0003676,GO:0004386,GO:0005524,GO:0008186,GO:0016887,GO:0034247	EC:3.6.1	IPR007502,IPR001650,IPR011709,IPR027417,IPR011545,IPR027417,IPR001650,IPR014001,IPR027417	K12813,K12814,K12814,K12813
										A_taxiformis_Cali_g7779.t1	GO:0005730,GO:0090307	null	IPR003121,IPR036885,IPR003121,IPR036885	K15223,K22381
										A_taxiformis_Cali_g779.t1	GO:0003677,GO:0003887,GO:0006261	EC:2.7.7.7	IPR002298,IPR020046,IPR001098,IPR020045,IPR036397,IPR002298,IPR019760,IPR020045,IPR036279,IPR043502,IPR029060,IPR012337	K02335,K02335
										A_taxiformis_Cali_g7793.t1	GO:0003677,GO:0006355	null	IPR008422,IPR001356,IPR001356,IPR009057	null
										A_taxiformis_Cali_g7798.t1	GO:0016491	EC:1	IPR015590,IPR016162,IPR016161	K00135,K00135
										A_taxiformis_Cali_g7826.t1	GO:0003682,GO:0005730,GO:0006281,GO:0006513,GO:0031625,GO:0035519,GO:0044314,GO:0051865,GO:0061631,GO:0070534,GO:0070936,GO:0070979,GO:0085020	EC:2.3.2.23	IPR016135,IPR000608,IPR023313,IPR000608,IPR000608,IPR016135	K13960,K13960
										A_taxiformis_Cali_g7840.t1	GO:0000462,GO:0003724,GO:0003777,GO:0005730,GO:0005739,GO:0007368,GO:0007605,GO:0007618,GO:0009897,GO:0010996,GO:0017111,GO:0030425,GO:0030686,GO:0032040,GO:0036126,GO:0036157,GO:0036158,GO:0043025,GO:0046692,GO:0060294	EC:3.6.1,EC:3.6.4.13	IPR001650,IPR027417,IPR001650,IPR027417	K11143,K14780,K11143
										A_taxiformis_Cali_g7846.t1	GO:0003676,GO:0004386,GO:0005524,GO:0006310	null	IPR001650,IPR027417,IPR011545,IPR004589,IPR027417,IPR002464,IPR001650,IPR014001,IPR027417	K03654,K03654
										A_taxiformis_Cali_g7850.t1	GO:0003924,GO:0005525,GO:0005829,GO:0005844,GO:0016604,GO:0019003,GO:0032550,GO:0042802	EC:3.6.1	IPR006073,IPR006073,IPR031662,IPR045001,IPR045001,IPR027417	K06944
										A_taxiformis_Cali_g7860.t1	GO:0003677,GO:0003887,GO:0006261	EC:2.7.7.7	IPR002298,IPR020045,IPR001098,IPR036397,IPR020046,IPR002298,IPR019760,IPR020045,IPR043502,IPR029060,IPR036279	K02335,K02335
										A_taxiformis_Cali_g7866.t1	GO:0016021,GO:0022857,GO:0055085	EC:7	IPR003663,IPR036259,IPR005828,IPR036259	null
										A_taxiformis_Cali_g7900.t1	GO:0008934,GO:0046854,GO:0046855	EC:3.1.3.25	IPR000760,IPR000760,IPR020550,IPR033942	K01092,K01092
										A_taxiformis_Cali_g7956.t1	GO:0000786,GO:0003677,GO:0005634,GO:0005704,GO:0007526,GO:0030527,GO:0046982,GO:0048731	null	IPR002119,IPR007125,IPR032454,IPR009072,IPR002119,IPR032458,IPR002119,IPR009072	K11251,K11251
										A_taxiformis_Cali_g7974.t1	GO:0005524	null	IPR003439,IPR027417,IPR027417	null
										A_taxiformis_Cali_g7975.t1	GO:0005524	null	IPR003439,IPR027417,IPR027417	K05681,K21396,K05681
										A_taxiformis_Cali_g7983.t1	GO:0000388,GO:0003676,GO:0003724,GO:0005524,GO:0005654,GO:0005682,GO:0005730,GO:0005829,GO:0009506,GO:0010228,GO:0016020,GO:0016887,GO:0042802,GO:0046540,GO:0071013,GO:0071014	EC:3.6.1,EC:3.6.4.13	IPR036388,IPR004179,IPR011545,IPR035892,IPR027417,IPR027417,IPR014756,IPR027417,IPR036390	K12854,K12854
										A_taxiformis_Cali_g8023.t1	GO:0004176,GO:0004252,GO:0005759,GO:0009368,GO:0051603	EC:3.4.21	IPR001907,IPR023562,IPR023562,IPR018215,IPR033135,IPR001907,IPR001907,IPR029045	K01358,K01358
										A_taxiformis_Cali_g807.t1	null	null	IPR003121,IPR036885,IPR036885,IPR003121,IPR003121,IPR036885,IPR036885	K15223
										A_taxiformis_Cali_g8076.t1	GO:0005524,GO:0005887,GO:0008514,GO:0009636,GO:0015698,GO:0016887,GO:0043225,GO:0046903,GO:0097254,GO:0098656	EC:3.6.1,EC:7	IPR003439,IPR036640,IPR027417,IPR030247,IPR017871,IPR003439,IPR036640,IPR027417	K05665,K05665
										A_taxiformis_Cali_g8110.t1	GO:0005524,GO:0016887	EC:3.6.1	IPR003959,IPR027417,IPR027417,IPR027417,IPR027417	K13525,K13525
										A_taxiformis_Cali_g8121.t1	GO:0016491	EC:1	IPR020471,IPR036812,IPR023210,IPR036812	K09338
										A_taxiformis_Cali_g8138.t1	GO:0000786,GO:0003677,GO:0030527,GO:0046982	null	IPR002119,IPR007125,IPR032454,IPR009072,IPR002119,IPR032458,IPR002119,IPR009072	K11251,K11253,K11254,K11253,K11251,K11254
										A_taxiformis_Cali_g8161.t1	GO:0003958,GO:0006306,GO:0006805,GO:0009086,GO:0010181,GO:0030586,GO:0033353,GO:0043418,GO:0046439,GO:0046498,GO:0046655,GO:0070402,GO:0071949,GO:1904042	EC:1.6.2.4,EC:1.16.1.8	IPR001709,IPR029039,IPR008254,IPR039261,IPR001433,IPR003097,IPR023173,IPR008254,IPR017927,IPR017938,IPR029039,IPR039261	K00597
										A_taxiformis_Cali_g8166.t1	GO:0005524,GO:0005654,GO:0009860,GO:0016592,GO:0032989,GO:0140662	null	IPR029047,IPR029048,IPR013126,IPR013126,IPR018181,IPR029048,IPR029047,IPR043129	K09490,K09490
										A_taxiformis_Cali_g8167.t1	GO:0004672,GO:0005524,GO:0006468,GO:0009651,GO:0009705	EC:2.7.1	IPR000719,IPR017441,IPR008271,IPR000719,IPR011009	K07198,K07198
										A_taxiformis_Cali_g8169.t1	GO:0000002,GO:0002082,GO:0006390,GO:0006839,GO:0008284,GO:0010564,GO:0015218,GO:0030001,GO:0030302,GO:0030307,GO:0031930,GO:0031966,GO:0032869,GO:0034551,GO:0034645,GO:0040011,GO:0042325,GO:0048311,GO:0051881,GO:0098662,GO:1900542,GO:1903426,GO:1990314,GO:1990519	EC:7	IPR023395,IPR018108,IPR018108,IPR023395	K15116
										A_taxiformis_Cali_g823.t1	GO:0004750,GO:0005975,GO:0006098,GO:0009535	EC:5.1.3.1	IPR026019,IPR013785,IPR000056,IPR026019,IPR000056,IPR000056,IPR000056,IPR026019,IPR000056,IPR011060	K01783,K01783
										A_taxiformis_Cali_g8230.t1	GO:0000131,GO:0000144,GO:0000287,GO:0000921,GO:0001403,GO:0004674,GO:0004712,GO:0005524,GO:0005543,GO:0005654,GO:0005730,GO:0005783,GO:0005813,GO:0006487,GO:0007095,GO:0007117,GO:0007269,GO:0007411,GO:0007416,GO:0007528,GO:0008021,GO:0008088,GO:0008306,GO:0009411,GO:0010458,GO:0010769,GO:0010971,GO:0018105,GO:0019901,GO:0030010,GO:0030425,GO:0030516,GO:0031532,GO:0031569,GO:0032680,GO:0034097,GO:…	EC:2.7.11.26,EC:2.7.12.1	IPR000719,IPR008271,IPR000719,IPR011009	K00870,K02515,K06668,K08796,K18679,K18680,K02515,K06668,K18679,K18680
										A_taxiformis_Cali_g8260.t1	GO:0000438,GO:0001671,GO:0005669,GO:0006289,GO:0006366,GO:0008047,GO:0010224,GO:0016607,GO:0032781,GO:0034645,GO:0051345,GO:0060589,GO:0060590	null	IPR004598,IPR040662,IPR004598	K03144,K03144
										A_taxiformis_Cali_g8266.t1	GO:0005524,GO:0016021,GO:0055085,GO:0140359	EC:7	IPR011527,IPR027417,IPR003439,IPR036640,IPR011527,IPR003439,IPR027417,IPR036640	K05666,K05666
										A_taxiformis_Cali_g8274.t1	GO:0003700,GO:0005634,GO:0006355,GO:0009414,GO:0009651,GO:0009723,GO:0009737,GO:0009739,GO:0010200,GO:0010929,GO:0042742,GO:0046677,GO:0046686,GO:0050832,GO:2000022,GO:2000031,GO:2000112,GO:2001038	null	IPR017930,IPR017930,IPR001005,IPR017930,IPR001005,IPR001005,IPR001005,IPR009057	K09422
										A_taxiformis_Cali_g8276.t1	GO:0004672,GO:0005524,GO:0006468,GO:0007088,GO:0007096,GO:0031028,GO:0031991,GO:0044732,GO:0045931,GO:0110020,GO:1901893,GO:1902542,GO:1903438	EC:2.7.1	IPR000719,IPR046409,IPR000719,IPR011009	K08286,K08838,K21618,K21618
										A_taxiformis_Cali_g8291.t1	GO:0002183,GO:0003723,GO:0003724,GO:0003743,GO:0005524,GO:0005829,GO:0005886,GO:0010494,GO:0016281,GO:0016887,GO:1990904	EC:3.6.1,EC:3.6.4.13	IPR001650,IPR027417,IPR027417,IPR011545,IPR000629,IPR001650,IPR014001,IPR027417,IPR027417	K03257,K03257
										A_taxiformis_Cali_g8388.t1	GO:0000786,GO:0003677,GO:0005634,GO:0005704,GO:0007526,GO:0030527,GO:0046982,GO:0048731	null	IPR002119,IPR032454,IPR007125,IPR009072,IPR002119,IPR032458,IPR002119,IPR009072	K11251,K11251
										A_taxiformis_Cali_g8394.t1	GO:0002082,GO:0003682,GO:0004372,GO:0005743,GO:0006805,GO:0015630,GO:0019264,GO:0030170,GO:0034340,GO:0035999,GO:0042133,GO:0042325,GO:0042645,GO:0051289,GO:0070129,GO:0070536,GO:0070552,GO:1900542	EC:2.1.2.1	IPR039429,IPR015422,IPR015421,IPR001085,IPR015424	K00600,K00600
										A_taxiformis_Cali_g8436.t1	GO:0004372,GO:0019264,GO:0030170,GO:0035999	EC:2.1.2.1	IPR039429,IPR015422,IPR001085,IPR015421,IPR001085,IPR001085,IPR001085,IPR015424	K00600,K00600
										A_taxiformis_Cali_g8499.t1	GO:0001510,GO:0003723,GO:0016428	EC:2.1.1	IPR023270,IPR023267,IPR001678,IPR029063,IPR023267,IPR018314,IPR001678,IPR029063	K15334,K15335
										A_taxiformis_Cali_g8548.t1	GO:0000281,GO:0004672,GO:0005524,GO:0006468,GO:0042641,GO:0099139,GO:2000241	EC:2.7.1	IPR001245,IPR017441,IPR008271,IPR000719,IPR011009	K08844,K17535,K08844
										A_taxiformis_Cali_g8559.t1	GO:0005643,GO:0046907	null	IPR011993,IPR015007,IPR000156,IPR045255,IPR000156	K06877,K15304,K15304
										A_taxiformis_Cali_g858.t1	GO:0000981,GO:0003677,GO:0006355	null	IPR001356,IPR017970,IPR001356,IPR001356,IPR009057	null
										A_taxiformis_Cali_g8593.t1	GO:0001101,GO:0005524,GO:0005887,GO:0006805,GO:0006855,GO:0006979,GO:0007565,GO:0009408,GO:0009986,GO:0015694,GO:0015698,GO:0015722,GO:0015732,GO:0015908,GO:0016324,GO:0016887,GO:0019904,GO:0030644,GO:0031427,GO:0031526,GO:0033762,GO:0043225,GO:0043627,GO:0046581,GO:0046685,GO:0046717,GO:0070327,GO:0071222,GO:0071347,GO:0071354,GO:0071356,GO:0071549,GO:0097254,GO:0097327,GO:0097329,GO:0098656,GO:…	EC:3.6.1,EC:7	IPR027417,IPR011527,IPR036640,IPR003439,IPR017871,IPR011527,IPR003439,IPR027417,IPR036640	K05665,K05666,K05665,K05666
										A_taxiformis_Cali_g8594.t1	GO:0003676,GO:0005524,GO:0005730	null	IPR027417,IPR011545,IPR027417,IPR001650,IPR025313,IPR000629,IPR014001,IPR001650,IPR027417	K14776
										A_taxiformis_Cali_g8599.t1	GO:0016021	null	IPR000620	null
										A_taxiformis_Cali_g863.t1	GO:0003924,GO:0005525,GO:0032543,GO:0032790,GO:0032988	EC:3.6.1	IPR041095,IPR000640,IPR027417,IPR014721,IPR005225,IPR005517,IPR000795,IPR031157,IPR000795,IPR035649,IPR020568,IPR035647,IPR009000,IPR027417,IPR035647	K02355
										A_taxiformis_Cali_g8638.t1	GO:0003723,GO:0005096,GO:0005515,GO:0006611,GO:0015833,GO:0043547,GO:0048471	null	IPR000156,IPR001611,IPR011993,IPR032675,IPR000156,IPR000156	K14319,K14319
										A_taxiformis_Cali_g8653.t1	GO:0006281,GO:0035312	EC:3.1.11,EC:3.1.15	IPR006084,IPR006086,IPR006084,IPR032641,IPR036279,IPR029060	K10746,K10746
										A_taxiformis_Cali_g8668.t1	GO:0005515,GO:0005634	null	IPR001214,IPR046341,IPR003888,IPR003889,IPR003889,IPR034732,IPR003616,IPR003888,IPR001214,IPR046341	K09188,K09188
										A_taxiformis_Cali_g8674.t1	GO:0003684,GO:0006281	null	IPR036775,IPR017961,IPR043128,IPR001126,IPR001126,IPR043502,IPR036775	K03509,K03509
										A_taxiformis_Cali_g8676.t1	GO:0000400,GO:0000710,GO:0005524,GO:0005737,GO:0016887,GO:0030983,GO:0032301,GO:0036297,GO:0043111,GO:0043570,GO:0140664,GO:2000113	EC:3.6.1	IPR017261,IPR007696,IPR036678,IPR007860,IPR027417,IPR000432,IPR007861,IPR045076,IPR036187,IPR027417	K08737,K08737
										A_taxiformis_Cali_g8710.t1	GO:0003723,GO:0005739,GO:0009982,GO:0031119	EC:5.4	IPR006225,IPR006145,IPR006224,IPR020103	K12311,K15453,K15454,K12311
										A_taxiformis_Cali_g8726.t1	null	null	IPR004000,IPR004000,IPR004000,IPR020902,IPR004001,IPR043129,IPR043129	K05692,K05692
										A_taxiformis_Cali_g8753.t1	null	null	IPR021414	null
										A_taxiformis_Cali_g8757.t1	GO:0004827,GO:0005524,GO:0005829,GO:0005886,GO:0006433,GO:0008270,GO:0015718,GO:0017101,GO:0017148,GO:0032869,GO:0035613,GO:0042803,GO:0044539,GO:0051020,GO:0071346,GO:0097452,GO:1990904	EC:6.1.1.15	IPR002316,IPR045864,IPR017449,IPR004499,IPR036621,IPR004154,IPR016061,IPR002314,IPR004499,IPR006195,IPR004499,IPR033721,IPR045864,IPR017449	K01881,K14163,K14163,K01881
										A_taxiformis_Cali_g8779.t1	GO:0003677,GO:0003700,GO:0005634,GO:0006355,GO:0009414,GO:0010082,GO:0010380,GO:0010492,GO:0031537,GO:0048509,GO:0080022,GO:0080036,GO:0080050,GO:0080113,GO:0090506,GO:2000112,GO:2000280	null	IPR006447,IPR017930,IPR044841,IPR017930,IPR009057	null
										A_taxiformis_Cali_g878.t1	GO:0008047,GO:0008152,GO:0009570,GO:0016671,GO:0043085	EC:1.8.4	IPR013766,IPR036249	K03671,K03671
										A_taxiformis_Cali_g8783.t1	GO:0003777,GO:0005524,GO:0005813,GO:0005929,GO:0007018,GO:0008017,GO:0016939,GO:0031267,GO:0090307	null	IPR001752,IPR001752,IPR036961,IPR027640,IPR019821,IPR001752,IPR027417	K20196
										A_taxiformis_Cali_g8785.t1	GO:0005515,GO:0005524,GO:0006298,GO:0016887,GO:0032300,GO:0140664	EC:3.6.1	IPR042120,IPR011990,IPR014790,IPR038973,IPR037198	K10858,K10858
										A_taxiformis_Cali_g8789.t1	GO:0005730,GO:0090307	null	IPR036885,IPR003121,IPR003121,IPR003121,IPR036885,IPR036885	K15223,K22381
										A_taxiformis_Cali_g88.t1	GO:0000413,GO:0003755,GO:0005634,GO:0005790,GO:0016018,GO:0034663,GO:0035821,GO:0040018,GO:0043903,GO:0044829,GO:0044877,GO:0045070,GO:0048471,GO:0050821,GO:0060348,GO:0061077,GO:0070063,GO:1903902	EC:5.2.1.8	IPR002130,IPR029000,IPR002130,IPR029000	K03768
										A_taxiformis_Cali_g881.t1	GO:0000307,GO:0004693,GO:0005524,GO:0005634,GO:0005737,GO:0006325,GO:0009755,GO:0009826,GO:0009934,GO:0010376,GO:0010389,GO:0010444,GO:0016572,GO:0022603,GO:0032875,GO:0032989,GO:0046777,GO:0048509,GO:0048825,GO:1902806,GO:2000026,GO:2000037,GO:2000112	EC:2.7.11.22	IPR000719,IPR017441,IPR008271,IPR000719,IPR011009	K02087,K02206,K07760,K02206,K02087
										A_taxiformis_Cali_g8813.t1	GO:0003756,GO:0005829,GO:0006260,GO:0008270,GO:0009408,GO:0015035,GO:0016020,GO:0016032,GO:0016989,GO:0032991,GO:0034645,GO:0042026,GO:0044403,GO:0051082,GO:0051085,GO:0051087,GO:0065003,GO:1903506	EC:5.3.4.1,EC:1.8	IPR001623,IPR001623,IPR036869,IPR018253,IPR001623,IPR001623,IPR036869	K01537,K07238,K09529
										A_taxiformis_Cali_g882.t1	GO:0005524,GO:0005618,GO:0005730,GO:0005774,GO:0005794,GO:0005829,GO:0005886,GO:0009408,GO:0009570,GO:0016887,GO:0042742,GO:0045087,GO:0048046,GO:0051082,GO:0051131,GO:0061077,GO:0071277,GO:0140662	EC:3.6.1	IPR020575,IPR001404,IPR003594,IPR036890,IPR001404,IPR037196,IPR001404,IPR001404,IPR019805,IPR001404,IPR036890,IPR020568,IPR037196	K04079,K04079
										A_taxiformis_Cali_g8822.t1	GO:0006457,GO:0051082	null	IPR001623,IPR002939,IPR036869,IPR001623,IPR018253,IPR001623,IPR001623,IPR008971,IPR036869,IPR008971	null
										A_taxiformis_Cali_g8840.t1	GO:0005829,GO:0006511,GO:0009639,GO:0009911,GO:0031625	null	IPR001373,IPR036388,IPR019559,IPR045093,IPR016158,IPR016159,IPR036317,IPR036390	K03869,K03869
										A_taxiformis_Cali_g8841.t1	GO:0000001,GO:0001934,GO:0002082,GO:0005618,GO:0005741,GO:0005747,GO:0005774,GO:0006457,GO:0006606,GO:0006979,GO:0007062,GO:0007283,GO:0007568,GO:0008022,GO:0008406,GO:0009506,GO:0009507,GO:0009611,GO:0009792,GO:0009986,GO:0010629,GO:0015833,GO:0016363,GO:0017038,GO:0030421,GO:0031536,GO:0033147,GO:0033218,GO:0033600,GO:0035632,GO:0040018,GO:0043051,GO:0043066,GO:0043433,GO:0044703,GO:0045840,GO:…	null	IPR000163,IPR001107,IPR036013,IPR000163,IPR000163,IPR036013	K17081
										A_taxiformis_Cali_g8873.t1	GO:0005739,GO:0008168	EC:2.1.1	IPR004033,IPR004033,IPR029063,IPR004033,IPR029063	K06127,K06127
										A_taxiformis_Cali_g8904.t1	GO:0003677,GO:0003700,GO:0005634,GO:0006355,GO:0007568,GO:0009409,GO:0009414,GO:0009873,GO:0009909,GO:0010082,GO:0010119,GO:0010150,GO:0010380,GO:0010492,GO:0031537,GO:0042753,GO:0048509,GO:0080022,GO:0080036,GO:0080050,GO:0080113,GO:0090506,GO:2000112,GO:2000280	null	IPR006447,IPR017930,IPR044841,IPR017930,IPR009057	null
										A_taxiformis_Cali_g8909.t1	GO:0000281,GO:0005635,GO:0005773,GO:0005791,GO:0006997,GO:0022857,GO:0030176,GO:0031154,GO:0032967,GO:0034975,GO:0043621,GO:0045669,GO:0045778,GO:0046331,GO:0046658,GO:0046850,GO:0055085	EC:7	IPR036259,IPR011701,IPR036259	K01528,K01528
										A_taxiformis_Cali_g8922.t1	GO:0004707,GO:0005516,GO:0005524,GO:0005634,GO:0005739,GO:0005773,GO:0005829,GO:0005886,GO:0009410,GO:0009611,GO:0009636,GO:0009738,GO:0009753,GO:0042542,GO:0043622,GO:0046677,GO:0046777,GO:0071229,GO:1900064	EC:2.7.11.24	IPR000719,IPR003527,IPR008271,IPR017441,IPR000719,IPR011009	K04371,K11430,K13105,K19603,K20290,K20538,K22312,K04371,K11430,K19603,K20538,K13105
										A_taxiformis_Cali_g8934.t1	null	null	IPR038508	K12492,K12492
										A_taxiformis_Cali_g900.t1	GO:0005730,GO:0008650,GO:0031167	EC:2.1.1	IPR029063,IPR002877,IPR029063	K01285,K02427,K06638,K15508,K01285
										A_taxiformis_Cali_g905.t1	GO:0003677,GO:0003887,GO:0005739,GO:0006264,GO:0009507,GO:0033259,GO:0034645,GO:0071897	EC:2.7.7.7	IPR011989,IPR011989,IPR001098,IPR036397,IPR002298,IPR016024,IPR043502	K02335,K02335
										A_taxiformis_Cali_g93.t1	GO:0003723,GO:0005739,GO:0009982,GO:0031119	EC:5.4	IPR006145,IPR006225,IPR006224,IPR020103	K12311,K15453,K15454,K12311
										A_taxiformis_Cali_g935.t1	null	EC:2.1.1.79	IPR010775,IPR010775	K00574,K09701
										A_taxiformis_Cali_g9481.t1	GO:0004829,GO:0005524,GO:0005739,GO:0006435,GO:0009570,GO:0009793	EC:6.1.1.3	IPR002320,IPR012947,IPR045864,IPR045864,IPR002314,IPR004154,IPR036621,IPR002320,IPR002320,IPR002320,IPR002320,IPR006195,IPR033728,IPR045864,IPR018163	K01868,K01868
										A_taxiformis_Cali_g9683.t1	GO:0016620	EC:1.2.1	IPR016163,IPR015590,IPR016161	K00135,K00135
										A_taxiformis_Cali_g980.t1	GO:0000154,GO:0000179,GO:0002098,GO:0050660	EC:2.1.1	IPR029063,IPR026904,IPR011530,IPR004416,IPR023165,IPR036188,IPR040131,IPR044920,IPR001737,IPR002218,IPR004416,IPR020596,IPR020595,IPR004416,IPR011530,IPR001737,IPR036188,IPR029063	K03495
										A_taxiformis_Guam_g10014.t1	null	EC:2.7.11.1	null	K02218,K02218
										A_taxiformis_Guam_g10048.t1	GO:0002790,GO:0005634,GO:0005739,GO:0005774,GO:0005783,GO:0005886,GO:0009306,GO:0009409,GO:0009414,GO:0009506,GO:0009507,GO:0009651,GO:0009934,GO:0010075,GO:0016887,GO:0022603,GO:0034976,GO:0046686,GO:0048046,GO:0048509	EC:3.6.1,EC:3.6,EC:3	null	K04079,K09487,K09487,K04079
										A_taxiformis_Guam_g10068.t1	null	null	null	K05681,K21396,K05681
										A_taxiformis_Guam_g1010.t1	GO:0003924,GO:0005525	EC:3.6.1,EC:3.6,EC:3	IPR006689,IPR027417,IPR005225,IPR006689,IPR024156,IPR027417	K07942,K07977
										A_taxiformis_Guam_g1012.t1	GO:0005524,GO:0016887	EC:3.6.1,EC:3.4,EC:3.6,EC:3	IPR001270,IPR019489,IPR003593,IPR019489,IPR003959,IPR004176,IPR036628,IPR041546,IPR027417,IPR003959,IPR027417,IPR018368,IPR028299,IPR004176,IPR027417,IPR036628,IPR027417	K03696
										A_taxiformis_Guam_g1014.t1	GO:0004176,GO:0004222,GO:0005524,GO:0006508,GO:0016020,GO:0016887	EC:3	IPR003593,IPR003959,IPR027417,IPR041569,IPR037219,IPR005936,IPR000642,IPR003960,IPR005936,IPR037219,IPR027417	K03798
										A_taxiformis_Guam_g10140.t1	GO:0005102,GO:0005739	null	null	K12663,K12663
										A_taxiformis_Guam_g10196.t1	null	null	null	null
										A_taxiformis_Guam_g10209.t1	null	null	null	K10397
										A_taxiformis_Guam_g1023.t1	GO:0003676,GO:0003724,GO:0005524	EC:3.6.4.13	IPR014001,IPR025313,IPR001650,IPR025313,IPR011545,IPR027417,IPR001650,IPR027417,IPR000629,IPR001650,IPR014014,IPR014001,IPR027417,IPR027417	K14776
										A_taxiformis_Guam_g10232.t1	GO:0000082,GO:0000742,GO:0001822,GO:0001916,GO:0001917,GO:0003723,GO:0005504,GO:0005524,GO:0005618,GO:0005654,GO:0005730,GO:0005739,GO:0005765,GO:0005776,GO:0005790,GO:0005791,GO:0005793,GO:0005794,GO:0005874,GO:0005882,GO:0005886,GO:0006518,GO:0006606,GO:0006616,GO:0006983,GO:0007519,GO:0007568,GO:0007608,GO:0008021,GO:0009506,GO:0009507,GO:0009636,GO:0009705,GO:0009735,GO:0009792,GO:0009860,GO:…	EC:3.6.1,EC:3.6,EC:3	null	K03283,K09490,K03283,K09490
										A_taxiformis_Guam_g10322.t1	GO:0005680,GO:0005737,GO:0008361,GO:0010697,GO:0010997,GO:0030332,GO:0032436,GO:0051494,GO:0051781,GO:0070507,GO:0097027,GO:1902426,GO:1904668	null	null	K03364,K03364
										A_taxiformis_Guam_g10335.t1	null	EC:3.5.1.98	null	K06067,K06067
										A_taxiformis_Guam_g10371.t1	GO:0000056,GO:0005634,GO:0005737,GO:0006405,GO:0006611,GO:0015833,GO:0016887,GO:0030687,GO:0031152,GO:0031288,GO:0071166,GO:0098630	EC:3.6.1,EC:3.6,EC:3	null	K06185,K06185
										A_taxiformis_Guam_g1040.t1	GO:0005096	null	IPR001164,IPR001164,IPR001164,IPR038508,IPR001164,IPR037278	K12493,K12493
										A_taxiformis_Guam_g10402.t1	null	EC:2.7.11.1	null	K02218,K02218
										A_taxiformis_Guam_g10404.t1	null	null	null	K10397
										A_taxiformis_Guam_g10436.t1	GO:0000329,GO:0071944	null	null	K05681,K21396,K05681
										A_taxiformis_Guam_g1046.t1	GO:0003924,GO:0005525	EC:3.6.1,EC:3.6,EC:3	IPR000795,IPR027417,IPR000795,IPR006297,IPR000795,IPR009000,IPR035647,IPR027417	K03596,K03596
										A_taxiformis_Guam_g10479.t1	GO:0001568,GO:0001758,GO:0001822,GO:0001889,GO:0001936,GO:0001947,GO:0002072,GO:0004028,GO:0004745,GO:0005524,GO:0005654,GO:0005739,GO:0005829,GO:0005886,GO:0006117,GO:0006805,GO:0006979,GO:0007494,GO:0007626,GO:0008284,GO:0008285,GO:0008774,GO:0009507,GO:0009636,GO:0009699,GO:0009954,GO:0010628,GO:0014031,GO:0014032,GO:0016918,GO:0018479,GO:0021522,GO:0021768,GO:0021915,GO:0021983,GO:0030324,GO:…	EC:1.2,EC:1.1,EC:1.2.1.36,EC:1.2.1.68,EC:1.1.1.105,EC:1,EC:1.2.1.10,EC:1.1.1,EC:1.2.1.5,EC:1.2.1.3,EC:1.2.1,EC:1.2.1.28	null	K00128,K00129,K07249,K12355,K00128,K00129,K12355,K07249
										A_taxiformis_Guam_g10488.t1	GO:0005739,GO:0006544,GO:0006805,GO:0009941,GO:0015230,GO:0035350,GO:0042133	EC:7,EC:1.4.3.21	null	K00276,K02935,K15115,K00276,K02935
										A_taxiformis_Guam_g10538.t1	null	null	null	K05681,K21396,K05681
										A_taxiformis_Guam_g10547.t1	GO:0004252,GO:0005759,GO:0009368,GO:0051603	EC:3.4.21,EC:3.4,EC:3.4.21.92,EC:3	null	K01358,K01358
										A_taxiformis_Guam_g10601.t1	null	null	null	K05868,K06627,K21777,K05868,K06627
										A_taxiformis_Guam_g10623.t1	GO:0003924,GO:0032543,GO:0032790,GO:0032988	EC:3.6.1,EC:3.6,EC:3	null	K02355
										A_taxiformis_Guam_g1067.t1	GO:0005634,GO:0005829,GO:0030425,GO:0031397,GO:0031625,GO:0032435,GO:0034098,GO:0036435,GO:0043025,GO:0043130,GO:0048471,GO:0051117,GO:0071796,GO:1903094,GO:1904293,GO:2000157	EC:3.5.1.52	IPR001012,IPR001012,IPR013766,IPR015940,IPR017937,IPR013766,IPR001012,IPR036249,IPR009060,IPR029071	K01456,K03671,K03671,K01456
										A_taxiformis_Guam_g10684.t1	null	null	null	K16465
										A_taxiformis_Guam_g1080.t1	GO:0005524,GO:0140662	null	IPR029047,IPR013126,IPR013126,IPR018181,IPR018181,IPR043129,IPR029048,IPR043129,IPR029047	K03283,K03283
										A_taxiformis_Guam_g1081.t1	GO:0005524,GO:0042026,GO:0140662	null	IPR001844,IPR027409,IPR027410,IPR002423,IPR001844,IPR027413,IPR018370,IPR001844,IPR001844,IPR027409,IPR027413,IPR027410	K04077,K04077
										A_taxiformis_Guam_g1082.t1	GO:0005524,GO:0016887	EC:3.6.1,EC:3.4,EC:3.6,EC:3	IPR001270,IPR003593,IPR019489,IPR019489,IPR003959,IPR003959,IPR027417,IPR004176,IPR041546,IPR036628,IPR027417,IPR018368,IPR028299,IPR004176,IPR027417,IPR027417,IPR036628	K03696
										A_taxiformis_Guam_g10824.t1	null	EC:4.2.1.17	null	K07511,K07511
										A_taxiformis_Guam_g1084.t1	GO:0005524,GO:0006605,GO:0016020,GO:0016887,GO:0017038	EC:3	IPR000185,IPR011130,IPR011115,IPR003593,IPR011130,IPR027417,IPR027417,IPR000185,IPR011116,IPR003959,IPR011115,IPR027417,IPR027417,IPR020937,IPR000185,IPR014018,IPR044722,IPR027417,IPR027417,IPR027417,IPR027417,IPR036266,IPR036670	null
										A_taxiformis_Guam_g10897.t1	GO:0004372,GO:0005747,GO:0005829,GO:0006544,GO:0006563,GO:0006805,GO:0008270,GO:0042133,GO:0050897	EC:2.1,EC:2,EC:2.1.2.1,EC:2.1.2	null	K00600,K00600
										A_taxiformis_Guam_g10910.t1	GO:0000045,GO:0000407,GO:0002098,GO:0004674,GO:0004713,GO:0005634,GO:0005794,GO:0005816,GO:0005829,GO:0005886,GO:0005934,GO:0005935,GO:0006281,GO:0030242,GO:0033551,GO:0038083,GO:0042273,GO:0042274,GO:0048280,GO:0051455,GO:0060628,GO:2000370,GO:2001159	EC:2.7.1,EC:2.7.11.1,EC:2.7,EC:2	null	K14758,K14758
										A_taxiformis_Guam_g10936.t1	GO:0005739,GO:0005829,GO:0009507,GO:0009793	EC:6.1.1.9	null	K01873,K01873
										A_taxiformis_Guam_g10957.t1	null	null	null	K10840,K16465,K10840
										A_taxiformis_Guam_g11008.t1	GO:0000281,GO:0000502,GO:0005829,GO:0005886,GO:0007292,GO:0009408,GO:0009933,GO:0009965,GO:0010078,GO:0010311,GO:0010629,GO:0030587,GO:0031625,GO:0035266,GO:0042802,GO:0043161,GO:0043248,GO:0044703,GO:0045087,GO:0046686,GO:0048232,GO:0048829,GO:0050794,GO:0051788,GO:0090351	EC:2.3.1.225	null	K03062,K20032,K03062
										A_taxiformis_Guam_g11055.t1	GO:0005618,GO:0005730,GO:0005774,GO:0005794,GO:0005829,GO:0005886,GO:0009408,GO:0009570,GO:0016887,GO:0042742,GO:0045087,GO:0048046,GO:0051131,GO:0061077,GO:0071277	EC:3.6.1,EC:3.6,EC:3	null	K04079,K04079
										A_taxiformis_Guam_g11056.t1	GO:0000427,GO:0005730,GO:0009416,GO:0009508,GO:0009534,GO:0009658,GO:0010027,GO:0016279,GO:0018022,GO:0034645,GO:0042793	EC:2.1,EC:1.1.1.26,EC:2.1.1.43,EC:2,EC:2.1.1	null	K00015,K05302,K10134,K12592,K19199,K00015,K10134,K12592
										A_taxiformis_Guam_g11095.t1	GO:0004674,GO:0005634,GO:0005829,GO:0005886,GO:0006468,GO:0007584,GO:0009414,GO:0009536,GO:0010118,GO:1990573	EC:2.7.1,EC:2.7,EC:2,EC:2.7.11.11	null	K07198,K07198
										A_taxiformis_Guam_g11128.t1	GO:0001889,GO:0002040,GO:0002188,GO:0003723,GO:0003743,GO:0005829,GO:0009651,GO:0010494,GO:0016282,GO:0034399,GO:0043614,GO:0046686,GO:0071466,GO:0071470,GO:0071540,GO:0071541,GO:0080008	EC:6.1.1.6	null	K03246,K04567,K03246,K04567
										A_taxiformis_Guam_g1123.t1	GO:0004176,GO:0004252,GO:0006508	EC:3.4.21.92,EC:3	IPR001907,IPR023562,IPR023562,IPR018215,IPR001907,IPR001907,IPR029045	K01358,K01358
										A_taxiformis_Guam_g11254.t1	null	null	null	K10840,K16465,K10840
										A_taxiformis_Guam_g11308.t1	null	null	null	null
										A_taxiformis_Guam_g1136.t1	GO:0000439,GO:0001671,GO:0006289	null	IPR004598,IPR040662,IPR004598	K03144,K03144
										A_taxiformis_Guam_g11374.t1	GO:0001568,GO:0001758,GO:0001822,GO:0001889,GO:0001936,GO:0001947,GO:0002072,GO:0004028,GO:0004745,GO:0005524,GO:0005654,GO:0005739,GO:0005829,GO:0005886,GO:0006117,GO:0006805,GO:0006979,GO:0007494,GO:0007626,GO:0008284,GO:0008285,GO:0008774,GO:0009507,GO:0009636,GO:0009699,GO:0009954,GO:0010628,GO:0014031,GO:0014032,GO:0016918,GO:0018479,GO:0021522,GO:0021768,GO:0021915,GO:0021983,GO:0030324,GO:…	EC:1.2,EC:1.1,EC:1.2.1.36,EC:1.2.1.68,EC:1.1.1.105,EC:1,EC:1.2.1.10,EC:1.1.1,EC:1.2.1.5,EC:1.2.1.3,EC:1.2.1,EC:1.2.1.28	null	K00128,K00129,K07249,K12355,K00128,K00129,K12355,K07249
										A_taxiformis_Guam_g1138.t1	GO:0005524,GO:0016887	EC:3	IPR003593,IPR004201,IPR003338,IPR027417,IPR003959,IPR003338,IPR005938,IPR027417,IPR041569,IPR004201,IPR015415,IPR003960,IPR003960,IPR027417,IPR029067,IPR009010,IPR027417	K13525,K13525
										A_taxiformis_Guam_g11490.t1	null	EC:1.2.4.1	null	K00162,K00162
										A_taxiformis_Guam_g11581.t1	null	null	null	K04077,K04077
										A_taxiformis_Guam_g11593.t1	null	EC:2.7.11.1	null	K08960,K08960
										A_taxiformis_Guam_g11596.t1	GO:0005985,GO:0009409,GO:0009570,GO:0009735,GO:0009773,GO:0010319,GO:0016311,GO:0030388,GO:0042132,GO:0048046	EC:3.1,EC:3.1.3.23,EC:3,EC:3.1.3.11,EC:3.1.3	null	K03841,K03841
										A_taxiformis_Guam_g11634.t1	null	EC:3.5.1.98	null	K06067,K06067
										A_taxiformis_Guam_g11737.t1	null	null	null	K05681,K21396,K05681
										A_taxiformis_Guam_g11751.t1	null	EC:3.6.4.12	null	K18663
										A_taxiformis_Guam_g11773.t1	GO:0002790,GO:0005634,GO:0005739,GO:0005774,GO:0005783,GO:0005886,GO:0009306,GO:0009409,GO:0009414,GO:0009506,GO:0009507,GO:0009651,GO:0009934,GO:0010075,GO:0016887,GO:0022603,GO:0034976,GO:0046686,GO:0048046,GO:0048509	EC:3.6.1,EC:3.6,EC:3	null	K04079,K09487,K09487,K04079
										A_taxiformis_Guam_g11774.t1	GO:0005515,GO:0005615,GO:0007494,GO:0061031	null	null	K09487,K09487
										A_taxiformis_Guam_g11775.t1	GO:0002790,GO:0005634,GO:0005739,GO:0005774,GO:0005783,GO:0005886,GO:0009306,GO:0009409,GO:0009414,GO:0009506,GO:0009507,GO:0009651,GO:0009934,GO:0010075,GO:0016887,GO:0022603,GO:0034976,GO:0046686,GO:0048046,GO:0048509	EC:3.6.1,EC:3.6,EC:3	null	K04079,K09487,K09487,K04079
										A_taxiformis_Guam_g11788.t1	null	null	null	null
										A_taxiformis_Guam_g1184.t1	GO:0005515,GO:0006508,GO:0008236	EC:3.4.21.102,EC:3	IPR005151,IPR001478,IPR005151,IPR004447,IPR041489,IPR036034,IPR001478,IPR004447,IPR029045,IPR036034	K03797
										A_taxiformis_Guam_g11850.t1	null	null	null	K02183,K02183
										A_taxiformis_Guam_g11897.t1	GO:0005654,GO:0005829,GO:0005886,GO:0006298,GO:0006310,GO:0009555,GO:0015630,GO:0032138,GO:0036464,GO:0048316,GO:1990904	null	null	K10858,K10858
										A_taxiformis_Guam_g11938.t1	GO:0005524,GO:0005634,GO:0005739,GO:0009408,GO:0009409,GO:0009570,GO:0009579,GO:0009941,GO:0015833,GO:0045036,GO:0046686,GO:0048046	null	null	K03283,K03283
										A_taxiformis_Guam_g11939.t1	null	null	null	K04077,K04077
										A_taxiformis_Guam_g11982.t1	GO:0000082,GO:0000742,GO:0001822,GO:0001916,GO:0001917,GO:0003723,GO:0005504,GO:0005524,GO:0005618,GO:0005654,GO:0005730,GO:0005739,GO:0005765,GO:0005776,GO:0005790,GO:0005791,GO:0005793,GO:0005794,GO:0005874,GO:0005882,GO:0005886,GO:0006518,GO:0006606,GO:0006616,GO:0006983,GO:0007519,GO:0007568,GO:0007608,GO:0008021,GO:0009506,GO:0009507,GO:0009636,GO:0009705,GO:0009735,GO:0009792,GO:0009860,GO:…	EC:3.6.1,EC:3.6,EC:3	null	K03283,K09490,K03283,K09490
										A_taxiformis_Guam_g11997.t1	GO:0010569	EC:3.6.4.12	null	K11136,K15362,K15362
										A_taxiformis_Guam_g1202.t1	GO:0001510,GO:0003723,GO:0016428	EC:2,EC:2.1.1.202,EC:2.1.1.203	IPR023267,IPR023270,IPR029063,IPR001678,IPR023267,IPR018314,IPR001678,IPR029063	K15334,K15335
										A_taxiformis_Guam_g12047.t1	GO:0000724,GO:0002455,GO:0003677,GO:0003682,GO:0005886,GO:0006298,GO:0016446,GO:0016604,GO:0045145,GO:0045190,GO:0048256,GO:0051908,GO:0090305,GO:1905634	EC:3.1,EC:3.1.11,EC:3,EC:3.1.15	null	K02519,K10746,K10746
										A_taxiformis_Guam_g12096.t1	GO:0000054,GO:0000228,GO:0000785,GO:0005085,GO:0006407,GO:0007088,GO:0007096,GO:0010972,GO:0016973,GO:0031267,GO:0031291,GO:0032888,GO:0046827,GO:0065009,GO:0071166,GO:0090087,GO:1901673,GO:1990023	null	null	K11493
										A_taxiformis_Guam_g12162.t1	GO:0005618,GO:0005730,GO:0005774,GO:0005794,GO:0005829,GO:0005886,GO:0009408,GO:0009570,GO:0016887,GO:0042742,GO:0045087,GO:0048046,GO:0051131,GO:0061077,GO:0071277	EC:3.6.1,EC:3.6,EC:3	null	K04079,K04079
										A_taxiformis_Guam_g1226.t1	GO:0000398,GO:0005688,GO:0046540	null	IPR001163,IPR001163,IPR044642,IPR034103,IPR010920	K12627,K12627
										A_taxiformis_Guam_g12333.t1	GO:0000287,GO:0004363,GO:0005524,GO:0005829,GO:0006750,GO:0006974,GO:0007568,GO:0009410,GO:0016594,GO:0031667,GO:0034612,GO:0034635,GO:0036087,GO:0042165,GO:0042803,GO:0043200,GO:0043295,GO:0045471,GO:0046677,GO:0046938,GO:0071722,GO:0090423,GO:0098849	EC:6.3.2.17,EC:4.2.2.23,EC:6.3.2.3,EC:6.3,EC:6.3.2,EC:3.1.26.5,EC:6	null	K01930,K03539,K18195,K21456,K01930,K21456,K03539
										A_taxiformis_Guam_g1236.t1	GO:0004252,GO:0004672,GO:0005524,GO:0006468,GO:0016021	EC:2.7.11.23,EC:2,EC:3,EC:2.7.11.22	IPR000719,IPR035952,IPR022764,IPR000719,IPR008271,IPR000719,IPR035952,IPR011009	K08819
										A_taxiformis_Guam_g12399.t1	GO:0000447,GO:0003729,GO:0003735,GO:0005618,GO:0005730,GO:0005739,GO:0005774,GO:0005886,GO:0006407,GO:0006611,GO:0009506,GO:0015833,GO:0019901,GO:0022627,GO:0031503,GO:0051726,GO:0071166,GO:0098556	null	null	K02964,K02964
										A_taxiformis_Guam_g12411.t1	GO:0000083,GO:0000117,GO:0000122,GO:0000792,GO:0001046,GO:0001222,GO:0001975,GO:0002039,GO:0003700,GO:0003713,GO:0003714,GO:0005657,GO:0005705,GO:0005829,GO:0006099,GO:0006101,GO:0006346,GO:0006368,GO:0006805,GO:0007350,GO:0007492,GO:0008284,GO:0008340,GO:0008406,GO:0009636,GO:0009792,GO:0009913,GO:0010259,GO:0010771,GO:0016239,GO:0016479,GO:0016580,GO:0016581,GO:0016999,GO:0021766,GO:0022904,GO:…	EC:3.5.1,EC:3.5.1.98,EC:3.5,EC:3	null	K06067,K06067
										A_taxiformis_Guam_g12460.t1	GO:0005618,GO:0005730,GO:0005774,GO:0005794,GO:0005829,GO:0005886,GO:0009408,GO:0009570,GO:0016887,GO:0042742,GO:0045087,GO:0048046,GO:0051131,GO:0061077,GO:0071277	EC:3.6.1,EC:3.6,EC:3	null	K04079,K04079
										A_taxiformis_Guam_g12613.t1	GO:0005524,GO:0005634,GO:0005739,GO:0009408,GO:0009409,GO:0009570,GO:0009579,GO:0009941,GO:0015833,GO:0045036,GO:0046686,GO:0048046	null	null	K03283,K03283
										A_taxiformis_Guam_g12614.t1	null	null	null	K04077,K04077
										A_taxiformis_Guam_g12615.t1	GO:0005524,GO:0005634,GO:0005739,GO:0009408,GO:0009409,GO:0009570,GO:0009579,GO:0009941,GO:0015833,GO:0045036,GO:0046686,GO:0048046	null	null	K03283,K03283
										A_taxiformis_Guam_g12639.t1	GO:0006508,GO:0007165,GO:0008236,GO:0031149,GO:0045595	EC:3.4,EC:3	null	K05655,K05657,K05657,K05655
										A_taxiformis_Guam_g12646.t1	GO:0000350,GO:0000378,GO:0000381,GO:0005515,GO:0008186,GO:0009793,GO:0010051,GO:0016887,GO:0031053,GO:0033120,GO:0035195,GO:0040022,GO:0040029,GO:0045087,GO:0048767,GO:0050832,GO:0071007,GO:0071359	EC:3.6.1,EC:3.6.4.13,EC:3.6,EC:3	null	K12815,K12815
										A_taxiformis_Guam_g1271.t1	GO:0009058,GO:0016851	EC:6,EC:6.6.1.1,EC:6.6.1.2	IPR022571,IPR003672,IPR003672,IPR003672,IPR003672,IPR003672	K02230,K03403,K03403,K02230
										A_taxiformis_Guam_g12734.t1	GO:0005515,GO:0016441,GO:0040029	null	null	K14416,K14416
										A_taxiformis_Guam_g12796.t1	null	null	null	null
										A_taxiformis_Guam_g12832.t1	null	null	null	K13696
										A_taxiformis_Guam_g13081.t1	null	null	null	K03555,K03555
										A_taxiformis_Guam_g13145.t1	GO:0042802	null	null	K08956,K09552,K08956
										A_taxiformis_Guam_g1315.t1	GO:0003676,GO:0004386,GO:0005524	EC:3.6.4.13,EC:2.4.2.7	IPR007502,IPR014001,IPR001650,IPR007502,IPR027417,IPR001650,IPR011545,IPR011709,IPR027417,IPR002464,IPR001650,IPR014001,IPR027417	K00759,K17820,K00759,K17820
										A_taxiformis_Guam_g13181.t1	GO:0005524,GO:0005634,GO:0005739,GO:0009408,GO:0009409,GO:0009570,GO:0009579,GO:0009941,GO:0015833,GO:0045036,GO:0046686,GO:0048046	null	null	K03283,K03283
										A_taxiformis_Guam_g13225.t1	null	EC:3.1.3.16	null	K14497,K14497
										A_taxiformis_Guam_g13248.t1	GO:0000077,GO:0000287,GO:0004709,GO:0005524,GO:0005634,GO:0005829,GO:0007010,GO:0007093,GO:0032147,GO:0042733,GO:0043065,GO:0043507,GO:0046330,GO:0071480	EC:2.7.11.25,EC:2.7.1,EC:2.7,EC:2	null	K04417,K04424,K19754,K04424,K04417
										A_taxiformis_Guam_g13253.t1	GO:0000287,GO:0005524,GO:0009314,GO:0009408,GO:0016887,GO:0019068,GO:0042802,GO:0044403,GO:0051082,GO:0051085,GO:1990220	EC:3.6.1,EC:3.6,EC:3	null	K04077,K04077
										A_taxiformis_Guam_g13298.t1	null	null	null	K04077,K04077
										A_taxiformis_Guam_g133.t1	GO:0005452,GO:0006820,GO:0016021	EC:7	IPR003020,IPR016152,IPR011531,IPR003020,IPR016152	K13862
										A_taxiformis_Guam_g13381.t1	GO:0000228,GO:0000400,GO:0000406,GO:0000710,GO:0000735,GO:0001701,GO:0003684,GO:0005524,GO:0005886,GO:0006119,GO:0006290,GO:0006301,GO:0006302,GO:0006311,GO:0006805,GO:0007281,GO:0007283,GO:0007534,GO:0008022,GO:0008340,GO:0008584,GO:0009150,GO:0009167,GO:0009205,GO:0010165,GO:0010224,GO:0010259,GO:0014070,GO:0016310,GO:0016446,GO:0016887,GO:0019237,GO:0019901,GO:0030183,GO:0030466,GO:0031573,GO:…	EC:3.6.1,EC:3.6,EC:3	null	K08735,K19476,K08735,K19476
										A_taxiformis_Guam_g13393.t1	null	EC:2.7.11.1	null	K02218,K02218
										A_taxiformis_Guam_g13507.t1	GO:0000086,GO:0000122,GO:0000182,GO:0000791,GO:0000792,GO:0000978,GO:0001164,GO:0001188,GO:0001223,GO:0001570,GO:0001832,GO:0001835,GO:0001889,GO:0002039,GO:0003151,GO:0003281,GO:0003407,GO:0003713,GO:0003714,GO:0004386,GO:0005654,GO:0005726,GO:0005730,GO:0005987,GO:0006261,GO:0006284,GO:0006302,GO:0006337,GO:0006346,GO:0006368,GO:0007010,GO:0007059,GO:0007286,GO:0007403,GO:0007406,GO:0007409,GO:…	EC:3.6.1,EC:3.6,EC:3	null	K11647,K11786,K11647
										A_taxiformis_Guam_g1356.t1	null	null	null	null
										A_taxiformis_Guam_g13597.t1	GO:0000281,GO:0000794,GO:0005654,GO:0005737,GO:0005818,GO:0005875,GO:0007088,GO:0007110,GO:0007131,GO:0007140,GO:0007338,GO:0008017,GO:0010032,GO:0016321,GO:0030496,GO:0044703,GO:0045171,GO:0051233,GO:0051256,GO:0051257,GO:0071103	null	null	K10395
										A_taxiformis_Guam_g13649.t1	GO:0000011,GO:0000324,GO:0005634,GO:0005758,GO:0005829,GO:0006749,GO:0006888,GO:0006890,GO:0015035,GO:0016209,GO:0017001,GO:0019379,GO:0034614,GO:0042144,GO:0042178,GO:0042744,GO:0045454,GO:0061025,GO:0080058,GO:0098869,GO:1900409,GO:1990355	EC:1,EC:1.8	null	K03671,K03671
										A_taxiformis_Guam_g13710.t1	null	EC:2.7.11.23,EC:2.7.11.22	null	K08819
										A_taxiformis_Guam_g13753.t1	null	EC:2.7.11.1	null	K02218,K02218
										A_taxiformis_Guam_g13777.t1	null	null	null	K15103
										A_taxiformis_Guam_g13817.t1	null	null	null	null
										A_taxiformis_Guam_g1395.t1	GO:0005524,GO:0006298,GO:0030983,GO:0140664	null	IPR000432,IPR007696,IPR036678,IPR007860,IPR007696,IPR007861,IPR016151,IPR000432,IPR027417,IPR007695,IPR017261,IPR045076,IPR000432,IPR036678,IPR027417,IPR036187,IPR016151	K03555,K03555
										A_taxiformis_Guam_g1399.t1	GO:0004372,GO:0019264,GO:0030170,GO:0035999	EC:2,EC:2.1.2.1	IPR015422,IPR001085,IPR015421,IPR039429,IPR001085,IPR019798,IPR001085,IPR015424	K00600,K00600
										A_taxiformis_Guam_g14040.t1	null	EC:2.7.2.3	null	K00927,K00927
										A_taxiformis_Guam_g1405.t1	GO:0004618,GO:0006096	EC:2.7.2.3,EC:2	IPR001576,IPR015824,IPR001576,IPR001576,IPR015824,IPR001576,IPR015911,IPR001576,IPR001576,IPR036043	K00927,K00927
										A_taxiformis_Guam_g14092.t1	null	null	null	K05666,K05666
										A_taxiformis_Guam_g14104.t1	null	EC:6.1.1.15	null	K01881,K01881
										A_taxiformis_Guam_g1413.t1	GO:0005524,GO:0016021,GO:0055085,GO:0140359	EC:7	IPR003593,IPR027417,IPR036640,IPR027417,IPR011527,IPR003439,IPR003439,IPR017871,IPR017871,IPR003439,IPR003439,IPR011527,IPR011527,IPR044726,IPR044746,IPR027417,IPR036640,IPR027417,IPR036640	K05673,K05673
										A_taxiformis_Guam_g14157.t1	GO:0004176,GO:0005618,GO:0005739,GO:0006508,GO:0009535,GO:0009570,GO:0009658,GO:0009706,GO:0009735,GO:0010380,GO:0015833,GO:0016887,GO:0017038,GO:0034214,GO:0042803,GO:0045037	EC:3.6.1,EC:3.4,EC:3.6,EC:3	null	K03696
										A_taxiformis_Guam_g14258.t1	null	null	null	K05681,K21396,K05681
										A_taxiformis_Guam_g14346.t1	null	null	null	K05692,K10355,K05692
										A_taxiformis_Guam_g1435.t1	GO:0003676,GO:0004386,GO:0005524	EC:3.6.1,EC:3.6.4.13,EC:3.6,EC:3	IPR014001,IPR007502,IPR001650,IPR003593,IPR027417,IPR007502,IPR011545,IPR011709,IPR027417,IPR001650,IPR002464,IPR001650,IPR014001,IPR027417	K12815,K12815
										A_taxiformis_Guam_g14376.t1	null	null	null	null
										A_taxiformis_Guam_g1438.t1	GO:0006281,GO:0035312,GO:0046872	EC:3	IPR006084,IPR006086,IPR006085,IPR006086,IPR006084,IPR032641,IPR019974,IPR019974,IPR044752,IPR036279,IPR029060	K10746,K10746
										A_taxiformis_Guam_g14398.t1	GO:0005315,GO:0005618,GO:0005739,GO:0005774,GO:0006878,GO:0009507,GO:0009651,GO:0035434,GO:0035435,GO:0043209,GO:0044877,GO:0048190,GO:0048731	EC:7	null	K15102
										A_taxiformis_Guam_g14411.t1	GO:0003735,GO:0005634,GO:0005762,GO:0009535,GO:0009570,GO:0009941	null	null	K00465,K02863,K02863
										A_taxiformis_Guam_g14435.t1	GO:0003729,GO:0005773,GO:0006813,GO:0016441,GO:0030968,GO:0035864,GO:0040029,GO:0043928,GO:0055087,GO:0070478,GO:0070481,GO:0098662	null	null	K12599,K12599
										A_taxiformis_Guam_g1450.t1	GO:0003723,GO:0003735,GO:0005840,GO:0006412	null	IPR027437,IPR001892,IPR018269,IPR001892,IPR001892,IPR016024,IPR010979	K02964,K02964
										A_taxiformis_Guam_g1451.t1	GO:0004672,GO:0005524,GO:0006468	EC:2.7.1,EC:2.7.11.1,EC:2.7,EC:2	IPR000719,IPR000719,IPR030616,IPR017441,IPR008271,IPR000719,IPR011009	K08850
										A_taxiformis_Guam_g14584.t1	GO:0000184,GO:0000287,GO:0000932,GO:0002151,GO:0003682,GO:0003729,GO:0004534,GO:0005634,GO:0005829,GO:0006364,GO:0007089,GO:0007283,GO:0007391,GO:0007476,GO:0008340,GO:0010259,GO:0010494,GO:0010607,GO:0010628,GO:0031333,GO:0031334,GO:0032968,GO:0034428,GO:0035194,GO:0040029,GO:0042060,GO:0043066,GO:0043144,GO:0044703,GO:0045572,GO:0046529,GO:0046622,GO:0048731,GO:0051880,GO:0060261,GO:0061157,GO:…	EC:3.1,EC:3.1.13,EC:3,EC:3.1.15	null	K12618,K12618
										A_taxiformis_Guam_g1460.t1	GO:0004672,GO:0005524,GO:0006468	EC:2.7.11.1,EC:2,EC:2.7.11.11	IPR000719,IPR000719,IPR017441,IPR008271,IPR000719,IPR011009	K07198,K12761,K07198,K12761
										A_taxiformis_Guam_g14679.t1	null	null	null	K11251,K11251
										A_taxiformis_Guam_g1474.t1	GO:0004176,GO:0004222,GO:0005524,GO:0006508,GO:0016020,GO:0016887	EC:3.6.1,EC:3.4,EC:3.6,EC:3	IPR003593,IPR041569,IPR003959,IPR037219,IPR005936,IPR000642,IPR027417,IPR003960,IPR005936,IPR027417,IPR037219	K08955,K17796,K08955
										A_taxiformis_Guam_g1500.t1	GO:0004674,GO:0005524,GO:0006468	EC:2.7.11.1,EC:2	IPR000719,IPR011993,IPR000719,IPR008271,IPR017441,IPR000719,IPR045270,IPR011009	K04456,K13303,K04456,K13303
										A_taxiformis_Guam_g15026.t1	GO:0000398,GO:0000754,GO:0005737,GO:0005844,GO:0006611,GO:0009873,GO:0010628,GO:0015833,GO:0016973,GO:0019904,GO:0031139,GO:0031503,GO:0043066,GO:0043488,GO:0045579,GO:0045893,GO:0045931,GO:0048364,GO:0048536,GO:0070390,GO:0071166,GO:0090267,GO:2000112,GO:2000117,GO:2000243	null	null	K03676
										A_taxiformis_Guam_g15142.t1	null	null	null	K03555,K03555
										A_taxiformis_Guam_g1525.t1	GO:0006511,GO:0031625	null	IPR019559,IPR016158,IPR001373,IPR019559,IPR036388,IPR045093,IPR016158,IPR036317,IPR016159,IPR036390	K03347,K03347
										A_taxiformis_Guam_g1536.t1	GO:0005829,GO:0008152,GO:0010286,GO:0016671,GO:0019904,GO:0030544,GO:0032564,GO:0032991,GO:0042802,GO:0044877,GO:0046686,GO:0046983,GO:0051082,GO:0051085,GO:0051087,GO:0051289,GO:0061084	EC:1,EC:1.8,EC:1.8.4	IPR019734,IPR011990,IPR034649,IPR013766,IPR013766,IPR036249,IPR011990	K09560
										A_taxiformis_Guam_g15437.t1	GO:0005642,GO:0006607,GO:0008284,GO:0010628,GO:0015833,GO:0016925,GO:0017038,GO:0019789,GO:0031267,GO:0031965,GO:0035626,GO:0042405,GO:0044614,GO:0044615,GO:0046833,GO:0051640,GO:0051642,GO:1900182	EC:2	null	K12172,K15306,K20282,K15306,K12172,K20282
										A_taxiformis_Guam_g15467.t1	null	EC:1.1.1.37	null	K00025,K00026,K00025,K00026
										A_taxiformis_Guam_g1551.t1	GO:0016117,GO:0016491,GO:0046608	EC:1,EC:5,EC:5.2.1.13	IPR036188,IPR036188,IPR002937,IPR014101,IPR045892,IPR036188	K09835,K09835
										A_taxiformis_Guam_g1561.t1	GO:0000427,GO:0005730,GO:0009416,GO:0009508,GO:0009534,GO:0009658,GO:0010027,GO:0016279,GO:0018022,GO:0034645,GO:0042793	EC:2.1,EC:1.1.1.26,EC:2.1.1.43,EC:2,EC:2.1.1	IPR015353,IPR036464,IPR046341,IPR036464	K00015,K05302,K10134,K12592,K19199,K00015,K10134,K12592
										A_taxiformis_Guam_g1568.t1	null	null	IPR000408,IPR009091,IPR000408,IPR000408,IPR000408,IPR000408,IPR009091	null
										A_taxiformis_Guam_g1587.t1	GO:0004674,GO:0005524,GO:0006468	EC:2.7.11.1,EC:2	IPR000719,IPR000719,IPR017441,IPR008271,IPR000719,IPR045270,IPR011009	K04456,K13303,K04456,K13303
										A_taxiformis_Guam_g1591.t1	GO:0009644,GO:0010842,GO:0042462	EC:1.1.1.300	IPR002347,IPR002347,IPR036291	K11161,K11161
										A_taxiformis_Guam_g15920.t1	null	EC:2.7.11.1	null	K08850
										A_taxiformis_Guam_g1611.t1	GO:0003676,GO:0004386,GO:0005524,GO:0006310	EC:3.6.1,EC:3.6.4.12,EC:3.6,EC:3	IPR014001,IPR001650,IPR001650,IPR004589,IPR011545,IPR036388,IPR027417,IPR027417,IPR014001,IPR001650,IPR027417	K10899
										A_taxiformis_Guam_g16120.t1	GO:0001669	null	null	K11494
										A_taxiformis_Guam_g1613.t1	GO:0003723,GO:0004386,GO:0005524	EC:3.6.4.13	IPR014001,IPR001650,IPR012562,IPR027417,IPR011545,IPR001650,IPR027417,IPR000629,IPR014001,IPR001650,IPR027417	K16911
										A_taxiformis_Guam_g162.t1	GO:0005524,GO:0140662	EC:3.6.1,EC:3.6,EC:3	IPR013126,IPR029047,IPR029048,IPR013126,IPR018181,IPR018181,IPR018181,IPR042050,IPR043129,IPR043129,IPR029047,IPR029048	K09490,K09490
										A_taxiformis_Guam_g16347.t1	null	null	null	K14684
										A_taxiformis_Guam_g16404.t1	GO:0000302,GO:0000329,GO:0003723,GO:0003746,GO:0003785,GO:0005525,GO:0005739,GO:0005829,GO:0005938,GO:0006409,GO:0006414,GO:0006469,GO:0006611,GO:0010446,GO:0015833,GO:0019003,GO:0019901,GO:0030027,GO:0030175,GO:0031143,GO:0031267,GO:0031503,GO:0032550,GO:0034198,GO:0043022,GO:0051015,GO:0051017,GO:0071166,GO:0099568	null	null	K03231,K03231
										A_taxiformis_Guam_g16416.t1	null	EC:5.2.1.8	null	K01802
										A_taxiformis_Guam_g165.t1	GO:0009706	null	IPR001727,IPR001727	null
										A_taxiformis_Guam_g1679.t1	GO:0006508,GO:0070006	EC:3.4.11.18,EC:3	IPR001714,IPR002467,IPR000994,IPR031615,IPR036005,IPR002467,IPR002467,IPR002467,IPR036005	K01265
										A_taxiformis_Guam_g16806.t1	GO:0000287,GO:0005524,GO:0009314,GO:0009408,GO:0009986,GO:0016887,GO:0019068,GO:0020003,GO:0035821,GO:0042802,GO:0044175,GO:0044218,GO:0044650,GO:0046812,GO:0051082,GO:0051085,GO:1901224,GO:1990220,GO:2000535	EC:3.6.1,EC:3.6,EC:3	null	K04077,K04077
										A_taxiformis_Guam_g1693.t1	GO:0000070,GO:0001939,GO:0001940,GO:0005654,GO:0005829,GO:0006325,GO:0007088,GO:0007096,GO:0007135,GO:0007140,GO:0007265,GO:0009556,GO:0009794,GO:0010311,GO:0010389,GO:0010444,GO:0010628,GO:0015630,GO:0016538,GO:0016572,GO:0019901,GO:0019904,GO:0035186,GO:0035561,GO:0036445,GO:0042023,GO:0044703,GO:0045170,GO:0045859,GO:0045893,GO:0045995,GO:0051445,GO:0055059,GO:0072089,GO:0097123,GO:0097124,GO:…	null	IPR004367,IPR013763,IPR039361,IPR004367,IPR006671,IPR039361,IPR013763,IPR036915,IPR036915	K05868,K06627,K14521,K14611,K21777,K05868,K06627,K14611,K14521
										A_taxiformis_Guam_g1698.t1	GO:0008168,GO:0032259	EC:2	IPR024576,IPR002877,IPR029063,IPR029063	K14857
										A_taxiformis_Guam_g1720.t1	GO:0004672,GO:0005524,GO:0006468	EC:2.7.11.23,EC:2,EC:2.7.11.22	IPR000719,IPR000719,IPR008271,IPR000719,IPR011009	K02208
										A_taxiformis_Guam_g17203.t1	null	null	null	null
										A_taxiformis_Guam_g1735.t1	GO:0005524,GO:0140662	EC:3.6.1,EC:3.6,EC:3	IPR029048,IPR029047,IPR013126,IPR013126,IPR018181,IPR018181,IPR018181,IPR042050,IPR029047,IPR043129,IPR043129,IPR029048	K03283,K09490,K03283,K09490
										A_taxiformis_Guam_g17398.t1	GO:0000302,GO:0000329,GO:0003723,GO:0003746,GO:0003785,GO:0005525,GO:0005739,GO:0005829,GO:0005938,GO:0006409,GO:0006414,GO:0006469,GO:0006611,GO:0010446,GO:0015833,GO:0019003,GO:0019901,GO:0030027,GO:0030175,GO:0031143,GO:0031267,GO:0031503,GO:0032550,GO:0034198,GO:0043022,GO:0051015,GO:0051017,GO:0071166,GO:0099568	null	null	K03231,K03231
										A_taxiformis_Guam_g1759.t1	GO:0004315,GO:0006633	EC:2,EC:2.3.1.179	IPR020841,IPR014030,IPR016039,IPR017568,IPR014031,IPR000794,IPR018201,IPR000794,IPR016039,IPR016039	K09458,K09458
										A_taxiformis_Guam_g1762.t1	GO:0005524,GO:0140662	null	IPR013126,IPR029048,IPR029047,IPR013126,IPR018181,IPR018181,IPR029048,IPR043129,IPR029047,IPR043129	K03283,K03283
										A_taxiformis_Guam_g1770.t1	GO:0000287,GO:0003924,GO:0005525	EC:3.6.1,EC:3.6,EC:3	IPR006073,IPR036346,IPR015349,IPR014100,IPR006073,IPR036726,IPR015349,IPR006169,IPR027417,IPR045086,IPR006074,IPR015349,IPR014100,IPR006169,IPR031167,IPR031167,IPR027417,IPR036346,IPR036726	K03979
										A_taxiformis_Guam_g1787.t1	GO:0000166,GO:0003676,GO:0017101	EC:6.1.1.6	IPR012340,IPR004365,IPR044136,IPR012340	K04567,K04567
										A_taxiformis_Guam_g1800.t1	GO:0003677	null	IPR001005,IPR006447,IPR017930,IPR001005,IPR017884,IPR017930,IPR001005,IPR009057	null
										A_taxiformis_Guam_g1822.t1	null	EC:3.1.1.23	IPR029058,IPR022742,IPR029058	K01054,K01054
										A_taxiformis_Guam_g1843.t1	GO:0005524,GO:0005737,GO:0016887,GO:0030163,GO:0036402	EC:3	IPR003593,IPR027417,IPR041569,IPR003959,IPR005937,IPR012340,IPR032501,IPR003960,IPR027417	K03065,K03065
										A_taxiformis_Guam_g1848.t1	GO:0000981	null	IPR001005,IPR017930,IPR028311,IPR001005,IPR001005,IPR017930,IPR017930,IPR001005,IPR001005,IPR009057	K09420,K21769,K21769,K09420
										A_taxiformis_Guam_g1862.t1	GO:0005524,GO:0006298,GO:0030983,GO:0140664	EC:3.6.1,EC:3.6,EC:3	IPR000432,IPR007696,IPR036678,IPR000432,IPR007696,IPR027417,IPR007695,IPR007861,IPR016151,IPR017261,IPR045076,IPR000432,IPR016151,IPR027417,IPR036678,IPR036187	K08737,K08737
										A_taxiformis_Guam_g1867.t1	null	EC:2.3.2.26	IPR000408,IPR009091,IPR000408,IPR009091,IPR000408,IPR000408,IPR000408,IPR000408,IPR000408,IPR000408,IPR000408,IPR000408,IPR000408,IPR000408,IPR009091	K10594,K10594
										A_taxiformis_Guam_g1871.t1	GO:0016791,GO:0046856	EC:3	IPR000008,IPR000300,IPR036691,IPR005135,IPR035892,IPR000008,IPR000008,IPR035892,IPR036691	null
										A_taxiformis_Guam_g1885.t1	GO:0005524,GO:0006457,GO:0016887,GO:0051082	EC:3.6.1,EC:3.6,EC:3	IPR020575,IPR003594,IPR001404,IPR037196,IPR003594,IPR001404,IPR036890,IPR001404,IPR019805,IPR001404,IPR020568,IPR037196,IPR036890	K04079,K09487,K09487,K04079
										A_taxiformis_Guam_g1907.t1	GO:0003723	EC:1.6.99.3,EC:1.6.5.3	IPR000504,IPR012677,IPR012677,IPR000504,IPR000504,IPR000504,IPR035979,IPR035979	K03942,K14411,K03942,K14411
										A_taxiformis_Guam_g1908.t1	GO:0004070,GO:0004088,GO:0005524,GO:0006207,GO:0006541,GO:0016597,GO:0046872	EC:6.3.5.5,EC:6.3.5.2,EC:3.2.2,EC:2.1,EC:3.5.2.3,EC:3.2,EC:3.5.2,EC:4.2.99.18,EC:2.1.3.2,EC:6.3,EC:2,EC:3.5,EC:3,EC:6,EC:3.2.2.23,EC:6.3.5,EC:2.1.3	IPR006130,IPR005483,IPR011607,IPR005480,IPR002474,IPR002474,IPR036897,IPR036901,IPR006131,IPR036914,IPR011607,IPR005480,IPR017926,IPR005479,IPR002082,IPR036480,IPR036901,IPR029062,IPR006132,IPR013815,IPR006274,IPR005479,IPR005479,IPR006130,IPR005479,IPR005479,IPR011607,IPR006274,IPR011761,IPR011761,IPR002082,IPR035686,IPR036901,IPR036914,IPR036897,IPR036480,IPR016185,IPR029062,IPR032466,IPR016185	K01954,K01955,K03660,K11540,K11541,K19656,K11541,K01955,K11540,K01954,K03660
										A_taxiformis_Guam_g1915.t1	GO:0005515,GO:0005634	EC:2.1.1.43	IPR003616,IPR001214,IPR003889,IPR003888,IPR001214,IPR046341,IPR003616,IPR003888,IPR001214,IPR046341	K09188,K09188
										A_taxiformis_Guam_g1917.t1	GO:0004252,GO:0005515,GO:0006508	EC:3	IPR001940,IPR001478,IPR036034,IPR041489,IPR001478,IPR036034,IPR009003	null
										A_taxiformis_Guam_g1921.t1	GO:0003723	null	IPR000504,IPR000504,IPR012677,IPR000504,IPR035979	null
										A_taxiformis_Guam_g1935.t1	GO:0006396,GO:0008173	EC:2.1.1.35,EC:2	IPR010280,IPR029063,IPR045850,IPR010280,IPR029063	K15331,K15332
										A_taxiformis_Guam_g1954.t1	GO:0000132,GO:0005200,GO:0005869,GO:0030989,GO:0031578,GO:0045841,GO:0051285	null	IPR004000,IPR004000,IPR004000,IPR043129,IPR043129	K16575,K16575
										A_taxiformis_Guam_g1994.t1	GO:0005515,GO:0010997,GO:0097027,GO:1904668	null	IPR001680,IPR015943,IPR001680,IPR024977,IPR033010,IPR019775,IPR019775,IPR019775,IPR001680,IPR001680,IPR001680,IPR036322	K03364,K03364
										A_taxiformis_Guam_g2007.t1	GO:0005515,GO:0005524,GO:0016021,GO:0055085,GO:0140359	EC:7	IPR003593,IPR003439,IPR036640,IPR011527,IPR003439,IPR027417,IPR027417,IPR017871,IPR011527,IPR011527,IPR003439,IPR003439,IPR044726,IPR044746,IPR027417,IPR027417,IPR036640,IPR009060,IPR036640	K05666,K05666
										A_taxiformis_Guam_g2009.t1	GO:0005524,GO:0005737,GO:0016887,GO:0030163,GO:0036402	EC:3	IPR003593,IPR012340,IPR041569,IPR003959,IPR005937,IPR027417,IPR003960,IPR027417	K03061,K03061
										A_taxiformis_Guam_g2027.t1	GO:0004672,GO:0005524,GO:0006468	EC:2.7.1,EC:2.7.1.37,EC:2.7.11.26,EC:2.7.12.1,EC:2.7.11.1,EC:2.7,EC:2	IPR000719,IPR000719,IPR008271,IPR017441,IPR000719,IPR011009	K00870,K02515,K06668,K08796,K18679,K18680,K02515,K06668,K18679,K18680
										A_taxiformis_Guam_g2029.t1	GO:0004722,GO:0006470,GO:0043169	EC:3.1.3.16,EC:3.1,EC:3,EC:3.1.3	IPR001932,IPR001932,IPR036457,IPR015655,IPR000222,IPR001932,IPR001932,IPR036457	K01090,K19704,K19704
										A_taxiformis_Guam_g2056.t1	GO:0003924,GO:0005525	EC:3.6.1,EC:3.6,EC:3	IPR001806,IPR027417,IPR001806,IPR027417	K07877,K07877
										A_taxiformis_Guam_g2084.t1	GO:0003951,GO:0006741,GO:0019674	EC:2,EC:2.7.1.23	IPR017437,IPR002504,IPR017438,IPR002504,IPR016064	K00858,K00858
										A_taxiformis_Guam_g212.t1	GO:0003723,GO:0003735,GO:0006412,GO:0015934	null	IPR028364,IPR014719,IPR000206,IPR005878,IPR013823,IPR016095,IPR023673,IPR005878,IPR000206,IPR000206,IPR028364,IPR023674,IPR014719,IPR036235	K00465,K02863,K02863
										A_taxiformis_Guam_g2128.t1	GO:0051536	null	IPR012675,IPR001041,IPR001041,IPR001041,IPR036010	null
										A_taxiformis_Guam_g213.t1	GO:0004176,GO:0004222,GO:0005524,GO:0006508,GO:0016020,GO:0016887	EC:3	IPR003593,IPR037219,IPR000642,IPR005936,IPR003959,IPR041569,IPR027417,IPR003960,IPR005936,IPR037219,IPR027417	K03798
										A_taxiformis_Guam_g2133.t1	null	null	IPR039204,IPR039204,IPR045863	null
										A_taxiformis_Guam_g2134.t1	GO:0003756,GO:0005829,GO:0006260,GO:0008270,GO:0009408,GO:0015035,GO:0016020,GO:0016032,GO:0016989,GO:0032991,GO:0034645,GO:0042026,GO:0044403,GO:0051082,GO:0051085,GO:0051087,GO:0065003,GO:1903506	EC:5.3.4.1,EC:1,EC:1.8,EC:5.3,EC:5.3.4,EC:5,EC:3.6.3.8	IPR001623,IPR001623,IPR001623,IPR036869,IPR018253,IPR001623,IPR001623,IPR036869	K01537,K07238,K09529
										A_taxiformis_Guam_g2136.t1	GO:0004332,GO:0006096	EC:4.1.2,EC:4.1,EC:4.1.2.13,EC:4	IPR000741,IPR013785,IPR000741,IPR029768	K01623,K01623
										A_taxiformis_Guam_g2152.t1	GO:0003723,GO:0003724,GO:0005524,GO:0006401	null	IPR012961,IPR014001,IPR001650,IPR016438,IPR011545,IPR027417,IPR027417,IPR025696,IPR012961,IPR001650,IPR014001,IPR001650,IPR027417	K12599,K12599
										A_taxiformis_Guam_g2155.t1	GO:0005524,GO:0016020,GO:0140359	EC:7	IPR003593,IPR043926,IPR027417,IPR013525,IPR003439,IPR017871,IPR003439,IPR027417	null
										A_taxiformis_Guam_g2163.t1	GO:0008168,GO:0032259	EC:2.1,EC:2.1.1.166,EC:2,EC:3.4.16.2,EC:2.1.1.168,EC:2.1.1	IPR029063,IPR002877,IPR029063	K01285,K02427,K06638,K15508,K01285
										A_taxiformis_Guam_g2169.t1	GO:0003677,GO:0003887,GO:0006261	EC:2.7,EC:2,EC:2.7.7.7,EC:2.7.7	IPR001098,IPR036397,IPR001098,IPR002298,IPR043502	K02335,K02335
										A_taxiformis_Guam_g219.t1	GO:0005524,GO:0140662	null	IPR013126,IPR029048,IPR029047,IPR013126,IPR029047,IPR029048,IPR043129	K03283,K03283
										A_taxiformis_Guam_g22.t1	GO:0005524,GO:0006457,GO:0051082,GO:0140662	null	IPR029047,IPR012725,IPR029048,IPR013126,IPR013126,IPR018181,IPR018181,IPR012725,IPR029047,IPR043129,IPR029048,IPR043129	K03283,K03283
										A_taxiformis_Guam_g220.t1	null	EC:3.1.1.23	IPR022742,IPR029058,IPR029058	K01054,K01054
										A_taxiformis_Guam_g2218.t1	null	null	IPR046345,IPR046345	null
										A_taxiformis_Guam_g2237.t1	GO:0005388,GO:0005524,GO:0006816,GO:0016021,GO:0016887	EC:3.6.1,EC:7.2.2.10,EC:3.6,EC:3,EC:3.6.3.6,EC:3.6.3.8,EC:7,EC:7.2.2.5	IPR004014,IPR005782,IPR023214,IPR023299,IPR001757,IPR006068,IPR004014,IPR044492,IPR018303,IPR036412,IPR023299,IPR008250,IPR023298	K01535,K01537,K05853,K05853,K01535
										A_taxiformis_Guam_g2278.t1	GO:0004672,GO:0005524,GO:0006468	EC:2,EC:2.7.11.11	IPR000719,IPR017441,IPR000719,IPR011009	K07198,K07198
										A_taxiformis_Guam_g229.t1	GO:0008121,GO:0016020,GO:0051537	EC:1.10,EC:1,EC:7,EC:1.10.2.2,EC:7.1.1.8	IPR005805,IPR037008,IPR017941,IPR036922,IPR004192,IPR006317,IPR014349,IPR017941,IPR036922	K00411,K00413,K00413,K00411
										A_taxiformis_Guam_g2316.t1	GO:0005768,GO:0005774,GO:0005802,GO:0009506,GO:0016021	null	IPR004240,IPR004240	K17086
										A_taxiformis_Guam_g2365.t1	GO:0003677,GO:0003887,GO:0006261	EC:2,EC:2.7.7.7	IPR002298,IPR008918,IPR001098,IPR002421,IPR020045,IPR001098,IPR036397,IPR020046,IPR018320,IPR002298,IPR019760,IPR020045,IPR012337,IPR029060,IPR043502,IPR036279	K02335,K02335
										A_taxiformis_Guam_g2386.t1	GO:0003777,GO:0005524,GO:0007018,GO:0008017	null	IPR001752,IPR036961,IPR001752,IPR001752,IPR027417	K10395
										A_taxiformis_Guam_g2392.t1	GO:0097573	EC:1	IPR002109,IPR004480,IPR033658,IPR033658,IPR036249,IPR036249,IPR036249	null
										A_taxiformis_Guam_g24.t1	GO:0004176,GO:0004222,GO:0005524,GO:0006508,GO:0016020,GO:0016887	EC:3	IPR003593,IPR041569,IPR027417,IPR037219,IPR000642,IPR003959,IPR005936,IPR003960,IPR005936,IPR027417,IPR037219	K03798
										A_taxiformis_Guam_g2410.t1	GO:0005524,GO:0016020,GO:0140359	EC:7	IPR003593,IPR043926,IPR027417,IPR003439,IPR013525,IPR003439,IPR027417	null
										A_taxiformis_Guam_g2414.t1	GO:0004601,GO:0020037,GO:0034599	EC:1,EC:1.11.1.11	IPR002016,IPR002207,IPR002016,IPR044831,IPR019793,IPR002016,IPR010255	K00434,K00434
										A_taxiformis_Guam_g243.t1	GO:0055085	null	IPR013657,IPR013657	K15276
										A_taxiformis_Guam_g2430.t1	GO:0005515,GO:0031087	EC:3.4.22.68	IPR001680,IPR015943,IPR044938,IPR045152,IPR036322	K08592,K12616,K12616
										A_taxiformis_Guam_g2454.t1	GO:0004672,GO:0005524,GO:0006468	EC:2.7.1,EC:2.7,EC:2,EC:2.7.11.11	IPR000719,IPR000719,IPR017441,IPR008271,IPR000719,IPR011009	K07198,K07198
										A_taxiformis_Guam_g2491.t1	GO:0005524,GO:0016887	EC:3.6.1,EC:3.6,EC:3	IPR003593,IPR041569,IPR027417,IPR003959,IPR027417,IPR027417,IPR027417	K14571,K14571
										A_taxiformis_Guam_g2502.t1	GO:0003723,GO:0003724,GO:0005524,GO:0006401	null	IPR012961,IPR014001,IPR001650,IPR011545,IPR016438,IPR027417,IPR012961,IPR027417,IPR001650,IPR014001,IPR027417	K12599,K12599
										A_taxiformis_Guam_g2516.t1	GO:0003676,GO:0003724,GO:0005524	EC:3.6.1,EC:3.6.4.13,EC:3.6,EC:3	IPR001650,IPR014001,IPR027417,IPR011545,IPR001650,IPR027417,IPR000629,IPR001650,IPR014014,IPR014001,IPR044765,IPR027417	K10352,K14777,K10352
										A_taxiformis_Guam_g2546.t1	GO:0003746,GO:0003924,GO:0005525,GO:0006414	EC:3.6.1,EC:3.6,EC:3	IPR000795,IPR000640,IPR005517,IPR000795,IPR004161,IPR005517,IPR027417,IPR041095,IPR000640,IPR005225,IPR036188,IPR004540,IPR036188,IPR014721,IPR031157,IPR000795,IPR004540,IPR005517,IPR009022,IPR035649,IPR027417,IPR035647,IPR020568,IPR036188,IPR009000,IPR035647	K02355
										A_taxiformis_Guam_g2549.t1	GO:0016192,GO:0051087	null	IPR003103,IPR036533,IPR027482,IPR043154,IPR001619,IPR043127,IPR001619,IPR029071,IPR036533,IPR036045	K15292,K15292
										A_taxiformis_Guam_g26.t1	GO:0005515,GO:0005524,GO:0016887	EC:3	IPR001270,IPR003593,IPR019489,IPR003959,IPR004176,IPR027417,IPR041546,IPR027417,IPR003959,IPR019489,IPR028299,IPR018368,IPR004176,IPR001943,IPR027417,IPR027417	K03696
										A_taxiformis_Guam_g2602.t1	GO:0005524,GO:0140662	null	IPR029047,IPR013126,IPR029048,IPR013126,IPR018181,IPR018181,IPR018181,IPR043129,IPR029047,IPR029048,IPR043129	K03283,K03283
										A_taxiformis_Guam_g263.t1	GO:0003677,GO:0003700,GO:0006355	null	IPR006447,IPR044841,IPR017930,IPR009057	null
										A_taxiformis_Guam_g2632.t1	null	EC:2.3.2.23	IPR016135,IPR000608,IPR023313,IPR000608,IPR000608,IPR016135	K13960,K13960
										A_taxiformis_Guam_g2637.t1	GO:0006099,GO:0016627,GO:0022900,GO:0050660	EC:1,EC:1.3.5.1	IPR003953,IPR015939,IPR036188,IPR011281,IPR014006,IPR027477,IPR030664,IPR003952,IPR027477,IPR036188,IPR037099	K00234,K00234
										A_taxiformis_Guam_g2679.t1	GO:0035596,GO:0051539	EC:2.8.4,EC:2,EC:2.8	IPR038135,IPR023404,IPR013848,IPR013848,IPR002792	null
										A_taxiformis_Guam_g2692.t1	GO:0005524,GO:0042026,GO:0140662	EC:3.6.1,EC:3.6,EC:3	IPR001844,IPR002423,IPR027409,IPR027410,IPR001844,IPR027413,IPR001844,IPR027410,IPR027413,IPR027409	K04077,K04077
										A_taxiformis_Guam_g2695.t1	GO:0005524,GO:0016887,GO:0036402	EC:3.6.1,EC:3.6,EC:3	IPR003593,IPR027417,IPR041569,IPR003959,IPR035245,IPR003960,IPR027417	K03061,K03061
										A_taxiformis_Guam_g27.t1	GO:0003723,GO:0003735,GO:0006412,GO:0015934	null	IPR016095,IPR028364,IPR005878,IPR013823,IPR000206,IPR014719,IPR023673,IPR000206,IPR028364,IPR000206,IPR023674,IPR014719	K00465,K02863,K02867,K02935,K02935,K02863,K02867
										A_taxiformis_Guam_g270.t1	GO:0004819,GO:0005524,GO:0005737,GO:0006425	EC:6.1,EC:6.1.1,EC:6,EC:6.1.1.18	IPR000924,IPR020056,IPR042559,IPR020059,IPR020058,IPR007639,IPR014729,IPR007638,IPR020056,IPR004514,IPR011035	K01886,K01886
										A_taxiformis_Guam_g2724.t1	GO:0004827,GO:0005524,GO:0005737,GO:0006433	EC:6.1.1.15,EC:6	IPR002316,IPR002314,IPR036621,IPR004499,IPR004154,IPR045864,IPR004499,IPR004499,IPR006195,IPR033721,IPR045864	K01881,K01881
										A_taxiformis_Guam_g2755.t1	GO:0005524,GO:0016887	EC:3.6.1,EC:3.4,EC:3.6,EC:3	IPR001270,IPR019489,IPR003593,IPR004176,IPR019489,IPR041546,IPR036628,IPR027417,IPR027417,IPR003959,IPR003959,IPR018368,IPR028299,IPR004176,IPR027417,IPR027417,IPR036628	K03696
										A_taxiformis_Guam_g2756.t1	GO:0005524,GO:0042026,GO:0140662	null	IPR002423,IPR001844,IPR027413,IPR027409,IPR027410,IPR018370,IPR001844,IPR027409,IPR027413,IPR027410	K04077,K04077
										A_taxiformis_Guam_g276.t1	GO:0003777,GO:0005524,GO:0007018,GO:0008017	EC:3.6.1,EC:3.6,EC:3	IPR001752,IPR001752,IPR036961,IPR001752,IPR001752,IPR027417	K10405,K17945
										A_taxiformis_Guam_g2761.t1	GO:0000462,GO:0000463,GO:0000932,GO:0003723,GO:0003724,GO:0005635,GO:0005694,GO:0005730,GO:0005829,GO:0008283,GO:0010494,GO:0016074,GO:0016442,GO:0016887,GO:0019074,GO:0019904,GO:0022618,GO:0030686,GO:0030687,GO:0033962,GO:0044403,GO:1990417	EC:3.6.1,EC:3.6.4.13,EC:3.6,EC:3	IPR001650,IPR025313,IPR027417,IPR027417,IPR001650,IPR025313,IPR014001,IPR001650,IPR027417	K03254,K13179,K03254
										A_taxiformis_Guam_g2772.t1	GO:0006849,GO:0009534,GO:0009941,GO:0015318,GO:0016020,GO:0050833	EC:7	IPR038770,IPR002657,IPR004710	K03453
										A_taxiformis_Guam_g2786.t1	GO:0008168	EC:2.1.1.163,EC:2,EC:2.1.1.201	IPR004033,IPR029063,IPR004033,IPR023576,IPR004033,IPR004033,IPR029063	K03183,K03183
										A_taxiformis_Guam_g2798.t1	GO:0005643,GO:0046907	null	IPR000156,IPR011993,IPR015007,IPR000156,IPR045255,IPR000697,IPR000156	K15304,K15304
										A_taxiformis_Guam_g28.t1	GO:0005524,GO:0042026,GO:0140662	null	IPR001844,IPR001844,IPR002423,IPR027409,IPR027410,IPR027413,IPR018370,IPR001844,IPR001844,IPR027410,IPR027409,IPR027413	K04077,K04077
										A_taxiformis_Guam_g2807.t1	GO:0008934,GO:0022857,GO:0046854,GO:0046855,GO:0055085	EC:3.1.3.25,EC:3,EC:7	IPR000760,IPR000760,IPR011701,IPR036259,IPR020550,IPR020846,IPR033942,IPR036259	K01092,K01092
										A_taxiformis_Guam_g2833.t1	GO:0055085	null	IPR013657,IPR013657	K15276
										A_taxiformis_Guam_g2854.t1	GO:0000062,GO:0001101,GO:0001666,GO:0005515,GO:0005615,GO:0005783,GO:0005886,GO:0006629,GO:0009409,GO:0009505,GO:0009514,GO:0009737,GO:0010029,GO:0010162,GO:0010288,GO:0032791,GO:0070300	null	IPR000582,IPR002110,IPR000582,IPR014352,IPR036770,IPR036770,IPR002110,IPR000582,IPR002110,IPR002110,IPR036770,IPR035984	null
										A_taxiformis_Guam_g2856.t1	GO:0001510,GO:0008168	EC:2.1,EC:2,EC:2.1.1	IPR024576,IPR029063,IPR002877,IPR015507,IPR029063	K14857
										A_taxiformis_Guam_g2886.t1	GO:0003735,GO:0005794,GO:0005840,GO:0006412,GO:0016020,GO:0016192,GO:0031267	null	IPR000266,IPR012340,IPR006977,IPR039765,IPR012340	K02961,K02961
										A_taxiformis_Guam_g2888.t1	null	null	null	null
										A_taxiformis_Guam_g2911.t1	GO:0003677,GO:0003735,GO:0005840,GO:0006260,GO:0006412	EC:2.7,EC:2,EC:2.7.7.7,EC:2.7.7	IPR040663,IPR019927,IPR007185,IPR000597,IPR024826,IPR019926,IPR019927,IPR009000	K02321,K02328,K02328,K02321
										A_taxiformis_Guam_g2912.t1	GO:0005739,GO:0009535,GO:0009706	null	IPR005691,IPR005691	null
										A_taxiformis_Guam_g2921.t1	null	null	IPR004000,IPR004000,IPR004000,IPR004000,IPR020902,IPR004001,IPR043129,IPR043129	K05692,K05692
										A_taxiformis_Guam_g2930.t1	GO:0004017,GO:0005524,GO:0006139	EC:2.7.4.4,EC:2.7.4.3,EC:2.7,EC:2,EC:2.7.4	IPR000850,IPR027417,IPR006259,IPR007862,IPR000850,IPR033690,IPR000850,IPR000850,IPR027417	K00939,K00939
										A_taxiformis_Guam_g2963.t1	null	null	IPR004130,IPR027417,IPR004130,IPR030228,IPR027417	K06883
										A_taxiformis_Guam_g2967.t1	GO:0003756,GO:0005829,GO:0006260,GO:0008270,GO:0009408,GO:0015035,GO:0016020,GO:0016032,GO:0016989,GO:0032991,GO:0034645,GO:0042026,GO:0044403,GO:0051082,GO:0051085,GO:0051087,GO:0065003,GO:1903506	EC:5.3.4.1,EC:1,EC:1.8,EC:5.3,EC:5.3.4,EC:5,EC:3.6.3.8	IPR042977	K01537,K07238,K09529
										A_taxiformis_Guam_g297.t1	GO:0006457,GO:0051082	null	IPR002939,IPR008971,IPR008971	K09510
										A_taxiformis_Guam_g299.t1	GO:0006457,GO:0051082	null	IPR001623,IPR001623,IPR002939,IPR036869,IPR001623,IPR018253,IPR001623,IPR001623,IPR036869,IPR008971,IPR008971	null
										A_taxiformis_Guam_g3012.t1	GO:0016973	null	IPR036388,IPR000717,IPR045114,IPR000717	null
										A_taxiformis_Guam_g3014.t1	GO:0003677,GO:0003678,GO:0005524,GO:0006139,GO:0016818	EC:3.6.4.12,EC:3	IPR006554,IPR006555,IPR013020,IPR010614,IPR006555,IPR027417,IPR027417,IPR045028,IPR014013,IPR027417	K11136
										A_taxiformis_Guam_g3033.t1	GO:0004672,GO:0005524,GO:0006468	EC:2.7.11.1,EC:2,EC:2.7.11.17	IPR000719,IPR000719,IPR008271,IPR000719,IPR011009	K07359,K08794,K13412,K07359,K08794,K13412
										A_taxiformis_Guam_g3037.t1	GO:0004853,GO:0006779	EC:4	IPR000257,IPR038071,IPR006361,IPR000257,IPR038071	null
										A_taxiformis_Guam_g3039.t1	GO:0003723,GO:0005525	null	IPR006073,IPR004044,IPR015946,IPR027417,IPR005662,IPR005662,IPR030388,IPR004044,IPR005662,IPR030388,IPR027417,IPR009019	K03595
										A_taxiformis_Guam_g305.t1	GO:0003924,GO:0005525	EC:3.6.1,EC:3.6,EC:3	IPR001806,IPR001806,IPR027417,IPR005225,IPR001806,IPR027417	K03354,K07874,K03354,K07874
										A_taxiformis_Guam_g3080.t1	GO:0004672,GO:0005524,GO:0006468	EC:2.7.1,EC:2.7.11.24,EC:2.7,EC:2,EC:2.7.11.22	IPR000719,IPR000719,IPR000719,IPR011009	K19603,K19603
										A_taxiformis_Guam_g3096.t1	GO:0005524,GO:0016887	EC:3.6.1,EC:3.6,EC:3	IPR004201,IPR003593,IPR004201,IPR027417,IPR003959,IPR003338,IPR003960,IPR029067,IPR027417,IPR009010	K13525,K13525
										A_taxiformis_Guam_g3107.t1	GO:0000413,GO:0003755,GO:0006457	EC:5.2.1.8,EC:5	IPR002130,IPR024936,IPR029000,IPR002130,IPR044666,IPR020892,IPR002130,IPR029000	K12734
										A_taxiformis_Guam_g3110.t1	GO:0000413,GO:0003755	EC:5.2.1.8,EC:5	IPR029000,IPR002130,IPR029000	K03768
										A_taxiformis_Guam_g3121.t1	GO:0002098,GO:0050660	null	IPR036188,IPR004416,IPR044920,IPR040131,IPR026904,IPR002218,IPR004416,IPR020595,IPR004416,IPR036188	K03495
										A_taxiformis_Guam_g3165.t1	GO:0005739,GO:0009941,GO:0010224,GO:0032502	null	IPR006968,IPR006968	null
										A_taxiformis_Guam_g3168.t1	GO:0005768,GO:0005774,GO:0005802,GO:0009506,GO:0016021	null	IPR004240,IPR004240	K17086
										A_taxiformis_Guam_g3170.t1	GO:0003924,GO:0005525	EC:3.6.1,EC:3.6,EC:3	IPR006689,IPR005225,IPR006689,IPR027417,IPR027417	K07952
										A_taxiformis_Guam_g3187.t1	GO:0055085	EC:7	IPR002067,IPR023395,IPR018108,IPR023395,IPR018108,IPR018108,IPR018108,IPR023395	K15116
										A_taxiformis_Guam_g3197.t1	GO:0000228,GO:0000294,GO:0000781,GO:0000785,GO:0000932,GO:0003682,GO:0003724,GO:0003729,GO:0005654,GO:0005829,GO:0005844,GO:0005886,GO:0006281,GO:0006310,GO:0006449,GO:0008298,GO:0009048,GO:0009506,GO:0009611,GO:0009863,GO:0009867,GO:0010182,GO:0016567,GO:0016887,GO:0019725,GO:0030466,GO:0030538,GO:0032201,GO:0032204,GO:0034660,GO:0035145,GO:0035194,GO:0042162,GO:0042742,GO:0043024,GO:0043928,GO:…	EC:3.6.1,EC:3.6.4.13,EC:3.6,EC:3	IPR040812,IPR045055	K14326,K14326
										A_taxiformis_Guam_g3230.t1	GO:0004176,GO:0004252,GO:0006508	EC:3.4.21.92,EC:3	IPR001907,IPR023562,IPR023562,IPR033135,IPR018215,IPR001907,IPR001907,IPR029045	K01358,K01358
										A_taxiformis_Guam_g3270.t1	GO:0004674,GO:0005524,GO:0006468	EC:2.7.1,EC:2.7,EC:2	IPR000719,IPR000719,IPR008271,IPR000961,IPR000719,IPR011009	K08286,K12873,K12873
										A_taxiformis_Guam_g3287.t1	GO:0005768,GO:0005774,GO:0005802,GO:0009506,GO:0016021	null	IPR004240,IPR004240	K17086
										A_taxiformis_Guam_g3288.t1	GO:0005768,GO:0005774,GO:0005802,GO:0009506,GO:0016021	null	IPR006640,IPR006640,IPR004240,IPR004240	K17086
										A_taxiformis_Guam_g3316.t1	GO:0005524,GO:0016887	EC:3.6.1,EC:3.6,EC:3	IPR003593,IPR003959,IPR027417,IPR003960,IPR027417,IPR027417	K13339,K13339
										A_taxiformis_Guam_g3354.t1	GO:0004707,GO:0005524,GO:0006468,GO:0016020,GO:0016126,GO:0016628	EC:2.7.1,EC:2.7.11.24,EC:2.1.1.43,EC:1,EC:2.8.2.39,EC:2.7,EC:2	IPR000719,IPR001171,IPR000719,IPR017441,IPR008271,IPR003527,IPR000719,IPR011009	K04371,K11430,K13105,K19603,K20290,K20538,K22312,K04371,K11430,K19603,K20538,K13105
										A_taxiformis_Guam_g3373.t1	GO:0000122,GO:0000387,GO:0005102,GO:0005654,GO:0005829,GO:0007476,GO:0010629,GO:0010633,GO:0010719,GO:0030277,GO:0030512,GO:0032797,GO:0048731,GO:0050680,GO:0060394,GO:1903845,GO:2000026,GO:2000113	null	IPR001680,IPR015943,IPR001680,IPR001680,IPR001680,IPR036322	K13137,K13137
										A_taxiformis_Guam_g3406.t1	GO:0004176,GO:0004252,GO:0006508	EC:3.4.21.92,EC:3	IPR001907,IPR023562,IPR023562,IPR033135,IPR001907,IPR001907,IPR029045	K01358,K01358
										A_taxiformis_Guam_g3407.t1	GO:0030433,GO:0030968	null	IPR012913,IPR009011,IPR045149,IPR044865	K10088,K10088
										A_taxiformis_Guam_g3433.t1	GO:0003676,GO:0004386,GO:0005524	EC:3.6.4.13	IPR022967,IPR014001,IPR001650,IPR007502,IPR001650,IPR011709,IPR003029,IPR007502,IPR027417,IPR012340,IPR011545,IPR027417,IPR002464,IPR003029,IPR001650,IPR014001,IPR027417,IPR012340	K12818,K12818
										A_taxiformis_Guam_g3439.t1	GO:0016021	null	IPR000620	null
										A_taxiformis_Guam_g347.t1	GO:0004672,GO:0005524,GO:0006468	EC:2.7.1,EC:2.7.11.24,EC:2.1.1.43,EC:2.8.2.39,EC:2.7,EC:2	IPR000719,IPR017441,IPR000719,IPR011009	K04371,K11430,K13105,K19603,K20290,K20538,K22312,K04371,K11430,K19603,K20538,K13105
										A_taxiformis_Guam_g3500.t1	GO:0004672,GO:0005524,GO:0006468	EC:2.7.11.1,EC:2	IPR000719,IPR000719,IPR030509,IPR017441,IPR008271,IPR000719,IPR011009	K02218,K02218
										A_taxiformis_Guam_g3572.t1	GO:0005524,GO:0006605,GO:0016020,GO:0017038	null	IPR000185,IPR011130,IPR011115,IPR005119,IPR027417,IPR027417,IPR011130,IPR011115,IPR000185,IPR011116,IPR000185,IPR020937,IPR014001,IPR014018,IPR000185,IPR044722,IPR036266,IPR036670,IPR027417,IPR027417	null
										A_taxiformis_Guam_g3573.t1	GO:0005524,GO:0016887	EC:3.6.1,EC:3.4,EC:3.6,EC:3	IPR001270,IPR019489,IPR003593,IPR003959,IPR036628,IPR027417,IPR003959,IPR019489,IPR027417,IPR004176,IPR041546,IPR028299,IPR018368,IPR004176,IPR027417,IPR036628,IPR027417	K03696
										A_taxiformis_Guam_g3589.t1	null	null	IPR003409,IPR003409	null
										A_taxiformis_Guam_g3590.t1	GO:0004672,GO:0005524,GO:0006468	EC:2.7.11.25,EC:2.7.1,EC:2.7,EC:2	IPR001245,IPR000719,IPR001245,IPR008271,IPR000719,IPR011009	K04417,K04424,K04424,K04417
										A_taxiformis_Guam_g3642.t1	GO:0000387,GO:0005681	EC:2.1.1.220,EC:2.1.1.219	IPR001163,IPR001163,IPR036770,IPR027141,IPR034099,IPR010920	K07442,K11088,K18738,K11088
										A_taxiformis_Guam_g367.t1	GO:0005515	null	IPR010402,IPR010402	K19720,K19720
										A_taxiformis_Guam_g3676.t1	GO:0004306,GO:0006646	EC:3.6.3.1,EC:2.7,EC:2,EC:2.7.7.14,EC:2.7.7	IPR014729,IPR014729,IPR004821,IPR004821,IPR044608,IPR041723	K00967,K01530,K00967
										A_taxiformis_Guam_g3683.t1	GO:0005524,GO:0005737,GO:0016887,GO:0030163,GO:0036402	EC:3	IPR003593,IPR032501,IPR003959,IPR012340,IPR005937,IPR041569,IPR027417,IPR028031,IPR035244,IPR003960,IPR027417	K03062,K03062
										A_taxiformis_Guam_g3767.t1	GO:0005769,GO:0005770,GO:0005794,GO:0030178	EC:2.3.2.27	IPR001841,IPR001841,IPR013083,IPR001841	K11982
										A_taxiformis_Guam_g377.t1	GO:0016765	EC:2,EC:2.5.1.87	IPR001441,IPR036424,IPR001441,IPR001441,IPR001441,IPR001441,IPR036424	K11778,K11778
										A_taxiformis_Guam_g3772.t1	GO:0000049	EC:6.1.1.10	IPR002547,IPR012340,IPR002547,IPR012340	K01874,K01874
										A_taxiformis_Guam_g3777.t1	GO:0003755,GO:0005515,GO:0034587	EC:5.2.1.8,EC:5	IPR019734,IPR046357,IPR001179,IPR011990,IPR011990,IPR042282,IPR001179,IPR011990	K03773,K09572,K10359
										A_taxiformis_Guam_g3782.t1	GO:0006886,GO:0016192,GO:0030123	null	IPR026740,IPR002553,IPR029390,IPR011989,IPR026740,IPR026739,IPR016024	K12397,K12397
										A_taxiformis_Guam_g3798.t1	GO:0002181,GO:0003924,GO:0005525,GO:0005829,GO:0005844,GO:0010494,GO:0016604,GO:0019003,GO:0032550,GO:0042802,GO:1903833	EC:3.6.1,EC:3.6,EC:3	null	K02156,K06944,K02156
										A_taxiformis_Guam_g380.t1	null	null	IPR011629,IPR003495,IPR011629,IPR036627,IPR027417,IPR027417	null
										A_taxiformis_Guam_g3821.t1	GO:0000287,GO:0005524,GO:0009314,GO:0009408,GO:0016887,GO:0019068,GO:0042802,GO:0044403,GO:0051082,GO:0051085,GO:1990220	EC:3.6.1,EC:3.6,EC:3	null	K04077,K04077
										A_taxiformis_Guam_g3843.t1	null	null	null	K11251,K15001,K11251
										A_taxiformis_Guam_g3850.t1	GO:0005618,GO:0005730,GO:0005774,GO:0005794,GO:0005829,GO:0005886,GO:0009408,GO:0009570,GO:0016887,GO:0042742,GO:0045087,GO:0048046,GO:0051131,GO:0061077,GO:0071277	EC:3.6.1,EC:3.6,EC:3	null	K04079,K04079
										A_taxiformis_Guam_g3851.t1	GO:0005618,GO:0005730,GO:0005774,GO:0005794,GO:0005829,GO:0005886,GO:0009408,GO:0009570,GO:0016887,GO:0042742,GO:0045087,GO:0048046,GO:0051131,GO:0061077,GO:0071277	EC:3.6.1,EC:3.6,EC:3	null	K04079,K04079
										A_taxiformis_Guam_g387.t1	GO:0004176,GO:0004222,GO:0005524,GO:0006508,GO:0016020,GO:0016887	EC:3	IPR003593,IPR000642,IPR003959,IPR027417,IPR005936,IPR041569,IPR037219,IPR003960,IPR005936,IPR027417,IPR037219	K03798
										A_taxiformis_Guam_g3883.t1	GO:0005737,GO:0005980,GO:0008184	EC:2.4.1.1,EC:2.4,EC:2,EC:2.4.1	null	K00688,K00688
										A_taxiformis_Guam_g3908.t1	null	EC:3.1.3.43	null	K01102
										A_taxiformis_Guam_g3909.t1	null	null	null	K11251,K11251
										A_taxiformis_Guam_g3922.t1	null	EC:2.1.2.1	null	K00600,K00600
										A_taxiformis_Guam_g3929.t1	GO:0005524,GO:0005778,GO:0005829,GO:0007417,GO:0007422,GO:0008022,GO:0015833,GO:0016558,GO:0016887,GO:0017038,GO:0021782,GO:0044703,GO:0044877,GO:0048137,GO:0060152	EC:2.7.10.1,EC:3.6.1,EC:3.6,EC:3	null	K05093,K13338,K05093,K13338
										A_taxiformis_Guam_g3964.t1	GO:0000001,GO:0001934,GO:0002082,GO:0005618,GO:0005741,GO:0005747,GO:0005774,GO:0006457,GO:0006606,GO:0006979,GO:0007062,GO:0007283,GO:0007568,GO:0008022,GO:0008406,GO:0009506,GO:0009507,GO:0009611,GO:0009792,GO:0009986,GO:0010629,GO:0015833,GO:0016363,GO:0017038,GO:0030421,GO:0031536,GO:0033147,GO:0033218,GO:0033600,GO:0035632,GO:0040018,GO:0043051,GO:0043066,GO:0043433,GO:0044703,GO:0045840,GO:…	null	null	K17081
										A_taxiformis_Guam_g3979.t1	null	null	null	K03231,K13199,K03231
										A_taxiformis_Guam_g401.t1	GO:0004750,GO:0005975,GO:0006098	EC:5.1,EC:5,EC:5.1.3,EC:5.1.3.1	IPR026019,IPR013785,IPR000056,IPR000056,IPR000056,IPR000056,IPR026019,IPR000056,IPR011060	K01783,K01783
										A_taxiformis_Guam_g4018.t1	null	EC:2.7.11.1	null	K02218,K02218
										A_taxiformis_Guam_g4043.t1	GO:0000122,GO:0000182,GO:0000786,GO:0000793,GO:0000979,GO:0001740,GO:0005618,GO:0005654,GO:0005721,GO:0005730,GO:0007420,GO:0007549,GO:0009294,GO:0009506,GO:0009611,GO:0009617,GO:0010385,GO:0019216,GO:0019901,GO:0030291,GO:0031492,GO:0033128,GO:0034184,GO:0045618,GO:0045814,GO:0045815,GO:0045840,GO:0045931,GO:0048870,GO:0051572,GO:0061086,GO:0062033,GO:0071169,GO:0071901,GO:1901837,GO:1902750,GO:…	null	null	K11251,K11252,K11253,K16617,K16617,K11253,K11252,K11251
										A_taxiformis_Guam_g4059.t1	GO:0000307,GO:0004693,GO:0005634,GO:0005737,GO:0006325,GO:0009755,GO:0009826,GO:0009934,GO:0010376,GO:0010389,GO:0010444,GO:0016572,GO:0022603,GO:0032875,GO:0032989,GO:0046777,GO:0048509,GO:0048825,GO:1902806,GO:2000026,GO:2000037,GO:2000112	EC:2.7.1,EC:2.7.11.23,EC:2.7,EC:2,EC:2.7.11.22	null	K02087,K02206,K07760,K02206,K02087
										A_taxiformis_Guam_g4062.t1	GO:0008047,GO:0008152,GO:0009570,GO:0016671,GO:0043085	EC:1,EC:1.8,EC:1.8.4	null	K03671,K03671
										A_taxiformis_Guam_g4080.t1	null	null	null	K05681,K21396,K05681
										A_taxiformis_Guam_g4097.t1	null	null	null	null
										A_taxiformis_Guam_g4106.t1	GO:0005634,GO:0005737,GO:0007135,GO:0007140,GO:0009556,GO:0044703,GO:0051445	null	null	K06627,K06627
										A_taxiformis_Guam_g4127.t1	GO:0000083,GO:0000086,GO:0000122,GO:0000308,GO:0001700,GO:0002009,GO:0002168,GO:0004693,GO:0005516,GO:0005768,GO:0005813,GO:0005829,GO:0006325,GO:0006887,GO:0006907,GO:0006909,GO:0006974,GO:0007089,GO:0007099,GO:0007265,GO:0007283,GO:0007552,GO:0008021,GO:0008284,GO:0010629,GO:0015030,GO:0016239,GO:0016242,GO:0016572,GO:0018105,GO:0019904,GO:0019954,GO:0030252,GO:0030332,GO:0030424,GO:0030425,GO:…	EC:2.7.1,EC:2.7.11.1,EC:2.7,EC:2,EC:2.7.11.22	null	K04563,K06655,K07760,K08282,K08820,K08821,K15594,K15595,K15596,K04563,K06655,K08821
										A_taxiformis_Guam_g4132.t1	GO:0005654,GO:0005774,GO:0005789,GO:0005829,GO:0005886,GO:0010243,GO:0010499,GO:0010950,GO:0014070,GO:0019774,GO:0032504,GO:0043161,GO:0048046,GO:0061133	EC:3.4.25.1	null	K02734,K08471,K12847,K18626,K12847,K02734
										A_taxiformis_Guam_g419.t1	GO:0004176,GO:0004222,GO:0005524,GO:0006508,GO:0016020,GO:0016887	EC:3	IPR003593,IPR005936,IPR003959,IPR000642,IPR037219,IPR041569,IPR027417,IPR003960,IPR005936,IPR027417,IPR037219	K03798
										A_taxiformis_Guam_g4254.t1	GO:0006310,GO:0009378,GO:0016887,GO:0032508,GO:0036310,GO:0043138	EC:3.6.1,EC:3.6.4.12,EC:3.6,EC:3	null	K10901,K10901
										A_taxiformis_Guam_g4272.t1	GO:0000049,GO:0000132,GO:0000281,GO:0001514,GO:0003924,GO:0005525,GO:0005730,GO:0005758,GO:0005794,GO:0005813,GO:0005818,GO:0005829,GO:0005912,GO:0005925,GO:0006457,GO:0006836,GO:0007021,GO:0007098,GO:0009410,GO:0009792,GO:0009914,GO:0010811,GO:0015870,GO:0016328,GO:0019003,GO:0030540,GO:0031116,GO:0032550,GO:0034260,GO:0034333,GO:0036445,GO:0042802,GO:0042908,GO:0043622,GO:0045196,GO:0051457,GO:…	EC:2.9.1.2,EC:3.6.1,EC:3.6,EC:3	null	K03341,K07943,K21596,K03341
										A_taxiformis_Guam_g4323.t1	null	EC:2.7.11.1	null	K02218,K02218
										A_taxiformis_Guam_g4339.t1	GO:0000388,GO:0003724,GO:0005654,GO:0005682,GO:0005730,GO:0005829,GO:0009506,GO:0010228,GO:0016020,GO:0016887,GO:0042802,GO:0046540,GO:0071013,GO:0071014	EC:3.6.1,EC:3.6.4.13,EC:3.6,EC:3	null	K12854,K12854
										A_taxiformis_Guam_g4350.t1	GO:0000349,GO:0008186,GO:0016887,GO:0034247	EC:3.6.1,EC:3.6.4.13,EC:3.6,EC:3	null	K12813,K12814,K12814,K12813
										A_taxiformis_Guam_g4355.t1	GO:0005739,GO:0006744,GO:0009507,GO:0009793,GO:0050347	EC:2.5.1,EC:2,EC:2.5.1.1,EC:2.5.1.83,EC:2.5.1.82	null	K05355,K14066,K14066,K05355
										A_taxiformis_Guam_g4378.t1	null	null	null	K10706,K10706
										A_taxiformis_Guam_g4425.t1	null	null	null	K05692,K05692
										A_taxiformis_Guam_g4432.t1	null	null	null	K08869
										A_taxiformis_Guam_g4433.t1	null	null	null	K08869
										A_taxiformis_Guam_g4453.t1	null	EC:3.6.4.13	null	K12820,K12820
										A_taxiformis_Guam_g4495.t1	null	null	null	K11251,K15001,K11251
										A_taxiformis_Guam_g451.t1	GO:0005730,GO:0090307	EC:2.3.2.27	IPR019835,IPR036885,IPR003121,IPR003121,IPR003121,IPR036885,IPR036885	K15223,K22381
										A_taxiformis_Guam_g4538.t1	GO:0005524,GO:0005634,GO:0005739,GO:0009408,GO:0009409,GO:0009570,GO:0009579,GO:0009941,GO:0015833,GO:0045036,GO:0046686,GO:0048046	null	null	K03283,K03283
										A_taxiformis_Guam_g4548.t1	null	EC:2.1.1.77	null	K00573,K05681,K05681
										A_taxiformis_Guam_g4559.t1	GO:0000122,GO:0000228,GO:0000281,GO:0000791,GO:0001228,GO:0002066,GO:0003677,GO:0005700,GO:0007030,GO:0007051,GO:0007088,GO:0007099,GO:0007307,GO:0008284,GO:0010628,GO:0010629,GO:0010971,GO:0030261,GO:0031523,GO:0044703,GO:0045792,GO:0071103,GO:0090282,GO:2000113	null	null	K09420,K18460,K09420
										A_taxiformis_Guam_g4563.t1	GO:0000350,GO:0000390,GO:0003724,GO:0003729,GO:0005739,GO:0005829,GO:0006325,GO:0009506,GO:0010172,GO:0016604,GO:0016887,GO:0040022,GO:0042802,GO:0044703,GO:0048477,GO:0048589,GO:0071007,GO:0071014,GO:0071021	EC:3.6.1,EC:3.6.4.13,EC:3.6,EC:3	null	K12818,K12818
										A_taxiformis_Guam_g4575.t1	null	null	null	K07937,K07937
										A_taxiformis_Guam_g4632.t1	null	EC:2.7.11.22	null	K02206,K02206
										A_taxiformis_Guam_g4666.t1	GO:0004674,GO:0005516,GO:0005634,GO:0005739,GO:0005773,GO:0005829,GO:0005886,GO:0009410,GO:0009611,GO:0009636,GO:0009738,GO:0009753,GO:0042542,GO:0043622,GO:0046677,GO:0046777,GO:0071229,GO:1900064	EC:2.7.1,EC:2.7.11.24,EC:2.1.1.43,EC:2.8.2.39,EC:2.7,EC:2	null	K04371,K11430,K13105,K19603,K20290,K20538,K22312,K04371,K11430,K19603,K20538,K13105
										A_taxiformis_Guam_g4694.t1	null	null	null	null
										A_taxiformis_Guam_g470.t1	GO:0006357,GO:0016538	null	IPR013763,IPR006671,IPR043198,IPR013763,IPR013763,IPR036915,IPR036915	K15188,K15188
										A_taxiformis_Guam_g4748.t1	null	null	null	null
										A_taxiformis_Guam_g4756.t1	GO:0000281,GO:0005635,GO:0005773,GO:0005791,GO:0006997,GO:0030176,GO:0031154,GO:0032967,GO:0034975,GO:0043621,GO:0045669,GO:0045778,GO:0046331,GO:0046658,GO:0046850	EC:3.6.5.5	null	K01528,K01528
										A_taxiformis_Guam_g4776.t1	GO:0000150,GO:0000709,GO:0000722,GO:0000730,GO:0000775,GO:0000781,GO:0000785,GO:0000800,GO:0001932,GO:0003682,GO:0003690,GO:0003697,GO:0005524,GO:0005730,GO:0005739,GO:0005829,GO:0006268,GO:0007143,GO:0007294,GO:0007533,GO:0008022,GO:0008298,GO:0009792,GO:0009949,GO:0009951,GO:0010032,GO:0010332,GO:0010569,GO:0010833,GO:0016605,GO:0016887,GO:0017116,GO:0017151,GO:0030491,GO:0030717,GO:0031000,GO:…	EC:3.6.1,EC:3.6.4.12,EC:3.6,EC:3	null	K04482,K14303,K04482,K14303
										A_taxiformis_Guam_g4784.t1	GO:0005829,GO:0031982	null	null	K03283,K03283
										A_taxiformis_Guam_g480.t1	GO:0009107,GO:0016992,GO:0051539	EC:2.8.1,EC:2.8.1.8,EC:2,EC:2.8	IPR006638,IPR003698,IPR007197,IPR031691,IPR013785,IPR003698,IPR003698,IPR003698,IPR007197,IPR003698	K03644,K03644
										A_taxiformis_Guam_g484.t1	GO:0004672,GO:0005524,GO:0005543,GO:0006468	EC:2.7.11.1,EC:2	IPR001245,IPR000719,IPR001245,IPR011417,IPR008942,IPR008271,IPR017441,IPR000719,IPR013809,IPR011009,IPR008942,IPR011009	K08844,K17535,K08844
[truncated: 12,758 more rows]

## Sheet: 1
Orthogroup	Species Tree Node	Gene Tree Node	Support	Type	Genes 1	Genes 2				Sequence Name	Annotation GO ID	Enzyme Code	InterPro Accession	KO
[truncated: 1,900 more rows]

[truncated: 32 more sheets: 2, 3, 4, 5, 6, 7, 8, 9, 10, 11, 12, 13, 14, 15, 16, 17, 18, 19, 20, 21 …]
