# Supplementary material for: Identification of Incomplete Annotations of Biosynthesis Pathways in Rhodophytes Using a Multi-Omics Approach
Source: Mar Drugs. 2023 Dec 19;22(1):3. doi: 10.3390/md22010003 (PMC10817344; doi:10.3390/md22010003)
Supplement: Supplementary file 1 [file marinedrugs-22-00003-s001.zip › FileS3_Functional annotations associated with gene duplications.xlsx]

## Sheet: Summary
File S3. Functional annotations associated with gene duplications. Annotations were associated for each node in the phylogenomic tree inferred in Figure 4. Annotations are separated by category into GO biological processes (S4a),molecular functions (S4b), and cellular compenent (S4c), Enzyme Commission number (S4d), InterPro homologous superfamilies (S4e), InterPro families (S4f), InterPro domain…

## Sheet: S3a_GO_BIological-process
GO - Cellular Process
GO #	Description	N0	N1	N2	N3	N4	N5	N6	N7	N8	N9	N10	N11	N12	N13	N14	N15	N16	N17	N18	N19	N20	N21	N22	N23	N24	N25	N26	N27	N28	N29	N30	N32	N33	N34	Mean
null	No GO	1546	232	6	90	385	274	347	15	353	911	94	865	804	792	17	23	38	151	522	111	2	46	55	721	27	1226	382	188	259	953	378	64	212	2	355.618
GO:0055085	transmembrane transport	745	124	2	27	42	52	10	0	25	28	22	711	37	20	0	0	3	95	5	4	0	5	0	4	0	7	0	0	0	19	36	8	7	2	60
GO:0006468	protein phosphorylation	695	27	2	2	42	113	221	0	54	64	10	39	44	20	1	0	4	13	16	1	0	0	3	17	0	3	0	0	5	1	3	1	2	0	41.2647
GO:0006508	proteolysis	456	51	0	23	27	93	62	0	80	17	7	126	68	45	0	0	0	13	11	0	0	2	0	13	0	29	0	0	6	24	17	5	4	6	34.8529
GO:0006805	xenobiotic metabolic process	229	73	0	100	4	50	15	0	13	38	2	191	10	22	0	6	0	27	2	0	0	0	0	5	0	4	0	0	2	25	16	2	4	0	24.7059
GO:0010628	positive regulation of gene expression	444	41	0	37	0	62	11	0	9	22	0	78	16	37	0	2	2	18	5	0	0	0	0	9	0	7	0	0	5	17	4	7	3	2	24.6471
GO:2000112	regulation of cellular macromolecule biosynthetic process	507	19	0	0	5	35	12	0	3	30	0	92	14	16	0	0	2	15	5	0	0	0	0	1	0	2	1	0	2	36	9	7	5	2	24.1176
GO:0044703	multi-organism reproductive process	419	56	1	27	26	17	19	0	6	32	1	88	0	34	0	5	0	13	1	0	0	0	0	8	0	4	0	1	4	8	15	5	2	2	23.3529
GO:0015833	peptide transport	518	17	2	18	4	0	27	0	12	14	2	54	11	3	0	3	0	9	4	0	0	0	0	4	0	5	6	0	1	30	15	3	6	0	22.5882
GO:0032268	regulation of cellular protein metabolic process	440	27	2	1	11	19	0	0	0	0	3	88	0	0	0	3	1	21	0	0	0	13	0	0	0	0	1	1	0	26	14	0	5	0	19.8824
GO:0034599	cellular response to oxidative stress	187	5	0	36	4	2	172	0	39	26	2	86	8	11	2	0	0	12	0	0	0	6	0	5	0	6	0	0	0	9	4	3	4	0	18.5
GO:0009793	embryo development ending in seed dormancy	353	84	0	63	10	25	0	0	7	8	0	32	1	9	0	0	0	11	0	0	0	0	0	3	0	0	0	0	0	3	7	1	0	2	18.2059
GO:2000113	negative regulation of cellular macromolecule biosynthetic process	343	27	0	50	1	21	7	0	1	9	6	62	13	27	0	2	0	14	3	0	0	0	0	5	0	4	0	1	0	7	4	5	2	3	18.1471
GO:0009410	response to xenobiotic stimulus	278	10	0	0	19	64	31	0	12	8	2	50	17	23	0	1	0	0	9	0	0	0	3	1	0	6	0	0	4	6	4	3	2	3	16.3529
GO:0046686	response to cadmium ion	328	18	1	27	20	9	23	0	16	7	0	59	7	0	0	4	1	0	0	0	0	0	0	0	0	0	1	0	2	9	2	3	6	6	16.1471
GO:0044260	cellular macromolecule metabolic process	323	3	6	21	39	24	0	0	1	0	1	70	0	9	0	1	0	6	0	0	0	0	0	0	1	0	0	0	0	16	2	0	7	0	15.5882
GO:0006979	response to oxidative stress	193	1	3	16	1	28	11	0	7	6	0	24	11	93	0	0	2	7	51	0	0	0	7	21	0	20	0	0	3	5	3	2	2	0	15.2059
GO:0006355	regulation of DNA-templated transcription	254	3	0	23	8	29	20	0	2	18	0	33	5	33	0	0	0	7	10	2	0	0	0	9	0	15	0	0	1	9	5	4	0	0	14.4118
GO:0046677	response to antibiotic	174	12	0	1	17	64	31	0	12	6	2	105	8	17	0	4	0	0	2	0	0	0	2	1	0	3	0	0	5	0	7	0	0	2	13.9706
GO:0016540	protein autoprocessing	27	0	0	0	0	0	110	37	11	38	37	0	57	98	0	26	0	10	8	0	0	6	0	2	0	2	4	0	0	0	0	0	2	0	13.9706
GO:0009735	response to cytokinin	259	37	0	0	10	23	10	0	23	3	0	70	4	9	0	0	0	0	0	0	0	0	0	4	0	0	0	0	0	1	3	1	2	0	13.5
GO:0032989	cellular component morphogenesis	187	20	1	0	7	60	56	0	6	15	0	45	17	12	0	0	0	7	6	0	0	0	0	4	0	7	1	0	0	1	0	2	0	0	13.3529
GO:0010629	negative regulation of gene expression	286	3	0	34	1	3	4	0	0	7	6	35	4	15	0	2	0	7	8	0	0	0	0	2	1	1	0	1	0	3	4	2	2	2	12.7353
GO:0006457	protein folding	325	1	5	1	0	2	0	0	7	11	1	21	14	14	0	0	6	3	0	0	0	0	0	6	0	3	0	0	0	3	3	2	0	0	12.5882
GO:0009611	response to wounding	234	23	0	21	0	60	32	0	11	3	0	18	7	0	2	0	0	10	0	0	0	0	0	0	0	3	0	0	1	2	0	1	0	0	12.5882
GO:0046777	protein autophosphorylation	215	0	5	0	5	59	53	0	18	6	0	10	8	3	0	2	0	9	0	0	0	0	0	5	0	3	0	0	0	1	0	1	0	0	11.8529
GO:0009636	response to toxic substance	152	8	0	1	11	59	30	0	25	1	2	66	12	3	0	2	0	0	2	0	0	0	2	2	0	3	0	0	6	0	7	1	0	2	11.6765
GO:0009408	response to heat	220	5	0	37	2	65	0	0	1	3	0	32	3	7	0	0	0	7	0	0	0	0	0	9	0	0	0	0	0	2	0	0	0	0	11.5588
GO:0009651	response to salt stress	164	4	0	37	8	39	16	0	0	20	4	53	12	7	0	2	1	0	0	0	0	0	2	0	0	5	0	0	0	9	2	0	2	0	11.3824
GO:0071229	cellular response to acid chemical	192	0	0	0	4	59	30	0	19	18	0	19	11	6	2	0	0	0	3	0	0	0	0	3	0	3	0	0	5	0	0	1	0	0	11.0294
GO:0009658	chloroplast organization	279	33	0	0	0	10	0	0	0	6	0	0	5	7	0	0	0	0	0	5	0	0	0	0	0	0	2	0	0	5	2	1	2	2	10.5588
GO:0045944	positive regulation of transcription by RNA polymerase II	112	42	0	1	2	28	10	0	2	22	1	54	13	14	0	2	0	7	3	0	0	0	0	9	0	5	1	0	0	12	4	1	3	0	10.2353
GO:0000281	mitotic cytokinesis	187	24	0	0	0	0	34	0	1	9	0	44	1	0	0	0	0	13	0	0	0	0	0	0	0	0	0	0	0	6	11	0	0	0	9.70588
GO:0045892	negative regulation of DNA-templated transcription	191	5	0	1	3	22	4	0	2	4	6	34	9	14	0	2	0	7	2	0	0	0	0	1	0	0	0	0	0	7	0	4	2	0	9.41176
GO:0043066	negative regulation of apoptotic process	149	5	0	37	0	34	2	0	2	3	0	42	3	22	0	0	0	0	0	0	0	0	0	0	0	3	0	0	2	0	4	1	0	0	9.08824
GO:0009409	response to cold	157	12	1	0	12	34	6	0	4	6	3	34	8	9	0	0	0	15	0	0	0	0	0	1	0	0	0	0	0	4	0	1	0	1	9.05882
GO:0007568	aging	165	12	0	0	4	38	8	0	6	3	0	40	2	0	0	0	0	9	0	0	0	0	0	4	0	0	1	0	0	4	4	4	2	1	9.02941
GO:0098657	import into cell	118	15	0	1	7	1	36	0	3	22	0	21	5	11	0	0	2	7	8	0	0	0	0	8	1	3	0	0	0	6	14	2	2	0	8.61765
GO:0006470	protein dephosphorylation	106	27	1	28	2	17	25	0	10	17	2	33	3	10	0	0	0	0	0	0	0	0	0	5	0	0	0	0	0	0	0	3	2	0	8.55882
GO:0018105	peptidyl-serine phosphorylation	161	0	0	0	3	17	47	0	8	11	0	20	0	5	1	2	0	9	2	0	0	0	1	0	0	2	0	0	0	0	0	0	0	0	8.5
GO:0010972	negative regulation of G2/M transition of mitotic cell cycle	19	1	0	0	0	29	157	0	32	21	0	0	8	6	2	0	0	9	0	0	0	0	0	2	0	1	0	0	0	0	0	0	0	0	8.44118
GO:0042542	response to hydrogen peroxide	125	5	0	0	10	60	29	0	12	0	2	21	8	0	0	4	0	0	0	0	0	0	2	0	0	3	0	0	0	0	0	0	0	0	8.26471
GO:0000122	negative regulation of transcription by RNA polymerase II	149	4	0	36	1	0	3	0	0	9	0	24	4	25	0	0	0	7	2	0	0	0	0	0	0	5	0	1	0	0	4	1	0	2	8.14706
GO:0009753	response to jasmonic acid	128	3	0	8	5	64	29	0	11	0	0	19	7	0	0	0	0	0	0	0	0	0	0	0	0	3	0	0	0	0	0	0	0	0	8.14706
GO:0000413	protein peptidyl-prolyl isomerization	259	0	0	1	0	0	0	0	1	3	0	0	2	2	0	0	0	0	0	0	0	0	0	0	0	0	0	0	0	9	0	0	0	0	8.14706
GO:0006629	lipid metabolic process	83	80	0	0	20	0	9	0	18	18	0	2	8	0	0	0	0	0	0	1	2	0	0	2	0	7	0	0	0	7	6	0	0	0	7.73529
GO:0006412	translation	204	3	0	2	2	6	0	0	0	0	2	4	0	0	0	0	0	17	0	0	0	0	0	0	0	2	2	0	0	10	2	1	3	0	7.64706
GO:0010515	negative regulation of induction of conjugation with cellular fusion	1	1	0	0	0	1	157	0	32	21	0	20	8	13	2	0	0	0	0	0	0	0	0	2	0	1	0	0	0	0	0	0	0	0	7.61765
GO:0050821	protein stabilization	181	0	0	0	0	0	35	0	5	6	0	12	1	3	1	0	0	9	3	0	0	0	0	0	1	0	0	0	0	0	0	0	0	0	7.55882
GO:0001101	response to acid chemical	135	6	0	8	9	5	3	0	0	13	0	33	4	14	0	0	0	7	6	0	0	0	0	0	0	0	3	0	0	3	4	0	2	0	7.5
GO:0000302	response to reactive oxygen species	116	54	0	0	4	27	1	0	0	0	0	50	0	0	0	0	0	0	0	0	0	0	0	0	0	0	0	0	0	0	0	0	0	0	7.41176
GO:0071466	cellular response to xenobiotic stimulus	139	18	0	1	0	29	0	0	1	3	4	28	3	8	2	0	0	7	0	0	0	0	0	1	0	7	0	0	1	0	0	0	0	0	7.41176
GO:2000026	regulation of multicellular organismal development	97	29	1	0	6	24	7	0	7	7	0	19	5	13	0	0	0	18	0	0	0	0	0	7	0	0	0	0	0	4	4	1	2	0	7.38235
GO:0090087	regulation of peptide transport	127	0	0	0	2	0	14	0	0	9	0	62	0	27	0	0	0	0	2	0	0	0	0	0	0	5	0	0	0	1	0	1	0	0	7.35294
GO:0080167	response to karrikin	89	0	0	0	11	65	3	0	7	20	0	16	11	11	0	0	0	7	4	0	0	0	0	0	0	5	0	0	0	1	0	0	0	0	7.35294
GO:0032092	positive regulation of protein binding	10	1	0	0	0	1	157	0	32	21	0	0	9	6	2	0	0	7	0	0	0	0	0	2	0	0	1	0	0	0	0	0	0	0	7.32353
GO:1900181	negative regulation of protein localization to nucleus	1	19	0	0	0	1	157	0	32	21	0	0	8	6	2	0	0	0	0	0	0	0	0	2	0	0	0	0	0	0	0	0	0	0	7.32353
GO:0034645	cellular macromolecule biosynthetic process	159	2	0	0	0	0	3	0	1	11	0	27	6	3	0	0	0	0	6	4	0	0	0	5	0	1	0	0	0	5	5	8	2	0	7.29412
GO:0009792	embryo development ending in birth or egg hatching	159	0	0	1	3	10	21	0	6	3	0	8	0	0	0	0	0	0	0	0	0	0	0	8	0	1	0	0	0	9	14	3	0	0	7.23529
GO:0017038	protein import	180	0	0	0	0	0	5	0	5	3	0	29	0	1	0	1	0	7	2	0	0	0	0	0	0	0	0	0	0	8	0	0	2	0	7.14706
GO:0009860	pollen tube growth	120	20	0	0	4	60	0	0	6	10	0	4	7	0	0	0	0	7	0	0	0	0	0	2	0	0	0	0	0	0	0	1	0	0	7.08824
GO:0040020	regulation of meiotic nuclear division	11	1	0	0	0	1	157	0	32	21	0	0	8	6	2	0	0	0	0	0	0	0	0	2	0	0	0	0	0	0	0	0	0	0	7.08824
GO:0042178	xenobiotic catabolic process	49	0	0	20	6	11	0	0	0	5	0	110	7	3	0	0	0	10	0	0	0	0	0	0	0	2	0	0	0	6	7	2	0	0	7
GO:0009414	response to water deprivation	127	0	0	37	3	0	15	0	1	3	0	35	3	7	0	0	0	0	0	0	0	0	0	1	0	0	6	0	0	0	0	0	0	0	7
GO:0009738	abscisic acid-activated signaling pathway	106	0	0	0	3	59	30	0	12	6	0	10	7	0	0	0	0	0	0	0	0	0	0	0	0	3	0	0	0	0	0	0	0	0	6.94118
GO:0043622	cortical microtubule organization	113	0	0	0	0	59	29	0	12	0	0	0	8	0	0	0	0	0	0	0	0	0	0	1	0	3	0	0	0	2	4	1	0	0	6.82353
GO:0007231	osmosensory signaling pathway	1	1	0	0	0	1	157	0	32	21	0	0	8	6	2	0	0	0	0	0	0	0	0	2	0	0	0	0	0	0	0	0	0	0	6.79412
GO:0006325	chromatin organization	176	0	0	0	0	0	0	0	0	5	0	25	0	4	0	0	0	10	0	0	0	0	0	3	0	1	0	1	2	1	0	0	0	0	6.70588
GO:0016567	protein ubiquitination	116	54	0	1	2	0	0	0	0	0	0	17	4	12	0	0	0	0	0	0	0	0	0	5	0	0	0	0	0	12	4	0	0	0	6.67647
GO:0008340	determination of adult lifespan	63	48	0	0	0	25	11	0	7	2	0	19	1	2	0	0	2	18	0	0	0	0	0	2	0	0	0	0	3	2	12	4	2	2	6.61765
GO:0042742	defense response to bacterium	118	16	0	0	9	0	1	0	10	3	0	40	3	9	2	0	0	0	0	2	0	0	0	2	0	0	0	0	0	6	2	1	0	0	6.58824
GO:0007283	spermatogenesis	133	18	0	0	4	25	0	0	3	9	0	13	0	7	0	0	0	0	0	0	0	0	0	5	0	2	0	0	1	0	0	1	0	0	6.5
GO:0006364	rRNA processing	111	29	0	0	2	34	0	0	0	9	0	8	0	1	0	0	0	0	0	0	0	0	0	0	0	0	0	0	2	7	9	6	0	3	6.5
GO:0006281	DNA repair	131	3	0	0	0	9	8	0	1	6	0	1	28	5	0	0	1	0	0	0	0	0	0	2	0	8	0	0	0	7	0	1	9	0	6.47059
GO:0005975	carbohydrate metabolic process	41	2	0	0	20	22	3	0	0	4	5	70	8	8	0	0	1	0	8	0	0	1	5	6	0	0	0	0	0	9	2	2	2	0	6.44118
GO:0006357	regulation of transcription by RNA polymerase II	138	1	0	0	0	19	3	0	8	4	3	19	6	4	0	0	0	0	0	0	0	0	0	0	0	0	0	0	0	6	2	1	2	2	6.41176
GO:0006511	ubiquitin-dependent protein catabolic process	148	0	0	0	0	0	2	0	0	0	0	23	2	0	0	0	0	0	0	0	0	20	1	0	0	0	0	0	0	3	0	5	11	2	6.38235
GO:0048366	leaf development	98	54	0	0	2	25	22	0	0	3	0	8	2	0	0	0	0	0	0	0	0	0	0	2	0	0	0	0	0	0	0	0	0	0	6.35294
GO:0009826	unidimensional cell growth	39	0	1	37	2	0	56	0	0	3	0	31	11	14	0	0	0	0	3	0	0	0	0	2	0	7	0	0	0	1	0	1	0	0	6.11765
GO:0009168	purine ribonucleoside monophosphate biosynthetic process	50	2	0	52	0	0	4	0	7	12	0	37	4	8	0	4	0	9	0	0	0	0	0	0	0	0	0	0	0	6	7	2	2	0	6.05882
GO:0007018	microtubule-based movement	148	2	6	0	5	0	0	0	0	0	0	37	0	3	0	0	0	0	1	0	0	0	0	0	0	0	0	0	1	0	3	0	0	0	6.05882
GO:0009737	response to abscisic acid	112	1	0	8	3	4	2	0	1	7	0	35	5	11	0	0	0	0	4	0	0	0	0	1	0	0	3	0	0	3	4	0	2	0	6.05882
GO:0051276	chromosome organization	126	0	0	0	2	0	2	0	0	3	0	42	1	1	0	0	0	20	0	0	0	0	0	0	0	0	2	1	0	3	0	0	0	2	6.02941
GO:1900064	positive regulation of peroxisome organization	95	0	0	0	0	59	29	0	11	0	0	0	7	0	0	0	0	0	0	0	0	0	0	0	0	3	0	0	0	0	0	0	0	0	6
GO:0016311	dephosphorylation	54	28	0	45	2	11	3	0	7	4	0	27	6	0	0	0	0	9	0	0	0	0	0	2	0	0	0	0	0	0	3	0	0	0	5.91176
GO:0051781	positive regulation of cell division	128	12	0	0	18	0	1	0	0	3	0	12	0	13	0	0	0	9	5	0	0	0	0	0	0	0	0	0	0	0	0	0	0	0	5.91176
GO:0015074	DNA integration	4	0	0	0	0	0	3	0	1	128	0	0	32	0	2	0	0	0	2	1	0	0	0	9	0	18	0	0	1	0	0	0	0	0	5.91176
GO:0009416	response to light stimulus	124	30	0	0	2	0	2	0	7	8	0	9	2	0	0	0	0	0	0	5	0	0	0	2	0	0	0	0	0	2	4	0	2	0	5.85294
GO:0006886	intracellular protein transport	94	1	2	2	0	2	16	0	17	7	0	19	1	5	0	0	0	0	0	0	0	0	0	3	0	0	4	0	1	9	15	0	0	0	5.82353
GO:0043161	proteasome-mediated ubiquitin-dependent protein catabolic process	116	24	0	0	0	1	0	0	0	1	0	34	3	0	0	0	0	5	1	0	0	2	0	0	0	1	0	0	0	4	2	0	0	0	5.70588
GO:0035556	intracellular signal transduction	102	0	4	0	13	25	26	0	1	9	0	8	0	0	0	0	0	5	0	0	0	0	0	0	0	1	0	0	0	0	0	0	0	0	5.70588
GO:0032436	positive regulation of proteasomal ubiquitin-dependent protein catabolic process	138	0	0	0	18	0	0	0	0	6	0	12	0	14	0	0	0	0	3	0	0	0	0	0	0	1	0	0	0	0	0	0	0	0	5.64706
GO:0006096	glycolytic process	81	0	0	62	2	0	11	0	0	4	0	0	2	0	0	2	0	2	0	0	0	0	0	2	0	0	0	0	0	10	8	3	2	0	5.61765
GO:0045665	negative regulation of neuron differentiation	21	15	0	0	2	0	56	0	0	6	0	39	12	7	0	0	0	16	0	0	0	0	0	1	0	7	0	0	0	6	2	0	0	0	5.58824
GO:0030433	ubiquitin-dependent ERAD pathway	157	0	0	0	0	1	0	0	8	4	0	0	2	5	0	0	0	0	0	0	0	0	0	0	0	0	4	0	0	8	0	1	0	0	5.58824
GO:0007030	Golgi organization	59	27	0	21	2	0	11	0	14	5	0	16	1	5	0	0	0	0	0	0	0	11	0	0	0	0	0	0	0	7	10	0	0	0	5.55882
GO:0006635	fatty acid beta-oxidation	103	33	0	0	0	31	0	0	0	0	0	14	4	0	0	0	0	0	0	0	0	0	0	0	0	0	0	0	0	1	2	0	0	0	5.52941
GO:0007267	cell-cell signaling	1	0	0	0	0	0	31	35	3	7	27	0	14	22	1	21	0	10	1	0	0	6	0	0	0	2	3	0	0	0	0	0	2	0	5.47059
GO:0045893	positive regulation of DNA-templated transcription	124	28	0	0	0	8	1	0	1	1	0	10	0	0	0	0	0	0	3	0	0	0	0	0	0	0	0	0	2	4	0	2	0	0	5.41176
GO:0007420	brain development	92	0	0	0	17	0	2	0	0	6	0	37	2	0	0	2	0	19	2	0	0	0	0	0	0	0	0	0	0	0	0	4	0	0	5.38235
GO:0071236	cellular response to antibiotic	98	19	0	1	1	10	2	0	7	0	0	31	3	3	2	0	0	0	0	0	0	0	0	1	0	2	0	0	1	0	0	1	0	0	5.35294
GO:0045666	positive regulation of neuron differentiation	83	18	0	0	0	0	1	0	7	11	0	19	5	6	0	0	0	20	0	0	0	0	0	2	0	0	0	0	0	2	4	2	0	2	5.35294
GO:0032508	DNA duplex unwinding	106	1	0	16	0	3	3	0	1	1	0	1	28	5	0	0	2	1	1	0	0	0	0	4	0	2	0	0	4	0	0	0	0	2	5.32353
GO:0006611	protein export from nucleus	129	17	0	0	3	0	10	0	1	6	0	0	0	1	0	0	0	0	0	0	0	0	0	2	0	0	0	0	0	7	0	1	4	0	5.32353
GO:0040011	locomotion	81	0	4	4	23	0	0	0	4	3	1	38	5	1	0	3	1	0	0	0	0	0	0	2	0	0	0	0	0	4	3	0	2	0	5.26471
GO:0016310	phosphorylation	92	1	0	14	4	13	14	0	2	2	0	10	0	2	0	0	0	4	0	2	0	0	0	1	0	0	2	0	2	5	3	5	0	0	5.23529
GO:2000114	regulation of establishment of cell polarity	87	0	0	0	0	60	0	0	0	10	0	0	7	0	0	0	0	14	0	0	0	0	0	0	0	0	0	0	0	0	0	0	0	0	5.23529
GO:0098869	cellular oxidant detoxification	75	12	2	0	7	1	7	0	0	2	0	50	2	1	0	0	0	12	0	0	0	0	0	2	0	0	0	0	0	2	0	0	2	0	5.20588
GO:0048767	root hair elongation	92	0	0	0	0	60	0	0	0	10	0	0	7	0	0	0	0	7	0	0	0	0	0	0	0	0	0	0	0	0	0	0	0	0	5.17647
GO:0071166	ribonucleoprotein complex localization	125	16	0	0	3	0	9	0	1	6	0	0	0	1	0	0	0	0	0	0	0	0	0	2	0	0	0	0	0	8	0	1	4	0	5.17647
GO:0010027	thylakoid membrane organization	105	16	0	0	9	0	14	0	0	7	0	0	4	10	0	0	0	0	0	5	0	0	0	0	0	2	0	0	0	0	0	1	2	0	5.14706
GO:0017001	antibiotic catabolic process	31	0	0	0	6	0	0	0	0	1	0	112	7	3	0	0	0	10	0	0	0	0	0	0	0	4	0	0	0	0	0	0	0	0	5.11765
GO:0010259	multicellular organism aging	54	37	0	0	0	17	5	0	4	1	0	18	0	0	0	0	2	16	0	0	0	0	0	1	0	0	0	0	1	2	10	3	2	1	5.11765
GO:0018107	peptidyl-threonine phosphorylation	71	0	0	0	0	17	47	0	7	16	0	8	0	2	1	2	0	0	0	0	0	0	0	0	0	1	0	0	0	0	0	0	0	0	5.05882
GO:0048825	cotyledon development	88	0	0	0	0	60	0	0	0	10	0	0	7	0	0	0	0	7	0	0	0	0	0	0	0	0	0	0	0	0	0	0	0	0	5.05882
GO:0007367	segment polarity determination	0	0	0	3	4	0	33	19	3	20	8	0	4	32	0	19	0	8	3	0	0	6	0	0	0	1	3	0	0	0	0	0	2	0	4.94118
GO:0043903	regulation of biological process involved in symbiotic interaction	80	0	0	37	1	0	6	0	0	0	0	13	2	13	0	0	0	0	0	5	0	0	0	0	0	0	0	0	0	6	3	0	0	0	4.88235
GO:0015979	photosynthesis	38	0	0	61	0	0	54	0	0	2	0	0	0	0	0	0	0	0	0	0	0	0	0	2	0	2	1	0	0	0	0	2	2	0	4.82353
GO:0006855	xenobiotic transmembrane transport	22	0	0	0	0	0	0	0	0	6	2	102	3	1	0	1	0	10	1	0	0	0	0	0	0	5	0	0	3	5	0	0	2	0	4.79412
GO:0001934	positive regulation of protein phosphorylation	123	1	0	0	5	0	0	0	0	0	0	12	1	9	0	0	2	0	0	0	0	0	0	0	0	3	0	0	0	0	6	1	0	0	4.79412
GO:0007088	regulation of mitotic nuclear division	71	12	0	0	0	28	10	0	0	7	4	11	1	1	0	0	0	0	1	8	0	0	0	7	0	0	0	1	0	0	1	0	0	0	4.79412
GO:0042026	protein refolding	143	14	0	0	1	0	1	0	0	2	0	0	2	0	0	0	0	0	0	0	0	0	0	0	0	0	0	0	0	0	0	0	0	0	4.79412
GO:0034404	nucleobase-containing small molecule biosynthetic process	66	0	0	28	1	0	11	0	0	3	0	17	1	0	1	4	0	9	0	0	0	0	0	0	0	0	0	0	0	8	9	2	2	0	4.76471
GO:0050769	positive regulation of neurogenesis	85	18	0	0	0	0	0	0	6	11	0	18	4	6	0	0	0	7	0	0	0	0	0	0	0	0	0	0	0	3	1	2	0	0	4.73529
GO:0009555	pollen development	103	0	0	34	0	0	0	0	1	3	0	10	2	0	0	2	0	0	0	0	0	0	0	3	0	0	0	0	0	0	0	0	0	2	4.70588
GO:0031503	protein-containing complex localization	125	16	0	0	3	0	0	0	1	6	0	0	0	1	0	0	0	0	0	0	0	0	0	2	0	0	0	0	0	2	0	1	2	0	4.67647
GO:0072488	ammonium transmembrane transport	15	0	0	0	4	0	0	0	10	0	0	82	6	17	0	0	3	10	4	0	0	0	0	0	0	0	0	0	3	0	4	0	0	0	4.64706
GO:0090263	positive regulation of canonical Wnt signaling pathway	134	0	0	0	0	7	0	0	0	2	0	12	0	0	0	0	0	0	0	0	0	0	0	1	0	0	0	0	0	0	0	0	0	2	4.64706
GO:0006310	DNA recombination	100	1	0	0	0	0	4	0	1	2	0	1	32	1	1	0	0	0	2	0	0	0	0	9	0	2	0	0	1	0	0	0	0	0	4.61765
GO:0040029	epigenetic regulation of gene expression	85	0	0	0	1	24	0	0	12	6	0	9	0	0	0	0	0	7	3	0	0	0	0	2	0	1	1	0	0	3	1	1	0	0	4.58824
GO:0060249	anatomical structure homeostasis	87	0	0	0	1	21	0	0	0	3	0	0	21	0	0	2	0	0	3	0	0	0	0	0	0	12	1	0	5	0	0	0	0	0	4.58824
GO:0008284	positive regulation of cell population proliferation	109	0	0	0	1	0	0	0	0	8	0	19	7	0	0	2	0	0	0	0	0	0	0	0	0	0	0	0	2	4	2	1	0	0	4.55882
GO:0006888	endoplasmic reticulum to Golgi vesicle-mediated transport	98	2	0	0	0	0	1	0	12	18	0	3	1	4	0	0	0	0	0	0	0	0	0	2	0	0	3	0	0	6	2	2	0	0	4.52941
GO:0016192	vesicle-mediated transport	72	0	0	3	0	3	11	0	26	2	2	17	0	5	0	2	0	0	0	0	0	0	0	1	0	0	0	0	0	3	6	0	0	0	4.5
GO:0009908	flower development	64	2	1	0	0	60	0	0	0	10	0	0	7	0	0	0	0	7	0	0	0	0	0	2	0	0	0	0	0	0	0	0	0	0	4.5
GO:0016539	intein-mediated protein splicing	8	0	0	0	0	5	51	5	3	4	20	0	2	41	0	7	0	3	0	2	0	0	0	2	0	0	0	0	0	0	0	0	0	0	4.5
GO:0002066	columnar/cuboidal epithelial cell development	85	0	0	0	0	0	5	0	2	12	0	17	2	3	0	4	0	11	0	0	0	0	0	2	0	0	0	0	1	2	4	0	2	0	4.47059
GO:0030001	metal ion transport	55	0	0	3	2	0	7	42	0	3	5	0	6	0	0	0	0	20	0	0	0	0	0	0	0	4	0	0	0	2	0	2	0	0	4.44118
GO:0045454	cell redox homeostasis	79	0	3	0	0	10	19	0	1	9	0	0	4	9	0	0	0	12	0	0	0	0	0	0	0	0	0	0	0	3	0	0	2	0	4.44118
GO:0050768	negative regulation of neurogenesis	11	0	0	0	2	0	57	0	0	6	0	31	12	10	0	0	0	7	2	0	0	0	0	1	0	7	0	0	0	2	2	0	0	0	4.41176
GO:0006094	gluconeogenesis	46	0	0	50	1	15	4	0	2	1	0	8	0	0	0	0	0	7	0	0	0	0	0	0	0	0	0	0	0	4	7	2	2	0	4.38235
GO:0009734	auxin-activated signaling pathway	63	0	0	0	0	60	0	0	0	10	0	0	7	0	0	0	0	7	0	0	0	0	0	0	0	0	0	0	0	2	0	0	0	0	4.38235
GO:0048766	root hair initiation	64	0	0	0	0	60	0	0	0	10	0	0	7	0	0	0	0	7	0	0	0	0	0	0	0	0	0	0	0	0	0	0	0	0	4.35294
GO:0030334	regulation of cell migration	34	0	0	37	0	0	22	0	0	0	0	20	2	16	0	4	2	0	0	0	0	0	0	0	0	2	0	0	0	3	2	2	0	0	4.29412
GO:0009958	positive gravitropism	62	0	0	0	0	60	0	0	0	10	0	0	7	0	0	0	0	7	0	0	0	0	0	0	0	0	0	0	0	0	0	0	0	0	4.29412
GO:0006890	retrograde vesicle-mediated transport, Golgi to endoplasmic reticulum	65	0	0	0	4	0	0	0	14	4	0	23	2	8	0	0	0	0	1	0	0	0	0	12	0	0	2	0	0	2	8	0	0	0	4.26471
GO:0065008	regulation of biological quality	76	0	0	0	3	0	3	0	0	6	0	20	7	8	0	2	0	0	1	8	0	0	0	2	0	5	0	1	0	1	0	0	0	1	4.23529
GO:0032355	response to estradiol	68	0	0	0	0	0	3	0	6	0	0	57	1	3	0	0	0	0	2	0	0	0	0	0	0	0	0	0	2	0	0	1	0	0	4.20588
GO:0008152	metabolic process	73	1	1	0	3	1	7	0	0	4	0	30	10	2	0	0	0	1	0	0	0	0	0	2	0	0	0	0	0	4	0	4	0	0	4.20588
GO:0030307	positive regulation of cell growth	86	0	0	0	0	5	0	0	0	6	0	12	7	5	0	0	0	11	0	0	0	0	0	2	0	3	0	0	3	0	0	0	0	2	4.17647
GO:0010468	regulation of gene expression	102	0	0	0	1	18	5	0	3	2	0	0	1	0	0	0	1	0	0	4	0	0	0	1	0	1	0	0	0	0	0	2	0	0	4.14706
GO:0051674	localization of cell	50	1	4	4	24	0	0	0	0	0	1	27	0	0	0	3	1	14	0	0	0	0	0	0	0	0	0	0	0	5	4	0	2	0	4.11765
GO:0042752	regulation of circadian rhythm	104	0	0	0	0	3	0	0	0	6	0	22	1	2	0	0	0	0	0	0	0	0	0	0	0	0	0	0	0	2	0	0	0	0	4.11765
GO:0048364	root development	104	0	0	23	0	0	0	0	0	0	0	2	1	0	0	2	0	0	3	0	0	0	0	0	1	0	0	0	0	1	0	1	0	2	4.11765
GO:0000398	mRNA splicing, via spliceosome	97	10	2	0	0	1	0	0	0	3	0	0	0	1	0	1	2	0	0	0	0	0	0	0	0	3	0	0	0	16	3	1	0	0	4.11765
GO:0009648	photoperiodism	61	54	0	0	0	25	0	0	0	0	0	0	0	0	0	0	0	0	0	0	0	0	0	0	0	0	0	0	0	0	0	0	0	0	4.11765
GO:0032147	activation of protein kinase activity	89	2	0	0	0	0	6	0	0	3	0	17	2	1	0	0	0	11	0	0	0	0	0	0	0	0	0	0	0	4	0	0	0	2	4.02941
GO:0001933	negative regulation of protein phosphorylation	94	0	0	1	0	0	0	0	0	3	0	12	5	8	0	0	0	0	0	0	0	0	0	0	0	3	0	0	0	2	8	1	0	0	4.02941
GO:0006606	protein import into nucleus	73	0	0	0	0	0	17	0	14	2	0	9	7	3	0	0	0	7	3	0	0	0	0	0	0	0	0	0	0	1	0	1	0	0	4.02941
GO:0007346	regulation of mitotic cell cycle	41	8	0	0	1	0	28	0	2	17	0	0	4	20	0	0	0	0	2	0	0	0	0	0	0	3	0	0	0	3	8	0	0	0	4.02941
GO:0043312	neutrophil degranulation	46	0	0	0	0	0	0	0	0	2	0	68	0	0	0	0	0	14	1	0	0	0	0	0	0	0	0	0	1	2	2	0	0	0	4
GO:0072347	response to anesthetic	86	0	0	0	0	0	7	0	6	0	0	25	1	0	0	0	0	0	3	0	0	0	1	0	0	0	0	0	0	0	4	2	0	0	3.97059
GO:0045471	response to ethanol	49	0	0	1	10	0	1	0	6	0	0	51	0	3	0	0	0	0	2	0	0	0	0	0	0	0	0	0	5	0	4	1	0	0	3.91176
GO:0009167	purine ribonucleoside monophosphate metabolic process	80	16	0	0	0	1	2	0	6	0	0	13	1	0	0	0	0	0	2	0	0	0	0	2	0	0	0	0	0	5	4	1	0	0	3.91176
GO:0045087	innate immune response	80	27	0	3	0	0	0	0	8	0	0	11	1	1	0	0	0	0	0	0	0	0	0	1	0	0	0	0	0	1	0	0	0	0	3.91176
GO:0061077	chaperone-mediated protein folding	122	0	0	0	1	0	0	0	7	2	0	0	0	0	0	0	0	0	0	0	0	0	0	0	0	0	0	0	0	0	0	1	0	0	3.91176
GO:2000242	negative regulation of reproductive process	0	0	0	0	0	0	77	0	12	13	0	19	0	8	2	0	0	0	0	0	0	0	0	1	0	0	0	0	0	0	0	0	0	0	3.88235
GO:0071456	cellular response to hypoxia	75	1	0	0	0	0	0	0	0	0	2	18	4	11	0	0	0	0	3	0	0	0	0	6	1	0	1	0	0	1	7	2	0	0	3.88235
GO:1902600	proton transmembrane transport	34	23	0	8	0	0	0	0	2	8	1	15	8	3	0	0	0	12	0	0	0	0	1	10	0	3	0	0	0	2	0	2	0	0	3.88235
GO:0022900	electron transport chain	53	28	0	0	3	0	0	0	0	0	0	43	0	0	0	0	0	0	0	0	0	0	0	0	0	1	0	0	1	1	0	0	0	0	3.82353
GO:0090305	nucleic acid phosphodiester bond hydrolysis	65	3	0	0	0	2	2	0	0	9	0	8	20	2	0	0	0	0	0	2	0	0	0	11	0	0	0	0	0	4	0	0	2	0	3.82353
GO:0042866	pyruvate biosynthetic process	25	0	0	28	0	0	4	0	0	3	0	35	0	0	0	4	0	9	0	0	0	0	0	0	0	0	0	0	0	9	7	3	2	0	3.79412
GO:0048477	oogenesis	83	0	0	16	0	0	0	0	0	0	0	9	0	2	0	0	0	11	0	0	0	0	0	4	0	0	0	0	1	0	0	0	0	2	3.76471
GO:0071103	DNA conformation change	75	0	0	10	18	0	6	0	0	3	4	0	0	4	0	0	0	0	0	0	0	0	0	0	0	2	0	0	0	3	3	0	0	0	3.76471
GO:0034605	cellular response to heat	65	1	0	0	8	0	0	0	6	7	0	20	0	7	0	0	0	0	4	0	0	0	0	4	0	1	0	0	0	3	0	1	0	0	3.73529
GO:0009765	photosynthesis, light harvesting	0	0	0	0	7	96	0	0	0	2	3	11	7	0	0	0	0	0	0	0	0	0	0	0	0	0	0	0	0	1	0	0	0	0	3.73529
GO:0002098	tRNA wobble uridine modification	108	0	0	0	0	1	0	0	0	1	0	12	0	0	0	0	0	0	0	0	0	0	0	2	0	0	0	0	0	1	0	1	0	0	3.70588
GO:0030163	protein catabolic process	106	0	0	0	0	0	0	0	0	3	0	4	0	0	0	0	1	7	0	0	0	0	0	0	0	0	0	1	0	0	2	1	1	0	3.70588
GO:0031152	aggregation involved in sorocarp development	16	26	0	0	0	0	34	0	0	3	2	20	1	0	0	0	0	7	0	0	0	0	0	0	0	5	0	0	0	3	8	0	0	0	3.67647
GO:0044265	cellular macromolecule catabolic process	86	0	3	0	4	0	0	0	0	0	0	16	0	0	0	1	0	7	0	0	0	0	0	0	0	0	0	1	0	2	5	0	0	0	3.67647
GO:0051260	protein homooligomerization	79	0	0	0	11	0	7	0	0	3	0	10	1	1	0	0	0	0	0	8	0	0	0	0	0	0	0	0	3	2	0	0	0	0	3.67647
GO:0007010	cytoskeleton organization	7	1	0	37	0	0	0	0	0	0	0	30	2	17	0	0	0	30	0	0	0	0	0	0	0	0	0	0	0	0	0	0	0	0	3.64706
GO:0032922	circadian regulation of gene expression	70	18	0	0	0	0	0	0	0	4	0	23	0	5	0	0	0	0	0	0	0	0	0	0	0	3	0	1	0	0	0	0	0	0	3.64706
GO:0070555	response to interleukin-1	1	0	0	0	0	0	56	0	0	3	0	40	9	7	0	0	0	0	0	0	0	0	0	0	0	7	0	0	0	0	0	0	0	0	3.61765
GO:2000010	positive regulation of protein localization to cell surface	43	0	0	0	2	0	22	0	2	16	0	14	4	17	0	0	0	0	2	0	0	0	0	0	0	0	0	0	0	1	0	0	0	0	3.61765
GO:0008283	cell population proliferation	50	0	0	0	4	28	2	0	0	2	0	0	1	0	0	0	0	0	6	0	0	18	0	0	0	0	0	1	0	5	1	3	2	0	3.61765
GO:0048681	negative regulation of axon regeneration	0	0	0	0	0	0	56	0	0	3	0	39	9	7	0	0	0	0	0	0	0	0	0	0	0	7	0	0	0	0	0	0	0	0	3.55882
GO:0097480	establishment of synaptic vesicle localization	70	0	0	0	0	0	11	0	0	3	0	22	0	3	0	0	0	0	0	0	0	0	0	2	0	0	0	0	0	2	8	0	0	0	3.55882
GO:0048564	photosystem I assembly	91	0	0	0	2	0	0	0	0	3	0	20	2	0	0	0	0	0	0	0	0	0	0	0	0	0	0	0	0	0	3	0	0	0	3.55882
GO:0097327	response to antineoplastic agent	53	18	0	0	0	0	0	0	0	2	0	10	2	22	0	0	0	7	0	0	0	0	0	1	0	3	0	0	3	0	0	0	0	0	3.55882
GO:0036335	intestinal stem cell homeostasis	58	0	0	37	0	0	1	0	7	0	0	0	2	8	0	0	0	7	0	0	0	0	0	0	0	0	0	0	0	0	0	1	0	0	3.55882
GO:0051291	protein heterooligomerization	48	8	0	0	0	0	0	0	0	0	0	45	0	0	0	0	0	17	0	0	0	0	0	0	0	0	0	0	0	2	0	0	0	0	3.52941
GO:0010205	photoinhibition	92	0	0	0	2	0	0	0	0	3	0	20	0	0	0	0	0	0	0	0	0	0	0	0	0	0	0	0	0	0	3	0	0	0	3.52941
GO:0051726	regulation of cell cycle	72	25	0	0	2	0	2	0	0	2	0	15	0	0	0	0	0	0	0	0	0	0	0	0	0	0	0	0	0	0	0	0	2	0	3.52941
GO:0070534	protein K63-linked ubiquitination	110	0	0	0	0	0	0	0	0	0	0	9	0	0	0	0	0	0	0	0	0	0	0	0	0	0	0	0	0	0	0	0	0	0	3.5
GO:0032869	cellular response to insulin stimulus	64	3	0	0	0	0	0	0	0	5	0	38	4	0	0	0	0	0	0	0	0	0	0	0	0	0	0	0	4	0	0	0	0	0	3.47059
GO:0046034	ATP metabolic process	55	16	0	18	0	1	0	0	6	0	0	10	1	0	0	0	0	0	2	0	0	0	0	2	0	0	0	0	0	5	2	0	0	0	3.47059
GO:0007165	signal transduction	59	1	0	1	2	0	12	0	2	10	0	0	2	4	0	0	0	2	0	0	0	3	0	0	0	0	0	0	17	1	0	0	2	0	3.47059
GO:0032259	methylation	33	1	0	6	0	0	5	0	3	0	0	0	0	10	0	0	0	21	0	0	0	0	0	5	0	26	0	0	1	5	0	0	2	0	3.47059
GO:0060359	response to ammonium ion	66	3	0	0	0	0	7	0	6	0	0	25	2	0	0	0	0	0	1	0	0	0	1	0	0	0	0	0	0	0	4	2	0	0	3.44118
GO:0010389	regulation of G2/M transition of mitotic cell cycle	77	0	0	0	0	0	10	0	0	0	0	25	1	2	0	0	0	0	0	0	0	0	0	0	0	0	0	0	2	0	0	0	0	0	3.44118
GO:0006839	mitochondrial transport	76	0	0	0	0	20	0	0	0	3	0	6	4	1	0	1	0	0	0	0	0	0	0	1	0	0	0	0	0	3	0	0	2	0	3.44118
GO:0034976	response to endoplasmic reticulum stress	84	0	3	0	0	0	1	0	0	3	0	8	0	1	0	0	0	9	0	0	0	0	0	5	0	0	0	0	0	2	0	0	0	0	3.41176
GO:0006513	protein monoubiquitination	85	0	0	0	0	0	0	0	0	0	0	27	0	3	0	0	0	0	0	0	0	0	0	0	0	0	0	0	0	0	0	0	0	0	3.38235
GO:0010206	photosystem II repair	92	0	0	0	4	0	0	0	0	1	0	16	0	0	0	0	0	1	0	0	0	0	0	0	0	0	0	0	0	0	1	0	0	0	3.38235
GO:0009926	auxin polar transport	43	0	0	11	0	35	0	0	0	6	0	8	7	0	0	0	0	2	3	0	0	0	0	0	0	0	0	0	0	0	0	0	0	0	3.38235
GO:0050829	defense response to Gram-negative bacterium	54	27	0	14	0	1	0	0	0	0	0	13	0	0	0	0	0	0	0	0	0	0	0	0	0	1	0	0	0	3	1	0	0	0	3.35294
GO:0032091	negative regulation of protein binding	76	0	0	0	1	0	0	0	0	0	0	15	0	0	0	0	0	17	0	0	0	0	0	0	0	0	0	0	0	3	0	0	0	0	3.29412
GO:0045995	regulation of embryonic development	57	0	0	0	0	28	11	0	0	3	0	9	0	0	0	0	0	0	0	0	0	0	0	2	0	0	0	0	0	0	2	0	0	0	3.29412
GO:0051091	positive regulation of DNA-binding transcription factor activity	47	15	0	37	0	0	0	0	0	0	0	0	2	7	0	0	0	0	0	0	0	0	0	0	0	0	0	0	0	4	0	0	0	0	3.29412
GO:0008654	phospholipid biosynthetic process	33	45	0	0	0	0	3	0	0	0	0	13	1	0	0	0	0	0	0	0	0	0	0	0	0	14	0	0	0	2	0	0	0	0	3.26471
GO:0007017	microtubule-based process	23	0	0	0	2	0	0	0	0	0	0	36	0	10	0	0	0	38	0	0	0	0	0	0	0	0	0	0	0	1	0	0	0	0	3.23529
GO:0030900	forebrain development	52	0	0	37	4	0	0	0	6	0	0	0	2	7	0	0	0	0	0	0	0	0	0	0	0	0	0	0	0	1	0	1	0	0	3.23529
GO:0045931	positive regulation of mitotic cell cycle	56	1	0	0	0	0	0	0	0	0	0	31	0	7	0	0	0	9	0	0	0	0	0	0	0	0	0	0	0	2	2	1	0	0	3.20588
GO:0019674	NAD metabolic process	61	1	0	0	0	0	2	0	0	4	0	10	0	0	0	2	0	8	0	0	0	0	0	0	0	0	0	0	2	4	13	2	0	0	3.20588
GO:0000724	double-strand break repair via homologous recombination	80	1	0	0	0	1	0	0	0	1	0	0	7	4	0	0	0	1	0	0	0	0	0	1	0	4	0	0	4	0	0	3	2	0	3.20588
GO:0098630	aggregation of unicellular organisms	21	0	0	0	0	0	34	0	1	3	2	20	2	0	0	0	0	7	0	0	0	0	0	2	0	5	0	0	0	3	8	0	0	0	3.17647
GO:0062033	positive regulation of mitotic sister chromatid segregation	73	0	0	0	18	0	0	0	0	3	0	0	0	10	0	0	0	0	3	0	0	0	0	0	0	0	0	0	1	0	0	0	0	0	3.17647
GO:0030198	extracellular matrix organization	2	0	0	37	3	28	11	0	0	0	0	0	4	9	0	0	0	0	1	0	0	0	0	2	0	0	0	0	0	2	8	0	0	0	3.14706
GO:0032879	regulation of localization	34	3	0	2	0	8	0	0	0	0	0	51	0	0	0	2	1	0	0	0	0	0	0	0	0	0	0	0	0	3	2	0	0	0	3.11765
GO:0015031	protein transport	17	2	0	0	1	44	2	0	6	4	0	13	2	1	0	0	0	0	0	0	0	0	0	1	0	0	0	0	0	7	4	2	0	0	3.11765
GO:0000082	G1/S transition of mitotic cell cycle	78	0	0	0	0	0	0	0	6	0	0	8	0	0	0	1	0	7	0	0	0	0	0	2	0	0	0	0	0	1	0	1	2	0	3.11765
GO:0010492	maintenance of shoot apical meristem identity	46	0	0	37	1	0	0	0	0	0	0	0	2	7	0	0	0	11	0	0	0	0	0	0	0	0	0	0	0	0	0	0	0	2	3.11765
GO:0031647	regulation of protein stability	28	0	0	0	0	19	1	0	0	0	0	0	1	5	0	0	0	17	0	0	0	18	0	2	0	3	1	0	4	2	0	3	2	0	3.11765
GO:0071470	cellular response to osmotic stress	42	0	0	0	1	19	2	0	0	0	0	32	3	0	0	0	0	0	0	0	0	0	0	0	0	2	0	1	0	0	0	3	0	0	3.08824
GO:2001251	negative regulation of chromosome organization	78	18	0	0	0	0	0	0	0	3	0	0	2	0	0	0	0	0	0	0	0	0	0	2	0	0	0	0	0	2	0	0	0	0	3.08824
GO:0001889	liver development	33	1	0	37	0	0	0	0	0	2	0	11	2	12	0	0	0	0	0	0	0	0	0	0	0	3	0	0	3	0	0	0	0	0	3.05882
GO:0051321	meiotic cell cycle	36	0	0	37	0	11	0	0	0	0	0	8	4	7	0	0	0	0	0	0	0	0	0	0	0	1	0	0	0	0	0	0	0	0	3.05882
GO:1905269	positive regulation of chromatin organization	72	1	0	0	0	19	0	0	0	0	0	0	2	2	0	0	0	0	0	0	0	0	0	0	0	0	0	0	0	8	0	0	0	0	3.05882
GO:0048731	system development	46	20	0	0	0	16	0	0	0	16	0	0	0	0	0	2	0	0	0	0	0	0	0	1	0	1	0	0	0	0	0	0	2	0	3.05882
GO:1900408	negative regulation of cellular response to oxidative stress	30	19	0	0	0	35	10	0	6	3	0	0	0	0	0	0	0	0	0	0	0	0	0	0	0	0	0	0	0	0	0	1	0	0	3.05882
GO:0007275	multicellular organism development	21	2	0	0	4	0	9	16	2	3	19	5	13	4	0	2	0	2	0	0	0	0	0	0	0	1	0	0	0	0	0	0	0	0	3.02941
GO:1901673	regulation of mitotic spindle assembly	62	0	0	0	6	0	0	0	0	0	4	13	1	0	0	0	0	0	0	8	0	0	0	7	0	0	0	0	1	0	0	0	0	0	3
GO:0072089	stem cell proliferation	57	15	0	0	0	0	0	0	0	0	0	13	0	0	0	0	0	7	0	0	0	0	0	0	0	0	0	0	0	6	4	0	0	0	3
GO:0043065	positive regulation of apoptotic process	67	5	0	0	0	0	0	0	0	3	0	9	3	0	0	4	0	0	0	0	0	0	0	4	0	0	0	0	2	0	4	1	0	0	3
GO:0043524	negative regulation of neuron apoptotic process	58	19	0	0	0	0	0	0	0	0	0	9	0	0	0	0	2	7	0	0	0	0	0	0	0	0	1	0	0	3	3	0	0	0	3
GO:0007474	imaginal disc-derived wing vein specification	30	0	0	37	4	0	11	0	3	4	0	0	2	11	0	0	0	0	0	0	0	0	0	0	0	0	0	0	0	0	0	0	0	0	3
GO:0045842	positive regulation of mitotic metaphase/anaphase transition	68	0	0	0	18	0	0	0	0	3	0	0	0	10	0	0	0	0	3	0	0	0	0	0	0	0	0	0	0	0	0	0	0	0	3
GO:0031929	TOR signaling	52	0	0	0	1	0	2	0	1	0	0	32	0	0	0	0	0	4	0	0	0	0	0	0	0	0	0	0	0	0	6	0	0	3	2.97059
GO:0030512	negative regulation of transforming growth factor beta receptor signaling pathway	67	18	2	0	0	0	0	0	6	0	0	0	0	0	0	0	0	7	0	0	0	0	0	0	0	0	0	0	0	0	0	1	0	0	2.97059
GO:1903845	negative regulation of cellular response to transforming growth factor beta stimulus	67	18	2	0	0	0	0	0	6	0	0	0	0	0	0	0	0	7	0	0	0	0	0	0	0	0	0	0	0	0	0	1	0	0	2.97059
GO:0006754	ATP biosynthetic process	25	0	0	28	0	0	3	0	2	2	0	17	0	0	0	4	0	2	0	0	0	0	0	0	0	0	0	0	0	6	7	2	2	0	2.94118
GO:0015986	proton motive force-driven ATP synthesis	1	25	0	34	0	0	1	0	9	9	0	10	4	7	0	0	0	0	0	0	0	0	0	0	0	0	0	0	0	0	0	0	0	0	2.94118
GO:0010501	RNA secondary structure unwinding	92	0	0	0	0	0	0	0	0	0	0	8	0	0	0	0	0	0	0	0	0	0	0	0	0	0	0	0	0	0	0	0	0	0	2.94118
GO:0009166	nucleotide catabolic process	25	0	0	28	0	0	4	0	0	2	0	17	0	0	0	4	0	2	0	0	0	0	0	0	0	0	0	0	0	6	7	2	2	0	2.91176
GO:2000012	regulation of auxin polar transport	52	0	0	0	0	25	0	0	0	4	0	11	2	0	0	0	0	5	0	0	0	0	0	0	0	0	0	0	0	0	0	0	0	0	2.91176
GO:0071277	cellular response to calcium ion	81	0	0	0	0	0	0	0	6	1	0	10	0	0	0	0	0	0	0	0	0	0	0	0	0	0	0	0	0	0	0	1	0	0	2.91176
GO:0034975	protein folding in endoplasmic reticulum	62	14	0	0	0	0	0	0	5	0	1	8	2	3	0	0	0	1	0	0	0	0	0	0	0	0	0	0	0	2	0	1	0	0	2.91176
GO:0006261	DNA-templated DNA replication	44	0	0	37	0	0	0	0	0	2	0	0	2	8	0	0	0	0	0	5	0	0	0	1	0	0	0	0	0	0	0	0	0	0	2.91176
GO:0006298	mismatch repair	94	0	0	0	0	0	0	0	0	0	0	0	0	0	0	0	0	0	0	0	0	0	0	0	0	0	0	0	0	4	0	0	0	1	2.91176
GO:0006068	ethanol catabolic process	0	0	0	0	0	0	0	0	0	0	0	83	0	3	0	0	0	10	0	0	0	0	0	0	0	2	0	0	0	0	0	0	0	0	2.88235
GO:0006749	glutathione metabolic process	12	26	1	0	2	0	0	0	0	1	0	40	1	5	0	0	0	0	2	0	0	0	0	2	0	2	0	0	0	4	0	0	0	0	2.88235
GO:0007052	mitotic spindle organization	44	0	0	0	18	0	0	0	0	0	0	10	0	11	0	1	0	9	4	0	0	0	0	1	0	0	0	0	0	0	0	0	0	0	2.88235
GO:0006813	potassium ion transport	37	0	0	0	6	0	22	0	5	11	0	2	1	0	0	0	0	1	5	8	0	0	0	0	0	0	0	0	0	0	0	0	0	0	2.88235
GO:0006207	de novo' pyrimidine nucleobase biosynthetic process	73	0	0	21	0	0	0	0	0	0	0	0	0	0	0	0	0	0	0	0	0	0	0	0	0	0	0	0	0	0	3	1	0	0	2.88235
GO:0016579	protein deubiquitination	49	1	0	0	0	0	2	0	0	0	0	14	4	0	0	0	0	0	0	0	0	7	0	0	0	0	0	0	0	8	0	3	9	0	2.85294
GO:0050832	defense response to fungus	57	0	1	3	6	0	0	0	8	3	0	4	1	0	0	0	0	0	0	0	0	0	0	8	0	0	0	0	2	2	0	0	2	0	2.85294
GO:0032515	negative regulation of phosphoprotein phosphatase activity	0	0	0	0	0	0	36	0	19	9	0	20	2	10	0	0	0	0	0	0	0	0	0	0	0	0	0	0	0	0	0	0	0	0	2.82353
GO:0030166	proteoglycan biosynthetic process	0	0	0	0	0	0	51	0	2	10	0	7	10	9	0	0	0	0	2	0	0	0	0	0	0	5	0	0	0	0	0	0	0	0	2.82353
GO:0098693	regulation of synaptic vesicle cycle	74	0	0	0	0	0	1	0	1	0	0	9	1	1	0	0	0	7	0	0	0	0	0	0	0	0	0	0	0	0	0	1	0	0	2.79412
GO:0070936	protein K48-linked ubiquitination	82	0	0	0	0	0	0	0	0	0	0	9	0	0	0	0	0	0	0	0	0	0	0	0	0	0	4	0	0	0	0	0	0	0	2.79412
GO:0006423	cysteinyl-tRNA aminoacylation	63	0	0	30	0	0	0	0	0	0	0	0	0	0	0	0	0	0	0	0	0	0	0	0	0	0	0	0	0	0	0	0	2	0	2.79412
GO:0030308	negative regulation of cell growth	18	18	0	37	0	0	2	0	0	0	0	0	2	10	0	0	0	7	0	0	0	0	0	0	0	0	0	0	0	0	0	0	0	0	2.76471
GO:0006368	transcription elongation by RNA polymerase II promoter	26	0	0	37	1	12	0	0	0	0	0	0	2	7	0	0	0	6	0	0	0	0	0	0	0	0	0	0	0	1	2	0	0	0	2.76471
GO:0036297	interstrand cross-link repair	90	0	0	0	0	0	0	0	0	0	0	0	0	0	0	0	0	0	0	0	0	0	0	0	0	0	0	0	0	2	0	0	0	2	2.76471
GO:0008285	negative regulation of cell population proliferation	25	9	0	1	0	0	15	0	0	0	0	29	2	3	0	0	0	7	0	0	0	0	0	0	0	0	0	0	2	0	0	0	0	0	2.73529
GO:0002119	nematode larval development	36	0	0	0	1	10	9	0	0	5	0	11	5	12	0	0	0	0	2	0	0	0	0	0	0	0	0	0	0	0	0	0	0	2	2.73529
GO:0007112	male meiosis cytokinesis	50	26	0	0	0	0	0	0	1	2	0	11	1	0	0	0	0	0	0	0	0	0	0	1	0	0	0	0	0	0	0	1	0	0	2.73529
GO:0036445	neuronal stem cell division	80	0	0	0	0	0	0	0	0	0	0	11	0	0	0	0	0	0	0	0	0	0	0	1	0	0	0	0	0	0	0	0	0	0	2.70588
GO:0043388	positive regulation of DNA binding	3	12	0	37	0	28	0	0	0	0	0	0	2	7	0	0	0	0	0	0	0	0	0	3	0	0	0	0	0	0	0	0	0	0	2.70588
GO:0006352	DNA-templated transcription initiation	61	0	0	22	0	0	0	0	0	4	0	0	2	0	0	0	0	0	0	0	0	0	0	0	0	0	0	0	0	0	1	2	0	0	2.70588
GO:0019740	nitrogen utilization	0	0	0	0	0	0	0	0	0	0	0	79	0	0	0	0	0	10	0	0	0	0	0	0	0	0	0	0	0	0	2	0	0	0	2.67647
GO:0031288	sorocarp morphogenesis	14	9	0	0	0	31	0	0	0	10	2	20	0	0	0	0	0	0	0	0	0	0	0	0	0	5	0	0	0	0	0	0	0	0	2.67647
GO:0098722	asymmetric stem cell division	80	0	0	0	0	0	0	0	0	0	0	11	0	0	0	0	0	0	0	0	0	0	0	0	0	0	0	0	0	0	0	0	0	0	2.67647
GO:0031397	negative regulation of protein ubiquitination	26	0	0	0	0	0	11	0	2	13	0	0	4	23	0	0	0	7	2	0	0	0	0	0	0	3	0	0	0	0	0	0	0	0	2.67647
GO:0015711	organic anion transport	1	3	1	0	0	23	0	0	8	8	2	20	2	0	0	0	0	0	0	0	0	0	0	8	0	5	0	0	0	3	6	0	0	0	2.64706
GO:0019359	nicotinamide nucleotide biosynthetic process	24	0	0	28	0	0	0	0	0	3	0	17	0	0	0	2	0	9	0	0	0	0	0	0	0	0	0	0	0	5	0	0	2	0	2.64706
GO:0010150	leaf senescence	52	3	0	0	4	0	10	0	1	0	0	10	3	0	0	0	0	0	0	0	0	0	0	0	0	0	0	0	3	0	0	0	2	2	2.64706
GO:0006338	chromatin remodeling	31	1	0	0	18	9	2	0	1	0	0	0	1	19	0	0	2	0	1	0	0	0	1	0	0	2	0	0	0	0	0	2	0	0	2.64706
GO:2001039	negative regulation of cellular response to drug	35	0	0	0	0	35	10	0	6	3	0	0	0	0	0	0	0	0	0	0	0	0	0	0	0	0	0	0	0	0	0	1	0	0	2.64706
GO:0044419	biological process involved in interspecies interaction between organisms	23	0	0	1	0	0	0	0	1	3	0	37	0	8	0	0	0	0	0	0	0	11	0	0	0	0	0	0	0	4	0	0	1	0	2.61765
GO:0035194	post-transcriptional gene silencing by RNA	51	0	0	0	1	22	0	0	5	0	0	9	0	0	0	0	0	0	0	0	0	0	0	0	0	1	0	0	0	0	0	0	0	0	2.61765
GO:0006284	base-excision repair	30	0	0	37	0	0	1	0	1	1	0	1	2	7	0	0	0	0	2	0	0	0	0	1	0	0	0	0	0	1	4	0	0	1	2.61765
GO:0006302	double-strand break repair	27	0	0	37	0	0	1	0	0	0	0	0	7	7	0	0	0	0	0	0	0	0	0	2	0	0	0	0	0	5	3	0	0	0	2.61765
GO:0008298	intracellular mRNA localization	82	0	0	0	0	0	0	0	0	5	0	0	0	0	0	0	0	0	0	0	0	0	0	0	0	0	0	1	0	1	0	0	0	0	2.61765
GO:0045899	positive regulation of RNA polymerase II transcription preinitiation complex assembly	81	0	0	0	0	0	0	0	0	0	0	0	0	0	0	0	0	0	0	0	0	0	0	0	0	0	0	0	0	8	0	0	0	0	2.61765
GO:0045727	positive regulation of translation	42	29	0	0	0	0	0	0	0	3	0	0	3	0	0	0	0	0	0	0	0	0	0	2	0	0	0	0	0	5	0	2	0	2	2.58824
GO:0042148	strand invasion	42	0	0	37	0	0	0	0	0	0	0	0	2	7	0	0	0	0	0	0	0	0	0	0	0	0	0	0	0	0	0	0	0	0	2.58824
GO:0000209	protein polyubiquitination	37	0	0	0	2	0	0	0	0	1	0	44	2	0	0	0	0	0	0	0	0	0	0	0	0	1	0	0	0	0	0	0	0	0	2.55882
GO:0042136	neurotransmitter biosynthetic process	2	30	0	0	0	0	0	0	0	10	0	31	0	0	0	0	0	0	0	0	0	0	0	2	0	0	0	0	3	5	4	0	0	0	2.55882
GO:0007186	G protein-coupled receptor signaling pathway	49	0	0	0	0	0	7	0	1	3	0	13	1	0	0	0	0	0	0	4	0	0	0	2	0	0	0	0	3	2	0	0	2	0	2.55882
GO:0048194	Golgi vesicle budding	55	0	0	0	0	0	0	0	12	2	0	12	0	4	0	0	0	0	0	0	0	0	0	0	0	0	2	0	0	0	0	0	0	0	2.55882
GO:0031505	fungal-type cell wall organization	28	0	0	29	0	19	0	0	0	3	0	0	0	0	0	0	0	0	0	0	0	0	0	7	0	1	0	0	0	0	0	0	0	0	2.55882
GO:0010569	regulation of double-strand break repair via homologous recombination	61	25	0	0	0	0	0	0	0	0	0	0	0	0	0	0	0	0	0	0	0	0	0	0	0	0	0	0	0	1	0	0	0	0	2.55882
GO:0043433	negative regulation of DNA-binding transcription factor activity	49	0	0	0	0	0	0	0	0	0	0	20	0	14	0	0	0	0	0	0	0	0	0	0	0	3	0	0	0	0	0	0	0	0	2.52941
GO:0030466	silent mating-type cassette heterochromatin formation	42	23	0	0	0	0	0	0	0	0	0	16	4	0	0	0	0	0	0	0	0	0	0	0	0	0	0	0	0	0	0	1	0	0	2.52941
GO:0010304	PSII associated light-harvesting complex II catabolic process	63	0	3	0	2	0	0	0	0	1	0	16	0	0	0	0	0	0	0	0	0	0	0	0	0	0	0	0	0	0	1	0	0	0	2.52941
GO:1990414	replication-born double-strand break repair via sister chromatid exchange	29	0	0	0	0	19	0	0	0	6	2	20	0	0	0	0	0	0	4	0	0	0	0	0	0	5	0	0	0	0	0	0	0	0	2.5
GO:0006099	tricarboxylic acid cycle	50	29	0	0	0	0	3	0	0	0	0	0	0	0	0	0	0	0	0	0	0	0	0	0	0	0	0	0	0	1	2	0	0	0	2.5
GO:0031100	animal organ regeneration	5	0	0	29	0	0	0	0	0	3	0	38	0	0	0	0	0	9	0	0	0	0	0	0	0	0	0	0	0	0	0	0	0	0	2.47059
GO:1990090	cellular response to nerve growth factor stimulus	65	0	0	0	0	0	0	0	6	0	0	12	0	0	0	0	0	0	0	0	0	0	0	0	0	0	0	0	0	0	0	1	0	0	2.47059
GO:0090307	mitotic spindle assembly	65	0	0	0	0	0	2	0	0	2	0	3	0	0	0	0	0	0	0	0	0	0	0	0	0	0	0	0	2	2	4	0	0	4	2.47059
GO:0002181	cytoplasmic translation	78	0	0	0	1	0	2	0	0	0	0	0	2	0	0	0	0	0	0	0	0	0	0	0	0	0	0	0	0	0	1	0	0	0	2.47059
GO:0006414	translational elongation	82	0	0	0	0	0	0	0	0	0	0	0	0	1	0	0	0	0	0	0	0	0	0	0	0	0	0	0	0	1	0	0	0	0	2.47059
GO:0010182	sugar mediated signaling pathway	34	0	0	29	0	0	0	0	0	3	0	11	0	0	2	0	0	0	0	0	0	0	0	0	0	0	0	0	0	2	0	2	0	0	2.44118
GO:0051301	cell division	35	0	0	29	2	0	0	0	0	3	0	2	0	6	0	0	0	0	0	0	0	0	0	0	0	0	0	0	0	0	3	1	2	0	2.44118
GO:0090503	RNA phosphodiester bond hydrolysis, exonucleolytic	40	1	0	0	0	25	1	0	1	6	0	0	0	3	0	0	0	0	0	0	0	0	0	6	0	0	0	0	0	0	0	0	0	0	2.44118
GO:1903206	negative regulation of hydrogen peroxide-induced cell death	28	0	0	0	0	35	10	0	6	3	0	0	0	0	0	0	0	0	0	0	0	0	0	0	0	0	0	0	0	0	0	1	0	0	2.44118
GO:0071222	cellular response to lipopolysaccharide	28	0	0	0	0	0	7	0	0	0	0	38	0	3	0	0	0	0	0	0	0	0	0	0	0	0	0	0	0	5	0	1	0	0	2.41176
GO:0006270	DNA replication initiation	51	0	0	0	0	0	0	0	0	0	0	20	0	7	0	0	0	0	4	0	0	0	0	0	0	0	0	0	0	0	0	0	0	0	2.41176
GO:0002790	peptide secretion	27	0	0	0	0	0	0	0	14	3	0	14	0	10	0	0	0	0	0	8	0	0	0	0	0	0	0	0	0	2	4	0	0	0	2.41176
GO:0051225	spindle assembly	60	0	0	0	2	0	0	0	0	0	0	12	0	5	0	0	0	0	0	0	0	0	0	0	0	3	0	0	0	0	0	0	0	0	2.41176
GO:0051881	regulation of mitochondrial membrane potential	36	1	0	0	0	35	0	0	0	6	0	0	4	0	0	0	0	0	0	0	0	0	0	0	0	0	0	0	0	0	0	0	0	0	2.41176
GO:0030707	ovarian follicle cell development	62	0	0	0	0	0	0	0	0	0	0	17	1	0	0	0	0	0	0	0	0	0	0	0	0	0	0	0	1	0	0	0	0	0	2.38235
GO:0010311	lateral root formation	40	0	0	0	0	0	0	0	1	2	0	10	6	11	0	0	0	0	7	0	0	0	0	0	0	0	0	0	0	2	0	0	2	0	2.38235
GO:0035821	modulation of process of another organism	32	0	0	34	0	0	0	0	0	0	0	3	2	8	0	0	0	0	0	0	0	0	0	0	0	0	0	0	0	0	2	0	0	0	2.38235
GO:0006346	DNA methylation-dependent heterochromatin formation	24	10	0	37	0	0	0	0	0	0	0	0	2	7	0	0	0	0	0	0	0	0	0	0	0	0	0	0	0	1	0	0	0	0	2.38235
GO:0040007	growth	51	17	0	0	1	0	0	0	3	7	0	0	0	0	0	0	0	0	0	0	0	0	0	0	0	0	0	1	0	0	0	1	0	0	2.38235
GO:0006847	plasma membrane acetate transport	0	0	0	0	0	0	0	0	0	0	0	70	0	0	0	0	0	10	0	0	0	0	0	0	0	0	0	0	0	0	0	0	0	0	2.35294
GO:0007095	mitotic G2 DNA damage checkpoint signaling	35	0	0	0	0	0	0	0	0	0	0	30	2	10	0	0	0	0	0	0	0	0	0	0	0	0	0	0	0	0	0	3	0	0	2.35294
GO:0010976	positive regulation of neuron projection development	29	18	0	0	0	0	0	0	6	7	0	1	1	5	0	0	0	9	0	0	0	0	0	1	0	0	0	0	0	0	0	2	0	1	2.35294
GO:0009644	response to high light intensity	37	4	0	0	10	25	0	0	0	0	1	0	2	0	0	0	0	0	0	0	0	0	0	0	0	0	0	0	0	1	0	0	0	0	2.35294
GO:0006306	DNA methylation	28	0	0	0	1	0	2	0	0	0	0	0	0	5	0	0	0	0	0	0	0	0	0	1	0	39	0	0	4	0	0	0	0	0	2.35294
GO:0042127	regulation of cell population proliferation	41	1	0	0	0	23	2	0	0	3	0	0	0	4	0	2	0	0	0	0	0	0	0	0	0	0	2	0	0	0	0	0	0	2	2.35294
GO:0006006	glucose metabolic process	5	28	0	0	0	4	0	0	0	4	5	32	0	0	0	0	0	0	0	0	0	0	0	0	0	0	0	0	0	1	0	0	0	0	2.32353
GO:0006486	protein glycosylation	19	0	0	0	3	0	2	0	0	23	1	23	0	6	0	2	0	0	0	0	0	0	0	0	0	0	0	0	0	0	0	0	0	0	2.32353
GO:0097237	cellular response to toxic substance	27	18	0	1	0	10	0	0	0	0	0	18	0	5	0	0	0	0	0	0	0	0	0	0	0	0	0	0	0	0	0	0	0	0	2.32353
GO:0006564	L-serine biosynthetic process	0	0	0	67	0	1	0	0	0	0	0	9	2	0	0	0	0	0	0	0	0	0	0	0	0	0	0	0	0	0	0	0	0	0	2.32353
GO:0007406	negative regulation of neuroblast proliferation	25	0	0	37	0	0	0	0	0	0	0	0	2	12	0	0	0	0	0	0	0	0	0	0	0	3	0	0	0	0	0	0	0	0	2.32353
GO:2000647	negative regulation of stem cell proliferation	25	0	0	37	0	0	0	0	0	0	0	0	2	12	0	0	0	0	0	0	0	0	0	0	0	3	0	0	0	0	0	0	0	0	2.32353
GO:0010078	maintenance of root meristem identity	33	0	0	37	0	0	0	0	0	0	0	0	2	7	0	0	0	0	0	0	0	0	0	0	0	0	0	0	0	0	0	0	0	0	2.32353
GO:0044403	biological process involved in symbiotic interaction	44	0	0	0	0	19	3	0	0	3	2	0	1	2	0	0	0	0	3	0	0	0	0	0	1	1	0	0	0	0	0	0	0	0	2.32353
GO:0000387	spliceosomal snRNP assembly	72	2	0	0	0	0	0	0	0	4	0	0	0	0	0	0	0	0	0	0	0	0	0	0	0	0	0	1	0	0	0	0	0	0	2.32353
GO:1905268	negative regulation of chromatin organization	51	18	0	0	0	0	0	0	0	3	0	0	2	0	0	0	0	0	0	0	0	0	0	2	0	0	0	0	0	2	0	0	0	0	2.29412
GO:0016973	poly(A)+ mRNA export from nucleus	52	0	0	0	0	0	10	0	0	3	0	0	0	8	0	0	0	0	0	0	0	0	0	0	0	0	0	0	0	1	0	2	2	0	2.29412
GO:0008610	lipid biosynthetic process	38	8	0	0	0	0	0	0	0	0	0	29	0	0	0	0	0	0	0	0	0	0	0	0	0	0	0	0	0	0	2	0	0	0	2.26471
GO:0042981	regulation of apoptotic process	48	3	0	0	0	0	0	0	0	0	0	17	0	0	0	2	0	7	0	0	0	0	0	0	0	0	0	0	0	0	0	0	0	0	2.26471
GO:0055059	asymmetric neuroblast division	66	0	0	0	0	0	0	0	0	0	0	11	0	0	0	0	0	0	0	0	0	0	0	0	0	0	0	0	0	0	0	0	0	0	2.26471
GO:0007274	neuromuscular synaptic transmission	63	0	0	0	1	0	1	0	0	3	0	9	0	0	0	0	0	0	0	0	0	0	0	0	0	0	0	0	0	0	0	0	0	0	2.26471
GO:0005992	trehalose biosynthetic process	0	0	0	65	0	0	0	0	0	8	0	2	0	0	0	0	0	0	0	0	0	0	0	0	0	0	0	0	0	0	0	2	0	0	2.26471
GO:0009733	response to auxin	35	0	0	0	0	27	0	0	0	3	0	1	0	0	0	0	0	0	3	0	0	0	0	0	0	0	0	0	0	3	5	0	0	0	2.26471
GO:0007059	chromosome segregation	26	0	0	37	1	0	1	0	0	1	0	0	4	7	0	0	0	0	0	0	0	0	0	0	0	0	0	0	0	0	0	0	0	0	2.26471
GO:0033683	nucleotide-excision repair, DNA incision	46	0	0	0	0	26	0	0	0	0	0	0	1	0	0	0	0	0	0	0	0	0	0	0	0	0	0	0	0	0	3	1	0	0	2.26471
GO:0043570	maintenance of DNA repeat elements	75	0	0	0	0	0	0	0	0	0	0	0	0	0	0	0	0	0	0	0	0	0	0	0	0	0	0	0	0	0	0	0	0	2	2.26471
GO:0014706	striated muscle tissue development	19	15	0	0	0	0	0	0	3	0	0	26	0	0	0	0	0	9	0	0	0	0	0	0	0	0	0	0	0	4	0	0	0	0	2.23529
GO:0001822	kidney development	34	0	0	0	0	0	0	0	20	0	0	14	0	5	0	0	0	0	0	0	0	0	0	0	0	0	0	0	2	0	0	1	0	0	2.23529
GO:0070863	positive regulation of protein exit from endoplasmic reticulum	44	0	0	0	2	0	11	0	0	3	0	14	0	2	0	0	0	0	0	0	0	0	0	0	0	0	0	0	0	0	0	0	0	0	2.23529
GO:0071346	cellular response to interferon-gamma	60	0	0	0	0	0	0	0	0	0	0	9	0	0	0	0	0	7	0	0	0	0	0	0	0	0	0	0	0	0	0	0	0	0	2.23529
GO:0006260	DNA replication	49	3	0	0	0	0	3	0	0	0	0	8	0	3	0	0	0	0	0	1	0	0	0	1	0	0	0	0	0	3	0	5	0	0	2.23529
GO:0007286	spermatid development	14	0	0	37	0	0	2	0	0	3	0	0	4	14	0	2	0	0	0	0	0	0	0	0	0	0	0	0	0	0	0	0	0	0	2.23529
GO:0010218	response to far red light	3	0	0	0	0	60	0	0	0	3	1	0	2	0	0	0	0	0	0	0	0	0	0	0	0	0	0	0	2	5	0	0	0	0	2.23529
GO:0032496	response to lipopolysaccharide	70	1	0	0	0	0	0	0	0	0	0	0	1	1	0	0	0	0	0	0	0	0	0	0	0	0	0	0	2	0	0	1	0	0	2.23529
GO:0042149	cellular response to glucose starvation	56	0	0	0	0	0	1	0	6	3	0	0	0	6	0	0	0	0	0	0	0	0	0	0	0	1	0	0	0	0	0	1	2	0	2.23529
GO:0035999	tetrahydrofolate interconversion	76	0	0	0	0	0	0	0	0	0	0	0	0	0	0	0	0	0	0	0	0	0	0	0	0	0	0	0	0	0	0	0	0	0	2.23529
GO:0019264	glycine biosynthetic process from serine	76	0	0	0	0	0	0	0	0	0	0	0	0	0	0	0	0	0	0	0	0	0	0	0	0	0	0	0	0	0	0	0	0	0	2.23529
GO:0048489	synaptic vesicle transport	33	0	0	0	0	0	11	0	0	3	0	13	0	3	0	0	0	0	0	0	0	0	0	2	0	0	0	0	0	2	8	0	0	0	2.20588
GO:0006974	cellular response to DNA damage stimulus	50	2	0	1	0	0	1	0	0	0	0	8	0	5	0	0	0	0	0	0	0	0	0	0	0	0	0	0	0	3	0	4	0	1	2.20588
GO:0016999	antibiotic metabolic process	34	16	0	0	2	0	2	0	0	2	0	6	1	0	0	0	0	0	0	0	0	0	0	0	0	0	0	0	1	7	4	0	0	0	2.20588
GO:0045088	regulation of innate immune response	27	0	0	37	0	0	0	0	0	0	0	0	2	7	0	0	0	0	0	0	0	0	0	0	0	0	0	0	0	0	0	0	0	2	2.20588
GO:0007409	axonogenesis	29	0	0	37	0	0	0	0	0	0	0	0	2	7	0	0	0	0	0	0	0	0	0	0	0	0	0	0	0	0	0	0	0	0	2.20588
GO:0010224	response to UV-B	62	0	0	0	8	0	0	0	1	3	0	0	1	0	0	0	0	0	0	0	0	0	0	0	0	0	0	0	0	0	0	0	0	0	2.20588
GO:0000001	mitochondrion inheritance	71	0	0	0	0	0	0	0	0	3	0	0	0	1	0	0	0	0	0	0	0	0	0	0	0	0	0	0	0	0	0	0	0	0	2.20588
GO:0042147	retrograde transport, endosome to Golgi	37	0	0	0	0	0	11	0	0	6	0	0	0	0	0	2	0	0	0	0	0	0	0	0	0	0	3	0	0	2	12	2	0	0	2.20588
GO:0043085	positive regulation of catalytic activity	65	0	0	0	2	0	0	0	6	0	0	0	0	0	0	0	0	0	0	0	0	0	0	0	0	0	0	0	1	0	0	1	0	0	2.20588
GO:0016226	iron-sulfur cluster assembly	73	0	0	0	0	0	0	0	0	0	0	0	0	0	0	0	0	0	0	0	0	0	0	0	0	0	0	0	0	1	1	0	0	0	2.20588
GO:0048509	regulation of meristem development	70	0	0	0	2	0	0	0	0	3	0	0	0	0	0	0	0	0	0	0	0	0	0	0	0	0	0	0	0	0	0	0	0	0	2.20588
GO:0006801	superoxide metabolic process	15	48	0	0	0	0	0	0	0	0	0	0	8	0	0	0	0	0	0	3	0	0	0	0	0	0	0	0	0	0	0	0	0	0	2.17647
GO:0000165	MAPK cascade	38	0	0	0	0	18	5	0	6	0	0	0	3	0	0	0	0	0	0	0	0	0	0	3	0	1	0	0	0	0	0	0	0	0	2.17647
GO:1900189	positive regulation of cell adhesion involved in single-species biofilm formation	9	0	0	37	0	19	0	0	0	0	0	0	2	7	0	0	0	0	0	0	0	0	0	0	0	0	0	0	0	0	0	0	0	0	2.17647
GO:1900192	positive regulation of single-species biofilm formation	9	0	0	37	0	19	0	0	0	0	0	0	2	7	0	0	0	0	0	0	0	0	0	0	0	0	0	0	0	0	0	0	0	0	2.17647
GO:0009637	response to blue light	2	0	0	0	0	60	0	0	0	3	1	0	2	0	0	0	0	0	0	0	0	0	0	0	0	0	0	0	1	5	0	0	0	0	2.17647
GO:0006413	translational initiation	52	0	0	0	3	1	3	0	1	0	0	0	0	0	0	0	0	0	0	2	0	0	0	1	0	1	2	0	0	2	6	0	0	0	2.17647
GO:0043928	exonucleolytic catabolism of deadenylated mRNA	70	2	0	0	0	0	0	0	0	0	0	0	0	0	0	0	0	0	0	0	0	0	0	0	0	0	0	0	0	0	0	0	2	0	2.17647
GO:0009624	response to nematode	26	0	0	0	11	0	0	0	0	0	0	10	6	11	0	0	0	0	4	0	0	0	0	0	0	0	0	0	2	0	0	1	0	2	2.14706
GO:0071044	histone mRNA catabolic process	39	0	0	0	0	24	0	0	0	0	0	1	0	0	0	0	0	0	0	0	0	0	0	0	0	0	0	0	0	1	4	3	0	1	2.14706
GO:0043327	chemotaxis to cAMP	5	33	0	0	0	0	23	0	1	0	0	0	2	0	0	0	0	0	0	0	0	0	0	2	0	0	0	0	6	1	0	0	0	0	2.14706
GO:0006541	glutamine metabolic process	66	1	0	0	0	0	0	0	0	0	0	0	2	0	0	0	0	0	0	0	0	0	0	0	0	0	0	0	0	0	3	1	0	0	2.14706
GO:0048869	cellular developmental process	49	13	0	0	0	10	0	0	0	0	0	0	0	0	0	0	0	0	0	0	0	0	0	0	0	0	0	0	0	1	0	0	0	0	2.14706
GO:0072659	protein localization to plasma membrane	37	0	0	0	0	0	1	0	1	0	0	19	1	0	0	0	2	7	3	0	0	0	0	0	1	0	0	0	0	0	0	0	0	0	2.11765
GO:2000370	positive regulation of clathrin-dependent endocytosis	39	0	0	0	0	0	11	0	0	0	0	12	0	0	0	0	0	0	0	0	0	0	0	0	0	0	0	0	0	2	8	0	0	0	2.11765
GO:0006644	phospholipid metabolic process	0	55	0	0	0	3	0	0	0	0	0	11	0	0	0	0	0	0	0	0	0	0	0	0	0	0	0	0	1	2	0	0	0	0	2.11765
GO:0006914	autophagy	30	25	0	0	3	1	0	0	1	3	0	2	1	0	0	0	0	4	0	0	0	0	0	0	0	0	0	0	0	0	0	0	0	2	2.11765
GO:0007033	vacuole organization	24	0	0	0	0	0	11	0	1	0	0	0	1	1	0	0	0	0	0	8	0	0	0	10	0	0	0	0	0	2	14	0	0	0	2.11765
GO:0006303	double-strand break repair via nonhomologous end joining	38	21	0	0	0	0	1	0	0	0	0	0	0	1	0	0	0	0	8	0	0	0	0	1	0	0	0	0	0	1	0	1	0	0	2.11765
GO:0071479	cellular response to ionizing radiation	29	43	0	0	0	0	0	0	0	0	0	0	0	0	0	0	0	0	0	0	0	0	0	0	0	0	0	0	0	0	0	0	0	0	2.11765
GO:0007519	skeletal muscle tissue development	26	0	0	0	0	0	0	0	6	0	0	28	0	0	0	0	0	10	0	0	0	0	0	0	0	0	0	0	0	0	0	1	0	0	2.08824
GO:0008104	protein localization	47	14	0	0	0	0	0	0	0	0	0	10	0	0	0	0	0	0	0	0	0	0	0	0	0	0	0	0	0	0	0	0	0	0	2.08824
GO:0000086	G2/M transition of mitotic cell cycle	3	2	0	37	0	0	1	0	0	4	0	0	6	8	0	1	0	0	0	0	0	0	0	0	0	0	0	1	0	5	0	3	0	0	2.08824
GO:0045861	negative regulation of proteolysis	28	0	0	0	0	0	10	0	2	13	0	0	4	12	0	0	2	0	0	0	0	0	0	0	0	0	0	0	0	0	0	0	0	0	2.08824
GO:0002082	regulation of oxidative phosphorylation	64	0	0	0	0	0	0	0	0	3	0	0	4	0	0	0	0	0	0	0	0	0	0	0	0	0	0	0	0	0	0	0	0	0	2.08824
GO:0010971	positive regulation of G2/M transition of mitotic cell cycle	55	0	0	0	0	0	1	0	0	2	0	0	0	3	0	0	0	0	0	8	0	0	0	0	0	1	0	0	1	0	0	0	0	0	2.08824
GO:0006283	transcription-coupled nucleotide-excision repair	37	0	0	0	0	28	0	0	0	0	0	0	0	1	0	0	0	0	0	0	0	0	0	0	0	0	0	0	0	1	4	0	0	0	2.08824
GO:0051345	positive regulation of hydrolase activity	42	0	0	0	0	0	21	0	0	3	0	0	0	0	0	1	0	0	0	0	0	0	0	0	0	0	0	0	0	4	0	0	0	0	2.08824
GO:0007155	cell adhesion	18	0	0	0	37	0	2	0	0	0	0	10	1	0	0	0	0	0	0	2	0	0	0	0	0	0	0	0	0	0	0	0	0	0	2.05882
GO:1902803	regulation of synaptic vesicle transport	61	0	0	0	0	0	0	0	0	0	0	9	0	0	0	0	0	0	0	0	0	0	0	0	0	0	0	0	0	0	0	0	0	0	2.05882
GO:0051865	protein autoubiquitination	59	0	0	0	0	0	0	0	0	0	0	6	5	0	0	0	0	0	0	0	0	0	0	0	0	0	0	0	0	0	0	0	0	0	2.05882
GO:0009058	biosynthetic process	24	9	0	15	4	0	9	0	2	0	0	3	3	0	0	0	0	0	0	0	0	0	0	0	0	0	0	0	0	0	0	1	0	0	2.05882
GO:0005987	sucrose catabolic process	9	0	0	37	0	0	0	0	0	0	0	0	2	16	0	0	2	0	0	0	0	0	0	0	0	2	0	0	0	0	0	2	0	0	2.05882
GO:0031496	positive regulation of mating type switching	9	0	0	37	0	0	0	0	0	0	0	0	2	16	0	0	2	0	0	0	0	0	0	0	0	2	0	0	0	0	0	2	0	0	2.05882
GO:0044109	cellular alcohol catabolic process	9	0	0	37	0	0	0	0	0	0	0	0	2	16	0	0	2	0	0	0	0	0	0	0	0	2	0	0	0	0	0	2	0	0	2.05882
GO:0071028	nuclear mRNA surveillance	41	0	0	0	0	24	0	0	0	0	0	0	0	0	0	0	0	0	0	0	0	0	0	0	0	0	4	0	0	1	0	0	0	0	2.05882
GO:0032720	negative regulation of tumor necrosis factor production	0	18	0	0	0	0	0	0	0	0	0	40	0	8	0	0	0	0	0	0	0	0	0	0	0	3	0	0	0	0	0	0	0	0	2.02941
GO:0030216	keratinocyte differentiation	1	0	0	37	0	0	0	0	0	0	0	19	2	10	0	0	0	0	0	0	0	0	0	0	0	0	0	0	0	0	0	0	0	0	2.02941
GO:0060628	regulation of ER to Golgi vesicle-mediated transport	57	0	0	0	0	0	0	0	0	0	0	12	0	0	0	0	0	0	0	0	0	0	0	0	0	0	0	0	0	0	0	0	0	0	2.02941
GO:0007099	centriole replication	54	0	0	0	1	0	0	0	0	2	0	10	0	0	0	0	0	0	0	0	0	0	0	0	0	0	0	0	2	0	0	0	0	0	2.02941
GO:0009911	positive regulation of flower development	31	21	0	0	0	0	0	0	0	0	0	0	13	0	0	0	0	0	2	0	0	0	0	0	0	0	0	0	2	0	0	0	0	0	2.02941
GO:0060766	negative regulation of androgen receptor signaling pathway	5	18	0	37	0	0	0	0	0	0	0	0	2	7	0	0	0	0	0	0	0	0	0	0	0	0	0	0	0	0	0	0	0	0	2.02941
GO:0006897	endocytosis	26	1	0	1	0	1	1	0	0	6	0	0	0	3	0	0	0	0	8	0	0	0	0	8	1	3	0	0	0	0	6	2	2	0	2.02941
GO:0009909	regulation of flower development	54	0	0	0	2	9	0	0	0	3	0	0	0	0	0	0	0	0	0	0	0	0	0	0	0	0	0	1	0	0	0	0	0	0	2.02941
GO:0030150	protein import into mitochondrial matrix	49	0	0	0	0	0	0	0	0	0	0	14	0	0	0	1	0	0	0	0	0	0	0	0	0	0	0	0	0	2	0	0	2	0	2
GO:0045176	apical protein localization	34	0	0	0	0	0	11	0	0	0	0	9	0	0	0	0	0	0	0	0	0	0	0	2	0	0	0	0	0	2	8	0	2	0	2
GO:0006002	fructose 6-phosphate metabolic process	25	0	0	32	0	0	0	0	0	0	0	8	0	0	0	0	0	0	0	0	0	0	0	2	0	0	0	0	0	1	0	0	0	0	2
GO:0000722	telomere maintenance via recombination	30	0	0	0	0	0	0	0	0	0	0	0	21	0	0	0	0	0	0	0	0	0	0	0	0	12	0	0	5	0	0	0	0	0	2
GO:0006334	nucleosome assembly	50	0	0	16	0	0	0	0	0	0	0	0	0	2	0	0	0	0	0	0	0	0	0	0	0	0	0	0	0	0	0	0	0	0	2
GO:0000184	nuclear-transcribed mRNA catabolic process, nonsense-mediated decay	34	0	0	0	0	24	2	0	0	1	0	0	0	0	2	0	0	0	0	0	0	0	0	0	0	0	2	0	0	2	1	0	0	0	2
GO:0000462	maturation of SSU-rRNA from tricistronic rRNA transcript (SSU-rRNA, 5.8S rRNA, LSU-rRNA)	60	0	0	0	0	0	3	0	0	0	0	0	0	0	0	0	0	0	0	0	0	0	0	0	0	0	0	0	1	2	2	0	0	0	2
GO:0045839	negative regulation of mitotic nuclear division	65	0	0	0	0	0	0	0	0	3	0	0	0	0	0	0	0	0	0	0	0	0	0	0	0	0	0	0	0	0	0	0	0	0	2
GO:0048148	behavioral response to cocaine	38	0	0	0	0	0	0	0	0	0	0	25	0	0	0	0	0	0	0	0	0	0	0	0	0	0	0	0	0	0	4	0	0	0	1.97059
GO:0007412	axon target recognition	52	0	0	1	0	1	0	0	0	0	0	9	0	0	0	0	0	0	0	4	0	0	0	0	0	0	0	0	0	0	0	0	0	0	1.97059
GO:0048870	cell motility	35	0	0	0	0	0	17	0	0	0	0	9	0	0	0	0	0	0	0	0	0	0	0	0	0	0	0	0	6	0	0	0	0	0	1.97059
GO:0008586	imaginal disc-derived wing vein morphogenesis	14	0	0	37	0	0	0	0	0	0	0	0	2	7	0	0	0	7	0	0	0	0	0	0	0	0	0	0	0	0	0	0	0	0	1.97059
GO:0060236	regulation of mitotic spindle organization	39	0	0	0	0	0	11	0	0	0	0	0	0	7	0	0	0	0	0	0	0	0	0	0	0	0	0	0	0	2	8	0	0	0	1.97059
GO:0033048	negative regulation of mitotic sister chromatid segregation	64	0	0	0	0	0	0	0	0	3	0	0	0	0	0	0	0	0	0	0	0	0	0	0	0	0	0	0	0	0	0	0	0	0	1.97059
GO:0005977	glycogen metabolic process	16	0	0	0	5	0	0	0	0	4	0	28	0	7	0	0	0	0	3	0	0	0	0	0	0	0	0	0	0	3	0	0	0	0	1.94118
GO:0006282	regulation of DNA repair	51	0	0	0	0	0	0	0	0	0	0	12	0	1	0	0	0	0	0	0	0	0	0	2	0	0	0	0	0	0	0	0	0	0	1.94118
GO:0006487	protein N-linked glycosylation	37	0	0	1	0	0	3	0	0	4	0	9	0	8	0	0	0	0	0	0	0	0	0	2	0	0	0	0	0	0	0	0	0	2	1.94118
GO:0009267	cellular response to starvation	11	18	0	0	2	0	3	0	1	7	0	3	1	2	0	0	0	11	0	0	0	0	0	0	0	2	0	0	0	0	0	1	2	2	1.94118
GO:0098662	inorganic cation transmembrane transport	45	0	0	0	0	0	1	0	1	3	0	0	8	0	0	0	0	0	0	8	0	0	0	0	0	0	0	0	0	0	0	0	0	0	1.94118
GO:0080163	regulation of protein serine/threonine phosphatase activity	0	0	0	0	0	0	36	0	19	6	0	0	2	3	0	0	0	0	0	0	0	0	0	0	0	0	0	0	0	0	0	0	0	0	1.94118
GO:0010288	response to lead ion	63	0	0	0	0	0	0	0	0	0	0	0	1	0	0	0	0	0	0	0	0	0	0	0	0	0	0	0	0	0	0	0	0	2	1.94118
GO:0030010	establishment of cell polarity	32	0	0	0	0	0	24	0	0	0	0	0	0	6	0	0	0	0	2	0	0	0	0	0	0	0	0	0	1	1	0	0	0	0	1.94118
GO:0090502	RNA phosphodiester bond hydrolysis, endonucleolytic	2	1	0	1	0	23	0	0	0	15	0	0	0	3	0	0	0	7	0	0	0	0	0	0	0	1	0	0	0	10	3	0	0	0	1.94118
GO:0070059	intrinsic apoptotic signaling pathway in response to endoplasmic reticulum stress	63	0	0	0	0	0	0	0	0	0	0	0	0	3	0	0	0	0	0	0	0	0	0	0	0	0	0	0	0	0	0	0	0	0	1.94118
GO:0006396	RNA processing	45	2	0	0	0	1	3	0	1	8	0	0	0	2	0	0	0	0	0	0	0	0	0	1	0	0	0	0	0	1	2	0	0	0	1.94118
GO:0010540	basipetal auxin transport	30	0	0	0	0	25	0	0	0	4	0	0	0	0	0	0	0	5	0	0	0	0	0	0	0	0	0	0	0	2	0	0	0	0	1.94118
GO:0031991	regulation of actomyosin contractile ring contraction	24	0	0	0	0	0	0	0	0	0	0	31	0	7	0	0	0	0	0	0	0	0	0	0	0	0	0	0	0	0	0	3	0	0	1.91176
GO:0048208	COPII vesicle coating	39	0	0	0	0	0	0	0	2	1	0	20	0	1	0	0	0	0	0	0	0	0	0	0	0	0	2	0	0	0	0	0	0	0	1.91176
GO:0006108	malate metabolic process	44	0	0	0	0	0	9	0	0	0	0	10	2	0	0	0	0	0	0	0	0	0	0	0	0	0	0	0	0	0	0	0	0	0	1.91176
GO:0007498	mesoderm development	52	0	0	0	0	0	0	0	3	0	0	10	0	0	0	0	0	0	0	0	0	0	0	0	0	0	0	0	0	0	0	0	0	0	1.91176
GO:0046854	phosphatidylinositol phosphate biosynthetic process	23	33	5	0	2	0	0	0	0	0	0	1	0	0	0	0	0	0	0	0	0	0	0	0	0	0	0	0	1	0	0	0	0	0	1.91176
GO:0048137	spermatocyte division	33	26	0	0	0	0	0	0	0	3	0	0	3	0	0	0	0	0	0	0	0	0	0	0	0	0	0	0	0	0	0	0	0	0	1.91176
GO:0009768	photosynthesis, light harvesting in photosystem I	0	0	0	0	0	56	0	0	0	1	1	0	2	0	0	0	0	0	0	0	0	0	0	0	0	0	0	0	0	5	0	0	0	0	1.91176
GO:0009314	response to radiation	61	0	0	0	0	0	0	0	0	0	0	0	0	0	0	0	0	0	0	0	0	0	0	0	0	0	0	0	0	0	3	1	0	0	1.91176
GO:0007100	mitotic centrosome separation	46	0	0	0	19	0	0	0	0	0	0	0	0	0	0	0	0	0	0	0	0	0	0	0	0	0	0	0	0	0	0	0	0	0	1.91176
GO:0006633	fatty acid biosynthetic process	15	1	0	0	5	1	0	0	0	1	0	21	0	3	0	2	0	0	0	0	0	0	0	0	0	2	0	0	0	6	7	0	0	0	1.88235
GO:0009953	dorsal/ventral pattern formation	1	0	0	21	0	0	1	0	14	0	0	14	0	10	0	0	0	0	0	0	0	0	0	0	0	3	0	0	0	0	0	0	0	0	1.88235
GO:0042274	ribosomal small subunit biogenesis	51	0	0	0	0	0	0	0	0	0	0	12	0	0	0	0	0	0	0	0	0	0	0	0	0	0	0	0	0	1	0	0	0	0	1.88235
GO:0016570	histone modification	45	0	0	0	0	0	0	0	0	0	0	8	0	0	0	0	0	9	0	0	0	0	0	0	0	0	0	0	0	2	0	0	0	0	1.88235
GO:0007411	axon guidance	47	0	0	1	0	1	1	0	0	0	0	4	0	5	0	0	0	0	0	4	0	0	0	0	0	0	0	0	0	0	1	0	0	0	1.88235
GO:2000243	positive regulation of reproductive process	33	0	0	0	0	0	0	0	0	6	0	1	0	0	0	0	0	16	0	0	0	0	0	0	0	0	0	0	6	0	0	1	0	1	1.88235
GO:0045807	positive regulation of endocytosis	26	0	0	0	0	0	23	0	6	0	0	0	2	0	0	0	0	0	0	0	0	0	0	0	0	1	0	0	0	3	0	1	2	0	1.88235
GO:0050766	positive regulation of phagocytosis	27	0	0	0	0	0	23	0	6	0	0	0	2	0	0	0	0	0	0	0	0	0	0	0	0	0	0	0	0	3	0	1	2	0	1.88235
GO:0035264	multicellular organism growth	15	0	0	0	0	28	4	0	1	8	0	0	1	2	0	0	0	0	0	0	0	0	0	2	0	0	0	0	0	0	0	3	0	0	1.88235
GO:0010380	regulation of chlorophyll biosynthetic process	52	0	0	0	9	0	0	0	0	0	0	0	1	0	0	0	0	0	0	0	0	0	0	0	0	0	0	0	0	0	0	0	0	2	1.88235
GO:0006907	pinocytosis	15	1	0	0	0	0	34	0	0	0	0	0	0	0	0	0	0	0	0	0	0	0	0	0	0	0	0	0	0	6	8	0	0	0	1.88235
GO:0006535	cysteine biosynthetic process from serine	30	0	4	0	0	30	0	0	0	0	0	0	0	0	0	0	0	0	0	0	0	0	0	0	0	0	0	0	0	0	0	0	0	0	1.88235
GO:0017000	antibiotic biosynthetic process	0	1	0	0	0	0	0	0	0	0	0	61	0	0	0	0	0	0	0	0	0	0	0	0	0	0	0	0	0	0	1	0	0	0	1.85294
GO:0006812	cation transport	3	0	0	0	0	0	0	0	0	0	3	37	3	1	0	0	0	10	3	0	0	0	0	0	0	0	0	0	0	0	0	3	0	0	1.85294
GO:0007391	dorsal closure	24	0	0	0	0	24	0	0	1	0	0	11	0	3	0	0	0	0	0	0	0	0	0	0	0	0	0	0	0	0	0	0	0	0	1.85294
GO:0097164	ammonium ion metabolic process	23	2	1	6	10	0	0	0	0	0	0	8	0	0	0	0	2	0	0	0	0	0	0	0	0	4	0	0	0	2	5	0	0	0	1.85294
GO:0007528	neuromuscular junction development	56	0	0	0	0	0	1	0	0	3	0	0	0	3	0	0	0	0	0	0	0	0	0	0	0	0	0	0	0	0	0	0	0	0	1.85294
GO:0030437	ascospore formation	13	0	0	1	0	0	0	0	0	0	0	41	0	7	0	0	0	0	0	0	0	0	0	0	0	0	0	0	0	0	0	0	0	0	1.82353
GO:0048149	behavioral response to ethanol	2	22	0	0	0	0	1	0	1	0	0	32	1	0	0	0	0	0	0	0	0	0	0	0	0	0	0	0	0	0	3	0	0	0	1.82353
GO:0007507	heart development	4	0	0	0	0	4	1	0	0	0	0	28	3	2	0	0	0	17	0	0	0	0	0	0	0	0	0	0	0	0	0	3	0	0	1.82353
GO:0098656	anion transmembrane transport	16	0	0	0	2	0	0	0	1	0	0	20	2	10	0	0	0	0	4	0	0	0	0	0	0	0	0	4	3	0	0	0	0	0	1.82353
GO:0071383	cellular response to steroid hormone stimulus	23	0	0	0	0	0	0	0	6	3	2	20	1	0	0	0	0	0	0	0	0	0	0	2	0	5	0	0	0	0	0	0	0	0	1.82353
GO:0007446	imaginal disc growth	38	0	0	0	0	0	4	0	1	4	0	12	0	3	0	0	0	0	0	0	0	0	0	0	0	0	0	0	0	0	0	0	0	0	1.82353
GO:0030178	negative regulation of Wnt signaling pathway	48	0	0	0	0	0	0	0	0	2	0	12	0	0	0	0	0	0	0	0	0	0	0	0	0	0	0	0	0	0	0	0	0	0	1.82353
GO:0007476	imaginal disc-derived wing morphogenesis	24	0	0	3	0	24	1	0	0	0	0	10	0	0	0	0	0	0	0	0	0	0	0	0	0	0	0	0	0	0	0	0	0	0	1.82353
GO:1900006	positive regulation of dendrite development	43	0	0	0	0	0	1	0	1	0	0	9	1	1	0	0	0	0	0	0	0	0	0	0	0	0	0	0	0	2	4	0	0	0	1.82353
GO:0019886	antigen processing and presentation of exogenous peptide antigen via MHC class II	37	0	0	0	4	0	2	0	0	0	0	9	0	3	0	0	0	0	1	0	0	0	0	0	0	0	0	0	0	2	4	0	0	0	1.82353
GO:0008361	regulation of cell size	24	0	0	29	0	0	2	0	1	0	0	6	0	0	0	0	0	0	0	0	0	0	0	0	0	0	0	0	0	0	0	0	0	0	1.82353
GO:0045669	positive regulation of osteoblast differentiation	39	0	0	0	0	0	6	0	2	6	0	0	1	5	0	0	0	1	2	0	0	0	0	0	0	0	0	0	0	0	0	0	0	0	1.82353
GO:0045778	positive regulation of ossification	39	0	0	0	0	0	6	0	2	6	0	0	1	5	0	0	0	1	2	0	0	0	0	0	0	0	0	0	0	0	0	0	0	0	1.82353
GO:0006605	protein targeting	55	0	0	0	0	0	2	0	0	0	0	0	0	1	0	0	0	0	0	0	0	0	0	0	0	0	0	0	0	4	0	0	0	0	1.82353
GO:0031154	culmination involved in sorocarp development	54	1	0	0	0	0	0	0	0	3	0	0	0	0	0	0	0	1	0	0	0	0	0	0	0	0	0	0	0	3	0	0	0	0	1.82353
GO:0070651	nonfunctional rRNA decay	33	0	0	0	0	24	0	0	0	3	0	0	0	0	0	0	0	0	0	0	0	0	0	0	0	0	0	0	0	0	0	0	2	0	1.82353
GO:0046940	nucleoside monophosphate phosphorylation	32	0	0	30	0	0	0	0	0	0	0	0	0	0	0	0	0	0	0	0	0	0	0	0	0	0	0	0	0	0	0	0	0	0	1.82353
GO:0043200	response to amino acid	13	9	0	1	0	0	0	0	0	0	0	38	0	0	0	0	0	0	0	0	0	0	0	0	0	0	0	0	0	0	0	0	0	0	1.79412
GO:0006625	protein targeting to peroxisome	31	0	0	0	0	0	0	0	0	0	0	24	0	0	0	0	0	0	0	0	0	0	0	0	0	0	0	0	0	4	2	0	0	0	1.79412
GO:0071539	protein localization to centrosome	41	0	0	0	0	0	0	0	0	0	0	20	0	0	0	0	0	0	0	0	0	0	0	0	0	0	0	0	0	0	0	0	0	0	1.79412
GO:0042273	ribosomal large subunit biogenesis	40	0	0	1	0	1	0	0	0	3	0	12	3	0	0	0	0	0	0	0	0	0	0	0	0	0	0	0	0	0	1	0	0	0	1.79412
GO:0007096	regulation of exit from mitosis	35	12	0	0	0	0	0	0	0	3	0	11	0	0	0	0	0	0	0	0	0	0	0	0	0	0	0	0	0	0	0	0	0	0	1.79412
GO:0009773	photosynthetic electron transport in photosystem I	38	10	0	0	0	0	1	0	0	0	0	10	2	0	0	0	0	0	0	0	0	0	0	0	0	0	0	0	0	0	0	0	0	0	1.79412
GO:0007265	Ras protein signal transduction	25	0	0	0	0	0	0	0	0	1	0	10	0	0	0	0	0	0	0	0	0	18	0	0	0	0	0	0	0	2	0	3	2	0	1.79412
GO:0000079	regulation of cyclin-dependent protein serine/threonine kinase activity	34	0	0	0	0	0	0	0	0	7	0	0	7	0	0	0	0	7	4	0	0	0	0	2	0	0	0	0	0	0	0	0	0	0	1.79412
GO:0031509	subtelomeric heterochromatin formation	14	21	0	0	0	19	3	0	0	0	0	0	1	0	0	0	0	0	0	0	0	0	0	0	0	0	0	0	0	0	0	3	0	0	1.79412
GO:0043124	negative regulation of I-kappaB kinase/NF-kappaB signaling	1	18	0	0	0	0	0	0	0	0	0	38	0	3	0	0	0	0	0	0	0	0	0	0	0	0	0	0	0	0	0	0	0	0	1.76471
GO:1903438	positive regulation of mitotic cytokinetic process	19	0	0	0	0	0	0	0	0	0	0	31	0	7	0	0	0	0	0	0	0	0	0	0	0	0	0	0	0	0	0	3	0	0	1.76471
GO:0031000	response to caffeine	30	0	0	0	0	0	7	0	0	0	0	20	0	0	0	0	0	0	0	0	0	0	0	0	0	0	0	0	0	0	0	3	0	0	1.76471
GO:0036270	response to diuretic	30	0	0	0	0	0	7	0	0	0	0	20	0	0	0	0	0	0	0	0	0	0	0	0	0	0	0	0	0	0	0	3	0	0	1.76471
GO:0001666	response to hypoxia	29	1	0	0	2	0	1	0	0	0	0	13	0	3	0	4	0	0	2	0	0	0	0	0	0	0	0	0	0	1	4	0	0	0	1.76471
GO:0060903	positive regulation of meiosis I	40	0	0	0	0	0	0	0	0	3	0	12	3	0	0	0	0	0	0	0	0	0	0	2	0	0	0	0	0	0	0	0	0	0	1.76471
GO:0009744	response to sucrose	25	22	0	0	0	0	0	0	0	3	0	10	0	0	0	0	0	0	0	0	0	0	0	0	0	0	0	0	0	0	0	0	0	0	1.76471
GO:0010667	negative regulation of cardiac muscle cell apoptotic process	26	18	0	0	0	0	0	0	6	0	0	9	0	0	0	0	0	0	0	0	0	0	0	0	0	0	0	0	0	0	0	1	0	0	1.76471
GO:0070979	protein K11-linked ubiquitination	51	0	0	0	0	0	0	0	0	0	0	9	0	0	0	0	0	0	0	0	0	0	0	0	0	0	0	0	0	0	0	0	0	0	1.76471
GO:0006696	ergosterol biosynthetic process	15	37	0	0	0	0	0	0	0	0	0	8	0	0	0	0	0	0	0	0	0	0	0	0	0	0	0	0	0	0	0	0	0	0	1.76471
GO:0009615	response to virus	39	0	0	0	4	0	9	0	0	3	0	1	2	0	0	0	0	0	0	0	0	0	0	2	0	0	0	0	0	0	0	0	0	0	1.76471
GO:0035435	phosphate ion transmembrane transport	4	0	0	0	0	23	0	0	8	19	0	0	2	4	0	0	0	0	0	0	0	0	0	0	0	0	0	0	0	0	0	0	0	0	1.76471
GO:0009846	pollen germination	35	19	0	0	0	0	0	0	0	0	2	0	0	0	0	2	0	0	0	0	0	0	0	0	0	0	0	0	0	0	0	2	0	0	1.76471
GO:0009411	response to UV	34	0	0	0	0	2	0	0	0	0	0	20	0	3	0	0	0	0	0	0	0	0	0	0	0	0	0	0	0	0	0	0	0	0	1.73529
GO:0010507	negative regulation of autophagy	14	21	0	0	0	0	0	0	0	3	0	12	3	0	0	0	0	0	0	0	0	0	0	2	0	1	0	0	0	3	0	0	0	0	1.73529
GO:1903508	positive regulation of nucleic acid-templated transcription	16	0	0	0	0	25	0	0	0	0	0	11	0	3	0	0	0	0	0	0	0	0	0	0	0	0	0	0	0	0	2	0	0	2	1.73529
GO:0035265	organ growth	42	0	0	0	0	0	1	0	0	2	0	11	0	1	0	0	0	0	0	0	0	0	0	1	0	0	0	0	0	0	0	1	0	0	1.73529
GO:0070507	regulation of microtubule cytoskeleton organization	31	0	0	0	0	0	0	0	0	0	0	10	1	0	0	0	0	9	0	0	0	0	0	2	0	0	0	0	0	2	4	0	0	0	1.73529
GO:0007422	peripheral nervous system development	36	0	0	1	0	1	0	0	0	0	0	10	0	0	0	0	0	7	0	4	0	0	0	0	0	0	0	0	0	0	0	0	0	0	1.73529
GO:0030435	sporulation resulting in formation of a cellular spore	19	0	1	0	5	0	11	0	0	0	0	10	0	0	0	0	0	0	0	0	0	0	0	0	0	0	0	0	0	5	8	0	0	0	1.73529
GO:0010231	maintenance of seed dormancy	9	0	0	37	0	0	0	0	0	0	0	0	2	7	0	0	0	0	0	0	0	0	0	0	0	0	0	0	0	2	0	0	2	0	1.73529
GO:0001701	in utero embryonic development	4	0	0	0	0	28	6	0	1	8	0	0	2	2	0	0	0	0	0	0	0	0	0	0	0	1	0	0	0	2	4	1	0	0	1.73529
GO:0009073	aromatic amino acid family biosynthetic process	11	0	0	38	0	0	0	0	0	3	0	0	2	0	0	0	0	5	0	0	0	0	0	0	0	0	0	0	0	0	0	0	0	0	1.73529
GO:0045880	positive regulation of smoothened signaling pathway	26	0	0	0	4	7	5	0	1	8	0	0	1	5	0	0	0	0	2	0	0	0	0	0	0	0	0	0	0	0	0	0	0	0	1.73529
GO:0009306	protein secretion	28	0	0	0	0	1	5	0	0	3	0	0	0	7	0	0	0	0	0	8	0	0	0	0	0	0	0	0	0	3	4	0	0	0	1.73529
GO:0045840	positive regulation of mitotic nuclear division	46	0	0	0	0	0	0	0	0	0	0	0	0	0	0	0	0	9	0	0	0	0	0	0	0	0	0	0	1	0	0	3	0	0	1.73529
GO:0031145	anaphase-promoting complex-dependent catabolic process	48	0	0	0	0	0	0	0	0	0	0	0	0	0	0	0	0	9	0	0	0	0	0	0	0	0	0	0	0	2	0	0	0	0	1.73529
GO:0043407	negative regulation of MAP kinase activity	41	8	0	0	0	0	0	0	0	3	0	0	0	0	0	0	0	7	0	0	0	0	0	0	0	0	0	0	0	0	0	0	0	0	1.73529
GO:0000710	meiotic mismatch repair	57	0	0	0	0	0	0	0	0	0	0	0	0	0	0	0	0	0	0	0	0	0	0	0	0	0	0	0	0	0	0	0	0	2	1.73529
GO:0036168	filamentous growth of a population of unicellular organisms in response to heat	22	0	0	1	0	0	0	0	0	0	0	28	0	7	0	0	0	0	0	0	0	0	0	0	0	0	0	0	0	0	0	0	0	0	1.70588
GO:2000008	regulation of protein localization to cell surface	20	0	0	0	0	0	0	0	0	0	0	28	0	0	0	0	0	10	0	0	0	0	0	0	0	0	0	0	0	0	0	0	0	0	1.70588
GO:0070842	aggresome assembly	31	0	0	0	0	0	0	0	0	0	0	20	0	7	0	0	0	0	0	0	0	0	0	0	0	0	0	0	0	0	0	0	0	0	1.70588
GO:0042744	hydrogen peroxide catabolic process	32	0	0	0	6	1	1	0	0	1	0	12	5	0	0	0	0	0	0	0	0	0	0	0	0	0	0	0	0	0	0	0	0	0	1.70588
GO:0010770	positive regulation of cell morphogenesis involved in differentiation	2	0	0	0	0	0	6	0	2	6	0	10	1	5	0	0	0	20	2	0	0	0	0	2	0	0	0	0	0	0	0	0	0	2	1.70588
GO:0009083	branched-chain amino acid catabolic process	3	46	0	0	0	0	0	0	0	0	0	9	0	0	0	0	0	0	0	0	0	0	0	0	0	0	0	0	0	0	0	0	0	0	1.70588
GO:0042254	ribosome biogenesis	39	3	0	0	0	1	0	0	0	5	0	1	2	1	0	0	0	0	2	1	0	0	0	0	0	1	0	0	0	0	0	0	2	0	1.70588
GO:2000219	positive regulation of invasive growth in response to glucose limitation	9	0	0	37	0	0	0	0	0	3	0	0	2	7	0	0	0	0	0	0	0	0	0	0	0	0	0	0	0	0	0	0	0	0	1.70588
GO:0009086	methionine biosynthetic process	55	0	0	0	0	0	0	0	0	0	0	0	0	0	0	0	0	0	0	0	0	0	0	0	0	0	0	0	0	3	0	0	0	0	1.70588
GO:0006086	acetyl-CoA biosynthetic process from pyruvate	33	22	0	0	0	0	0	0	0	3	0	0	0	0	0	0	0	0	0	0	0	0	0	0	0	0	0	0	0	0	0	0	0	0	1.70588
GO:0031508	pericentric heterochromatin formation	37	21	0	0	0	0	0	0	0	0	0	0	0	0	0	0	0	0	0	0	0	0	0	0	0	0	0	0	0	0	0	0	0	0	1.70588
GO:0007015	actin filament organization	6	0	0	1	0	1	0	0	1	4	0	35	0	0	0	0	0	8	0	0	0	0	0	0	0	0	0	0	1	0	0	0	0	0	1.67647
GO:0051384	response to glucocorticoid	1	0	0	16	0	0	0	0	0	3	0	18	0	0	0	0	0	16	0	0	0	0	0	0	0	0	0	0	0	3	0	0	0	0	1.67647
GO:0030838	positive regulation of actin filament polymerization	38	0	0	0	0	0	0	0	0	0	0	12	0	0	0	0	0	7	0	0	0	0	0	0	0	0	0	0	0	0	0	0	0	0	1.67647
GO:1902410	mitotic cytokinetic process	37	0	0	0	0	0	0	0	1	6	0	11	1	0	0	0	0	0	0	0	0	0	0	1	0	0	0	0	0	0	0	0	0	0	1.67647
GO:0030388	fructose 1,6-bisphosphate metabolic process	44	0	0	0	0	0	1	0	0	0	0	10	2	0	0	0	0	0	0	0	0	0	0	0	0	0	0	0	0	0	0	0	0	0	1.67647
GO:2000648	positive regulation of stem cell proliferation	3	0	0	37	0	0	1	0	0	0	0	0	2	10	0	0	0	0	2	0	0	0	0	1	0	0	1	0	0	0	0	0	0	0	1.67647
GO:0006397	mRNA processing	36	0	0	0	1	1	6	0	1	7	0	0	0	2	0	0	0	0	0	0	0	0	0	0	0	1	0	0	0	1	0	1	0	0	1.67647
GO:0051085	chaperone cofactor-dependent protein refolding	44	10	2	0	0	0	1	0	0	0	0	0	0	0	0	0	0	0	0	0	0	0	0	0	0	0	0	0	0	0	0	0	0	0	1.67647
GO:1903902	positive regulation of viral life cycle	57	0	0	0	0	0	0	0	0	0	0	0	0	0	0	0	0	0	0	0	0	0	0	0	0	0	0	0	0	0	0	0	0	0	1.67647
GO:0110020	regulation of actomyosin structure organization	18	0	0	0	0	0	0	0	0	0	0	31	0	7	0	0	0	0	0	0	0	0	0	0	0	0	0	0	0	0	0	0	0	0	1.64706
GO:0045475	locomotor rhythm	42	0	0	0	0	0	0	0	0	0	0	12	0	0	0	0	0	0	0	2	0	0	0	0	0	0	0	0	0	0	0	0	0	0	1.64706
GO:0000045	autophagosome assembly	39	1	0	0	1	0	0	0	0	3	0	12	0	0	0	0	0	0	0	0	0	0	0	0	0	0	0	0	0	0	0	0	0	0	1.64706
GO:0034067	protein localization to Golgi apparatus	44	0	0	0	0	0	0	0	0	0	0	12	0	0	0	0	0	0	0	0	0	0	0	0	0	0	0	0	0	0	0	0	0	0	1.64706
GO:0030177	positive regulation of Wnt signaling pathway	2	0	0	37	0	0	1	0	0	0	0	0	2	10	0	0	0	0	2	0	0	0	0	0	0	0	1	0	0	0	0	1	0	0	1.64706
GO:0045742	positive regulation of epidermal growth factor receptor signaling pathway	1	0	0	37	0	0	0	0	0	0	0	0	2	8	0	0	0	0	0	8	0	0	0	0	0	0	0	0	0	0	0	0	0	0	1.64706
GO:0022603	regulation of anatomical structure morphogenesis	48	0	0	0	0	0	0	0	0	4	0	0	2	0	0	0	0	0	0	0	0	0	0	2	0	0	0	0	0	0	0	0	0	0	1.64706
GO:0032967	positive regulation of collagen biosynthetic process	39	0	0	0	0	0	4	0	1	8	0	0	1	2	0	0	0	1	0	0	0	0	0	0	0	0	0	0	0	0	0	0	0	0	1.64706
GO:0006997	nucleus organization	42	0	0	0	1	0	0	0	0	0	4	0	1	0	0	0	0	8	0	0	0	0	0	0	0	0	0	0	0	0	0	0	0	0	1.64706
GO:0007062	sister chromatid cohesion	26	21	0	0	0	0	0	0	0	0	0	0	0	1	0	0	0	0	0	0	0	0	0	0	0	0	0	0	0	2	3	1	2	0	1.64706
GO:0042593	glucose homeostasis	0	1	0	14	0	23	2	0	8	3	0	0	0	0	2	0	0	0	0	0	0	0	0	0	0	0	0	0	0	3	0	0	0	0	1.64706
GO:0051092	positive regulation of NF-kappaB transcription factor activity	45	0	0	0	0	0	0	0	0	0	0	0	0	0	0	0	0	7	0	0	0	0	0	2	0	0	0	0	0	0	2	0	0	0	1.64706
GO:0071320	cellular response to cAMP	27	0	0	0	0	10	0	0	6	2	0	0	0	0	0	0	0	7	0	0	0	0	0	0	0	0	0	0	0	3	0	1	0	0	1.64706
GO:0030335	positive regulation of cell migration	39	1	0	0	0	0	0	0	6	1	0	0	0	0	0	0	0	7	0	0	0	0	0	0	0	0	0	0	0	0	0	2	0	0	1.64706
GO:0040018	positive regulation of multicellular organism growth	51	0	0	0	2	0	0	0	0	0	0	0	0	0	0	0	0	0	0	0	0	0	0	0	0	0	0	0	3	0	0	0	0	0	1.64706
GO:0045984	negative regulation of pyrimidine nucleobase metabolic process	52	0	0	0	0	0	0	0	0	0	0	0	0	0	0	0	0	0	0	0	0	0	0	0	0	0	0	0	0	0	3	1	0	0	1.64706
GO:0030968	endoplasmic reticulum unfolded protein response	54	0	0	0	0	1	0	0	0	0	0	0	0	0	0	0	0	0	0	0	0	0	0	0	0	0	0	0	0	0	0	1	0	0	1.64706
GO:0065003	protein-containing complex assembly	55	0	0	0	1	0	0	0	0	0	0	0	0	0	0	0	0	0	0	0	0	0	0	0	0	0	0	0	0	0	0	0	0	0	1.64706
GO:1990830	cellular response to leukemia inhibitory factor	8	18	0	0	0	0	0	0	0	2	0	17	0	0	0	2	0	7	0	0	0	0	0	0	0	0	0	0	0	1	0	0	0	0	1.61765
GO:0045786	negative regulation of cell cycle	29	0	0	0	0	0	0	0	0	0	4	11	1	3	0	0	0	7	0	0	0	0	0	0	0	0	0	0	0	0	0	0	0	0	1.61765
GO:0006637	acyl-CoA metabolic process	17	27	0	0	0	0	0	0	0	0	0	11	0	0	0	0	0	0	0	0	0	0	0	0	0	0	0	0	0	0	0	0	0	0	1.61765
GO:0043406	positive regulation of MAP kinase activity	35	0	0	0	0	0	0	0	0	2	0	8	0	3	0	0	0	7	0	0	0	0	0	0	0	0	0	0	0	0	0	0	0	0	1.61765
GO:0070682	proteasome regulatory particle assembly	51	0	0	0	0	0	0	0	0	0	0	2	0	0	0	0	0	0	0	0	0	0	0	0	0	0	0	0	0	2	0	0	0	0	1.61765
GO:0000723	telomere maintenance	25	0	0	0	0	0	0	0	0	0	0	0	23	0	0	0	0	0	0	0	0	0	0	0	0	7	0	0	0	0	0	0	0	0	1.61765
GO:0007005	mitochondrion organization	18	0	0	0	0	14	0	0	0	5	0	0	6	0	0	0	0	0	0	0	0	0	0	1	0	5	3	0	3	0	0	0	0	0	1.61765
GO:0007140	male meiotic nuclear division	17	25	0	0	0	0	0	0	0	3	0	0	3	0	0	0	0	0	0	0	0	0	0	0	0	0	0	0	2	0	0	3	0	2	1.61765
GO:0043697	cell dedifferentiation	1	0	0	37	0	0	0	0	0	0	0	0	2	12	0	0	0	0	0	0	0	0	0	0	0	3	0	0	0	0	0	0	0	0	1.61765
GO:0061412	positive regulation of transcription from RNA polymerase II promoter in response to amino acid starvation	9	0	0	37	0	0	0	0	0	0	0	0	2	7	0	0	0	0	0	0	0	0	0	0	0	0	0	0	0	0	0	0	0	0	1.61765
GO:0009987	cellular process	29	0	1	1	5	1	3	0	7	0	0	0	0	6	0	0	0	0	0	0	0	0	0	0	0	2	0	0	0	0	0	0	0	0	1.61765
GO:0051298	centrosome duplication	28	0	0	0	18	0	0	0	0	0	0	0	0	3	0	0	0	4	0	0	0	0	0	0	0	0	0	0	2	0	0	0	0	0	1.61765
GO:0019346	transsulfuration	47	0	0	0	0	0	0	0	0	2	0	0	0	0	0	0	0	0	4	0	0	0	0	0	0	0	0	0	0	2	0	0	0	0	1.61765
GO:0042771	intrinsic apoptotic signaling pathway in response to DNA damage by p53 class mediator	30	0	0	0	0	0	0	0	0	0	0	0	0	0	0	0	0	0	0	0	0	18	0	0	0	0	0	0	0	2	0	3	2	0	1.61765
GO:0009873	ethylene-activated signaling pathway	51	0	0	0	1	0	0	0	0	0	0	0	0	0	0	0	0	0	0	0	0	0	0	2	0	0	0	0	0	0	0	1	0	0	1.61765
GO:0001932	regulation of protein phosphorylation	29	0	0	0	0	19	0	0	0	2	0	0	0	0	0	0	0	0	0	0	0	0	0	0	0	0	0	1	0	0	4	0	0	0	1.61765
GO:0043111	replication fork arrest	53	0	0	0	0	0	0	0	0	0	0	0	0	0	0	0	0	0	0	0	0	0	0	0	0	0	0	0	0	0	0	0	0	2	1.61765
GO:0015760	glucose-6-phosphate transport	24	0	0	0	0	23	0	0	8	0	0	0	0	0	0	0	0	0	0	0	0	0	0	0	0	0	0	0	0	0	0	0	0	0	1.61765
GO:1901687	glutathione derivative biosynthetic process	0	0	0	0	0	0	0	0	0	0	0	54	0	0	0	0	0	0	0	0	0	0	0	0	0	0	0	0	0	0	0	0	0	0	1.58824
GO:0046325	negative regulation of glucose import	32	0	0	0	0	0	0	0	0	3	0	19	0	0	0	0	0	0	0	0	0	0	0	0	0	0	0	0	0	0	0	0	0	0	1.58824
GO:0007020	microtubule nucleation	38	0	0	0	0	0	0	0	0	0	0	12	0	0	0	0	0	0	0	0	0	0	0	0	0	0	0	0	0	0	0	3	0	1	1.58824
GO:0008360	regulation of cell shape	27	0	0	0	0	0	1	0	7	0	0	9	1	2	0	4	0	0	1	0	0	0	0	2	0	0	0	0	0	0	0	0	0	0	1.58824
GO:0030431	sleep	38	0	0	0	1	0	0	0	2	0	2	9	0	0	0	0	0	0	0	2	0	0	0	0	0	0	0	0	0	0	0	0	0	0	1.58824
GO:0045815	epigenetic maintenance of chromatin in transcription-competent conformation	41	0	0	0	0	0	0	0	0	3	0	4	0	0	0	0	0	0	0	2	0	0	0	2	0	0	0	0	0	2	0	0	0	0	1.58824
GO:0033567	DNA replication, Okazaki fragment processing	20	0	0	0	0	0	0	0	0	5	0	1	21	0	0	0	0	0	0	0	0	0	0	7	0	0	0	0	0	0	0	0	0	0	1.58824
GO:0043966	histone H3 acetylation	32	0	0	0	0	19	0	0	0	0	0	1	0	0	0	0	0	0	0	0	0	0	0	2	0	0	0	0	0	0	0	0	0	0	1.58824
GO:0035904	aorta development	1	0	0	37	4	0	0	0	0	0	0	0	5	7	0	0	0	0	0	0	0	0	0	0	0	0	0	0	0	0	0	0	0	0	1.58824
GO:2000134	negative regulation of G1/S transition of mitotic cell cycle	1	0	0	37	0	0	0	0	0	0	0	0	4	12	0	0	0	0	0	0	0	0	0	0	0	0	0	0	0	0	0	0	0	0	1.58824
GO:1900542	regulation of purine nucleotide metabolic process	47	0	0	0	0	0	0	0	0	3	0	0	4	0	0	0	0	0	0	0	0	0	0	0	0	0	0	0	0	0	0	0	0	0	1.58824
GO:0030902	hindbrain development	5	0	0	37	0	0	1	0	0	0	0	0	2	7	0	0	0	0	0	0	0	0	0	0	0	0	0	0	2	0	0	0	0	0	1.58824
GO:0009553	embryo sac development	52	0	0	0	0	0	0	0	0	0	0	0	0	0	0	0	0	0	2	0	0	0	0	0	0	0	0	0	0	0	0	0	0	0	1.58824
GO:0031648	protein destabilization	32	18	0	0	0	0	0	0	0	0	0	0	0	0	0	0	0	0	0	4	0	0	0	0	0	0	0	0	0	0	0	0	0	0	1.58824
GO:0010118	stomatal movement	21	0	0	0	0	0	20	0	0	0	0	0	0	0	0	0	0	0	0	0	0	0	0	1	0	0	0	0	0	4	8	0	0	0	1.58824
GO:0043967	histone H4 acetylation	31	0	0	0	0	19	0	0	0	0	0	0	0	0	0	0	0	0	0	0	0	0	0	0	0	0	0	0	0	2	0	0	0	2	1.58824
GO:0019682	glyceraldehyde-3-phosphate metabolic process	16	21	0	16	0	0	0	0	0	0	0	0	0	0	0	0	0	0	0	0	0	0	0	0	0	0	0	0	0	1	0	0	0	0	1.58824
GO:0070481	nuclear-transcribed mRNA catabolic process, non-stop decay	28	0	0	0	0	24	0	0	0	0	0	0	0	0	0	0	0	0	0	0	0	0	0	0	0	0	0	0	0	0	0	0	2	0	1.58824
GO:0070478	nuclear-transcribed mRNA catabolic process, 3'-5' exonucleolytic nonsense-mediated decay	52	0	0	0	0	0	0	0	0	0	0	0	0	0	0	0	0	0	0	0	0	0	0	0	0	0	0	0	0	0	0	0	2	0	1.58824
GO:0010444	guard mother cell differentiation	54	0	0	0	0	0	0	0	0	0	0	0	0	0	0	0	0	0	0	0	0	0	0	0	0	0	0	0	0	0	0	0	0	0	1.58824
GO:0006469	negative regulation of protein kinase activity	21	1	0	0	0	0	0	0	0	0	0	20	0	7	0	0	0	0	0	0	0	0	0	0	0	0	0	0	0	3	0	0	1	0	1.55882
GO:0048268	clathrin coat assembly	0	0	0	0	0	0	11	0	0	4	0	17	0	0	0	0	0	0	0	0	0	11	0	0	0	0	0	0	0	2	8	0	0	0	1.55882
GO:0051455	monopolar spindle attachment to meiosis I kinetochore	38	0	0	0	0	0	0	0	0	0	0	12	0	0	0	0	0	0	0	0	0	0	0	3	0	0	0	0	0	0	0	0	0	0	1.55882
GO:0030999	linear element assembly	39	0	0	0	0	0	0	0	0	0	0	12	0	0	0	0	0	0	0	0	0	0	0	2	0	0	0	0	0	0	0	0	0	0	1.55882
GO:0010845	positive regulation of reciprocal meiotic recombination	39	0	0	0	0	0	0	0	0	0	0	12	0	0	0	0	0	0	0	0	0	0	0	2	0	0	0	0	0	0	0	0	0	0	1.55882
GO:0071482	cellular response to light stimulus	38	0	0	0	0	0	0	0	0	3	0	12	0	0	0	0	0	0	0	0	0	0	0	0	0	0	0	0	0	0	0	0	0	0	1.55882
GO:0010470	regulation of gastrulation	23	0	0	0	0	0	0	0	0	0	0	11	0	0	0	0	0	0	3	0	0	11	0	0	1	0	0	0	0	4	0	0	0	0	1.55882
GO:0010332	response to gamma radiation	33	1	0	0	0	0	7	0	0	0	0	10	0	0	0	0	0	0	0	0	0	0	0	0	0	0	0	0	0	2	0	0	0	0	1.55882
GO:0001188	RNA polymerase I preinitiation complex assembly	1	0	0	37	0	0	0	0	0	0	0	6	2	7	0	0	0	0	0	0	0	0	0	0	0	0	0	0	0	0	0	0	0	0	1.55882
GO:0007584	response to nutrient	29	0	0	0	0	0	16	0	0	0	0	3	0	0	0	4	0	0	0	0	0	0	0	1	0	0	0	0	0	0	0	0	0	0	1.55882
GO:0008347	glial cell migration	4	0	0	0	2	0	11	0	2	13	0	0	4	15	0	0	0	0	2	0	0	0	0	0	0	0	0	0	0	0	0	0	0	0	1.55882
GO:0042060	wound healing	1	15	0	0	0	24	0	0	0	0	0	0	3	4	0	2	0	0	0	0	0	0	0	0	0	0	0	0	0	4	0	0	0	0	1.55882
GO:0035116	embryonic hindlimb morphogenesis	1	0	0	37	0	0	1	0	0	0	0	0	2	10	0	0	0	0	2	0	0	0	0	0	0	0	0	0	0	0	0	0	0	0	1.55882
GO:0001570	vasculogenesis	1	0	0	37	0	0	1	0	0	0	0	0	2	10	0	0	0	0	2	0	0	0	0	0	0	0	0	0	0	0	0	0	0	0	1.55882
GO:0071902	positive regulation of protein serine/threonine kinase activity	37	0	0	0	0	0	0	0	0	0	0	0	2	0	0	0	0	11	0	0	0	0	0	0	0	0	0	0	0	1	0	0	0	2	1.55882
GO:1904293	negative regulation of ERAD pathway	28	0	0	0	0	0	0	0	0	0	0	0	0	0	0	0	0	0	0	0	0	18	0	0	0	0	0	0	0	2	0	3	2	0	1.55882
GO:0000132	establishment of mitotic spindle orientation	35	0	0	0	0	0	10	0	0	3	0	0	0	0	0	0	0	0	0	0	0	0	0	1	0	0	0	0	0	2	2	0	0	0	1.55882
GO:0006101	citrate metabolic process	28	16	0	0	0	0	2	0	0	0	0	0	0	0	0	0	0	0	0	0	0	0	0	0	0	0	0	0	0	5	2	0	0	0	1.55882
GO:0006289	nucleotide-excision repair	41	0	0	0	0	9	0	0	0	1	0	0	0	0	0	0	0	0	0	0	0	0	0	0	0	0	0	0	0	2	0	0	0	0	1.55882
GO:0007629	flight behavior	52	0	0	0	0	0	0	0	0	0	0	0	0	0	0	0	0	0	0	0	0	0	0	0	0	0	0	0	0	1	0	0	0	0	1.55882
GO:0034214	protein hexamerization	36	0	0	0	0	0	10	0	0	3	0	0	0	0	0	0	0	0	0	0	0	0	0	0	0	0	0	0	0	0	0	0	2	2	1.55882
GO:0070816	phosphorylation of RNA polymerase II C-terminal domain	23	0	0	0	1	28	0	0	0	1	0	0	0	0	0	0	0	0	0	0	0	0	0	0	0	0	0	0	0	0	0	0	0	0	1.55882
GO:0060218	hematopoietic stem cell differentiation	25	0	0	0	0	28	0	0	0	0	0	0	0	0	0	0	0	0	0	0	0	0	0	0	0	0	0	0	0	0	0	0	0	0	1.55882
GO:0009650	UV protection	25	0	0	0	0	28	0	0	0	0	0	0	0	0	0	0	0	0	0	0	0	0	0	0	0	0	0	0	0	0	0	0	0	0	1.55882
GO:0071421	manganese ion transmembrane transport	53	0	0	0	0	0	0	0	0	0	0	0	0	0	0	0	0	0	0	0	0	0	0	0	0	0	0	0	0	0	0	0	0	0	1.55882
GO:0045070	positive regulation of viral genome replication	53	0	0	0	0	0	0	0	0	0	0	0	0	0	0	0	0	0	0	0	0	0	0	0	0	0	0	0	0	0	0	0	0	0	1.55882
GO:0010109	regulation of photosynthesis	30	0	0	0	0	0	0	0	0	0	0	22	0	0	0	0	0	0	0	0	0	0	0	0	0	0	0	0	0	0	0	0	0	0	1.52941
GO:2001171	positive regulation of ATP biosynthetic process	17	1	0	0	0	0	4	0	0	1	0	19	0	0	0	0	0	7	0	0	0	0	0	0	0	0	0	0	0	3	0	0	0	0	1.52941
GO:0051259	protein complex oligomerization	2	0	0	0	0	0	0	0	14	0	0	14	2	8	0	0	0	0	0	0	0	0	0	2	0	0	0	0	0	1	7	2	0	0	1.52941
GO:0035725	sodium ion transmembrane transport	5	0	0	0	0	0	0	0	2	21	0	12	3	4	0	1	0	0	0	0	0	0	0	1	0	3	0	0	0	0	0	0	0	0	1.52941
GO:1990573	potassium ion import across plasma membrane	21	0	0	0	0	0	9	0	6	0	0	12	1	0	0	0	0	0	0	0	0	0	0	3	0	0	0	0	0	0	0	0	0	0	1.52941
GO:1905515	non-motile cilium assembly	39	1	0	0	0	0	0	0	0	0	0	12	0	0	0	0	0	0	0	0	0	0	0	0	0	0	0	0	0	0	0	0	0	0	1.52941
GO:0009631	cold acclimation	17	0	0	0	2	23	0	0	0	0	0	10	0	0	0	0	0	0	0	0	0	0	0	0	0	0	0	0	0	0	0	0	0	0	1.52941
GO:0009867	jasmonic acid mediated signaling pathway	33	0	0	0	0	0	0	0	0	1	0	9	2	3	2	0	0	0	0	0	0	0	0	0	0	0	0	0	2	0	0	0	0	0	1.52941
GO:0031507	heterochromatin formation	24	4	0	0	0	0	0	0	0	3	0	7	2	5	0	0	0	0	0	0	0	0	0	0	0	5	0	0	0	2	0	0	0	0	1.52941
GO:0046942	carboxylic acid transport	26	17	0	0	2	0	0	0	0	0	0	7	0	0	0	0	0	0	0	0	0	0	0	0	0	0	0	0	0	0	0	0	0	0	1.52941
GO:0032968	positive regulation of transcription elongation by RNA polymerase II	24	0	0	0	0	24	0	0	0	0	0	4	0	0	0	0	0	0	0	0	0	0	0	0	0	0	0	0	0	0	0	0	0	0	1.52941
GO:0006438	valyl-tRNA aminoacylation	38	0	0	0	0	0	0	0	0	0	0	1	0	0	0	0	0	0	0	0	2	0	0	9	0	0	0	0	0	2	0	0	0	0	1.52941
GO:0031930	mitochondria-nucleus signaling pathway	35	0	0	0	0	0	0	0	0	3	0	0	4	0	0	0	0	8	0	0	0	0	0	0	0	1	0	0	0	1	0	0	0	0	1.52941
GO:0040019	positive regulation of embryonic development	35	0	0	0	0	0	1	0	2	0	0	0	3	3	0	0	0	0	2	0	0	0	0	0	0	0	0	0	0	2	4	0	0	0	1.52941
GO:0050790	regulation of catalytic activity	35	3	0	1	0	0	2	0	2	6	0	0	1	0	0	0	0	0	0	0	0	0	0	0	0	0	0	0	0	0	0	0	0	2	1.52941
GO:0097421	liver regeneration	27	0	0	0	0	0	1	0	0	0	0	0	0	5	0	0	0	17	2	0	0	0	0	0	0	0	0	0	0	0	0	0	0	0	1.52941
GO:0010458	exit from mitosis	49	0	0	0	0	0	0	0	0	0	0	0	0	3	0	0	0	0	0	0	0	0	0	0	0	0	0	0	0	0	0	0	0	0	1.52941
GO:0071359	cellular response to dsRNA	29	0	0	0	2	0	0	0	0	7	0	0	0	0	0	0	0	7	0	0	0	0	0	2	0	0	1	0	0	3	1	0	0	0	1.52941
GO:0000070	mitotic sister chromatid segregation	26	22	0	0	0	0	0	0	0	0	0	0	0	0	0	0	0	0	0	0	0	0	0	4	0	0	0	0	0	0	0	0	0	0	1.52941
GO:0008637	apoptotic mitochondrial changes	52	0	0	0	0	0	0	0	0	0	0	0	0	0	0	0	0	0	0	0	0	0	0	0	0	0	0	0	0	0	0	0	0	0	1.52941
GO:1900077	negative regulation of cellular response to insulin stimulus	32	0	0	0	0	0	0	0	0	0	0	19	0	0	0	0	0	0	0	0	0	0	0	0	0	0	0	0	0	0	0	0	0	0	1.5
GO:0070301	cellular response to hydrogen peroxide	2	18	0	1	0	10	0	0	0	0	0	18	0	2	0	0	0	0	0	0	0	0	0	0	0	0	0	0	0	0	0	0	0	0	1.5
GO:0030242	autophagy of peroxisome	38	0	0	0	1	0	0	0	0	0	0	12	0	0	0	0	0	0	0	0	0	0	0	0	0	0	0	0	0	0	0	0	0	0	1.5
GO:0071897	DNA biosynthetic process	26	1	0	0	0	0	3	0	1	2	0	11	0	2	0	0	0	0	2	2	0	0	0	1	0	0	0	0	0	0	0	0	0	0	1.5
GO:0042306	regulation of protein import into nucleus	24	18	0	0	0	0	0	0	0	0	0	9	0	0	0	0	0	0	0	0	0	0	0	0	0	0	0	0	0	0	0	0	0	0	1.5
GO:0000002	mitochondrial genome maintenance	35	0	0	0	0	0	0	0	0	3	0	8	5	0	0	0	0	0	0	0	0	0	0	0	0	0	0	0	0	0	0	0	0	0	1.5
GO:1900087	positive regulation of G1/S transition of mitotic cell cycle	19	0	0	0	0	10	0	0	0	3	0	1	3	0	0	0	0	11	0	0	0	0	0	0	0	1	1	0	0	0	0	0	0	2	1.5
GO:0008587	imaginal disc-derived wing margin morphogenesis	1	0	0	37	4	0	0	0	0	0	0	0	2	7	0	0	0	0	0	0	0	0	0	0	0	0	0	0	0	0	0	0	0	0	1.5
GO:0060976	coronary vasculature development	1	0	0	37	4	0	0	0	0	0	0	0	2	7	0	0	0	0	0	0	0	0	0	0	0	0	0	0	0	0	0	0	0	0	1.5
GO:0070983	dendrite guidance	5	0	0	37	0	0	0	0	0	0	0	0	2	7	0	0	0	0	0	0	0	0	0	0	0	0	0	0	0	0	0	0	0	0	1.5
GO:0010212	response to ionizing radiation	2	0	0	0	0	17	0	0	0	0	0	0	2	4	0	0	0	0	0	0	0	18	0	0	0	0	0	0	0	3	0	3	2	0	1.5
GO:0032502	developmental process	31	0	0	0	0	19	0	0	0	0	0	0	0	1	0	0	0	0	0	0	0	0	0	0	0	0	0	0	0	0	0	0	0	0	1.5
GO:0001510	RNA methylation	50	1	0	0	0	0	0	0	0	0	0	0	0	0	0	0	0	0	0	0	0	0	0	0	0	0	0	0	0	0	0	0	0	0	1.5
GO:0070373	negative regulation of ERK1 and ERK2 cascade	10	2	0	0	0	0	0	0	0	0	0	38	0	0	0	0	0	0	0	0	0	0	0	0	0	0	0	0	0	0	0	0	0	0	1.47059
GO:0009853	photorespiration	21	0	0	0	2	0	0	0	0	3	0	22	0	0	0	0	0	0	0	0	0	0	0	0	0	0	0	0	0	2	0	0	0	0	1.47059
GO:0036244	cellular response to neutral pH	22	0	0	0	0	0	1	0	0	0	0	20	0	7	0	0	0	0	0	0	0	0	0	0	0	0	0	0	0	0	0	0	0	0	1.47059
GO:0048280	vesicle fusion with Golgi apparatus	38	0	0	0	0	0	0	0	0	0	0	12	0	0	0	0	0	0	0	0	0	0	0	0	0	0	0	0	0	0	0	0	0	0	1.47059
GO:0038083	peptidyl-tyrosine autophosphorylation	38	0	0	0	0	0	0	0	0	0	0	12	0	0	0	0	0	0	0	0	0	0	0	0	0	0	0	0	0	0	0	0	0	0	1.47059
GO:0001737	establishment of imaginal disc-derived wing hair orientation	38	0	0	0	0	0	0	0	0	0	0	12	0	0	0	0	0	0	0	0	0	0	0	0	0	0	0	0	0	0	0	0	0	0	1.47059
GO:0007555	regulation of ecdysteroid secretion	38	0	0	0	0	0	0	0	0	0	0	12	0	0	0	0	0	0	0	0	0	0	0	0	0	0	0	0	0	0	0	0	0	0	1.47059
GO:0042067	establishment of ommatidial planar polarity	38	0	0	0	0	0	0	0	0	0	0	12	0	0	0	0	0	0	0	0	0	0	0	0	0	0	0	0	0	0	0	0	0	0	1.47059
GO:2001159	regulation of protein localization by the Cvt pathway	38	0	0	0	0	0	0	0	0	0	0	12	0	0	0	0	0	0	0	0	0	0	0	0	0	0	0	0	0	0	0	0	0	0	1.47059
GO:0061512	protein localization to cilium	38	0	0	0	0	0	0	0	0	0	0	12	0	0	0	0	0	0	0	0	0	0	0	0	0	0	0	0	0	0	0	0	0	0	1.47059
GO:0000911	cytokinesis by cell plate formation	33	0	0	0	0	0	0	0	1	3	0	11	1	0	0	0	0	0	0	0	0	0	0	1	0	0	0	0	0	0	0	0	0	0	1.47059
GO:0030317	flagellated sperm motility	3	0	0	0	0	0	0	0	3	3	2	11	0	0	0	4	0	0	0	0	0	0	2	3	0	0	0	0	9	1	7	2	0	0	1.47059
GO:0050767	regulation of neurogenesis	37	0	0	0	0	0	0	0	0	0	0	10	0	3	0	0	0	0	0	0	0	0	0	0	0	0	0	0	0	0	0	0	0	0	1.47059
GO:0045955	negative regulation of calcium ion-dependent exocytosis	34	0	0	0	0	0	0	0	0	0	0	9	0	0	0	0	0	7	0	0	0	0	0	0	0	0	0	0	0	0	0	0	0	0	1.47059
GO:0016926	protein desumoylation	0	28	0	0	2	0	0	0	0	0	0	0	20	0	0	0	0	0	0	0	0	0	0	0	0	0	0	0	0	0	0	0	0	0	1.47059
GO:0046329	negative regulation of JNK cascade	22	0	0	1	0	0	0	0	0	3	0	0	3	5	0	0	0	7	0	0	0	0	0	0	0	3	0	0	0	2	4	0	0	0	1.47059
GO:0043921	modulation by host of viral transcription	2	0	0	37	0	0	0	0	0	0	0	0	2	7	0	0	0	0	0	0	0	0	0	0	0	0	0	0	0	0	2	0	0	0	1.47059
GO:0052472	modulation by host of symbiont transcription	2	0	0	37	0	0	0	0	0	0	0	0	2	7	0	0	0	0	0	0	0	0	0	0	0	0	0	0	0	0	2	0	0	0	1.47059
GO:0006402	mRNA catabolic process	43	1	0	0	0	0	0	0	0	1	0	0	0	0	0	0	0	0	0	0	0	0	0	5	0	0	0	0	0	0	0	0	0	0	1.47059
GO:0000350	generation of catalytic spliceosome for second transesterification step	45	0	0	0	0	0	0	0	0	1	0	0	0	0	0	0	0	0	0	0	0	0	0	0	0	0	0	0	0	0	4	0	0	0	1.47059
GO:1901291	negative regulation of double-strand break repair via single-strand annealing	46	0	0	0	0	0	0	0	0	0	0	0	0	0	0	0	0	0	0	0	0	0	0	0	0	0	0	0	0	0	3	1	0	0	1.47059
GO:1900442	positive regulation of filamentous growth of a population of unicellular organisms in response to neutral pH	22	0	0	0	0	0	0	0	0	0	0	20	0	7	0	0	0	0	0	0	0	0	0	0	0	0	0	0	0	0	0	0	0	0	1.44118
GO:2000052	positive regulation of non-canonical Wnt signaling pathway	37	0	0	0	0	0	0	0	0	0	0	12	0	0	0	0	0	0	0	0	0	0	0	0	0	0	0	0	0	0	0	0	0	0	1.44118
GO:0006488	dolichol-linked oligosaccharide biosynthetic process	2	11	0	20	0	0	2	0	0	0	0	9	0	1	0	0	0	0	0	0	0	0	0	0	0	0	1	0	0	0	3	0	0	0	1.44118
GO:0070177	contractile vacuole discharge	33	0	0	0	0	0	0	0	0	7	0	9	0	0	0	0	0	0	0	0	0	0	0	0	0	0	0	0	0	0	0	0	0	0	1.44118
GO:0000278	mitotic cell cycle	16	0	0	0	0	19	0	0	0	4	0	8	0	0	0	0	0	0	0	0	0	0	0	0	0	0	0	0	0	1	0	1	0	0	1.44118
GO:2000274	regulation of epithelial cell migration, open tracheal system	0	0	0	0	0	0	11	0	2	13	0	0	4	15	0	0	0	0	2	0	0	0	0	0	0	0	0	0	0	2	0	0	0	0	1.44118
GO:0007458	progression of morphogenetic furrow involved in compound eye morphogenesis	2	0	0	0	0	0	11	0	2	13	0	0	4	15	0	0	0	0	2	0	0	0	0	0	0	0	0	0	0	0	0	0	0	0	1.44118
GO:0006139	nucleobase-containing compound metabolic process	29	2	0	2	0	3	1	0	1	0	0	0	3	3	0	0	0	0	4	0	0	0	0	0	0	0	0	0	0	0	1	0	0	0	1.44118
GO:1902895	positive regulation of miRNA transcription	2	0	0	37	0	0	0	0	0	0	0	0	2	7	0	0	0	0	0	0	0	0	0	0	0	0	1	0	0	0	0	0	0	0	1.44118
GO:1901838	positive regulation of transcription of nucleolar large rRNA by RNA polymerase I	2	0	0	37	0	0	0	0	0	0	0	0	2	7	0	0	0	0	0	0	0	0	0	0	0	0	0	0	1	0	0	0	0	0	1.44118
GO:0050434	positive regulation of viral transcription	1	0	0	37	0	0	0	0	0	0	0	0	2	7	0	0	0	0	0	0	0	0	0	0	0	0	0	0	0	0	2	0	0	0	1.44118
GO:0043923	positive regulation by host of viral transcription	1	0	0	37	0	0	0	0	0	0	0	0	2	7	0	0	0	0	0	0	0	0	0	0	0	0	0	0	0	0	2	0	0	0	1.44118
GO:0061587	transfer RNA gene-mediated silencing	3	0	0	37	0	0	0	0	0	0	0	0	2	7	0	0	0	0	0	0	0	0	0	0	0	0	0	0	0	0	0	0	0	0	1.44118
GO:0045739	positive regulation of DNA repair	29	18	0	0	0	0	0	0	0	0	0	0	2	0	0	0	0	0	0	0	0	0	0	0	0	0	0	0	0	0	0	0	0	0	1.44118
GO:0071300	cellular response to retinoic acid	38	0	0	0	0	0	0	0	6	0	0	0	1	0	0	0	0	0	0	0	0	0	0	2	0	0	0	0	2	0	0	0	0	0	1.44118
GO:0006259	DNA metabolic process	15	4	0	0	0	0	8	0	6	1	0	0	0	6	0	0	0	0	0	0	0	0	0	0	0	0	6	0	1	1	0	1	0	0	1.44118
GO:0040014	regulation of multicellular organism growth	34	0	0	0	0	0	0	0	0	0	0	0	0	5	0	0	0	7	0	0	0	0	0	0	0	3	0	0	0	0	0	0	0	0	1.44118
GO:0014823	response to activity	30	1	0	0	0	0	0	0	6	0	0	0	0	0	0	0	0	9	0	0	0	0	0	0	0	0	0	0	0	2	0	1	0	0	1.44118
GO:0071480	cellular response to gamma radiation	32	0	0	0	0	0	0	0	6	0	0	0	0	0	0	0	0	7	0	0	0	0	0	0	0	0	0	0	0	0	0	4	0	0	1.44118
GO:0000003	reproduction	26	0	0	0	0	0	0	0	0	0	0	0	0	0	0	0	0	0	0	0	0	0	0	10	0	0	0	0	0	0	10	1	0	2	1.44118
GO:0097329	response to antimetabolite	46	0	0	0	0	0	0	0	0	0	0	0	0	0	0	0	0	0	0	0	0	0	0	0	0	0	0	0	3	0	0	0	0	0	1.44118
GO:0031334	positive regulation of protein-containing complex assembly	18	0	0	0	0	24	0	0	0	0	0	0	0	0	0	0	0	0	0	0	0	0	0	0	0	0	0	0	0	5	0	2	0	0	1.44118
GO:0033227	dsRNA transport	28	0	0	0	0	0	11	0	0	0	0	0	0	0	0	0	0	0	0	0	0	0	0	0	0	0	0	0	0	2	8	0	0	0	1.44118
GO:0046689	response to mercury ion	26	0	0	16	0	0	0	0	6	0	0	0	0	0	0	0	0	0	0	0	0	0	0	0	0	0	0	0	0	0	0	1	0	0	1.44118
GO:0014003	oligodendrocyte development	0	0	0	0	0	0	1	0	0	0	0	38	0	3	0	0	0	0	2	0	0	0	0	4	0	0	0	0	0	0	0	0	0	0	1.41176
GO:0050905	neuromuscular process	0	0	0	0	0	0	0	0	7	0	0	28	1	0	0	0	0	10	0	0	0	0	0	2	0	0	0	0	0	0	0	0	0	0	1.41176
GO:0070527	platelet aggregation	32	0	0	0	0	0	0	0	0	0	0	9	0	0	0	0	0	7	0	0	0	0	0	0	0	0	0	0	0	0	0	0	0	0	1.41176
GO:0060292	long-term synaptic depression	39	0	0	0	0	0	0	0	0	0	0	9	0	0	0	0	0	0	0	0	0	0	0	0	0	0	0	0	0	0	0	0	0	0	1.41176
GO:0006000	fructose metabolic process	25	0	0	0	0	0	0	0	0	3	0	8	0	0	0	0	0	11	0	0	0	0	0	0	0	0	0	0	0	1	0	0	0	0	1.41176
GO:0010228	vegetative to reproductive phase transition of meristem	33	0	0	0	0	0	0	0	0	0	0	6	0	0	0	2	0	0	2	0	0	0	0	2	0	0	3	0	0	0	0	0	0	0	1.41176
GO:0007228	positive regulation of hh target transcription factor activity	1	0	0	0	0	0	11	0	2	13	0	0	4	15	0	0	0	0	2	0	0	0	0	0	0	0	0	0	0	0	0	0	0	0	1.41176
GO:0007280	pole cell migration	0	1	0	0	0	0	11	0	2	13	0	0	4	15	0	0	0	0	2	0	0	0	0	0	0	0	0	0	0	0	0	0	0	0	1.41176
GO:0048510	regulation of timing of transition from vegetative to reproductive phase	39	0	0	0	0	0	0	0	0	0	0	0	2	7	0	0	0	0	0	0	0	0	0	0	0	0	0	0	0	0	0	0	0	0	1.41176
GO:0007480	imaginal disc-derived leg morphogenesis	2	0	0	37	0	0	0	0	0	0	0	0	2	7	0	0	0	0	0	0	0	0	0	0	0	0	0	0	0	0	0	0	0	0	1.41176
GO:0007269	neurotransmitter secretion	43	0	0	0	0	0	0	0	0	0	0	0	0	3	0	0	0	0	0	0	0	0	0	0	0	0	0	0	2	0	0	0	0	0	1.41176
GO:0032258	cytoplasm to vacuole transport by the Cvt pathway	36	0	0	0	0	0	5	0	0	0	0	0	0	0	0	0	0	7	0	0	0	0	0	0	0	0	0	0	0	0	0	0	0	0	1.41176
GO:0045292	mRNA cis splicing, via spliceosome	36	0	0	0	0	0	0	0	0	0	0	0	0	0	0	0	0	0	0	0	0	0	0	0	0	0	0	0	0	6	4	2	0	0	1.41176
GO:0032544	plastid translation	1	44	0	0	0	0	0	0	0	0	0	0	0	0	0	0	0	0	0	0	0	0	0	0	0	0	0	0	0	2	0	1	0	0	1.41176
GO:0000381	regulation of alternative mRNA splicing, via spliceosome	45	0	0	0	1	0	0	0	0	0	0	0	0	0	0	0	0	0	0	0	0	0	0	0	0	0	0	0	0	2	0	0	0	0	1.41176
GO:0000742	karyogamy involved in conjugation with cellular fusion	41	0	0	0	0	0	0	0	6	0	0	0	0	0	0	0	0	0	0	0	0	0	0	0	0	0	0	0	0	0	0	1	0	0	1.41176
GO:0006401	RNA catabolic process	34	0	0	0	0	0	0	0	0	3	0	10	0	0	0	0	0	0	0	0	0	0	0	0	0	0	0	0	0	0	0	0	0	0	1.38235
GO:1901796	regulation of signal transduction by p53 class mediator	22	0	0	0	0	0	0	0	0	0	0	8	0	1	0	0	0	9	0	0	0	0	0	0	0	0	0	0	0	5	2	0	0	0	1.38235
GO:0042023	DNA endoreduplication	29	0	0	0	0	0	0	0	0	0	0	8	0	0	0	2	0	4	0	0	0	0	0	0	0	0	0	0	0	1	0	1	2	0	1.38235
GO:0007399	nervous system development	13	0	0	29	0	0	0	0	0	0	0	5	0	0	0	0	0	0	0	0	0	0	0	0	0	0	0	0	0	0	0	0	0	0	1.38235
GO:0009205	purine ribonucleoside triphosphate metabolic process	37	1	0	0	0	0	0	0	1	0	0	3	0	0	0	0	0	0	1	0	0	0	0	1	0	0	0	0	0	0	2	1	0	0	1.38235
GO:0009723	response to ethylene	29	0	0	0	3	4	0	0	1	0	0	1	3	0	0	0	0	0	0	0	0	0	0	0	0	0	0	0	0	2	4	0	0	0	1.38235
GO:0006400	tRNA modification	26	0	0	0	0	1	1	0	0	2	0	1	0	6	0	0	0	0	0	0	0	0	0	0	0	0	0	0	1	3	5	0	0	1	1.38235
GO:0045743	positive regulation of fibroblast growth factor receptor signaling pathway	0	0	0	0	0	0	11	0	2	13	0	0	4	15	0	0	0	0	2	0	0	0	0	0	0	0	0	0	0	0	0	0	0	0	1.38235
GO:0021960	anterior commissure morphogenesis	0	0	0	0	0	0	11	0	2	13	0	0	4	15	0	0	0	0	2	0	0	0	0	0	0	0	0	0	0	0	0	0	0	0	1.38235
GO:0001746	Bolwig's organ morphogenesis	0	0	0	0	0	0	11	0	2	13	0	0	4	15	0	0	0	0	2	0	0	0	0	0	0	0	0	0	0	0	0	0	0	0	1.38235
GO:0002385	mucosal immune response	0	0	0	0	0	0	11	0	2	13	0	0	4	15	0	0	0	0	2	0	0	0	0	0	0	0	0	0	0	0	0	0	0	0	1.38235
GO:0007442	hindgut morphogenesis	0	0	0	0	0	0	11	0	2	13	0	0	4	15	0	0	0	0	2	0	0	0	0	0	0	0	0	0	0	0	0	0	0	0	1.38235
GO:0007506	gonadal mesoderm development	0	0	0	0	0	0	11	0	2	13	0	0	4	15	0	0	0	0	2	0	0	0	0	0	0	0	0	0	0	0	0	0	0	0	1.38235
GO:0016335	morphogenesis of larval imaginal disc epithelium	0	0	0	0	0	0	11	0	2	13	0	0	4	15	0	0	0	0	2	0	0	0	0	0	0	0	0	0	0	0	0	0	0	0	1.38235
GO:0035217	labial disc development	0	0	0	0	0	0	11	0	2	13	0	0	4	15	0	0	0	0	2	0	0	0	0	0	0	0	0	0	0	0	0	0	0	0	1.38235
GO:0035224	genital disc anterior/posterior pattern formation	0	0	0	0	0	0	11	0	2	13	0	0	4	15	0	0	0	0	2	0	0	0	0	0	0	0	0	0	0	0	0	0	0	0	1.38235
GO:0035231	cytoneme assembly	0	0	0	0	0	0	11	0	2	13	0	0	4	15	0	0	0	0	2	0	0	0	0	0	0	0	0	0	0	0	0	0	0	0	1.38235
GO:0035277	spiracle morphogenesis, open tracheal system	0	0	0	0	0	0	11	0	2	13	0	0	4	15	0	0	0	0	2	0	0	0	0	0	0	0	0	0	0	0	0	0	0	0	1.38235
GO:0045168	cell-cell signaling involved in cell fate commitment	0	0	0	0	0	0	11	0	2	13	0	0	4	15	0	0	0	0	2	0	0	0	0	0	0	0	0	0	0	0	0	0	0	0	1.38235
GO:0060914	heart formation	0	0	0	0	0	0	11	0	2	13	0	0	4	15	0	0	0	0	2	0	0	0	0	0	0	0	0	0	0	0	0	0	0	0	1.38235
GO:0006337	nucleosome disassembly	1	0	0	37	0	0	0	0	0	0	0	0	2	7	0	0	0	0	0	0	0	0	0	0	0	0	0	0	0	0	0	0	0	0	1.38235
GO:0031055	chromatin remodeling at centromere	1	0	0	37	0	0	0	0	0	0	0	0	2	7	0	0	0	0	0	0	0	0	0	0	0	0	0	0	0	0	0	0	0	0	1.38235
GO:0003151	outflow tract morphogenesis	1	0	0	37	0	0	0	0	0	0	0	0	2	7	0	0	0	0	0	0	0	0	0	0	0	0	0	0	0	0	0	0	0	0	1.38235
GO:0003407	neural retina development	1	0	0	37	0	0	0	0	0	0	0	0	2	7	0	0	0	0	0	0	0	0	0	0	0	0	0	0	0	0	0	0	0	0	1.38235
GO:0043974	histone H3-K27 acetylation	1	0	0	37	0	0	0	0	0	0	0	0	2	7	0	0	0	0	0	0	0	0	0	0	0	0	0	0	0	0	0	0	0	0	1.38235
GO:0001832	blastocyst growth	1	0	0	37	0	0	0	0	0	0	0	0	2	7	0	0	0	0	0	0	0	0	0	0	0	0	0	0	0	0	0	0	0	0	1.38235
GO:0001835	blastocyst hatching	1	0	0	37	0	0	0	0	0	0	0	0	2	7	0	0	0	0	0	0	0	0	0	0	0	0	0	0	0	0	0	0	0	0	1.38235
GO:0003281	ventricular septum development	1	0	0	37	0	0	0	0	0	0	0	0	2	7	0	0	0	0	0	0	0	0	0	0	0	0	0	0	0	0	0	0	0	0	1.38235
GO:0007403	glial cell fate determination	1	0	0	37	0	0	0	0	0	0	0	0	2	7	0	0	0	0	0	0	0	0	0	0	0	0	0	0	0	0	0	0	0	0	1.38235
GO:0010424	DNA methylation on cytosine within a CG sequence	1	0	0	37	0	0	0	0	0	0	0	0	2	7	0	0	0	0	0	0	0	0	0	0	0	0	0	0	0	0	0	0	0	0	1.38235
GO:0035887	aortic smooth muscle cell differentiation	1	0	0	37	0	0	0	0	0	0	0	0	2	7	0	0	0	0	0	0	0	0	0	0	0	0	0	0	0	0	0	0	0	0	1.38235
GO:0048562	embryonic organ morphogenesis	1	0	0	37	0	0	0	0	0	0	0	0	2	7	0	0	0	0	0	0	0	0	0	0	0	0	0	0	0	0	0	0	0	0	1.38235
GO:0048730	epidermis morphogenesis	1	0	0	37	0	0	0	0	0	0	0	0	2	7	0	0	0	0	0	0	0	0	0	0	0	0	0	0	0	0	0	0	0	0	1.38235
GO:0060318	definitive erythrocyte differentiation	1	0	0	37	0	0	0	0	0	0	0	0	2	7	0	0	0	0	0	0	0	0	0	0	0	0	0	0	0	0	0	0	0	0	1.38235
GO:0060347	heart trabecula formation	1	0	0	37	0	0	0	0	0	0	0	0	2	7	0	0	0	0	0	0	0	0	0	0	0	0	0	0	0	0	0	0	0	0	1.38235
GO:0061626	pharyngeal arch artery morphogenesis	1	0	0	37	0	0	0	0	0	0	0	0	2	7	0	0	0	0	0	0	0	0	0	0	0	0	0	0	0	0	0	0	0	0	1.38235
GO:0070307	lens fiber cell development	1	0	0	37	0	0	0	0	0	0	0	0	2	7	0	0	0	0	0	0	0	0	0	0	0	0	0	0	0	0	0	0	0	0	1.38235
GO:1902661	positive regulation of glucose mediated signaling pathway	1	0	0	37	0	0	0	0	0	0	0	0	2	7	0	0	0	0	0	0	0	0	0	0	0	0	0	0	0	0	0	0	0	0	1.38235
GO:0032465	regulation of cytokinesis	33	0	0	0	1	0	0	0	0	0	0	0	1	0	0	0	0	9	0	0	0	0	0	0	0	0	0	0	2	1	0	0	0	0	1.38235
GO:0002026	regulation of the force of heart contraction	38	0	0	0	0	0	0	0	6	0	0	0	1	0	0	0	0	0	0	0	0	0	0	2	0	0	0	0	0	0	0	0	0	0	1.38235
GO:0032435	negative regulation of proteasomal ubiquitin-dependent protein catabolic process	26	0	0	0	0	0	1	0	0	0	0	0	0	12	0	2	0	0	2	0	0	0	0	2	0	0	0	0	0	2	0	0	0	0	1.38235
GO:0030717	oocyte karyosome formation	29	0	0	0	0	0	10	0	0	3	0	0	0	0	0	2	0	0	0	0	0	0	0	0	0	0	0	0	0	0	0	3	0	0	1.38235
GO:0000212	meiotic spindle organization	15	26	0	0	0	0	0	0	0	0	0	0	0	0	0	0	0	0	0	0	0	0	0	0	0	1	0	0	2	0	1	0	0	2	1.38235
GO:0006425	glutaminyl-tRNA aminoacylation	44	0	0	0	0	0	0	0	0	0	0	0	0	0	0	0	0	0	0	0	0	0	0	0	0	0	0	0	0	0	0	3	0	0	1.38235
GO:0009934	regulation of meristem structural organization	44	0	0	0	0	0	0	0	0	3	0	0	0	0	0	0	0	0	0	0	0	0	0	0	0	0	0	0	0	0	0	0	0	0	1.38235
GO:0040024	dauer larval development	29	18	0	0	0	0	0	0	0	0	0	0	0	0	0	0	0	0	0	0	0	0	0	0	0	0	0	0	0	0	0	0	0	0	1.38235
GO:0007611	learning or memory	2	0	0	0	0	0	0	0	0	0	0	28	0	0	0	0	0	10	0	0	0	0	0	0	0	0	0	0	0	2	4	0	0	0	1.35294
GO:0045332	phospholipid translocation	2	0	0	0	0	0	0	0	0	3	2	20	0	0	0	0	0	0	0	0	0	0	0	8	0	5	0	0	0	0	6	0	0	0	1.35294
GO:0009561	megagametogenesis	0	0	0	34	0	0	0	0	0	0	0	10	0	0	0	0	0	0	0	0	0	0	0	0	0	0	0	0	0	2	0	0	0	0	1.35294
GO:0097352	autophagosome maturation	18	0	0	0	0	0	5	0	0	0	0	9	0	2	0	0	2	0	0	8	0	0	0	0	0	0	0	0	0	0	0	0	2	0	1.35294
GO:0031340	positive regulation of vesicle fusion	37	0	0	0	0	0	0	0	0	0	0	9	0	0	0	0	0	0	0	0	0	0	0	0	0	0	0	0	0	0	0	0	0	0	1.35294
GO:0010119	regulation of stomatal movement	27	0	0	0	7	0	0	0	0	3	0	4	0	5	0	0	0	0	0	0	0	0	0	0	0	0	0	0	0	0	0	0	0	0	1.35294
GO:0006520	cellular amino acid metabolic process	18	2	0	10	0	0	1	0	0	4	0	2	2	1	0	0	2	0	1	0	0	0	0	0	0	0	0	0	0	2	0	1	0	0	1.35294
GO:0001947	heart looping	6	0	0	0	0	10	5	0	1	8	0	0	1	5	0	0	0	0	2	0	0	0	0	0	0	0	0	0	8	0	0	0	0	0	1.35294
GO:0045746	negative regulation of Notch signaling pathway	5	0	0	0	0	0	0	0	0	5	0	0	0	4	0	0	0	0	0	12	0	11	0	0	0	0	0	0	0	7	0	0	2	0	1.35294
GO:0030488	tRNA methylation	32	0	0	0	0	1	0	0	0	5	0	0	0	3	0	2	0	0	0	0	0	0	0	0	0	0	0	0	0	3	0	0	0	0	1.35294
GO:0009749	response to glucose	25	1	0	0	0	0	0	0	0	3	0	0	0	0	0	4	0	9	0	0	0	0	0	4	0	0	0	0	0	0	0	0	0	0	1.35294
GO:0008406	gonad development	26	0	0	0	18	0	0	0	0	0	0	0	0	0	0	2	0	0	0	0	0	0	0	0	0	0	0	0	0	0	0	0	0	0	1.35294
GO:0009965	leaf morphogenesis	37	0	0	0	0	0	0	0	0	0	0	0	0	0	0	0	0	0	6	0	0	0	0	0	0	0	0	0	0	2	0	1	0	0	1.35294
GO:0040022	feminization of hermaphroditic germ-line	46	0	0	0	0	0	0	0	0	0	0	0	0	0	0	0	0	0	0	0	0	0	0	0	0	0	0	0	0	0	0	0	0	0	1.35294
GO:0006109	regulation of carbohydrate metabolic process	1	0	0	0	0	0	0	0	0	0	0	33	0	7	0	0	0	0	0	0	0	0	0	0	0	0	0	0	0	0	4	0	0	0	1.32353
GO:0015012	heparan sulfate proteoglycan biosynthetic process	0	0	0	0	0	0	11	0	0	1	0	26	2	3	0	0	0	0	0	0	0	0	0	0	0	2	0	0	0	0	0	0	0	0	1.32353
GO:0097711	ciliary basal body-plasma membrane docking	26	0	0	0	0	0	0	0	0	0	0	17	0	0	0	0	0	0	0	0	0	0	0	0	0	0	0	0	2	0	0	0	0	0	1.32353
GO:0034641	cellular nitrogen compound metabolic process	16	1	1	0	4	0	0	0	0	0	0	16	0	4	0	0	0	0	0	0	0	0	0	0	0	0	0	0	0	3	0	0	0	0	1.32353
GO:0016081	synaptic vesicle docking	32	0	0	0	0	0	0	0	0	0	0	13	0	0	0	0	0	0	0	0	0	0	0	0	0	0	0	0	0	0	0	0	0	0	1.32353
GO:0036258	multivesicular body assembly	14	0	0	0	0	0	0	0	0	0	2	11	0	3	0	0	0	7	0	8	0	0	0	0	0	0	0	0	0	0	0	0	0	0	1.32353
GO:0071333	cellular response to glucose stimulus	24	1	0	0	0	0	0	0	0	3	0	10	0	0	0	0	0	7	0	0	0	0	0	0	0	0	0	0	0	0	0	0	0	0	1.32353
GO:0045041	protein import into mitochondrial intermembrane space	35	0	0	0	0	0	0	0	0	1	0	9	0	0	0	0	0	0	0	0	0	0	0	0	0	0	0	0	0	0	0	0	0	0	1.32353
GO:0032211	negative regulation of telomere maintenance via telomerase	0	0	0	0	0	11	0	0	0	0	0	1	27	0	0	0	0	0	0	0	0	0	0	0	0	0	0	0	0	1	4	0	0	1	1.32353
GO:0031139	positive regulation of conjugation with cellular fusion	24	0	0	0	0	0	0	0	0	6	0	1	0	0	0	0	0	11	0	0	0	0	0	0	0	0	0	0	0	0	0	1	0	2	1.32353
GO:0006390	mitochondrial transcription	35	0	0	0	0	0	0	0	0	6	0	0	4	0	0	0	0	0	0	0	0	0	0	0	0	0	0	0	0	0	0	0	0	0	1.32353
GO:0061025	membrane fusion	41	0	0	0	0	1	0	0	1	1	0	0	1	0	0	0	0	0	0	0	0	0	0	0	0	0	0	0	0	0	0	0	0	0	1.32353
GO:0009845	seed germination	35	0	0	0	6	0	0	0	0	1	2	0	0	0	0	0	0	0	0	0	0	0	0	0	0	0	0	0	0	1	0	0	0	0	1.32353
GO:1904668	positive regulation of ubiquitin protein ligase activity	45	0	0	0	0	0	0	0	0	0	0	0	0	0	0	0	0	0	0	0	0	0	0	0	0	0	0	0	0	0	0	0	0	0	1.32353
GO:0045732	positive regulation of protein catabolic process	45	0	0	0	0	0	0	0	0	0	0	0	0	0	0	0	0	0	0	0	0	0	0	0	0	0	0	0	0	0	0	0	0	0	1.32353
GO:0072711	cellular response to hydroxyurea	45	0	0	0	0	0	0	0	0	0	0	0	0	0	0	0	0	0	0	0	0	0	0	0	0	0	0	0	0	0	0	0	0	0	1.32353
GO:0045445	myoblast differentiation	0	0	0	0	0	0	1	0	0	0	0	28	0	3	0	0	0	10	2	0	0	0	0	0	0	0	0	0	0	0	0	0	0	0	1.29412
GO:0046662	regulation of oviposition	0	0	0	0	0	0	0	0	14	0	0	22	1	5	0	0	2	0	0	0	0	0	0	0	0	0	0	0	0	0	0	0	0	0	1.29412
GO:0045841	negative regulation of mitotic metaphase/anaphase transition	17	0	0	0	0	0	0	0	0	0	0	20	0	7	0	0	0	0	0	0	0	0	0	0	0	0	0	0	0	0	0	0	0	0	1.29412
GO:0046496	nicotinamide nucleotide metabolic process	7	16	0	1	0	0	2	0	0	0	0	13	0	0	0	2	0	3	0	0	0	0	0	0	0	0	0	0	0	0	0	0	0	0	1.29412
GO:0042135	neurotransmitter catabolic process	22	0	0	0	0	0	0	0	0	1	0	13	0	0	0	0	0	0	0	0	0	0	0	0	0	0	0	0	0	4	4	0	0	0	1.29412
GO:0072329	monocarboxylic acid catabolic process	4	0	0	0	0	23	0	0	0	0	0	13	0	0	0	0	0	0	0	0	0	0	0	0	0	0	0	0	0	0	4	0	0	0	1.29412
GO:0006970	response to osmotic stress	4	0	0	1	0	0	11	0	0	0	0	12	0	0	0	0	0	0	0	0	0	0	0	0	0	0	0	0	0	4	12	0	0	0	1.29412
GO:0006995	cellular response to nitrogen starvation	29	0	0	0	0	0	0	0	1	0	0	10	0	0	0	0	0	0	0	0	0	0	0	0	0	0	0	0	0	0	4	0	0	0	1.29412
GO:1904589	regulation of protein import	22	13	0	0	0	0	0	0	0	0	0	9	0	0	0	0	0	0	0	0	0	0	0	0	0	0	0	0	0	0	0	0	0	0	1.29412
GO:0048831	regulation of shoot system development	20	0	0	0	2	0	0	0	0	0	0	8	0	5	0	0	0	0	0	0	0	0	0	5	0	3	0	0	0	0	0	1	0	0	1.29412
GO:0045747	positive regulation of Notch signaling pathway	0	0	0	0	0	0	11	0	0	0	0	8	0	0	0	0	0	0	0	0	0	11	0	0	0	0	0	0	0	6	8	0	0	0	1.29412
GO:0018279	protein N-linked glycosylation via asparagine	17	0	0	20	0	0	0	0	0	2	2	1	0	0	0	0	0	0	0	0	0	0	0	0	0	0	0	0	0	1	1	0	0	0	1.29412
GO:0034551	mitochondrial respiratory chain complex III assembly	35	0	0	0	0	0	0	0	0	3	0	0	4	1	0	0	0	0	1	0	0	0	0	0	0	0	0	0	0	0	0	0	0	0	1.29412
GO:1903426	regulation of reactive oxygen species biosynthetic process	36	0	0	0	0	0	0	0	0	3	0	0	4	0	0	0	0	0	0	0	0	0	0	0	0	0	0	0	0	0	0	1	0	0	1.29412
GO:0071347	cellular response to interleukin-1	40	0	0	0	1	0	0	0	0	0	0	0	0	3	0	0	0	0	0	0	0	0	0	0	0	0	0	0	0	0	0	0	0	0	1.29412
GO:0007089	traversing start control point of mitotic cell cycle	17	0	0	0	0	24	0	0	0	0	0	0	0	0	0	0	0	0	0	0	0	0	0	0	0	0	0	0	0	3	0	0	0	0	1.29412
GO:0001522	pseudouridine synthesis	36	0	0	0	0	0	1	0	0	4	0	0	0	0	0	0	0	0	0	0	0	0	0	0	0	0	0	0	0	1	0	0	2	0	1.29412
GO:1902808	positive regulation of cell cycle G1/S phase transition	44	0	0	0	0	0	0	0	0	0	0	0	0	0	0	0	0	0	0	0	0	0	0	0	0	0	0	0	0	0	0	0	0	0	1.29412
GO:0050650	chondroitin sulfate proteoglycan biosynthetic process	0	0	0	0	0	0	11	0	0	1	0	26	0	3	0	0	0	0	0	0	0	0	0	0	0	2	0	0	0	0	0	0	0	0	1.26471
GO:0002758	innate immune response-activating signal transduction	18	0	0	0	0	0	0	0	0	0	0	24	0	1	0	0	0	0	0	0	0	0	0	0	0	0	0	0	0	0	0	0	0	0	1.26471
GO:0006972	hyperosmotic response	2	0	0	0	0	0	0	0	1	3	2	20	2	0	0	0	0	7	0	0	0	0	0	1	0	5	0	0	0	0	0	0	0	0	1.26471
GO:0044878	mitotic cytokinesis checkpoint signaling	5	0	0	0	0	0	0	0	0	0	0	20	0	7	0	0	0	0	0	8	0	0	0	0	0	0	0	0	0	0	0	3	0	0	1.26471
GO:0045722	positive regulation of gluconeogenesis	12	18	0	0	0	0	0	0	0	0	0	10	2	0	0	0	0	0	0	0	0	0	0	0	0	0	0	0	0	1	0	0	0	0	1.26471
GO:0010189	vitamin E biosynthetic process	22	0	0	8	0	0	0	0	0	0	0	10	0	0	0	0	0	0	0	0	0	0	0	0	0	0	0	0	0	3	0	0	0	0	1.26471
GO:0002576	platelet degranulation	33	0	0	0	1	0	0	0	0	0	0	9	0	0	0	0	0	0	0	0	0	0	0	0	0	0	0	0	0	0	0	0	0	0	1.26471
GO:0060281	regulation of oocyte development	34	0	0	0	0	0	0	0	0	0	0	9	0	0	0	0	0	0	0	0	0	0	0	0	0	0	0	0	0	0	0	0	0	0	1.26471
GO:0016188	synaptic vesicle maturation	34	0	0	0	0	0	0	0	0	0	0	9	0	0	0	0	0	0	0	0	0	0	0	0	0	0	0	0	0	0	0	0	0	0	1.26471
GO:0010447	response to acidic pH	32	2	0	0	0	0	0	0	0	0	0	9	0	0	0	0	0	0	0	0	0	0	0	0	0	0	0	0	0	0	0	0	0	0	1.26471
GO:0042325	regulation of phosphorylation	36	0	0	0	0	0	0	0	0	3	0	0	4	0	0	0	0	0	0	0	0	0	0	0	0	0	0	0	0	0	0	0	0	0	1.26471
GO:0006879	cellular iron ion homeostasis	27	0	0	0	2	0	1	0	0	2	0	0	1	0	0	0	0	8	0	0	0	0	0	0	0	0	0	0	0	0	0	0	0	2	1.26471
GO:0046331	lateral inhibition	39	0	0	0	0	0	0	0	0	0	0	0	1	0	0	0	0	1	0	0	0	0	0	0	0	0	0	0	0	2	0	0	0	0	1.26471
GO:0006493	protein O-linked glycosylation	0	0	0	21	0	0	1	0	0	5	0	0	0	0	0	0	7	9	0	0	0	0	0	0	0	0	0	0	0	0	0	0	0	0	1.26471
GO:0006406	mRNA export from nucleus	30	1	0	0	3	0	0	0	1	3	0	0	0	0	0	0	0	0	0	0	0	0	0	2	0	0	0	0	0	2	0	1	0	0	1.26471
GO:0043486	histone exchange	39	0	0	0	0	0	0	0	0	0	0	0	0	0	0	0	0	0	0	0	0	0	0	0	0	2	0	0	0	0	0	0	0	2	1.26471
GO:0008299	isoprenoid biosynthetic process	35	0	0	0	0	0	0	0	0	0	0	0	0	0	0	0	0	0	0	0	0	0	0	0	0	0	6	0	0	0	2	0	0	0	1.26471
GO:0016575	histone deacetylation	37	4	0	0	0	0	0	0	0	0	0	0	0	0	0	0	0	0	0	0	0	0	0	0	0	0	0	0	0	2	0	0	0	0	1.26471
GO:0009610	response to symbiotic fungus	2	30	0	0	0	0	0	0	0	11	0	0	0	0	0	0	0	0	0	0	0	0	0	0	0	0	0	0	0	0	0	0	0	0	1.26471
GO:0006741	NADP biosynthetic process	39	0	0	0	0	0	0	0	0	4	0	0	0	0	0	0	0	0	0	0	0	0	0	0	0	0	0	0	0	0	0	0	0	0	1.26471
GO:0010719	negative regulation of epithelial to mesenchymal transition	43	0	0	0	0	0	0	0	0	0	0	0	0	0	0	0	0	0	0	0	0	0	0	0	0	0	0	0	0	0	0	0	0	0	1.26471
GO:0015969	guanosine tetraphosphate metabolic process	43	0	0	0	0	0	0	0	0	0	0	0	0	0	0	0	0	0	0	0	0	0	0	0	0	0	0	0	0	0	0	0	0	0	1.26471
GO:0070126	mitochondrial translational termination	28	15	0	0	0	0	0	0	0	0	0	0	0	0	0	0	0	0	0	0	0	0	0	0	0	0	0	0	0	0	0	0	0	0	1.26471
GO:0046060	dATP metabolic process	25	0	0	18	0	0	0	0	0	0	0	0	0	0	0	0	0	0	0	0	0	0	0	0	0	0	0	0	0	0	0	0	0	0	1.26471
GO:0043651	linoleic acid metabolic process	0	0	0	0	0	0	0	0	0	0	0	38	0	0	0	0	0	0	0	0	0	0	0	0	0	0	0	0	0	0	4	0	0	0	1.23529
GO:0033314	mitotic DNA replication checkpoint signaling	13	0	0	0	0	0	0	0	0	0	0	20	1	7	0	0	0	0	0	0	0	0	0	1	0	0	0	0	0	0	0	0	0	0	1.23529
GO:0043162	ubiquitin-dependent protein catabolic process via the multivesicular body sorting pathway	26	0	0	0	0	0	0	0	0	0	0	11	0	4	0	0	0	0	0	0	0	0	0	0	0	0	0	0	0	0	0	1	0	0	1.23529
GO:0001403	invasive growth in response to glucose limitation	28	0	0	0	0	0	0	0	0	0	0	10	0	3	0	0	0	0	0	0	0	0	0	0	0	0	0	0	1	0	0	0	0	0	1.23529
GO:0045956	positive regulation of calcium ion-dependent exocytosis	32	0	0	0	0	0	0	0	0	1	0	9	0	0	0	0	0	0	0	0	0	0	0	0	0	0	0	0	0	0	0	0	0	0	1.23529
GO:0007317	regulation of pole plasm oskar mRNA localization	33	0	0	0	0	0	0	0	0	0	0	9	0	0	0	0	0	0	0	0	0	0	0	0	0	0	0	0	0	0	0	0	0	0	1.23529
GO:1902875	regulation of embryonic pattern specification	33	0	0	0	0	0	0	0	0	0	0	9	0	0	0	0	0	0	0	0	0	0	0	0	0	0	0	0	0	0	0	0	0	0	1.23529
GO:1903429	regulation of cell maturation	33	0	0	0	0	0	0	0	0	0	0	9	0	0	0	0	0	0	0	0	0	0	0	0	0	0	0	0	0	0	0	0	0	0	1.23529
GO:0007271	synaptic transmission, cholinergic	33	0	0	0	0	0	0	0	0	0	0	9	0	0	0	0	0	0	0	0	0	0	0	0	0	0	0	0	0	0	0	0	0	0	1.23529
GO:0017196	N-terminal peptidyl-methionine acetylation	27	0	0	0	0	0	0	0	0	0	0	7	0	1	0	0	0	0	0	0	0	0	0	0	0	0	0	0	0	4	0	0	3	0	1.23529
GO:0015849	organic acid transport	18	17	0	0	0	0	0	0	0	0	0	7	0	0	0	0	0	0	0	0	0	0	0	0	0	0	0	0	0	0	0	0	0	0	1.23529
GO:0031333	negative regulation of protein-containing complex assembly	13	0	0	0	1	24	0	0	0	0	0	2	0	0	0	2	0	0	0	0	0	0	0	0	0	0	0	0	0	0	0	0	0	0	1.23529
GO:1990314	cellular response to insulin-like growth factor stimulus	35	0	0	0	0	0	0	0	0	3	0	0	4	0	0	0	0	0	0	0	0	0	0	0	0	0	0	0	0	0	0	0	0	0	1.23529
GO:0010564	regulation of cell cycle process	35	0	0	0	0	0	0	0	0	3	0	0	4	0	0	0	0	0	0	0	0	0	0	0	0	0	0	0	0	0	0	0	0	0	1.23529
GO:0030302	deoxynucleotide transport	35	0	0	0	0	0	0	0	0	3	0	0	4	0	0	0	0	0	0	0	0	0	0	0	0	0	0	0	0	0	0	0	0	0	1.23529
GO:0048311	mitochondrion distribution	35	0	0	0	0	0	0	0	0	3	0	0	4	0	0	0	0	0	0	0	0	0	0	0	0	0	0	0	0	0	0	0	0	0	1.23529
GO:1990519	pyrimidine nucleotide import into mitochondrion	35	0	0	0	0	0	0	0	0	3	0	0	4	0	0	0	0	0	0	0	0	0	0	0	0	0	0	0	0	0	0	0	0	0	1.23529
GO:0061158	3'-UTR-mediated mRNA destabilization	31	0	0	0	0	0	0	0	0	1	0	0	0	3	0	0	0	7	0	0	0	0	0	0	0	0	0	0	0	0	0	0	0	0	1.23529
GO:0006098	pentose-phosphate shunt	22	3	0	12	2	0	0	0	0	0	0	0	0	0	0	1	1	0	0	0	0	0	0	0	0	0	0	0	0	1	0	0	0	0	1.23529
GO:0044262	cellular carbohydrate metabolic process	16	0	0	0	0	0	0	0	0	1	0	0	0	0	0	0	0	18	0	0	0	0	0	0	0	0	0	0	0	7	0	0	0	0	1.23529
GO:0045943	positive regulation of transcription by RNA polymerase I	30	0	0	0	1	0	0	0	0	0	2	0	0	0	0	0	0	7	0	0	0	0	0	0	0	0	0	0	0	0	2	0	0	0	1.23529
GO:0046907	intracellular transport	35	0	0	0	0	1	0	0	0	3	0	0	0	0	0	0	0	1	0	0	0	0	0	2	0	0	0	0	0	0	0	0	0	0	1.23529
GO:0045444	fat cell differentiation	40	0	0	0	0	0	0	0	0	0	0	0	0	0	0	0	0	0	0	0	0	0	0	2	0	0	0	0	0	0	0	0	0	0	1.23529
GO:1901800	positive regulation of proteasomal protein catabolic process	34	0	0	0	0	0	0	0	0	0	0	0	0	0	0	0	0	0	0	0	0	0	0	0	0	0	0	0	0	8	0	0	0	0	1.23529
GO:0007623	circadian rhythm	13	20	0	0	3	3	0	0	0	0	0	0	0	0	0	0	0	0	0	0	0	0	0	0	0	0	0	0	0	2	0	1	0	0	1.23529
GO:0043488	regulation of mRNA stability	28	0	0	0	0	10	0	0	0	1	0	0	0	0	0	0	0	0	0	0	0	0	0	0	0	0	0	0	0	0	2	1	0	0	1.23529
GO:0061635	regulation of protein complex stability	35	0	0	0	0	0	0	0	6	0	0	0	0	0	0	0	0	0	0	0	0	0	0	0	0	0	0	0	0	0	0	1	0	0	1.23529
GO:0006809	nitric oxide biosynthetic process	0	32	0	0	0	0	0	0	0	10	0	0	0	0	0	0	0	0	0	0	0	0	0	0	0	0	0	0	0	0	0	0	0	0	1.23529
GO:0006433	prolyl-tRNA aminoacylation	42	0	0	0	0	0	0	0	0	0	0	0	0	0	0	0	0	0	0	0	0	0	0	0	0	0	0	0	0	0	0	0	0	0	1.23529
GO:0043280	positive regulation of cysteine-type endopeptidase activity involved in apoptotic process	24	18	0	0	0	0	0	0	0	0	0	0	0	0	0	0	0	0	0	0	0	0	0	0	0	0	0	0	0	0	0	0	0	0	1.23529
GO:0032691	negative regulation of interleukin-1 beta production	0	0	0	0	0	0	0	0	0	0	0	38	0	3	0	0	0	0	0	0	0	0	0	0	0	0	0	0	0	0	0	0	0	0	1.20588
GO:0051278	fungal-type cell wall polysaccharide biosynthetic process	0	0	0	0	0	0	0	0	0	0	0	29	0	12	0	0	0	0	0	0	0	0	0	0	0	0	0	0	0	0	0	0	0	0	1.20588
GO:0002244	hematopoietic progenitor cell differentiation	1	0	0	0	0	0	0	0	1	0	0	28	1	0	0	0	0	10	0	0	0	0	0	0	0	0	0	0	0	0	0	0	0	0	1.20588
GO:0071805	potassium ion transmembrane transport	4	0	0	0	4	0	4	0	4	5	2	15	1	0	0	0	0	0	0	0	0	0	2	0	0	0	0	0	0	0	0	0	0	0	1.20588
GO:0031122	cytoplasmic microtubule organization	25	0	0	1	1	0	0	0	0	0	0	10	0	0	0	0	0	0	0	0	0	0	0	0	0	0	0	0	2	0	0	0	0	2	1.20588
GO:0051124	synaptic assembly at neuromuscular junction	21	0	0	0	1	0	0	0	7	0	0	9	1	0	0	0	0	0	0	0	0	0	0	2	0	0	0	0	0	0	0	0	0	0	1.20588
GO:0010807	regulation of synaptic vesicle priming	32	0	0	0	0	0	0	0	0	0	0	9	0	0	0	0	0	0	0	0	0	0	0	0	0	0	0	0	0	0	0	0	0	0	1.20588
GO:2000300	regulation of synaptic vesicle exocytosis	32	0	0	0	0	0	0	0	0	0	0	9	0	0	0	0	0	0	0	0	0	0	0	0	0	0	0	0	0	0	0	0	0	0	1.20588
GO:0043306	positive regulation of mast cell degranulation	32	0	0	0	0	0	0	0	0	0	0	9	0	0	0	0	0	0	0	0	0	0	0	0	0	0	0	0	0	0	0	0	0	0	1.20588
GO:0030073	insulin secretion	32	0	0	0	0	0	0	0	0	0	0	9	0	0	0	0	0	0	0	0	0	0	0	0	0	0	0	0	0	0	0	0	0	0	1.20588
GO:0001909	leukocyte mediated cytotoxicity	32	0	0	0	0	0	0	0	0	0	0	9	0	0	0	0	0	0	0	0	0	0	0	0	0	0	0	0	0	0	0	0	0	0	1.20588
GO:0002888	positive regulation of myeloid leukocyte mediated immunity	32	0	0	0	0	0	0	0	0	0	0	9	0	0	0	0	0	0	0	0	0	0	0	0	0	0	0	0	0	0	0	0	0	0	1.20588
GO:0022615	protein to membrane docking	32	0	0	0	0	0	0	0	0	0	0	9	0	0	0	0	0	0	0	0	0	0	0	0	0	0	0	0	0	0	0	0	0	0	1.20588
GO:0032229	negative regulation of synaptic transmission, GABAergic	32	0	0	0	0	0	0	0	0	0	0	9	0	0	0	0	0	0	0	0	0	0	0	0	0	0	0	0	0	0	0	0	0	0	1.20588
GO:0032388	positive regulation of intracellular transport	32	0	0	0	0	0	0	0	0	0	0	9	0	0	0	0	0	0	0	0	0	0	0	0	0	0	0	0	0	0	0	0	0	0	1.20588
GO:0099525	presynaptic dense core vesicle exocytosis	32	0	0	0	0	0	0	0	0	0	0	9	0	0	0	0	0	0	0	0	0	0	0	0	0	0	0	0	0	0	0	0	0	0	1.20588
GO:0106022	positive regulation of vesicle docking	32	0	0	0	0	0	0	0	0	0	0	9	0	0	0	0	0	0	0	0	0	0	0	0	0	0	0	0	0	0	0	0	0	0	1.20588
GO:1903296	positive regulation of glutamate secretion, neurotransmission	32	0	0	0	0	0	0	0	0	0	0	9	0	0	0	0	0	0	0	0	0	0	0	0	0	0	0	0	0	0	0	0	0	0	1.20588
GO:0006919	activation of cysteine-type endopeptidase activity involved in apoptotic process	34	4	0	0	0	0	0	0	0	0	0	0	3	0	0	0	0	0	0	0	0	0	0	0	0	0	0	0	0	0	0	0	0	0	1.20588
GO:0055002	striated muscle cell development	26	0	0	0	0	0	6	0	1	0	0	0	2	4	0	0	0	0	2	0	0	0	0	0	0	0	0	0	0	0	0	0	0	0	1.20588
GO:0031398	positive regulation of protein ubiquitination	29	0	0	0	0	0	0	0	6	3	0	0	2	0	0	0	0	0	0	0	0	0	0	0	0	0	0	0	0	0	0	1	0	0	1.20588
GO:0006616	SRP-dependent cotranslational protein targeting to membrane, translocation	31	0	0	0	1	0	0	0	6	0	0	0	2	0	0	0	0	0	0	0	0	0	0	0	0	0	0	0	0	0	0	1	0	0	1.20588
GO:0010769	regulation of cell morphogenesis involved in differentiation	30	0	0	0	0	0	0	0	0	0	0	0	1	3	0	0	0	7	0	0	0	0	0	0	0	0	0	0	0	0	0	0	0	0	1.20588
GO:0050770	regulation of axonogenesis	31	0	0	1	0	1	0	0	0	0	0	0	1	3	0	0	0	0	0	4	0	0	0	0	0	0	0	0	0	0	0	0	0	0	1.20588
GO:0031156	regulation of sorocarp development	4	0	0	0	0	0	23	0	1	7	0	0	1	0	0	0	0	0	0	0	0	0	0	4	0	0	0	0	0	1	0	0	0	0	1.20588
GO:0032570	response to progesterone	31	0	0	0	0	0	0	0	6	0	0	0	1	0	0	0	0	0	0	0	0	0	0	0	0	0	0	0	2	0	0	1	0	0	1.20588
GO:0008544	epidermis development	17	0	0	0	0	0	4	0	1	4	0	0	0	5	0	2	0	7	1	0	0	0	0	0	0	0	0	0	0	0	0	0	0	0	1.20588
GO:0000183	rDNA heterochromatin formation	0	22	0	0	0	19	0	0	0	0	0	0	0	0	0	0	0	0	0	0	0	0	0	0	0	0	0	0	0	0	0	0	0	0	1.20588
GO:0051898	negative regulation of protein kinase B signaling	23	18	0	0	0	0	0	0	0	0	0	0	0	0	0	0	0	0	0	0	0	0	0	0	0	0	0	0	0	0	0	0	0	0	1.20588
GO:0051574	positive regulation of histone H3-K9 methylation	23	18	0	0	0	0	0	0	0	0	0	0	0	0	0	0	0	0	0	0	0	0	0	0	0	0	0	0	0	0	0	0	0	0	1.20588
GO:0006267	pre-replicative complex assembly involved in nuclear cell cycle DNA replication	12	0	0	0	0	0	0	0	0	0	0	21	0	7	0	0	0	0	0	0	0	0	0	0	0	0	0	0	0	0	0	0	0	0	1.17647
GO:0009052	pentose-phosphate shunt, non-oxidative branch	16	0	0	0	0	0	0	0	0	0	0	19	0	0	0	0	0	0	0	0	0	0	0	0	0	0	0	0	0	5	0	0	0	0	1.17647
GO:0032024	positive regulation of insulin secretion	4	1	0	0	0	0	1	0	1	6	0	13	1	0	0	0	0	9	0	0	0	0	0	0	0	0	0	0	0	0	4	0	0	0	1.17647
GO:0007626	locomotory behavior	5	1	0	0	0	0	0	0	0	4	0	13	0	0	0	0	0	7	0	0	0	0	0	0	0	0	0	1	5	0	4	0	0	0	1.17647
GO:0022402	cell cycle process	25	0	0	0	0	0	0	0	0	0	0	11	0	3	0	0	0	0	0	0	0	0	0	1	0	0	0	0	0	0	0	0	0	0	1.17647
GO:0046956	positive phototaxis	27	0	0	0	0	0	0	0	0	0	0	10	0	0	0	0	0	0	0	0	0	0	0	0	0	0	0	0	3	0	0	0	0	0	1.17647
GO:0006631	fatty acid metabolic process	3	11	0	4	2	0	0	0	1	0	0	2	2	11	0	0	0	0	0	0	0	0	0	0	0	0	0	0	0	2	0	0	0	2	1.17647
GO:0046835	carbohydrate phosphorylation	0	0	0	13	0	1	9	0	0	3	0	1	0	0	0	0	0	9	0	0	0	0	0	0	0	0	0	0	0	4	0	0	0	0	1.17647
GO:0007418	ventral midline development	0	0	0	0	0	0	9	0	2	13	0	0	4	12	0	0	0	0	0	0	0	0	0	0	0	0	0	0	0	0	0	0	0	0	1.17647
GO:0001649	osteoblast differentiation	0	25	0	0	0	0	2	0	0	4	0	0	2	7	0	0	0	0	0	0	0	0	0	0	0	0	0	0	0	0	0	0	0	0	1.17647
GO:0046131	pyrimidine ribonucleoside metabolic process	0	35	0	0	0	0	0	0	0	0	0	0	2	0	0	0	0	0	0	0	0	0	0	0	0	0	0	0	0	0	0	3	0	0	1.17647
GO:0006240	dCDP biosynthetic process	0	35	0	0	0	0	0	0	0	0	0	0	2	0	0	0	0	0	0	0	0	0	0	0	0	0	0	0	0	0	0	3	0	0	1.17647
GO:0046704	CDP metabolic process	0	35	0	0	0	0	0	0	0	0	0	0	2	0	0	0	0	0	0	0	0	0	0	0	0	0	0	0	0	0	0	3	0	0	1.17647
GO:0034097	response to cytokine	34	0	0	0	0	0	0	0	0	0	0	0	0	3	0	0	0	0	0	0	0	0	0	0	0	0	0	0	2	1	0	0	0	0	1.17647
GO:0030970	retrograde protein transport, ER to cytosol	37	0	0	0	0	0	0	0	0	0	0	0	0	3	0	0	0	0	0	0	0	0	0	0	0	0	0	0	0	0	0	0	0	0	1.17647
GO:0006820	anion transport	31	0	0	0	2	0	1	0	2	0	0	0	0	2	0	0	2	0	0	0	0	0	0	0	0	0	0	0	0	0	0	0	0	0	1.17647
GO:0046850	regulation of bone remodeling	39	0	0	0	0	0	0	0	0	0	0	0	0	0	0	0	0	1	0	0	0	0	0	0	0	0	0	0	0	0	0	0	0	0	1.17647
GO:0048190	wing disc dorsal/ventral pattern formation	30	1	0	0	0	0	0	0	0	3	0	0	0	0	0	0	0	0	0	6	0	0	0	0	0	0	0	0	0	0	0	0	0	0	1.17647
GO:0046834	lipid phosphorylation	0	27	5	0	2	0	0	0	0	2	0	0	0	0	0	0	0	0	0	0	0	0	0	0	0	0	0	0	1	0	0	3	0	0	1.17647
GO:0033363	secretory granule organization	19	0	0	0	0	0	11	0	0	0	0	0	0	0	0	0	0	0	0	0	0	0	0	0	0	0	0	0	0	2	8	0	0	0	1.17647
GO:0070914	UV-damage excision repair	20	18	0	0	0	0	0	0	0	1	0	0	0	0	0	0	0	0	0	0	0	0	0	0	0	0	0	0	0	1	0	0	0	0	1.17647
GO:0043418	homocysteine catabolic process	38	0	0	0	0	0	0	0	0	0	0	0	0	0	0	0	0	0	0	0	0	0	0	0	0	0	0	0	0	0	0	0	0	2	1.17647
GO:1903409	reactive oxygen species biosynthetic process	0	30	0	0	0	0	0	0	0	10	0	0	0	0	0	0	0	0	0	0	0	0	0	0	0	0	0	0	0	0	0	0	0	0	1.17647
GO:0042128	nitrate assimilation	1	32	0	0	0	0	0	0	0	7	0	0	0	0	0	0	0	0	0	0	0	0	0	0	0	0	0	0	0	0	0	0	0	0	1.17647
GO:0071364	cellular response to epidermal growth factor stimulus	0	0	0	0	0	0	0	0	0	0	0	38	0	0	0	0	0	0	0	0	0	0	0	0	0	0	0	0	0	0	0	1	0	0	1.14706
GO:2001237	negative regulation of extrinsic apoptotic signaling pathway	0	0	0	0	1	0	0	0	0	0	0	38	0	0	0	0	0	0	0	0	0	0	0	0	0	0	0	0	0	0	0	0	0	0	1.14706
GO:0043508	negative regulation of JUN kinase activity	0	1	0	0	0	0	0	0	0	0	0	38	0	0	0	0	0	0	0	0	0	0	0	0	0	0	0	0	0	0	0	0	0	0	1.14706
GO:0048147	negative regulation of fibroblast proliferation	0	1	0	0	0	0	0	0	0	0	0	38	0	0	0	0	0	0	0	0	0	0	0	0	0	0	0	0	0	0	0	0	0	0	1.14706
GO:0033591	response to L-ascorbic acid	0	1	0	0	0	0	0	0	0	0	0	38	0	0	0	0	0	0	0	0	0	0	0	0	0	0	0	0	0	0	0	0	0	0	1.14706
GO:1904706	negative regulation of vascular associated smooth muscle cell proliferation	0	1	0	0	0	0	0	0	0	0	0	38	0	0	0	0	0	0	0	0	0	0	0	0	0	0	0	0	0	0	0	0	0	0	1.14706
GO:0019427	acetyl-CoA biosynthetic process from acetate	0	0	0	0	2	0	0	0	0	0	0	33	2	0	0	0	0	0	0	0	0	0	0	0	0	0	0	0	0	0	2	0	0	0	1.14706
GO:0006083	acetate metabolic process	0	0	0	0	0	0	0	0	0	0	0	32	0	0	0	0	0	0	0	0	0	0	0	0	0	0	0	0	0	6	1	0	0	0	1.14706
GO:0006572	tyrosine catabolic process	0	0	0	23	0	0	0	0	0	0	0	15	0	0	0	0	0	0	0	0	0	0	0	0	0	0	0	0	0	1	0	0	0	0	1.14706
GO:0032510	endosome to lysosome transport via multivesicular body sorting pathway	17	0	0	0	0	0	0	0	0	0	0	11	0	3	0	0	0	0	0	8	0	0	0	0	0	0	0	0	0	0	0	0	0	0	1.14706
GO:0006977	DNA damage response, signal transduction by p53 class mediator resulting in cell cycle arrest	18	0	0	0	0	0	0	0	0	0	0	11	0	0	0	1	0	9	0	0	0	0	0	0	0	0	0	0	0	0	0	0	0	0	1.14706
GO:0006167	AMP biosynthetic process	0	0	0	29	0	0	0	0	0	0	0	10	0	0	0	0	0	0	0	0	0	0	0	0	0	0	0	0	0	0	0	0	0	0	1.14706
GO:0007268	chemical synaptic transmission	1	0	0	0	0	0	0	0	6	0	0	9	2	0	0	0	0	0	0	0	0	0	0	2	0	0	0	0	0	6	11	2	0	0	1.14706
GO:0006351	DNA-templated transcription	24	0	0	0	0	0	0	0	0	0	0	6	0	0	0	0	0	0	0	0	0	0	0	0	0	2	0	0	0	3	1	3	0	0	1.14706
GO:0065009	regulation of molecular function	17	0	0	0	0	0	0	0	0	9	0	3	2	0	0	2	0	0	0	0	0	0	0	4	0	0	2	0	0	0	0	0	0	0	1.14706
GO:0043687	post-translational protein modification	27	0	0	0	0	0	0	0	0	1	1	2	0	5	0	0	0	0	0	0	0	0	0	0	0	0	0	0	0	3	0	0	0	0	1.14706
GO:0046855	inositol phosphate dephosphorylation	35	0	0	0	0	0	0	0	0	2	0	2	0	0	0	0	0	0	0	0	0	0	0	0	0	0	0	0	0	0	0	0	0	0	1.14706
GO:0009751	response to salicylic acid	24	0	0	0	7	4	0	0	0	3	0	1	0	0	0	0	0	0	0	0	0	0	0	0	0	0	0	0	0	0	0	0	0	0	1.14706
GO:0086036	regulation of cardiac muscle cell membrane potential	29	0	0	0	0	0	0	0	6	0	0	0	2	0	0	0	0	0	0	0	0	0	0	2	0	0	0	0	0	0	0	0	0	0	1.14706
GO:0090351	seedling development	21	0	0	0	0	0	14	0	0	0	0	0	2	0	0	0	0	0	0	0	0	0	0	0	0	2	0	0	0	0	0	0	0	0	1.14706
GO:0007608	sensory perception of smell	27	0	0	0	0	0	0	0	6	0	4	0	1	0	0	0	0	0	0	0	0	0	0	0	0	0	0	0	0	0	0	1	0	0	1.14706
GO:0006349	regulation of gene expression by genomic imprinting	22	0	0	0	0	0	0	0	0	3	0	0	0	7	0	0	0	7	0	0	0	0	0	0	0	0	0	0	0	0	0	0	0	0	1.14706
GO:0009791	post-embryonic development	6	1	0	0	0	28	0	0	0	0	0	0	0	1	0	0	0	0	0	0	0	0	0	0	0	0	0	0	0	0	0	3	0	0	1.14706
GO:0071963	establishment or maintenance of cell polarity regulating cell shape	28	0	0	0	0	0	0	0	0	0	0	0	0	0	0	0	0	7	0	0	0	0	0	0	0	0	0	0	2	0	0	0	0	2	1.14706
GO:0031053	primary miRNA processing	28	0	0	0	0	0	0	0	0	0	0	0	0	0	0	0	0	7	0	0	0	0	0	0	0	0	0	0	0	3	1	0	0	0	1.14706
GO:1990834	response to odorant	27	0	0	0	0	0	0	0	6	4	0	0	0	0	0	0	0	0	0	0	0	0	0	0	0	0	0	1	0	0	0	1	0	0	1.14706
GO:0006915	apoptotic process	3	0	0	0	0	28	0	0	0	3	0	0	0	0	0	0	0	0	0	0	0	0	0	0	0	0	0	0	2	0	3	0	0	0	1.14706
GO:0044849	estrous cycle	30	0	0	0	0	0	0	0	6	0	0	0	0	0	0	0	0	0	0	0	0	0	0	0	0	0	0	0	2	0	0	1	0	0	1.14706
GO:0035436	triose phosphate transmembrane transport	31	0	3	0	2	0	0	0	2	0	0	0	0	0	0	0	0	0	0	0	0	0	0	0	0	0	0	0	0	1	0	0	0	0	1.14706
GO:0006744	ubiquinone biosynthetic process	33	0	0	0	0	0	0	0	0	0	0	0	0	0	0	0	0	0	0	0	0	0	0	0	0	0	0	0	0	0	4	2	0	0	1.14706
GO:0055129	L-proline biosynthetic process	0	1	0	0	0	35	0	0	0	3	0	0	0	0	0	0	0	0	0	0	0	0	0	0	0	0	0	0	0	0	0	0	0	0	1.14706
GO:0034614	cellular response to reactive oxygen species	28	9	0	0	0	0	0	0	0	2	0	0	0	0	0	0	0	0	0	0	0	0	0	0	0	0	0	0	0	0	0	0	0	0	1.14706
GO:0009081	branched-chain amino acid metabolic process	35	2	0	0	2	0	0	0	0	0	0	0	0	0	0	0	0	0	0	0	0	0	0	0	0	0	0	0	0	0	0	0	0	0	1.14706
GO:0006435	threonyl-tRNA aminoacylation	39	0	0	0	0	0	0	0	0	0	0	0	0	0	0	0	0	0	0	0	0	0	0	0	0	0	0	0	0	0	0	0	0	0	1.14706
GO:0051494	negative regulation of cytoskeleton organization	39	0	0	0	0	0	0	0	0	0	0	0	0	0	0	0	0	0	0	0	0	0	0	0	0	0	0	0	0	0	0	0	0	0	1.14706
GO:0006409	tRNA export from nucleus	22	17	0	0	0	0	0	0	0	0	0	0	0	0	0	0	0	0	0	0	0	0	0	0	0	0	0	0	0	0	0	0	0	0	1.14706
GO:0071385	cellular response to glucocorticoid stimulus	0	0	0	0	0	0	0	0	0	0	0	38	0	0	0	0	0	0	0	0	0	0	0	0	0	0	0	0	0	0	0	0	0	0	1.11765
GO:0032930	positive regulation of superoxide anion generation	0	0	0	0	0	0	0	0	0	0	0	38	0	0	0	0	0	0	0	0	0	0	0	0	0	0	0	0	0	0	0	0	0	0	1.11765
GO:0035726	common myeloid progenitor cell proliferation	0	0	0	0	0	0	0	0	0	0	0	38	0	0	0	0	0	0	0	0	0	0	0	0	0	0	0	0	0	0	0	0	0	0	1.11765
GO:0051771	negative regulation of nitric-oxide synthase biosynthetic process	0	0	0	0	0	0	0	0	0	0	0	38	0	0	0	0	0	0	0	0	0	0	0	0	0	0	0	0	0	0	0	0	0	0	1.11765
GO:0070664	negative regulation of leukocyte proliferation	0	0	0	0	0	0	0	0	0	0	0	38	0	0	0	0	0	0	0	0	0	0	0	0	0	0	0	0	0	0	0	0	0	0	1.11765
GO:0071460	cellular response to cell-matrix adhesion	0	0	0	0	0	0	0	0	0	0	0	38	0	0	0	0	0	0	0	0	0	0	0	0	0	0	0	0	0	0	0	0	0	0	1.11765
GO:0071638	negative regulation of monocyte chemotactic protein-1 production	0	0	0	0	0	0	0	0	0	0	0	38	0	0	0	0	0	0	0	0	0	0	0	0	0	0	0	0	0	0	0	0	0	0	1.11765
GO:0071672	negative regulation of smooth muscle cell chemotaxis	0	0	0	0	0	0	0	0	0	0	0	38	0	0	0	0	0	0	0	0	0	0	0	0	0	0	0	0	0	0	0	0	0	0	1.11765
GO:2000469	negative regulation of peroxidase activity	0	0	0	0	0	0	0	0	0	0	0	38	0	0	0	0	0	0	0	0	0	0	0	0	0	0	0	0	0	0	0	0	0	0	1.11765
GO:0007124	pseudohyphal growth	0	0	0	0	0	0	0	0	0	0	0	30	0	7	0	0	0	0	0	0	0	0	0	0	0	0	0	0	1	0	0	0	0	0	1.11765
GO:0060539	diaphragm development	0	0	0	0	0	0	0	0	0	0	0	28	0	0	0	0	0	10	0	0	0	0	0	0	0	0	0	0	0	0	0	0	0	0	1.11765
GO:0070995	NADPH oxidation	0	0	0	0	0	0	0	0	0	0	0	28	0	0	0	0	0	10	0	0	0	0	0	0	0	0	0	0	0	0	0	0	0	0	1.11765
GO:0045938	positive regulation of circadian sleep/wake cycle, sleep	0	0	0	0	0	0	0	0	0	0	0	28	0	0	0	0	0	10	0	0	0	0	0	0	0	0	0	0	0	0	0	0	0	0	1.11765
GO:1902260	negative regulation of delayed rectifier potassium channel activity	0	0	0	0	0	0	0	0	0	0	0	28	0	0	0	0	0	10	0	0	0	0	0	0	0	0	0	0	0	0	0	0	0	0	1.11765
GO:0010039	response to iron ion	21	0	0	0	0	0	0	0	0	0	0	13	0	0	0	0	0	0	0	0	0	0	0	0	0	0	0	0	0	0	4	0	0	0	1.11765
GO:0030587	sorocarp development	20	0	0	0	0	0	0	0	0	0	0	11	1	3	0	0	0	0	0	0	0	0	0	0	0	0	0	0	0	3	0	0	0	0	1.11765
GO:0046326	positive regulation of glucose import	1	0	0	0	0	0	11	0	0	0	0	8	0	0	0	0	0	7	0	0	0	0	0	0	0	0	1	0	0	2	8	0	0	0	1.11765
GO:0007009	plasma membrane organization	13	0	0	21	0	0	0	0	0	0	0	2	1	0	0	0	0	0	0	0	0	0	0	0	0	0	0	0	1	0	0	0	0	0	1.11765
GO:0006465	signal peptide processing	28	3	0	0	0	0	0	0	0	0	0	1	0	0	0	0	0	0	0	0	0	0	0	0	0	0	0	0	0	6	0	0	0	0	1.11765
GO:0061063	positive regulation of nematode larval development	15	0	0	0	0	0	1	0	1	0	0	0	1	0	0	0	0	7	0	0	0	0	0	0	0	0	0	0	0	8	4	1	0	0	1.11765
GO:0045822	negative regulation of heart contraction	29	0	0	0	0	0	0	0	6	0	0	0	1	0	0	0	0	0	0	0	0	0	0	2	0	0	0	0	0	0	0	0	0	0	1.11765
GO:0045988	negative regulation of striated muscle contraction	29	0	0	0	0	0	0	0	6	0	0	0	1	0	0	0	0	0	0	0	0	0	0	2	0	0	0	0	0	0	0	0	0	0	1.11765
GO:0007076	mitotic chromosome condensation	7	0	0	0	18	0	0	0	0	0	4	0	1	0	0	0	0	0	0	0	0	0	0	0	0	0	0	0	0	3	3	2	0	0	1.11765
GO:1901566	organonitrogen compound biosynthetic process	3	1	1	0	0	2	7	0	2	0	0	0	0	7	0	0	0	0	0	1	0	0	0	0	14	0	0	0	0	0	0	0	0	0	1.11765
GO:0071514	genomic imprinting	22	0	0	0	0	0	0	0	0	3	0	0	0	6	0	0	0	7	0	0	0	0	0	0	0	0	0	0	0	0	0	0	0	0	1.11765
GO:0008306	associative learning	28	1	0	0	0	0	0	0	0	0	0	0	0	3	0	0	2	0	0	4	0	0	0	0	0	0	0	0	0	0	0	0	0	0	1.11765
GO:0050852	T cell receptor signaling pathway	24	0	0	0	0	0	0	0	0	0	0	0	0	3	0	0	0	7	0	0	0	0	0	4	0	0	0	0	0	0	0	0	0	0	1.11765
GO:0008380	RNA splicing	37	0	0	0	0	0	0	0	0	0	0	0	0	1	0	0	0	0	0	0	0	0	0	0	0	0	0	0	0	0	0	0	0	0	1.11765
GO:0000492	box C/D snoRNP assembly	34	0	0	0	0	0	0	0	0	0	0	0	0	0	0	0	0	0	0	0	0	0	0	2	0	0	0	0	0	0	0	0	0	2	1.11765
GO:0071353	cellular response to interleukin-4	26	0	0	0	5	0	0	0	6	0	0	0	0	0	0	0	0	0	0	0	0	0	0	0	0	0	0	0	0	0	0	1	0	0	1.11765
GO:1900150	regulation of defense response to fungus	30	0	0	2	2	2	0	0	0	0	0	0	0	0	0	0	0	0	0	0	0	0	0	0	0	0	0	0	0	0	0	0	0	2	1.11765
GO:0006268	DNA unwinding involved in DNA replication	30	1	0	0	1	0	0	0	0	6	0	0	0	0	0	0	0	0	0	0	0	0	0	0	0	0	0	0	0	0	0	0	0	0	1.11765
GO:0016117	carotenoid biosynthetic process	25	0	0	0	0	0	0	0	13	0	0	0	0	0	0	0	0	0	0	0	0	0	0	0	0	0	0	0	0	0	0	0	0	0	1.11765
GO:0006221	pyrimidine nucleotide biosynthetic process	1	0	0	36	0	0	0	0	1	0	0	0	0	0	0	0	0	0	0	0	0	0	0	0	0	0	0	0	0	0	0	0	0	0	1.11765
GO:0019693	ribose phosphate metabolic process	16	21	0	1	0	0	0	0	0	0	0	0	0	0	0	0	0	0	0	0	0	0	0	0	0	0	0	0	0	0	0	0	0	0	1.11765
GO:0031031	positive regulation of septation initiation signaling	7	0	0	0	0	0	0	0	0	0	0	20	0	7	0	0	0	0	0	0	0	0	0	0	0	0	0	0	0	0	0	3	0	0	1.08824
GO:0051591	response to cAMP	0	0	0	0	0	0	0	0	0	3	0	18	0	0	0	4	0	9	0	0	0	0	0	0	0	0	0	0	0	3	0	0	0	0	1.08824
GO:0006878	cellular copper ion homeostasis	18	0	3	0	0	0	0	0	0	0	0	12	0	0	0	0	0	0	0	0	0	0	0	0	0	0	0	0	1	3	0	0	0	0	1.08824
GO:1900425	negative regulation of defense response to bacterium	0	21	0	0	0	0	0	0	0	0	0	11	0	0	0	0	0	0	0	0	0	0	0	5	0	0	0	0	0	0	0	0	0	0	1.08824
GO:0070072	vacuolar proton-transporting V-type ATPase complex assembly	6	0	0	0	0	0	0	0	0	9	0	10	4	7	0	0	0	0	0	0	0	0	0	0	0	0	0	0	0	1	0	0	0	0	1.08824
GO:0080022	primary root development	26	0	0	0	1	0	0	0	0	0	0	10	0	0	0	0	0	0	0	0	0	0	0	0	0	0	0	0	0	0	0	0	0	0	1.08824
GO:0015985	energy coupled proton transport, down electrochemical gradient	0	1	0	16	0	0	0	0	1	6	0	9	0	4	0	0	0	0	0	0	0	0	0	0	0	0	0	0	0	0	0	0	0	0	1.08824
GO:0030261	chromosome condensation	32	0	0	0	0	0	1	0	0	2	0	1	0	1	0	0	0	0	0	0	0	0	0	0	0	0	0	0	0	0	0	0	0	0	1.08824
GO:0007291	sperm individualization	4	0	0	0	0	0	11	0	1	0	0	0	2	9	0	0	0	0	0	0	0	0	0	0	0	0	0	0	0	2	8	0	0	0	1.08824
GO:0006301	postreplication repair	35	0	0	0	0	0	0	0	0	0	0	0	2	0	0	0	0	0	0	0	0	0	0	0	0	0	0	0	0	0	0	0	0	0	1.08824
GO:1901998	toxin transport	26	0	0	0	0	0	0	0	6	0	0	0	1	0	0	0	0	0	0	0	0	0	0	0	0	0	0	0	3	0	0	1	0	0	1.08824
GO:0042262	DNA protection	21	0	0	0	0	0	0	0	0	0	0	0	0	11	0	0	0	0	0	0	0	0	0	2	0	3	0	0	0	0	0	0	0	0	1.08824
GO:0080050	regulation of seed development	28	0	0	0	2	0	0	0	0	0	0	0	0	7	0	0	0	0	0	0	0	0	0	0	0	0	0	0	0	0	0	0	0	0	1.08824
GO:0010884	positive regulation of lipid storage	29	0	0	0	0	0	0	0	0	2	0	0	0	3	0	0	0	0	3	0	0	0	0	0	0	0	0	0	0	0	0	0	0	0	1.08824
GO:0009725	response to hormone	22	1	0	0	3	0	3	0	0	3	0	0	0	3	0	0	0	0	2	0	0	0	0	0	0	0	0	0	0	0	0	0	0	0	1.08824
GO:0031532	actin cytoskeleton reorganization	28	0	0	1	0	1	0	0	0	0	0	0	0	3	0	0	0	0	0	4	0	0	0	0	0	0	0	0	0	0	0	0	0	0	1.08824
GO:0090176	microtubule cytoskeleton organization involved in establishment of planar polarity	28	0	0	0	0	0	0	0	0	0	0	0	0	3	0	0	0	0	0	0	0	0	0	0	0	0	0	0	0	2	4	0	0	0	1.08824
GO:0070374	positive regulation of ERK1 and ERK2 cascade	28	0	0	0	0	0	0	0	1	0	0	0	0	1	0	0	0	7	0	0	0	0	0	0	0	0	0	0	0	0	0	0	0	0	1.08824
GO:0031124	mRNA 3'-end processing	31	0	0	0	1	0	0	0	0	0	0	0	0	1	0	0	0	0	0	0	0	0	0	0	0	0	0	0	0	2	0	0	2	0	1.08824
GO:0010771	negative regulation of cell morphogenesis involved in differentiation	9	15	0	0	0	0	0	0	0	0	0	0	0	0	0	0	0	9	0	0	0	0	0	0	0	0	0	0	0	4	0	0	0	0	1.08824
GO:0000077	DNA damage checkpoint signaling	12	0	0	0	0	0	0	0	0	0	0	0	0	0	0	0	0	0	0	0	0	18	0	0	0	0	0	0	0	2	0	3	2	0	1.08824
GO:0048015	phosphatidylinositol-mediated signaling	2	32	0	0	0	0	0	0	0	2	0	0	0	0	0	0	0	0	0	0	0	0	0	0	0	1	0	0	0	0	0	0	0	0	1.08824
GO:0033120	positive regulation of RNA splicing	28	0	0	0	0	0	0	0	0	0	0	0	0	0	0	0	0	0	0	0	0	0	0	0	0	0	0	0	0	8	0	1	0	0	1.08824
GO:0043968	histone H2A acetylation	31	0	0	0	0	0	0	0	0	0	0	0	0	0	0	0	0	0	0	0	0	0	0	0	0	0	0	0	0	4	0	0	0	2	1.08824
GO:1905330	regulation of morphogenesis of an epithelium	1	27	0	0	0	0	3	0	0	0	0	0	0	0	0	0	0	0	0	0	0	0	0	0	0	0	0	0	0	2	4	0	0	0	1.08824
GO:0031536	positive regulation of exit from mitosis	34	0	0	0	0	0	0	0	0	0	0	0	0	0	0	0	0	0	0	0	0	0	0	0	0	0	0	0	0	0	0	3	0	0	1.08824
GO:0072593	reactive oxygen species metabolic process	36	0	0	0	0	0	0	0	0	1	0	0	0	0	0	0	0	0	0	0	0	0	0	0	0	0	0	0	0	0	0	0	0	0	1.08824
GO:0034219	carbohydrate transmembrane transport	31	0	2	0	2	0	0	0	2	0	0	0	0	0	0	0	0	0	0	0	0	0	0	0	0	0	0	0	0	0	0	0	0	0	1.08824
GO:0015713	phosphoglycerate transmembrane transport	31	0	2	0	2	0	0	0	2	0	0	0	0	0	0	0	0	0	0	0	0	0	0	0	0	0	0	0	0	0	0	0	0	0	1.08824
GO:0001111	RNA polymerase II promoter clearance	25	0	0	0	0	12	0	0	0	0	0	0	0	0	0	0	0	0	0	0	0	0	0	0	0	0	0	0	0	0	0	0	0	0	1.08824
GO:1902806	regulation of cell cycle G1/S phase transition	37	0	0	0	0	0	0	0	0	0	0	0	0	0	0	0	0	0	0	0	0	0	0	0	0	0	0	0	0	0	0	0	0	0	1.08824
GO:1990426	mitotic recombination-dependent replication fork processing	37	0	0	0	0	0	0	0	0	0	0	0	0	0	0	0	0	0	0	0	0	0	0	0	0	0	0	0	0	0	0	0	0	0	1.08824
GO:0046826	negative regulation of protein export from nucleus	1	0	0	0	0	0	0	0	0	0	0	20	0	12	0	0	0	0	0	0	0	0	0	0	0	3	0	0	0	0	0	0	0	0	1.05882
GO:0019448	L-cysteine catabolic process	15	0	0	0	0	0	0	0	0	0	0	18	0	0	0	0	0	0	0	0	0	0	0	0	0	0	0	0	0	3	0	0	0	0	1.05882
GO:0016322	neuron remodeling	6	0	0	0	0	0	0	0	0	0	0	11	0	4	0	0	0	0	0	8	0	0	0	7	0	0	0	0	0	0	0	0	0	0	1.05882
GO:0006895	Golgi to endosome transport	1	0	0	0	0	0	11	0	0	2	0	11	0	0	0	0	0	0	0	0	0	0	0	1	0	0	0	0	0	2	8	0	0	0	1.05882
GO:0055046	microgametogenesis	23	0	0	0	0	0	0	0	0	0	0	11	0	0	0	0	0	0	0	0	0	0	0	0	0	0	0	0	0	0	0	2	0	0	1.05882
GO:0035050	embryonic heart tube development	25	0	0	0	0	0	0	0	0	0	0	11	0	0	0	0	0	0	0	0	0	0	0	0	0	0	0	0	0	0	0	0	0	0	1.05882
GO:0031098	stress-activated protein kinase signaling cascade	19	0	0	0	0	0	6	0	0	1	0	9	0	0	0	0	0	0	0	0	0	0	0	0	0	0	0	0	0	1	0	0	0	0	1.05882
GO:0005986	sucrose biosynthetic process	27	0	0	0	0	0	0	0	0	0	0	8	0	0	0	0	0	0	0	0	0	0	0	0	0	0	0	0	0	1	0	0	0	0	1.05882
GO:0006983	ER overload response	26	0	0	0	0	0	0	0	6	0	0	3	0	0	0	0	0	0	0	0	0	0	0	0	0	0	0	0	0	0	0	1	0	0	1.05882
GO:0042753	positive regulation of circadian rhythm	35	0	0	0	0	0	0	0	0	0	0	1	0	0	0	0	0	0	0	0	0	0	0	0	0	0	0	0	0	0	0	0	0	0	1.05882
GO:2000280	regulation of root development	25	0	0	0	2	0	0	0	7	0	0	0	2	0	0	0	0	0	0	0	0	0	0	0	0	0	0	0	0	0	0	0	0	0	1.05882
GO:0051604	protein maturation	33	0	0	0	0	0	1	0	0	0	0	0	2	0	0	0	0	0	0	0	0	0	0	0	0	0	0	0	0	0	0	0	0	0	1.05882
GO:0006515	protein quality control for misfolded or incompletely synthesized proteins	32	0	0	0	2	0	0	0	0	0	0	0	2	0	0	0	0	0	0	0	0	0	0	0	0	0	0	0	0	0	0	0	0	0	1.05882
GO:0009266	response to temperature stimulus	22	0	0	0	0	0	0	0	7	0	0	0	1	1	0	0	0	0	0	0	0	0	0	2	0	0	0	0	0	3	0	0	0	0	1.05882
GO:0031119	tRNA pseudouridine synthesis	21	0	0	0	0	1	9	0	0	3	0	0	1	0	0	0	0	0	0	0	0	0	0	0	0	0	0	0	0	1	0	0	0	0	1.05882
GO:0044238	primary metabolic process	15	2	0	0	2	3	1	0	1	0	0	0	0	12	0	0	0	0	0	0	0	0	0	0	0	0	0	0	0	0	0	0	0	0	1.05882
GO:0032680	regulation of tumor necrosis factor production	28	0	0	0	0	0	0	0	0	3	0	0	0	3	0	2	0	0	0	0	0	0	0	0	0	0	0	0	0	0	0	0	0	0	1.05882
GO:0009949	polarity specification of anterior/posterior axis	30	0	0	0	0	0	1	0	0	0	0	0	0	3	0	0	0	0	2	0	0	0	0	0	0	0	0	0	0	0	0	0	0	0	1.05882
GO:1905039	carboxylic acid transmembrane transport	31	0	0	3	0	0	0	0	0	0	0	0	0	1	0	0	0	0	1	0	0	0	0	0	0	0	0	0	0	0	0	0	0	0	1.05882
GO:0046685	response to arsenic-containing substance	9	0	0	0	12	0	0	0	0	0	0	0	0	0	0	0	1	8	2	0	0	0	0	0	0	0	0	0	0	3	1	0	0	0	1.05882
GO:0006536	glutamate metabolic process	15	0	0	16	0	0	0	0	0	0	0	0	0	0	0	0	0	0	0	0	2	0	0	0	0	0	0	0	0	3	0	0	0	0	1.05882
GO:0045859	regulation of protein kinase activity	32	0	0	0	0	0	0	0	0	0	0	0	0	0	0	0	0	0	0	0	0	3	0	0	0	0	0	0	0	0	0	1	0	0	1.05882
GO:0043434	response to peptide hormone	32	0	0	0	0	0	0	0	0	0	0	0	0	0	0	0	0	0	0	0	0	0	0	4	0	0	0	0	0	0	0	0	0	0	1.05882
GO:0016562	protein import into peroxisome matrix, receptor recycling	35	0	0	0	0	0	0	0	0	0	0	0	0	0	0	0	0	0	0	0	0	0	0	1	0	0	0	0	0	0	0	0	0	0	1.05882
GO:0023051	regulation of signaling	35	0	0	0	0	0	0	0	0	0	0	0	0	0	0	0	0	0	0	0	0	0	0	1	0	0	0	0	0	0	0	0	0	0	1.05882
GO:0006102	isocitrate metabolic process	0	31	0	0	0	0	0	0	0	0	0	0	0	0	0	0	0	0	0	0	0	0	0	0	0	0	0	0	0	2	3	0	0	0	1.05882
GO:0010460	positive regulation of heart rate	16	18	0	0	0	0	0	0	0	0	0	0	0	0	0	0	0	0	0	0	0	0	0	0	0	0	0	0	0	2	0	0	0	0	1.05882
GO:0009051	pentose-phosphate shunt, oxidative branch	0	20	0	15	0	0	0	0	0	0	0	0	0	0	0	0	0	0	0	0	0	0	0	0	0	0	0	0	0	1	0	0	0	0	1.05882
GO:0043154	negative regulation of cysteine-type endopeptidase activity involved in apoptotic process	28	1	0	0	0	0	0	0	6	0	0	0	0	0	0	0	0	0	0	0	0	0	0	0	0	0	0	0	0	0	0	1	0	0	1.05882
GO:0070509	calcium ion import	33	0	0	0	0	0	0	0	0	3	0	0	0	0	0	0	0	0	0	0	0	0	0	0	0	0	0	0	0	0	0	0	0	0	1.05882
GO:0034497	protein localization to phagophore assembly site	36	0	0	0	0	0	0	0	0	0	0	0	0	0	0	0	0	0	0	0	0	0	0	0	0	0	0	0	0	0	0	0	0	0	1.05882
GO:0010994	free ubiquitin chain polymerization	36	0	0	0	0	0	0	0	0	0	0	0	0	0	0	0	0	0	0	0	0	0	0	0	0	0	0	0	0	0	0	0	0	0	1.05882
GO:0070198	protein localization to chromosome, telomeric region	15	21	0	0	0	0	0	0	0	0	0	0	0	0	0	0	0	0	0	0	0	0	0	0	0	0	0	0	0	0	0	0	0	0	1.05882
GO:0006021	inositol biosynthetic process	3	33	0	0	0	0	0	0	0	0	0	0	0	0	0	0	0	0	0	0	0	0	0	0	0	0	0	0	0	0	0	0	0	0	1.05882
GO:0001541	ovarian follicle development	5	0	0	0	0	0	0	0	0	0	0	19	0	0	0	2	0	0	0	0	0	0	0	4	0	0	0	0	0	2	0	3	0	0	1.02941
GO:0016036	cellular response to phosphate starvation	9	0	0	0	0	0	0	0	0	5	2	10	0	9	0	0	0	0	0	0	0	0	0	0	0	0	0	0	0	0	0	0	0	0	1.02941
GO:0055081	anion homeostasis	2	18	0	0	0	0	0	0	0	0	0	10	0	0	0	0	0	0	0	0	0	0	0	5	0	0	0	0	0	0	0	0	0	0	1.02941
GO:0045792	negative regulation of cell size	23	0	0	0	0	0	0	0	0	2	0	10	0	0	0	0	0	0	0	0	0	0	0	0	0	0	0	0	0	0	0	0	0	0	1.02941
GO:2000241	regulation of reproductive process	25	0	0	0	0	0	0	0	0	0	0	10	0	0	0	0	0	0	0	0	0	0	0	0	0	0	0	0	0	0	0	0	0	0	1.02941
GO:1905881	positive regulation of oogenesis	5	12	0	0	0	0	0	0	0	0	0	8	0	0	0	2	0	0	0	0	0	0	0	0	0	0	0	0	0	8	0	0	0	0	1.02941
GO:0036180	filamentous growth of a population of unicellular organisms in response to biotic stimulus	22	0	0	1	0	0	2	0	0	0	0	8	0	0	0	0	0	0	0	0	0	0	0	0	0	2	0	0	0	0	0	0	0	0	1.02941
GO:0017156	calcium-ion regulated exocytosis	5	0	0	0	0	0	11	0	0	3	0	4	0	0	0	0	0	0	0	0	0	0	0	2	0	0	0	0	0	2	8	0	0	0	1.02941
GO:1900034	regulation of cellular response to heat	15	10	0	0	0	0	0	0	0	0	0	2	0	1	0	0	0	7	0	0	0	0	0	0	0	0	0	0	0	0	0	0	0	0	1.02941
GO:0010942	positive regulation of cell death	24	0	0	0	0	0	0	0	0	6	0	0	3	0	0	0	0	0	0	0	0	0	0	2	0	0	0	0	0	0	0	0	0	0	1.02941
GO:0006851	mitochondrial calcium ion transmembrane transport	23	0	0	0	0	0	0	0	1	0	0	0	2	9	0	0	0	0	0	0	0	0	0	0	0	0	0	0	0	0	0	0	0	0	1.02941
GO:2001243	negative regulation of intrinsic apoptotic signaling pathway	1	22	0	0	0	0	0	0	1	0	0	0	2	9	0	0	0	0	0	0	0	0	0	0	0	0	0	0	0	0	0	0	0	0	1.02941
GO:0006627	protein processing involved in protein targeting to mitochondrion	31	0	0	0	0	0	0	0	0	0	0	0	2	0	0	0	0	0	0	0	0	0	0	0	0	0	0	0	0	2	0	0	0	0	1.02941
GO:0085020	protein K6-linked ubiquitination	33	0	0	0	0	0	0	0	0	0	0	0	2	0	0	0	0	0	0	0	0	0	0	0	0	0	0	0	0	0	0	0	0	0	1.02941
GO:0007080	mitotic metaphase plate congression	22	0	0	0	0	0	0	0	0	0	4	0	1	0	0	0	0	0	0	8	0	0	0	0	0	0	0	0	0	0	0	0	0	0	1.02941
GO:0032204	regulation of telomere maintenance	27	0	0	0	0	0	0	0	0	0	0	0	0	5	0	0	0	0	0	0	0	0	0	0	0	3	0	0	0	0	0	0	0	0	1.02941
GO:0051701	biological process involved in interaction with host	29	0	0	0	0	0	0	0	0	0	0	0	0	3	0	0	0	0	0	0	0	0	0	0	0	0	0	0	3	0	0	0	0	0	1.02941
GO:1902412	regulation of mitotic cytokinesis	31	0	0	0	0	0	0	0	0	0	0	0	0	3	0	0	0	0	0	0	0	0	0	0	0	0	0	0	1	0	0	0	0	0	1.02941
GO:0010469	regulation of signaling receptor activity	23	0	0	0	0	0	4	0	1	4	0	0	0	3	0	0	0	0	0	0	0	0	0	0	0	0	0	0	0	0	0	0	0	0	1.02941
GO:0032781	positive regulation of ATP-dependent activity	9	0	0	0	0	0	23	0	0	0	0	0	0	1	0	1	0	0	0	0	0	0	0	0	0	0	0	0	0	1	0	0	0	0	1.02941
GO:0006954	inflammatory response	33	0	0	0	0	0	0	0	0	0	0	0	0	1	0	0	0	0	0	0	0	0	0	0	0	0	0	0	0	0	0	1	0	0	1.02941
GO:0051607	defense response to virus	17	0	0	0	0	0	0	0	0	7	0	0	0	0	0	0	0	7	0	0	0	0	0	0	0	0	0	0	0	4	0	0	0	0	1.02941
GO:0006388	tRNA splicing, via endonucleolytic cleavage and ligation	22	0	0	0	0	0	0	0	0	4	0	0	0	0	0	0	0	0	0	0	0	0	0	2	0	0	0	0	0	4	0	2	1	0	1.02941
GO:0000349	generation of catalytic spliceosome for first transesterification step	33	0	0	0	0	0	0	0	0	0	0	0	0	0	0	0	0	0	0	0	0	0	0	2	0	0	0	0	0	0	0	0	0	0	1.02941
GO:0070584	mitochondrion morphogenesis	29	0	0	0	0	0	0	0	0	0	0	0	0	0	0	0	0	0	0	0	0	0	0	1	0	0	0	0	0	0	4	1	0	0	1.02941
GO:0070880	fungal-type cell wall beta-glucan biosynthetic process	26	0	0	0	0	0	0	0	6	0	0	0	0	0	0	0	0	0	0	0	0	0	0	0	0	0	0	0	0	0	0	1	0	2	1.02941
GO:0006646	phosphatidylethanolamine biosynthetic process	34	0	0	0	0	0	0	0	0	0	0	0	0	0	0	0	0	0	0	0	0	0	0	0	0	0	0	0	0	0	0	1	0	0	1.02941
GO:0046627	negative regulation of insulin receptor signaling pathway	28	0	0	0	1	0	0	0	0	6	0	0	0	0	0	0	0	0	0	0	0	0	0	0	0	0	0	0	0	0	0	0	0	0	1.02941
GO:0055071	manganese ion homeostasis	35	0	0	0	0	0	0	0	0	0	0	0	0	0	0	0	0	0	0	0	0	0	0	0	0	0	0	0	0	0	0	0	0	0	1.02941
GO:0009107	lipoate biosynthetic process	35	0	0	0	0	0	0	0	0	0	0	0	0	0	0	0	0	0	0	0	0	0	0	0	0	0	0	0	0	0	0	0	0	0	1.02941
GO:0070262	peptidyl-serine dephosphorylation	35	0	0	0	0	0	0	0	0	0	0	0	0	0	0	0	0	0	0	0	0	0	0	0	0	0	0	0	0	0	0	0	0	0	1.02941
GO:0016558	protein import into peroxisome matrix	35	0	0	0	0	0	0	0	0	0	0	0	0	0	0	0	0	0	0	0	0	0	0	0	0	0	0	0	0	0	0	0	0	0	1.02941
GO:0045055	regulated exocytosis	1	0	0	0	0	0	0	0	14	0	0	14	0	5	0	0	0	0	0	0	0	0	0	0	0	0	0	0	0	0	0	0	0	0	1
GO:0006367	transcription initiation at RNA polymerase II promoter	15	0	0	0	0	0	0	0	0	0	0	13	0	0	0	0	0	0	0	0	0	0	0	0	0	0	1	0	0	0	3	2	0	0	1
GO:2000377	regulation of reactive oxygen species metabolic process	8	0	0	0	1	0	0	0	0	3	2	11	0	0	0	0	0	0	0	0	0	0	2	2	0	0	0	0	0	0	4	1	0	0	1
GO:0003015	heart process	23	0	0	0	0	0	0	0	0	0	0	11	0	0	0	0	0	0	0	0	0	0	0	0	0	0	0	0	0	0	0	0	0	0	1
GO:0003380	establishment or maintenance of cytoskeleton polarity involved in gastrulation	23	0	0	0	0	0	0	0	0	0	0	11	0	0	0	0	0	0	0	0	0	0	0	0	0	0	0	0	0	0	0	0	0	0	1
GO:0007637	proboscis extension reflex	23	0	0	0	0	0	0	0	0	0	0	11	0	0	0	0	0	0	0	0	0	0	0	0	0	0	0	0	0	0	0	0	0	0	1
GO:0043519	regulation of myosin II filament organization	23	0	0	0	0	0	0	0	0	0	0	11	0	0	0	0	0	0	0	0	0	0	0	0	0	0	0	0	0	0	0	0	0	0	1
GO:0048383	mesectoderm development	23	0	0	0	0	0	0	0	0	0	0	11	0	0	0	0	0	0	0	0	0	0	0	0	0	0	0	0	0	0	0	0	0	0	1
GO:0060027	convergent extension involved in gastrulation	23	0	0	0	0	0	0	0	0	0	0	11	0	0	0	0	0	0	0	0	0	0	0	0	0	0	0	0	0	0	0	0	0	0	1
GO:0061343	cell adhesion involved in heart morphogenesis	23	0	0	0	0	0	0	0	0	0	0	11	0	0	0	0	0	0	0	0	0	0	0	0	0	0	0	0	0	0	0	0	0	0	1
GO:0080175	phragmoplast microtubule organization	23	0	0	0	0	0	0	0	0	0	0	11	0	0	0	0	0	0	0	0	0	0	0	0	0	0	0	0	0	0	0	0	0	0	1
GO:0055089	fatty acid homeostasis	1	18	0	0	0	0	0	0	0	0	0	10	0	0	0	0	0	0	0	0	0	0	0	5	0	0	0	0	0	0	0	0	0	0	1
GO:0071361	cellular response to ethanol	23	1	0	0	0	0	0	0	0	0	0	10	0	0	0	0	0	0	0	0	0	0	0	0	0	0	0	0	0	0	0	0	0	0	1
GO:1902004	positive regulation of amyloid-beta formation	22	0	0	0	0	0	0	0	0	3	0	9	0	0	0	0	0	0	0	0	0	0	0	0	0	0	0	0	0	0	0	0	0	0	1
GO:0051560	mitochondrial calcium ion homeostasis	25	0	0	0	0	0	0	0	0	0	0	9	0	0	0	0	0	0	0	0	0	0	0	0	0	0	0	0	0	0	0	0	0	0	1
GO:0000038	very long-chain fatty acid metabolic process	0	31	0	0	0	0	0	0	0	0	0	3	0	0	0	0	0	0	0	0	0	0	0	0	0	0	0	0	0	0	0	0	0	0	1
GO:0009739	response to gibberellin	28	0	0	0	1	4	0	0	0	0	0	1	0	0	0	0	0	0	0	0	0	0	0	0	0	0	0	0	0	0	0	0	0	0	1
GO:0006849	plasma membrane pyruvate transport	29	0	0	0	0	0	0	0	0	0	0	0	5	0	0	0	0	0	0	0	0	0	0	0	0	0	0	0	0	0	0	0	0	0	1
GO:0042177	negative regulation of protein catabolic process	9	21	0	0	0	0	0	0	0	0	0	0	2	0	0	0	0	0	0	0	0	0	0	0	0	0	0	0	0	0	0	2	0	0	1
GO:0043603	cellular amide metabolic process	0	0	0	0	0	32	0	0	0	0	0	0	2	0	0	0	0	0	0	0	0	0	0	0	0	0	0	0	0	0	0	0	0	0	1
GO:0006265	DNA topological change	1	14	0	0	0	0	1	0	0	0	0	0	1	2	0	0	0	0	0	0	0	0	0	0	0	0	0	0	0	4	7	2	2	0	1
GO:0010019	chloroplast-nucleus signaling pathway	8	0	0	0	2	23	0	0	0	0	0	0	1	0	0	0	0	0	0	0	0	0	0	0	0	0	0	0	0	0	0	0	0	0	1
GO:0000973	post-transcriptional tethering of RNA polymerase II gene DNA at nuclear periphery	26	0	0	0	0	0	0	0	0	0	0	0	0	7	0	0	0	0	0	0	0	0	0	0	0	0	0	0	0	1	0	0	0	0	1
GO:0030514	negative regulation of BMP signaling pathway	25	0	0	0	2	0	1	0	0	1	0	0	0	3	0	0	0	0	2	0	0	0	0	0	0	0	0	0	0	0	0	0	0	0	1
GO:0045664	regulation of neuron differentiation	31	0	0	0	0	0	0	0	0	0	0	0	0	3	0	0	0	0	0	0	0	0	0	0	0	0	0	0	0	0	0	0	0	0	1
GO:1904837	beta-catenin-TCF complex assembly	15	0	0	16	0	0	0	0	0	0	0	0	0	2	0	0	0	0	0	0	0	0	0	0	0	0	1	0	0	0	0	0	0	0	1
GO:0046580	negative regulation of Ras protein signal transduction	26	0	0	0	0	0	0	0	0	0	0	0	0	0	0	2	0	0	0	0	0	0	0	0	0	0	0	0	0	3	3	0	0	0	1
GO:0042793	plastid transcription	27	0	0	0	0	0	0	0	0	0	0	0	0	0	0	0	0	0	0	5	0	0	0	0	0	0	0	0	0	0	0	0	2	0	1
GO:0044030	regulation of DNA methylation	22	0	0	0	0	9	0	0	0	2	0	0	0	0	0	0	0	0	0	0	0	0	0	0	0	0	0	1	0	0	0	0	0	0	1
GO:0010114	response to red light	32	0	0	0	0	0	0	0	0	0	0	0	0	0	0	0	0	0	0	0	0	0	0	0	0	0	0	0	2	0	0	0	0	0	1
GO:0045862	positive regulation of proteolysis	27	0	0	0	0	0	0	0	6	0	0	0	0	0	0	0	0	0	0	0	0	0	0	0	0	0	0	0	0	0	0	1	0	0	1
GO:0031204	post-translational protein targeting to membrane, translocation	27	0	0	0	0	0	0	0	6	0	0	0	0	0	0	0	0	0	0	0	0	0	0	0	0	0	0	0	0	0	0	1	0	0	1
GO:0042220	response to cocaine	27	0	0	0	0	0	0	0	6	0	0	0	0	0	0	0	0	0	0	0	0	0	0	0	0	0	0	0	0	0	0	1	0	0	1
GO:0010756	positive regulation of plasminogen activation	30	0	0	0	0	0	2	0	0	0	0	0	0	0	0	0	0	0	0	0	0	0	0	0	0	0	0	0	0	0	0	0	0	2	1
GO:0097553	calcium ion transmembrane import into cytosol	33	0	0	0	0	0	0	0	0	1	0	0	0	0	0	0	0	0	0	0	0	0	0	0	0	0	0	0	0	0	0	0	0	0	1
GO:0015794	glycerol-3-phosphate transmembrane transport	0	0	0	0	0	0	0	0	0	0	0	25	0	0	0	0	0	8	0	0	0	0	0	0	0	0	0	0	0	0	0	0	0	0	0.970588
GO:0031578	mitotic spindle orientation checkpoint signaling	6	0	0	0	0	0	0	0	0	0	0	20	0	7	0	0	0	0	0	0	0	0	0	0	0	0	0	0	0	0	0	0	0	0	0.970588
GO:0030003	cellular cation homeostasis	3	0	0	0	0	0	0	0	0	3	2	20	0	0	0	0	0	0	0	0	0	0	0	0	0	5	0	0	0	0	0	0	0	0	0.970588
GO:0043279	response to alkaloid	0	0	0	0	0	0	0	0	14	0	0	14	0	5	0	0	0	0	0	0	0	0	0	0	0	0	0	0	0	0	0	0	0	0	0.970588
GO:0061355	Wnt protein secretion	0	0	0	0	0	0	0	0	14	0	0	14	0	5	0	0	0	0	0	0	0	0	0	0	0	0	0	0	0	0	0	0	0	0	0.970588
GO:1902003	regulation of amyloid-beta formation	0	0	0	0	0	0	0	0	14	0	0	14	0	5	0	0	0	0	0	0	0	0	0	0	0	0	0	0	0	0	0	0	0	0	0.970588
GO:0051258	protein polymerization	4	0	0	0	0	0	0	0	0	0	0	10	4	11	0	0	0	0	4	0	0	0	0	0	0	0	0	0	0	0	0	0	0	0	0.970588
GO:0035262	gonad morphogenesis	9	0	0	2	0	0	12	0	0	0	0	10	0	0	0	0	0	0	0	0	0	0	0	0	0	0	0	0	0	0	0	0	0	0	0.970588
GO:0006986	response to unfolded protein	21	0	2	0	0	0	0	0	0	0	0	10	0	0	0	0	0	0	0	0	0	0	0	0	0	0	0	0	0	0	0	0	0	0	0.970588
GO:0016485	protein processing	9	2	0	0	0	1	2	0	0	1	0	8	4	2	0	0	2	0	0	0	0	0	0	0	0	0	0	0	0	0	0	0	0	2	0.970588
GO:0060282	positive regulation of oocyte development	5	12	0	0	0	0	0	0	0	0	0	8	0	0	0	0	0	0	0	0	0	0	0	0	0	0	0	0	0	8	0	0	0	0	0.970588
GO:0120113	cytoplasm to vacuole transport by the NVT pathway	20	0	0	0	0	0	0	0	0	0	0	8	0	0	0	0	0	0	0	0	0	0	0	0	0	0	0	0	0	3	2	0	0	0	0.970588
GO:0031348	negative regulation of defense response	28	0	0	0	0	0	0	0	0	0	0	4	0	0	0	0	0	0	0	0	0	0	0	0	0	0	0	0	0	1	0	0	0	0	0.970588
GO:0071051	polyadenylation-dependent snoRNA 3'-end processing	20	0	0	0	0	0	0	0	0	0	0	1	0	0	0	0	0	0	0	0	0	0	0	0	0	0	4	0	0	1	4	0	2	1	0.970588
GO:0071356	cellular response to tumor necrosis factor	2	18	0	0	0	0	7	0	0	0	0	0	2	3	0	0	0	0	0	0	0	0	0	0	0	0	0	0	0	1	0	0	0	0	0.970588
GO:0008542	visual learning	15	0	0	0	0	0	0	0	6	0	0	0	1	0	0	0	0	7	2	0	0	0	0	2	0	0	0	0	0	0	0	0	0	0	0.970588
GO:0019991	septate junction assembly	1	1	0	21	0	0	0	0	7	0	0	0	1	0	0	0	0	0	0	0	0	0	0	2	0	0	0	0	0	0	0	0	0	0	0.970588
GO:1901564	organonitrogen compound metabolic process	9	2	1	0	0	1	2	0	4	0	0	0	0	13	0	0	0	0	0	0	0	0	0	0	0	0	0	0	0	0	1	0	0	0	0.970588
GO:0009294	DNA-mediated transformation	25	0	0	0	1	0	0	0	0	0	0	0	0	6	0	0	0	0	0	0	0	0	0	1	0	0	0	0	0	0	0	0	0	0	0.970588
GO:0048010	vascular endothelial growth factor receptor signaling pathway	28	0	0	0	0	0	0	0	1	0	0	0	0	4	0	0	0	0	0	0	0	0	0	0	0	0	0	0	0	0	0	0	0	0	0.970588
GO:0016032	viral process	23	2	0	0	0	0	4	0	0	1	0	0	0	3	0	0	0	0	0	0	0	0	0	0	0	0	0	0	0	0	0	0	0	0	0.970588
GO:0030516	regulation of axon extension	30	0	0	0	0	0	0	0	0	0	0	0	0	3	0	0	0	0	0	0	0	0	0	0	0	0	0	0	0	0	0	0	0	0	0.970588
GO:0046330	positive regulation of JNK cascade	22	2	0	0	0	0	0	0	1	0	0	0	0	1	0	0	0	7	0	0	0	0	0	0	0	0	0	0	0	0	0	0	0	0	0.970588
GO:0051131	chaperone-mediated protein complex assembly	30	0	0	1	0	0	0	0	0	0	0	0	0	1	0	0	0	0	1	0	0	0	0	0	0	0	0	0	0	0	0	0	0	0	0.970588
GO:0009863	salicylic acid mediated signaling pathway	31	0	0	0	0	0	0	0	0	0	0	0	0	0	2	0	0	0	0	0	0	0	0	0	0	0	0	0	0	0	0	0	0	0	0.970588
GO:0048571	long-day photoperiodism	31	0	0	0	0	0	0	0	0	0	0	0	0	0	2	0	0	0	0	0	0	0	0	0	0	0	0	0	0	0	0	0	0	0	0.970588
GO:0042407	cristae formation	26	0	0	0	1	0	0	0	0	0	0	0	0	0	0	2	0	0	0	4	0	0	0	0	0	0	0	0	0	0	0	0	0	0	0.970588
GO:0032543	mitochondrial translation	27	0	0	0	0	0	0	0	0	2	0	0	0	0	0	1	0	0	0	0	0	0	0	0	0	0	0	0	0	1	0	0	2	0	0.970588
GO:0002183	cytoplasmic translational initiation	29	0	0	0	0	0	0	0	0	0	0	0	0	0	0	0	0	0	0	0	0	0	0	4	0	0	0	0	0	0	0	0	0	0	0.970588
GO:0000447	endonucleolytic cleavage in ITS1 to separate SSU-rRNA from 5.8S rRNA and LSU-rRNA from tricistronic rRNA transcript (SSU-rRNA, 5.8S rRNA, LSU-rRNA)	21	0	0	1	0	2	1	0	0	0	0	0	0	0	0	0	0	0	0	0	0	0	0	1	0	0	2	0	0	3	0	0	0	2	0.970588
GO:0051603	proteolysis involved in protein catabolic process	32	0	0	0	0	0	0	0	0	0	0	0	0	0	0	0	0	0	0	0	0	0	0	0	0	0	0	0	1	0	0	0	0	0	0.970588
GO:0007143	female meiotic nuclear division	30	0	0	0	0	0	0	0	0	0	0	0	0	0	0	0	0	0	0	0	0	0	0	0	0	0	0	0	0	0	0	3	0	0	0.970588
GO:0009832	plant-type cell wall biogenesis	0	0	0	29	0	0	0	0	0	3	0	0	0	0	0	0	0	0	0	0	0	0	0	0	0	0	0	0	0	0	0	1	0	0	0.970588
GO:0006518	peptide metabolic process	26	0	0	0	0	0	0	0	6	0	0	0	0	0	0	0	0	0	0	0	0	0	0	0	0	0	0	0	0	0	0	1	0	0	0.970588
GO:0071287	cellular response to manganese ion	26	0	0	0	0	0	0	0	6	0	0	0	0	0	0	0	0	0	0	0	0	0	0	0	0	0	0	0	0	0	0	1	0	0	0.970588
GO:0001916	positive regulation of T cell mediated cytotoxicity	26	0	0	0	0	0	0	0	6	0	0	0	0	0	0	0	0	0	0	0	0	0	0	0	0	0	0	0	0	0	0	1	0	0	0.970588
GO:0051402	neuron apoptotic process	26	0	0	0	0	0	0	0	6	0	0	0	0	0	0	0	0	0	0	0	0	0	0	0	0	0	0	0	0	0	0	1	0	0	0.970588
GO:0097501	stress response to metal ion	26	0	0	0	0	0	0	0	6	0	0	0	0	0	0	0	0	0	0	0	0	0	0	0	0	0	0	0	0	0	0	1	0	0	0.970588
GO:0071276	cellular response to cadmium ion	26	0	0	0	0	0	0	0	6	0	0	0	0	0	0	0	0	0	0	0	0	0	0	0	0	0	0	0	0	0	0	1	0	0	0.970588
GO:0010045	response to nickel cation	26	0	0	0	0	0	0	0	6	0	0	0	0	0	0	0	0	0	0	0	0	0	0	0	0	0	0	0	0	0	0	1	0	0	0.970588
GO:0021589	cerebellum structural organization	26	0	0	0	0	0	0	0	6	0	0	0	0	0	0	0	0	0	0	0	0	0	0	0	0	0	0	0	0	0	0	1	0	0	0.970588
GO:0021680	cerebellar Purkinje cell layer development	26	0	0	0	0	0	0	0	6	0	0	0	0	0	0	0	0	0	0	0	0	0	0	0	0	0	0	0	0	0	0	1	0	0	0.970588
GO:0035437	maintenance of protein localization in endoplasmic reticulum	26	0	0	0	0	0	0	0	6	0	0	0	0	0	0	0	0	0	0	0	0	0	0	0	0	0	0	0	0	0	0	1	0	0	0.970588
GO:0044743	protein transmembrane import into intracellular organelle	26	0	0	0	0	0	0	0	6	0	0	0	0	0	0	0	0	0	0	0	0	0	0	0	0	0	0	0	0	0	0	1	0	0	0.970588
GO:0061684	chaperone-mediated autophagy	26	0	0	0	0	0	0	0	6	0	0	0	0	0	0	0	0	0	0	0	0	0	0	0	0	0	0	0	0	0	0	1	0	0	0.970588
GO:0090074	negative regulation of protein homodimerization activity	26	0	0	0	0	0	0	0	6	0	0	0	0	0	0	0	0	0	0	0	0	0	0	0	0	0	0	0	0	0	0	1	0	0	0.970588
GO:0097214	positive regulation of lysosomal membrane permeability	26	0	0	0	0	0	0	0	6	0	0	0	0	0	0	0	0	0	0	0	0	0	0	0	0	0	0	0	0	0	0	1	0	0	0.970588
GO:1903895	negative regulation of IRE1-mediated unfolded protein response	26	0	0	0	0	0	0	0	6	0	0	0	0	0	0	0	0	0	0	0	0	0	0	0	0	0	0	0	0	0	0	1	0	0	0.970588
GO:1904313	response to methamphetamine hydrochloride	26	0	0	0	0	0	0	0	6	0	0	0	0	0	0	0	0	0	0	0	0	0	0	0	0	0	0	0	0	0	0	1	0	0	0.970588
GO:1904592	positive regulation of protein refolding	26	0	0	0	0	0	0	0	6	0	0	0	0	0	0	0	0	0	0	0	0	0	0	0	0	0	0	0	0	0	0	1	0	0	0.970588
GO:1904764	chaperone-mediated autophagy translocation complex disassembly	26	0	0	0	0	0	0	0	6	0	0	0	0	0	0	0	0	0	0	0	0	0	0	0	0	0	0	0	0	0	0	1	0	0	0.970588
GO:1990832	slow axonal transport	26	0	0	0	0	0	0	0	6	0	0	0	0	0	0	0	0	0	0	0	0	0	0	0	0	0	0	0	0	0	0	1	0	0	0.970588
GO:0060420	regulation of heart growth	31	0	0	0	0	0	0	0	0	0	0	0	0	0	0	0	0	0	0	0	0	0	0	0	0	0	0	0	0	0	0	0	0	2	0.970588
GO:0009788	negative regulation of abscisic acid-activated signaling pathway	29	0	1	0	0	0	0	0	0	3	0	0	0	0	0	0	0	0	0	0	0	0	0	0	0	0	0	0	0	0	0	0	0	0	0.970588
GO:0007294	germarium-derived oocyte fate determination	30	0	0	0	0	0	0	0	0	3	0	0	0	0	0	0	0	0	0	0	0	0	0	0	0	0	0	0	0	0	0	0	0	0	0.970588
GO:1990547	mitochondrial phosphate ion transmembrane transport	33	0	0	0	0	0	0	0	0	0	0	0	0	0	0	0	0	0	0	0	0	0	0	0	0	0	0	0	0	0	0	0	0	0	0.970588
GO:0035519	protein K29-linked ubiquitination	33	0	0	0	0	0	0	0	0	0	0	0	0	0	0	0	0	0	0	0	0	0	0	0	0	0	0	0	0	0	0	0	0	0	0.970588
GO:0044314	protein K27-linked ubiquitination	33	0	0	0	0	0	0	0	0	0	0	0	0	0	0	0	0	0	0	0	0	0	0	0	0	0	0	0	0	0	0	0	0	0	0.970588
GO:0097746	blood vessel diameter maintenance	15	18	0	0	0	0	0	0	0	0	0	0	0	0	0	0	0	0	0	0	0	0	0	0	0	0	0	0	0	0	0	0	0	0	0.970588
GO:0034398	telomere tethering at nuclear periphery	12	21	0	0	0	0	0	0	0	0	0	0	0	0	0	0	0	0	0	0	0	0	0	0	0	0	0	0	0	0	0	0	0	0	0.970588
GO:0097695	establishment of protein-containing complex localization to telomere	12	21	0	0	0	0	0	0	0	0	0	0	0	0	0	0	0	0	0	0	0	0	0	0	0	0	0	0	0	0	0	0	0	0	0.970588
GO:0035094	response to nicotine	4	0	0	0	0	0	0	0	6	0	0	13	1	0	0	0	0	0	0	0	0	0	0	2	0	0	0	0	2	0	4	0	0	0	0.941176
GO:0051346	negative regulation of hydrolase activity	0	18	0	0	0	0	0	0	0	0	0	11	2	1	0	0	0	0	0	0	0	0	0	0	0	0	0	0	0	0	0	0	0	0	0.941176
GO:1900436	positive regulation of filamentous growth of a population of unicellular organisms in response to starvation	22	0	0	0	0	0	0	0	0	0	0	10	0	0	0	0	0	0	0	0	0	0	0	0	0	0	0	0	0	0	0	0	0	0	0.941176
GO:0043504	mitochondrial DNA repair	3	0	0	0	0	0	0	0	0	0	0	8	21	0	0	0	0	0	0	0	0	0	0	0	0	0	0	0	0	0	0	0	0	0	0.941176
GO:0051445	regulation of meiotic cell cycle	23	0	0	0	0	0	0	0	0	0	0	8	0	0	0	0	0	0	0	0	0	0	0	1	0	0	0	0	0	0	0	0	0	0	0.941176
GO:0007094	mitotic spindle assembly checkpoint signaling	5	0	0	1	0	0	0	0	0	3	0	3	0	10	0	2	0	0	3	0	0	0	0	0	0	0	0	0	0	2	0	3	0	0	0.941176
GO:0006449	regulation of translational termination	29	0	0	0	0	0	0	0	0	0	0	1	2	0	0	0	0	0	0	0	0	0	0	0	0	0	0	0	0	0	0	0	0	0	0.941176
GO:0010029	regulation of seed germination	19	0	0	0	1	0	0	0	1	0	0	0	2	9	0	0	0	0	0	0	0	0	0	0	0	0	0	0	0	0	0	0	0	0	0.941176
GO:0045766	positive regulation of angiogenesis	1	18	0	0	0	0	0	0	0	0	0	0	2	3	0	0	0	7	0	0	0	0	0	0	0	0	1	0	0	0	0	0	0	0	0.941176
GO:0045793	positive regulation of cell size	2	0	0	0	0	0	3	0	1	0	0	0	0	4	0	0	0	18	0	0	0	0	0	2	0	0	0	0	0	0	0	0	0	2	0.941176
GO:0007533	mating type switching	27	0	0	0	0	0	0	0	0	0	0	0	0	4	0	0	0	0	0	0	0	0	0	1	0	0	0	0	0	0	0	0	0	0	0.941176
GO:0007416	synapse assembly	28	0	0	0	0	0	0	0	0	1	0	0	0	3	0	0	0	0	0	0	0	0	0	0	0	0	0	0	0	0	0	0	0	0	0.941176
GO:0061178	regulation of insulin secretion involved in cellular response to glucose stimulus	29	0	0	0	0	0	0	0	0	0	0	0	0	3	0	0	0	0	0	0	0	0	0	0	0	0	0	0	0	0	0	0	0	0	0.941176
GO:0008088	axo-dendritic transport	28	0	0	1	0	0	0	0	0	0	0	0	0	3	0	0	0	0	0	0	0	0	0	0	0	0	0	0	0	0	0	0	0	0	0.941176
GO:0043328	protein transport to vacuole involved in ubiquitin-dependent protein catabolic process via the multivesicular body sorting pathway	18	0	0	0	0	0	0	0	0	0	0	0	0	1	0	0	0	0	0	8	0	0	0	0	0	0	0	0	0	3	2	0	0	0	0.941176
GO:0006526	arginine biosynthetic process	28	0	0	0	0	0	0	0	0	0	0	0	0	0	0	2	0	0	0	0	0	0	0	0	0	0	0	0	0	0	2	0	0	0	0.941176
GO:0050885	neuromuscular process controlling balance	17	0	0	0	0	0	0	0	0	3	0	0	0	0	0	0	2	0	0	0	0	0	0	2	0	0	0	0	2	2	4	0	0	0	0.941176
GO:0001938	positive regulation of endothelial cell proliferation	0	18	0	0	0	0	0	0	0	0	0	0	0	0	0	0	0	14	0	0	0	0	0	0	0	0	0	0	0	0	0	0	0	0	0.941176
GO:0030517	negative regulation of axon extension	4	15	0	0	0	0	0	0	0	0	0	0	0	0	0	0	0	9	0	0	0	0	0	0	0	0	0	0	0	4	0	0	0	0	0.941176
GO:0030866	cortical actin cytoskeleton organization	23	0	0	0	0	0	0	0	0	2	0	0	0	0	0	0	0	7	0	0	0	0	0	0	0	0	0	0	0	0	0	0	0	0	0.941176
GO:0002521	leukocyte differentiation	25	0	0	0	0	0	0	0	0	0	0	0	0	0	0	0	0	7	0	0	0	0	0	0	0	0	0	0	0	0	0	0	0	0	0.941176
GO:0007051	spindle organization	26	0	0	0	0	0	0	0	0	0	0	0	0	0	0	0	0	1	0	0	0	0	0	0	0	5	0	0	0	0	0	0	0	0	0.941176
GO:0019725	cellular homeostasis	29	0	0	0	0	0	0	0	0	0	0	0	0	0	0	0	0	0	3	0	0	0	0	0	0	0	0	0	0	0	0	0	0	0	0.941176
GO:0009150	purine ribonucleotide metabolic process	25	1	0	0	0	0	0	0	1	0	0	0	0	0	0	0	0	0	1	0	0	0	0	1	0	0	0	0	0	0	2	1	0	0	0.941176
GO:0006891	intra-Golgi vesicle-mediated transport	12	0	0	0	0	0	5	0	0	8	0	0	0	0	0	0	0	0	0	0	0	0	0	0	0	0	3	0	0	2	2	0	0	0	0.941176
GO:0010073	meristem maintenance	31	0	0	0	0	0	0	0	0	0	0	0	0	0	0	0	0	0	0	0	0	0	0	0	0	0	1	0	0	0	0	0	0	0	0.941176
GO:0060261	positive regulation of transcription initiation by RNA polymerase II	1	0	0	0	0	24	0	0	0	0	0	0	0	0	0	0	0	0	0	0	0	0	0	0	0	0	0	0	0	5	0	2	0	0	0.941176
GO:0010032	meiotic chromosome condensation	31	0	0	0	0	0	0	0	0	0	0	0	0	0	0	0	0	0	0	0	0	0	0	0	0	0	0	0	0	0	0	1	0	0	0.941176
GO:2000269	regulation of fibroblast apoptotic process	30	0	0	0	0	0	0	0	0	0	0	0	0	0	0	0	0	0	0	0	0	0	0	0	0	0	0	0	0	0	0	0	0	2	0.941176
GO:0048527	lateral root development	5	0	0	17	0	0	0	0	0	10	0	0	0	0	0	0	0	0	0	0	0	0	0	0	0	0	0	0	0	0	0	0	0	0	0.941176
GO:0032790	ribosome disassembly	32	0	0	0	0	0	0	0	0	0	0	0	0	0	0	0	0	0	0	0	0	0	0	0	0	0	0	0	0	0	0	0	0	0	0.941176
GO:0046655	folic acid metabolic process	32	0	0	0	0	0	0	0	0	0	0	0	0	0	0	0	0	0	0	0	0	0	0	0	0	0	0	0	0	0	0	0	0	0	0.941176
GO:0000470	maturation of LSU-rRNA	32	0	0	0	0	0	0	0	0	0	0	0	0	0	0	0	0	0	0	0	0	0	0	0	0	0	0	0	0	0	0	0	0	0	0.941176
GO:0000730	DNA recombinase assembly	32	0	0	0	0	0	0	0	0	0	0	0	0	0	0	0	0	0	0	0	0	0	0	0	0	0	0	0	0	0	0	0	0	0	0.941176
GO:0010918	positive regulation of mitochondrial membrane potential	31	1	0	0	0	0	0	0	0	0	0	0	0	0	0	0	0	0	0	0	0	0	0	0	0	0	0	0	0	0	0	0	0	0	0.941176
GO:0015700	arsenite transport	8	0	0	0	2	0	0	0	0	0	0	19	0	0	0	0	0	0	2	0	0	0	0	0	0	0	0	0	0	0	0	0	0	0	0.911765
GO:0008333	endosome to lysosome transport	4	0	0	0	2	0	0	0	0	0	0	14	2	0	0	0	0	7	0	0	0	0	0	0	0	0	0	0	0	0	0	0	2	0	0.911765
GO:1903543	positive regulation of exosomal secretion	9	0	0	0	0	0	0	0	0	0	0	11	0	3	0	0	0	0	0	8	0	0	0	0	0	0	0	0	0	0	0	0	0	0	0.911765
GO:0015695	organic cation transport	0	0	0	0	0	0	0	0	0	0	0	10	6	11	0	0	0	0	4	0	0	0	0	0	0	0	0	0	0	0	0	0	0	0	0.911765
GO:0008062	eclosion rhythm	22	0	0	0	0	0	0	0	0	0	0	9	0	0	0	0	0	0	0	0	0	0	0	0	0	0	0	0	0	0	0	0	0	0	0.911765
GO:1905426	positive regulation of Wnt-mediated midbrain dopaminergic neuron differentiation	22	0	0	0	0	0	0	0	0	0	0	9	0	0	0	0	0	0	0	0	0	0	0	0	0	0	0	0	0	0	0	0	0	0	0.911765
GO:0030590	first cell cycle pseudocleavage	23	0	0	0	0	0	0	0	0	0	0	8	0	0	0	0	0	0	0	0	0	0	0	0	0	0	0	0	0	0	0	0	0	0	0.911765
GO:0032456	endocytic recycling	26	0	0	0	0	0	0	0	0	1	0	2	0	0	0	0	0	0	0	0	0	0	0	0	0	0	0	0	0	0	0	0	2	0	0.911765
GO:0017148	negative regulation of translation	28	0	0	0	0	0	0	0	1	0	0	2	0	0	0	0	0	0	0	0	0	0	0	0	0	0	0	0	0	0	0	0	0	0	0.911765
GO:0006013	mannose metabolic process	0	0	0	0	0	0	0	0	0	0	0	1	0	0	0	0	0	22	0	0	0	0	0	0	0	0	0	0	0	8	0	0	0	0	0.911765
GO:0034475	U4 snRNA 3'-end processing	20	0	0	0	0	0	0	0	0	0	0	1	0	0	0	0	0	0	0	0	0	0	0	0	0	0	4	0	0	1	4	0	0	1	0.911765
GO:0000916	actomyosin contractile ring contraction	1	26	0	0	0	0	0	0	0	0	0	0	1	0	0	0	0	0	0	3	0	0	0	0	0	0	0	0	0	0	0	0	0	0	0.911765
GO:0006777	Mo-molybdopterin cofactor biosynthetic process	23	0	0	0	0	1	0	0	0	0	0	0	1	0	0	0	0	0	0	0	0	0	0	0	0	0	0	0	0	4	0	0	0	2	0.911765
GO:0009646	response to absence of light	0	22	0	0	0	0	0	0	0	0	0	0	0	7	0	0	0	0	0	0	0	0	0	0	0	0	0	0	1	1	0	0	0	0	0.911765
GO:0034644	cellular response to UV	3	0	0	0	0	0	0	0	0	0	0	0	0	3	0	0	0	0	0	0	0	18	0	0	0	0	0	0	0	2	0	3	2	0	0.911765
GO:2000221	negative regulation of pseudohyphal growth	28	0	0	0	0	0	0	0	0	0	0	0	0	3	0	0	0	0	0	0	0	0	0	0	0	0	0	0	0	0	0	0	0	0	0.911765
GO:0048167	regulation of synaptic plasticity	28	0	0	0	0	0	0	0	0	0	0	0	0	3	0	0	0	0	0	0	0	0	0	0	0	0	0	0	0	0	0	0	0	0	0.911765
GO:0000921	septin ring assembly	28	0	0	0	0	0	0	0	0	0	0	0	0	3	0	0	0	0	0	0	0	0	0	0	0	0	0	0	0	0	0	0	0	0	0.911765
GO:0007117	budding cell bud growth	28	0	0	0	0	0	0	0	0	0	0	0	0	3	0	0	0	0	0	0	0	0	0	0	0	0	0	0	0	0	0	0	0	0	0.911765
GO:0031569	mitotic G2 cell size control checkpoint signaling	28	0	0	0	0	0	0	0	0	0	0	0	0	3	0	0	0	0	0	0	0	0	0	0	0	0	0	0	0	0	0	0	0	0	0.911765
GO:0035924	cellular response to vascular endothelial growth factor stimulus	28	0	0	0	0	0	0	0	0	0	0	0	0	3	0	0	0	0	0	0	0	0	0	0	0	0	0	0	0	0	0	0	0	0	0.911765
GO:0044879	mitotic morphogenesis checkpoint signaling	28	0	0	0	0	0	0	0	0	0	0	0	0	3	0	0	0	0	0	0	0	0	0	0	0	0	0	0	0	0	0	0	0	0	0.911765
GO:0070935	3'-UTR-mediated mRNA stabilization	28	0	0	0	0	0	0	0	0	0	0	0	0	3	0	0	0	0	0	0	0	0	0	0	0	0	0	0	0	0	0	0	0	0	0.911765
GO:0120047	positive regulation of protein localization to medial cortical node	28	0	0	0	0	0	0	0	0	0	0	0	0	3	0	0	0	0	0	0	0	0	0	0	0	0	0	0	0	0	0	0	0	0	0.911765
GO:1902935	protein localization to septin ring	28	0	0	0	0	0	0	0	0	0	0	0	0	3	0	0	0	0	0	0	0	0	0	0	0	0	0	0	0	0	0	0	0	0	0.911765
GO:0014898	cardiac muscle hypertrophy in response to stress	29	0	0	0	0	0	0	0	0	0	0	0	0	2	0	0	0	0	0	0	0	0	0	0	0	0	0	0	0	0	0	0	0	0	0.911765
GO:0006415	translational termination	4	22	0	0	0	0	1	0	0	0	0	0	0	1	0	0	0	0	0	0	0	0	0	0	0	0	0	0	0	0	3	0	0	0	0.911765
GO:0031297	replication fork processing	23	0	0	0	0	0	7	0	0	0	0	0	0	1	0	0	0	0	0	0	0	0	0	0	0	0	0	0	0	0	0	0	0	0	0.911765
GO:0006517	protein deglycosylation	6	0	0	0	0	0	0	0	0	0	0	0	0	0	0	0	0	18	0	0	0	0	0	0	0	0	0	0	0	7	0	0	0	0	0.911765
GO:0035195	miRNA-mediated gene silencing	15	0	0	0	0	0	0	0	3	2	0	0	0	0	0	0	0	7	0	0	0	0	0	0	0	0	0	0	0	3	1	0	0	0	0.911765
GO:0031273	negative regulation of pseudopodium assembly	0	0	0	0	0	0	23	0	0	0	0	0	0	0	0	0	0	7	0	0	0	0	0	0	0	0	0	0	0	1	0	0	0	0	0.911765
GO:0031589	cell-substrate adhesion	0	24	0	0	0	0	0	0	0	0	0	0	0	0	0	0	0	7	0	0	0	0	0	0	0	0	0	0	0	0	0	0	0	0	0.911765
GO:0015718	monocarboxylic acid transport	30	0	0	0	0	0	0	0	0	0	0	0	0	0	0	0	0	0	1	0	0	0	0	0	0	0	0	0	0	0	0	0	0	0	0.911765
GO:0046037	GMP metabolic process	0	0	0	29	0	0	0	0	0	0	0	0	0	0	0	0	0	0	0	2	0	0	0	0	0	0	0	0	0	0	0	0	0	0	0.911765
GO:0070536	protein K63-linked deubiquitination	1	0	0	0	0	0	0	0	0	0	0	0	0	0	0	0	0	0	0	0	0	18	0	0	0	0	0	0	0	5	2	3	2	0	0.911765
GO:0006294	nucleotide-excision repair, preincision complex assembly	17	0	0	0	0	12	0	0	0	0	0	0	0	0	0	0	0	0	0	0	0	0	0	0	0	0	0	0	2	0	0	0	0	0	0.911765
GO:0060013	righting reflex	29	0	0	0	0	0	0	0	0	0	0	0	0	0	0	0	0	0	0	0	0	0	0	0	0	0	0	0	2	0	0	0	0	0	0.911765
GO:0000027	ribosomal large subunit assembly	26	1	0	0	0	0	0	0	0	0	0	0	0	0	0	0	0	0	0	0	0	0	0	0	0	0	0	0	1	2	0	1	0	0	0.911765
GO:0090267	positive regulation of mitotic cell cycle spindle assembly checkpoint	29	0	0	0	0	0	0	0	0	0	0	0	0	0	0	0	0	0	0	0	0	0	0	0	0	0	0	0	1	0	0	1	0	0	0.911765
GO:0010152	pollen maturation	25	0	0	0	0	0	0	0	0	0	0	0	0	0	0	0	0	0	0	0	0	0	0	0	0	0	0	0	0	3	0	0	3	0	0.911765
GO:0071345	cellular response to cytokine stimulus	27	1	0	0	0	0	0	0	0	0	0	0	0	0	0	0	0	0	0	0	0	0	0	0	0	0	0	0	0	3	0	0	0	0	0.911765
GO:0034389	lipid droplet organization	27	0	0	0	0	0	0	0	0	3	0	0	0	0	0	0	0	0	0	0	0	0	0	0	0	0	0	0	0	1	0	0	0	0	0.911765
GO:0021510	spinal cord development	0	0	0	0	0	28	0	0	0	2	0	0	0	0	0	0	0	0	0	0	0	0	0	0	0	0	0	0	0	0	0	1	0	0	0.911765
GO:0000717	nucleotide-excision repair, DNA duplex unwinding	3	0	0	0	0	28	0	0	0	0	0	0	0	0	0	0	0	0	0	0	0	0	0	0	0	0	0	0	0	0	0	0	0	0	0.911765
GO:0040016	embryonic cleavage	3	0	0	0	0	28	0	0	0	0	0	0	0	0	0	0	0	0	0	0	0	0	0	0	0	0	0	0	0	0	0	0	0	0	0.911765
GO:0035335	peptidyl-tyrosine dephosphorylation	2	3	0	25	0	1	0	0	0	0	0	0	0	0	0	0	0	0	0	0	0	0	0	0	0	0	0	0	0	0	0	0	0	0	0.911765
GO:0080113	regulation of seed growth	29	0	0	0	2	0	0	0	0	0	0	0	0	0	0	0	0	0	0	0	0	0	0	0	0	0	0	0	0	0	0	0	0	0	0.911765
GO:0032988	ribonucleoprotein complex disassembly	31	0	0	0	0	0	0	0	0	0	0	0	0	0	0	0	0	0	0	0	0	0	0	0	0	0	0	0	0	0	0	0	0	0	0.911765
GO:0006290	pyrimidine dimer repair	31	0	0	0	0	0	0	0	0	0	0	0	0	0	0	0	0	0	0	0	0	0	0	0	0	0	0	0	0	0	0	0	0	0	0.911765
GO:1902845	negative regulation of mitotic spindle elongation	31	0	0	0	0	0	0	0	0	0	0	0	0	0	0	0	0	0	0	0	0	0	0	0	0	0	0	0	0	0	0	0	0	0	0.911765
GO:0009639	response to red or far red light	31	0	0	0	0	0	0	0	0	0	0	0	0	0	0	0	0	0	0	0	0	0	0	0	0	0	0	0	0	0	0	0	0	0	0.911765
GO:0006015	5-phosphoribose 1-diphosphate biosynthetic process	2	0	0	29	0	0	0	0	0	0	0	0	0	0	0	0	0	0	0	0	0	0	0	0	0	0	0	0	0	0	0	0	0	0	0.911765
GO:0010804	negative regulation of tumor necrosis factor-mediated signaling pathway	0	0	0	0	0	0	0	0	0	0	0	28	0	2	0	0	0	0	0	0	0	0	0	0	0	0	0	0	0	0	0	0	0	0	0.882353
GO:0006069	ethanol oxidation	2	0	0	0	0	0	0	0	0	0	0	26	0	0	0	0	0	0	0	0	0	0	0	0	0	0	0	0	1	0	1	0	0	0	0.882353
GO:1903825	organic acid transmembrane transport	0	0	0	0	0	0	0	0	0	3	2	20	0	0	0	0	0	0	0	0	0	0	0	0	0	5	0	0	0	0	0	0	0	0	0.882353
GO:0015903	fluconazole transport	0	0	0	0	0	0	0	0	0	3	2	20	0	0	0	0	0	0	0	0	0	0	0	0	0	5	0	0	0	0	0	0	0	0	0.882353
GO:0035376	sterol import	0	0	0	0	0	0	0	0	0	3	2	20	0	0	0	0	0	0	0	0	0	0	0	0	0	5	0	0	0	0	0	0	0	0	0.882353
GO:0045117	azole transmembrane transport	0	0	0	0	0	0	0	0	0	3	2	20	0	0	0	0	0	0	0	0	0	0	0	0	0	5	0	0	0	0	0	0	0	0	0.882353
GO:0055092	sterol homeostasis	0	0	0	0	0	0	0	0	0	3	2	20	0	0	0	0	0	0	0	0	0	0	0	0	0	5	0	0	0	0	0	0	0	0	0.882353
GO:0009446	putrescine biosynthetic process	0	0	0	0	0	0	0	0	0	0	0	19	0	0	0	0	0	0	0	0	0	0	0	0	0	0	0	0	0	5	6	0	0	0	0.882353
GO:0051453	regulation of intracellular pH	2	0	0	0	0	0	0	0	0	6	1	11	4	5	0	0	0	0	0	0	0	0	1	0	0	0	0	0	0	0	0	0	0	0	0.882353
GO:0006911	phagocytosis, engulfment	0	0	0	0	0	0	0	0	0	9	0	10	4	7	0	0	0	0	0	0	0	0	0	0	0	0	0	0	0	0	0	0	0	0	0.882353
GO:0032119	sequestering of zinc ion	0	0	0	0	0	0	0	0	0	9	0	10	4	7	0	0	0	0	0	0	0	0	0	0	0	0	0	0	0	0	0	0	0	0	0.882353
GO:0043181	vacuolar sequestering	0	0	0	0	0	0	0	0	0	9	0	10	4	7	0	0	0	0	0	0	0	0	0	0	0	0	0	0	0	0	0	0	0	0	0.882353
GO:0016239	positive regulation of macroautophagy	2	18	0	0	0	0	0	0	0	0	0	10	0	0	0	0	0	0	0	0	0	0	0	0	0	0	0	0	0	0	0	0	0	0	0.882353
GO:0006378	mRNA polyadenylation	8	0	0	0	0	0	3	0	0	0	0	9	0	0	0	0	0	0	2	0	0	0	0	0	0	0	0	0	0	3	4	0	0	1	0.882353
GO:0046513	ceramide biosynthetic process	21	0	0	0	0	0	0	0	0	0	0	9	0	0	0	0	0	0	0	0	0	0	0	0	0	0	0	0	0	0	0	0	0	0	0.882353
GO:0006363	termination of RNA polymerase I transcription	14	0	0	0	0	12	0	0	0	0	0	4	0	0	0	0	0	0	0	0	0	0	0	0	0	0	0	0	0	0	0	0	0	0	0.882353
GO:0007630	jump response	20	0	0	0	0	0	0	0	7	0	0	0	1	0	0	0	0	0	0	0	0	0	0	2	0	0	0	0	0	0	0	0	0	0	0.882353
GO:0010051	xylem and phloem pattern formation	28	0	0	0	0	0	0	0	1	0	0	0	1	0	0	0	0	0	0	0	0	0	0	0	0	0	0	0	0	0	0	0	0	0	0.882353
GO:0001525	angiogenesis	12	0	0	0	0	0	0	0	0	0	0	0	0	5	0	0	0	9	0	0	0	0	0	0	0	3	0	0	0	1	0	0	0	0	0.882353
GO:1990619	histone H3-K9 deacetylation	0	22	0	0	0	0	0	0	0	0	0	0	0	5	0	0	0	0	0	0	0	0	0	0	0	3	0	0	0	0	0	0	0	0	0.882353
GO:0000294	nuclear-transcribed mRNA catabolic process, endonucleolytic cleavage-dependent decay	27	0	0	0	0	0	0	0	0	0	0	0	0	3	0	0	0	0	0	0	0	0	0	0	0	0	0	0	0	0	0	0	0	0	0.882353
GO:1990918	double-strand break repair involved in meiotic recombination	28	0	0	0	0	0	0	0	0	0	0	0	0	0	0	2	0	0	0	0	0	0	0	0	0	0	0	0	0	0	0	0	0	0	0.882353
GO:0007307	eggshell chorion gene amplification	23	0	0	0	0	0	0	0	0	2	0	0	0	0	0	1	0	4	0	0	0	0	0	0	0	0	0	0	0	0	0	0	0	0	0.882353
GO:0000245	spliceosomal complex assembly	20	2	0	0	0	0	0	0	0	0	0	0	0	0	0	1	0	0	0	0	0	0	0	0	0	0	0	0	0	5	0	2	0	0	0.882353
GO:0042133	neurotransmitter metabolic process	23	0	0	0	0	0	0	0	0	2	0	0	0	0	0	0	2	0	0	0	0	0	0	0	0	3	0	0	0	0	0	0	0	0	0.882353
GO:0006165	nucleoside diphosphate phosphorylation	13	0	0	0	0	0	0	0	0	0	0	0	0	0	0	0	0	12	0	0	0	0	0	0	0	0	0	0	0	0	0	3	2	0	0.882353
GO:0001843	neural tube closure	22	0	0	0	0	0	0	0	0	0	0	0	0	0	0	0	0	7	0	0	0	0	0	0	0	0	0	0	0	1	0	0	0	0	0.882353
GO:0097066	response to thyroid hormone	25	0	0	0	0	0	0	0	0	0	0	0	0	0	0	0	0	0	3	0	0	0	0	0	0	0	0	0	0	0	0	0	2	0	0.882353
GO:0032201	telomere maintenance via semi-conservative replication	27	0	0	0	0	0	0	0	0	0	0	0	0	0	0	0	0	0	3	0	0	0	0	0	0	0	0	0	0	0	0	0	0	0	0.882353
GO:0016051	carbohydrate biosynthetic process	0	0	0	0	10	0	0	0	0	14	0	0	0	0	0	0	0	0	0	0	0	0	0	0	0	6	0	0	0	0	0	0	0	0	0.882353
GO:0000050	urea cycle	27	0	0	0	0	0	0	0	0	0	0	0	0	0	0	0	0	0	0	0	0	0	0	0	0	0	0	0	0	1	2	0	0	0	0.882353
GO:0032467	positive regulation of cytokinesis	6	0	0	0	0	0	23	0	0	0	0	0	0	0	0	0	0	0	0	0	0	0	0	0	0	0	0	0	0	1	0	0	0	0	0.882353
GO:0048536	spleen development	29	0	0	0	0	0	0	0	0	0	0	0	0	0	0	0	0	0	0	0	0	0	0	0	0	0	0	0	0	0	0	1	0	0	0.882353
GO:0055119	relaxation of cardiac muscle	29	0	0	0	0	0	0	0	1	0	0	0	0	0	0	0	0	0	0	0	0	0	0	0	0	0	0	0	0	0	0	0	0	0	0.882353
GO:0009794	regulation of mitotic cell cycle, embryonic	20	0	0	0	0	0	10	0	0	0	0	0	0	0	0	0	0	0	0	0	0	0	0	0	0	0	0	0	0	0	0	0	0	0	0.882353
GO:1904031	positive regulation of cyclin-dependent protein kinase activity	30	0	0	0	0	0	0	0	0	0	0	0	0	0	0	0	0	0	0	0	0	0	0	0	0	0	0	0	0	0	0	0	0	0	0.882353
GO:0051443	positive regulation of ubiquitin-protein transferase activity	30	0	0	0	0	0	0	0	0	0	0	0	0	0	0	0	0	0	0	0	0	0	0	0	0	0	0	0	0	0	0	0	0	0	0.882353
GO:0019853	L-ascorbic acid biosynthetic process	3	3	0	0	0	0	0	0	0	0	0	23	0	0	0	0	0	0	0	0	0	0	0	0	0	0	0	0	0	0	0	0	0	0	0.852941
GO:0051220	cytoplasmic sequestering of protein	2	0	0	0	0	0	0	0	0	0	0	20	0	7	0	0	0	0	0	0	0	0	0	0	0	0	0	0	0	0	0	0	0	0	0.852941
GO:0048813	dendrite morphogenesis	9	0	0	0	0	0	4	0	0	0	0	14	0	2	0	0	0	0	0	0	0	0	0	0	0	0	0	0	0	0	0	0	0	0	0.852941
GO:0007098	centrosome cycle	15	0	0	0	0	0	0	0	0	0	0	14	0	0	0	0	0	0	0	0	0	0	0	0	0	0	0	0	0	0	0	0	0	0	0.852941
GO:0015843	methylammonium transport	0	0	0	0	0	0	0	0	0	0	0	10	4	11	0	0	0	0	4	0	0	0	0	0	0	0	0	0	0	0	0	0	0	0	0.852941
GO:0080181	lateral root branching	0	0	0	0	0	0	0	0	0	0	0	10	4	11	0	0	0	0	4	0	0	0	0	0	0	0	0	0	0	0	0	0	0	0	0.852941
GO:0097009	energy homeostasis	0	10	0	0	0	0	0	0	0	3	0	10	3	0	0	0	0	0	3	0	0	0	0	0	0	0	0	0	0	0	0	0	0	0	0.852941
GO:0050921	positive regulation of chemotaxis	4	0	0	0	0	0	0	0	0	0	0	10	0	0	0	0	0	11	0	0	0	0	0	2	0	0	0	0	0	0	0	0	0	2	0.852941
GO:0019985	translesion synthesis	17	0	0	0	0	0	0	0	0	0	0	10	0	0	0	0	0	0	0	0	0	0	0	0	0	0	0	0	0	0	0	2	0	0	0.852941
GO:0060135	maternal process involved in female pregnancy	16	0	0	0	0	0	0	0	0	3	0	10	0	0	0	0	0	0	0	0	0	0	0	0	0	0	0	0	0	0	0	0	0	0	0.852941
GO:0042595	behavioral response to starvation	1	18	0	0	0	0	0	0	0	0	0	10	0	0	0	0	0	0	0	0	0	0	0	0	0	0	0	0	0	0	0	0	0	0	0.852941
GO:0030448	hyphal growth	6	0	0	0	0	0	0	0	0	0	0	9	0	6	0	0	0	0	0	8	0	0	0	0	0	0	0	0	0	0	0	0	0	0	0.852941
GO:0055025	positive regulation of cardiac muscle tissue development	2	18	0	0	0	0	0	0	0	0	0	9	0	0	0	0	0	0	0	0	0	0	0	0	0	0	0	0	0	0	0	0	0	0	0.852941
GO:0040003	chitin-based cuticle development	0	0	0	21	0	0	0	0	0	0	0	8	0	0	0	0	0	0	0	0	0	0	0	0	0	0	0	0	0	0	0	0	0	0	0.852941
GO:0071038	nuclear polyadenylation-dependent tRNA catabolic process	17	0	0	0	0	0	0	0	0	3	0	1	0	0	0	0	0	0	0	0	0	0	0	0	0	0	0	0	0	1	4	0	2	1	0.852941
GO:0051974	negative regulation of telomerase activity	2	0	0	0	0	0	0	0	0	0	0	0	27	0	0	0	0	0	0	0	0	0	0	0	0	0	0	0	0	0	0	0	0	0	0.852941
GO:0018996	molting cycle, collagen and cuticulin-based cuticle	1	0	0	0	0	0	9	0	0	0	0	0	5	12	0	0	0	0	2	0	0	0	0	0	0	0	0	0	0	0	0	0	0	0	0.852941
GO:1904382	mannose trimming involved in glycoprotein ERAD pathway	0	0	0	0	4	0	0	0	0	0	2	0	4	13	0	0	0	0	0	0	0	0	0	6	0	0	0	0	0	0	0	0	0	0	0.852941
GO:0010960	magnesium ion homeostasis	4	0	0	0	2	18	0	0	0	0	0	0	3	0	0	0	0	0	0	0	0	0	0	0	0	0	2	0	0	0	0	0	0	0	0.852941
GO:1900400	obsolete regulation of iron ion import into cell by regulation of transcription from RNA polymerase II promoter	1	0	0	20	0	0	0	0	0	0	0	0	1	7	0	0	0	0	0	0	0	0	0	0	0	0	0	0	0	0	0	0	0	0	0.852941
GO:0006623	protein targeting to vacuole	17	0	0	0	0	0	0	0	0	2	2	0	1	1	0	0	0	0	0	0	0	0	0	1	0	5	0	0	0	0	0	0	0	0	0.852941
GO:0040008	regulation of growth	4	0	0	0	0	0	11	0	0	2	0	0	1	1	0	0	0	0	0	0	0	0	0	0	0	0	0	0	0	2	8	0	0	0	0.852941
GO:0042307	positive regulation of protein import into nucleus	7	0	0	0	0	0	2	0	0	3	0	0	0	11	0	0	0	0	2	0	0	0	0	0	0	3	0	0	0	0	0	1	0	0	0.852941
GO:1990679	histone H4-K12 deacetylation	0	21	0	0	0	0	0	0	0	0	0	0	0	5	0	0	0	0	0	0	0	0	0	0	0	3	0	0	0	0	0	0	0	0	0.852941
GO:0046529	imaginal disc fusion, thorax closure	1	0	0	0	0	24	0	0	1	0	0	0	0	3	0	0	0	0	0	0	0	0	0	0	0	0	0	0	0	0	0	0	0	0	0.852941
GO:0044182	filamentous growth of a population of unicellular organisms	1	0	0	0	0	19	0	0	0	0	0	0	0	1	0	0	0	0	0	8	0	0	0	0	0	0	0	0	0	0	0	0	0	0	0.852941
GO:0000731	DNA synthesis involved in DNA repair	3	18	0	0	0	0	0	0	0	0	0	0	0	0	0	0	0	0	8	0	0	0	0	0	0	0	0	0	0	0	0	0	0	0	0.852941
GO:0008053	mitochondrial fusion	25	0	0	0	0	0	0	0	0	0	0	0	0	0	0	0	0	0	0	4	0	0	0	0	0	0	0	0	0	0	0	0	0	0	0.852941
GO:0042552	myelination	25	0	0	0	0	0	0	0	0	0	0	0	0	0	0	0	0	0	0	0	0	0	0	4	0	0	0	0	0	0	0	0	0	0	0.852941
GO:0042276	error-prone translesion synthesis	28	0	0	0	0	0	0	0	0	0	0	0	0	0	0	0	0	0	0	0	0	0	0	1	0	0	0	0	0	0	0	0	0	0	0.852941
GO:0031146	SCF-dependent proteasomal ubiquitin-dependent protein catabolic process	24	0	0	0	0	0	0	0	0	0	0	0	0	0	0	0	0	0	0	0	0	0	0	0	0	0	0	0	0	5	0	0	0	0	0.852941
GO:0043249	erythrocyte maturation	0	0	0	0	0	28	0	0	0	0	0	0	0	0	0	0	0	0	0	0	0	0	0	0	0	0	0	0	0	1	0	0	0	0	0.852941
GO:0051983	regulation of chromosome segregation	1	0	0	0	0	28	0	0	0	0	0	0	0	0	0	0	0	0	0	0	0	0	0	0	0	0	0	0	0	0	0	0	0	0	0.852941
GO:0048863	stem cell differentiation	29	0	0	0	0	0	0	0	0	0	0	0	0	0	0	0	0	0	0	0	0	0	0	0	0	0	0	0	0	0	0	0	0	0	0.852941
GO:0030421	defecation	29	0	0	0	0	0	0	0	0	0	0	0	0	0	0	0	0	0	0	0	0	0	0	0	0	0	0	0	0	0	0	0	0	0	0.852941
GO:0009903	chloroplast avoidance movement	29	0	0	0	0	0	0	0	0	0	0	0	0	0	0	0	0	0	0	0	0	0	0	0	0	0	0	0	0	0	0	0	0	0	0.852941
GO:0032875	regulation of DNA endoreduplication	29	0	0	0	0	0	0	0	0	0	0	0	0	0	0	0	0	0	0	0	0	0	0	0	0	0	0	0	0	0	0	0	0	0	0.852941
GO:0030104	water homeostasis	29	0	0	0	0	0	0	0	0	0	0	0	0	0	0	0	0	0	0	0	0	0	0	0	0	0	0	0	0	0	0	0	0	0	0.852941
GO:1901896	positive regulation of ATPase-coupled calcium transmembrane transporter activity	29	0	0	0	0	0	0	0	0	0	0	0	0	0	0	0	0	0	0	0	0	0	0	0	0	0	0	0	0	0	0	0	0	0	0.852941
GO:0032386	regulation of intracellular transport	29	0	0	0	0	0	0	0	0	0	0	0	0	0	0	0	0	0	0	0	0	0	0	0	0	0	0	0	0	0	0	0	0	0	0.852941
GO:0010882	regulation of cardiac muscle contraction by calcium ion signaling	29	0	0	0	0	0	0	0	0	0	0	0	0	0	0	0	0	0	0	0	0	0	0	0	0	0	0	0	0	0	0	0	0	0	0.852941
GO:1990845	adaptive thermogenesis	29	0	0	0	0	0	0	0	0	0	0	0	0	0	0	0	0	0	0	0	0	0	0	0	0	0	0	0	0	0	0	0	0	0	0.852941
GO:0051659	maintenance of mitochondrion location	29	0	0	0	0	0	0	0	0	0	0	0	0	0	0	0	0	0	0	0	0	0	0	0	0	0	0	0	0	0	0	0	0	0	0.852941
GO:0006984	ER-nucleus signaling pathway	29	0	0	0	0	0	0	0	0	0	0	0	0	0	0	0	0	0	0	0	0	0	0	0	0	0	0	0	0	0	0	0	0	0	0.852941
GO:0014883	transition between fast and slow fiber	29	0	0	0	0	0	0	0	0	0	0	0	0	0	0	0	0	0	0	0	0	0	0	0	0	0	0	0	0	0	0	0	0	0	0.852941
GO:0015931	nucleobase-containing compound transport	29	0	0	0	0	0	0	0	0	0	0	0	0	0	0	0	0	0	0	0	0	0	0	0	0	0	0	0	0	0	0	0	0	0	0.852941
GO:0030322	stabilization of membrane potential	29	0	0	0	0	0	0	0	0	0	0	0	0	0	0	0	0	0	0	0	0	0	0	0	0	0	0	0	0	0	0	0	0	0	0.852941
GO:0031448	positive regulation of fast-twitch skeletal muscle fiber contraction	29	0	0	0	0	0	0	0	0	0	0	0	0	0	0	0	0	0	0	0	0	0	0	0	0	0	0	0	0	0	0	0	0	0	0.852941
GO:0032470	positive regulation of endoplasmic reticulum calcium ion concentration	29	0	0	0	0	0	0	0	0	0	0	0	0	0	0	0	0	0	0	0	0	0	0	0	0	0	0	0	0	0	0	0	0	0	0.852941
GO:0032471	negative regulation of endoplasmic reticulum calcium ion concentration	29	0	0	0	0	0	0	0	0	0	0	0	0	0	0	0	0	0	0	0	0	0	0	0	0	0	0	0	0	0	0	0	0	0	0.852941
GO:0033292	T-tubule organization	29	0	0	0	0	0	0	0	0	0	0	0	0	0	0	0	0	0	0	0	0	0	0	0	0	0	0	0	0	0	0	0	0	0	0.852941
GO:0051282	regulation of sequestering of calcium ion	29	0	0	0	0	0	0	0	0	0	0	0	0	0	0	0	0	0	0	0	0	0	0	0	0	0	0	0	0	0	0	0	0	0	0.852941
GO:0051561	positive regulation of mitochondrial calcium ion concentration	29	0	0	0	0	0	0	0	0	0	0	0	0	0	0	0	0	0	0	0	0	0	0	0	0	0	0	0	0	0	0	0	0	0	0.852941
GO:0090076	relaxation of skeletal muscle	29	0	0	0	0	0	0	0	0	0	0	0	0	0	0	0	0	0	0	0	0	0	0	0	0	0	0	0	0	0	0	0	0	0	0.852941
GO:0098909	regulation of cardiac muscle cell action potential involved in regulation of contraction	29	0	0	0	0	0	0	0	0	0	0	0	0	0	0	0	0	0	0	0	0	0	0	0	0	0	0	0	0	0	0	0	0	0	0.852941
GO:1901264	carbohydrate derivative transport	29	0	0	0	0	0	0	0	0	0	0	0	0	0	0	0	0	0	0	0	0	0	0	0	0	0	0	0	0	0	0	0	0	0	0.852941
GO:1903233	regulation of calcium ion-dependent exocytosis of neurotransmitter	29	0	0	0	0	0	0	0	0	0	0	0	0	0	0	0	0	0	0	0	0	0	0	0	0	0	0	0	0	0	0	0	0	0	0.852941
GO:1903515	calcium ion transport from cytosol to endoplasmic reticulum	29	0	0	0	0	0	0	0	0	0	0	0	0	0	0	0	0	0	0	0	0	0	0	0	0	0	0	0	0	0	0	0	0	0	0.852941
GO:1990036	calcium ion import into sarcoplasmic reticulum	29	0	0	0	0	0	0	0	0	0	0	0	0	0	0	0	0	0	0	0	0	0	0	0	0	0	0	0	0	0	0	0	0	0	0.852941
GO:0010255	glucose mediated signaling pathway	29	0	0	0	0	0	0	0	0	0	0	0	0	0	0	0	0	0	0	0	0	0	0	0	0	0	0	0	0	0	0	0	0	0	0.852941
GO:0000378	RNA exon ligation	29	0	0	0	0	0	0	0	0	0	0	0	0	0	0	0	0	0	0	0	0	0	0	0	0	0	0	0	0	0	0	0	0	0	0.852941
GO:0051106	positive regulation of DNA ligation	29	0	0	0	0	0	0	0	0	0	0	0	0	0	0	0	0	0	0	0	0	0	0	0	0	0	0	0	0	0	0	0	0	0	0.852941
GO:0072757	cellular response to camptothecin	29	0	0	0	0	0	0	0	0	0	0	0	0	0	0	0	0	0	0	0	0	0	0	0	0	0	0	0	0	0	0	0	0	0	0.852941
GO:0010833	telomere maintenance via telomere lengthening	29	0	0	0	0	0	0	0	0	0	0	0	0	0	0	0	0	0	0	0	0	0	0	0	0	0	0	0	0	0	0	0	0	0	0.852941
GO:0034080	CENP-A containing chromatin assembly	29	0	0	0	0	0	0	0	0	0	0	0	0	0	0	0	0	0	0	0	0	0	0	0	0	0	0	0	0	0	0	0	0	0	0.852941
GO:0080177	plastoglobule organization	29	0	0	0	0	0	0	0	0	0	0	0	0	0	0	0	0	0	0	0	0	0	0	0	0	0	0	0	0	0	0	0	0	0	0.852941
GO:0080183	response to photooxidative stress	29	0	0	0	0	0	0	0	0	0	0	0	0	0	0	0	0	0	0	0	0	0	0	0	0	0	0	0	0	0	0	0	0	0	0.852941
GO:1902171	regulation of tocopherol cyclase activity	29	0	0	0	0	0	0	0	0	0	0	0	0	0	0	0	0	0	0	0	0	0	0	0	0	0	0	0	0	0	0	0	0	0	0.852941
GO:0009951	polarity specification of dorsal/ventral axis	29	0	0	0	0	0	0	0	0	0	0	0	0	0	0	0	0	0	0	0	0	0	0	0	0	0	0	0	0	0	0	0	0	0	0.852941
GO:0034418	urate biosynthetic process	0	0	0	29	0	0	0	0	0	0	0	0	0	0	0	0	0	0	0	0	0	0	0	0	0	0	0	0	0	0	0	0	0	0	0.852941
GO:0046101	hypoxanthine biosynthetic process	0	0	0	29	0	0	0	0	0	0	0	0	0	0	0	0	0	0	0	0	0	0	0	0	0	0	0	0	0	0	0	0	0	0	0.852941
GO:0002674	negative regulation of acute inflammatory response	0	0	0	0	0	0	0	0	0	0	0	28	0	0	0	0	0	0	0	0	0	0	0	0	0	0	0	0	0	0	0	0	0	0	0.823529
GO:0035732	nitric oxide storage	0	0	0	0	0	0	0	0	0	0	0	28	0	0	0	0	0	0	0	0	0	0	0	0	0	0	0	0	0	0	0	0	0	0	0.823529
GO:2000429	negative regulation of neutrophil aggregation	0	0	0	0	0	0	0	0	0	0	0	28	0	0	0	0	0	0	0	0	0	0	0	0	0	0	0	0	0	0	0	0	0	0	0.823529
GO:0045721	negative regulation of gluconeogenesis	0	0	0	0	0	0	0	0	0	0	0	22	0	0	0	0	0	0	0	0	0	0	0	0	0	0	0	0	0	4	2	0	0	0	0.823529
GO:0045851	pH reduction	4	0	0	0	0	0	0	0	2	3	0	15	0	1	0	0	2	0	0	0	0	0	0	0	0	0	0	0	0	1	0	0	0	0	0.823529
GO:0040017	positive regulation of locomotion	4	0	0	0	1	0	0	0	0	1	0	11	0	3	0	0	0	0	0	8	0	0	0	0	0	0	0	0	0	0	0	0	0	0	0.823529
GO:0006750	glutathione biosynthetic process	13	0	0	0	5	0	0	0	0	0	0	9	0	0	0	0	0	0	0	0	0	0	0	0	0	0	0	0	0	0	1	0	0	0	0.823529
GO:0061051	positive regulation of cell growth involved in cardiac muscle cell development	1	18	0	0	0	0	0	0	0	0	0	9	0	0	0	0	0	0	0	0	0	0	0	0	0	0	0	0	0	0	0	0	0	0	0.823529
GO:2000727	positive regulation of cardiac muscle cell differentiation	1	18	0	0	0	0	0	0	0	0	0	9	0	0	0	0	0	0	0	0	0	0	0	0	0	0	0	0	0	0	0	0	0	0	0.823529
GO:0045824	negative regulation of innate immune response	0	0	0	0	0	0	15	0	0	0	0	8	2	0	0	0	0	0	0	0	0	0	0	0	0	0	0	0	0	0	0	3	0	0	0.823529
GO:0008595	anterior/posterior axis specification, embryo	1	0	0	0	0	0	4	0	1	4	0	8	0	3	0	0	0	7	0	0	0	0	0	0	0	0	0	0	0	0	0	0	0	0	0.823529
GO:0033572	transferrin transport	0	0	0	0	0	0	11	0	0	0	0	7	0	0	0	0	0	0	0	0	0	0	0	0	0	0	0	0	0	2	8	0	0	0	0.823529
GO:0035544	negative regulation of SNARE complex assembly	21	0	0	0	0	0	0	0	0	0	0	7	0	0	0	0	0	0	0	0	0	0	0	0	0	0	0	0	0	0	0	0	0	0	0.823529
GO:0071629	cytoplasm protein quality control by the ubiquitin-proteasome system	24	0	0	0	0	0	0	0	0	0	0	4	0	0	0	0	0	0	0	0	0	0	0	0	0	0	0	0	0	0	0	0	0	0	0.823529
GO:0001578	microtubule bundle formation	23	0	0	0	2	0	0	0	0	0	0	3	0	0	0	0	0	0	0	0	0	0	0	0	0	0	0	0	0	0	0	0	0	0	0.823529
GO:0009313	oligosaccharide catabolic process	0	0	0	0	0	0	0	0	0	0	0	1	0	0	0	0	0	20	0	0	0	0	0	0	0	0	0	0	0	7	0	0	0	0	0.823529
GO:0071035	nuclear polyadenylation-dependent rRNA catabolic process	16	0	0	0	0	0	0	0	0	3	0	1	0	0	0	0	0	0	0	0	0	0	0	0	0	0	0	0	0	1	4	0	2	1	0.823529
GO:0009645	response to low light intensity stimulus	0	0	0	0	0	25	0	0	0	0	1	0	2	0	0	0	0	0	0	0	0	0	0	0	0	0	0	0	0	0	0	0	0	0	0.823529
GO:0043547	positive regulation of GTPase activity	15	0	0	0	0	0	7	0	0	1	0	0	1	2	0	1	0	0	0	0	0	0	0	0	0	0	0	0	1	0	0	0	0	0	0.823529
GO:0051128	regulation of cellular component organization	10	0	0	0	0	0	2	0	8	0	0	0	1	0	0	4	0	0	1	0	0	0	0	2	0	0	0	0	0	0	0	0	0	0	0.823529
GO:0051017	actin filament bundle assembly	24	0	0	0	0	0	0	0	0	3	0	0	1	0	0	0	0	0	0	0	0	0	0	0	0	0	0	0	0	0	0	0	0	0	0.823529
GO:0034728	nucleosome organization	20	0	0	0	0	0	0	0	0	2	0	0	0	3	0	0	0	0	0	0	0	0	0	0	0	2	0	0	0	1	0	0	0	0	0.823529
GO:0070208	protein heterotrimerization	23	0	0	0	0	0	0	0	0	0	0	0	0	2	0	0	0	0	1	0	0	0	0	2	0	0	0	0	0	0	0	0	0	0	0.823529
GO:0071555	cell wall organization	23	0	0	0	0	0	1	0	0	0	0	0	0	2	0	0	0	0	0	0	0	0	0	0	0	0	0	0	0	2	0	0	0	0	0.823529
GO:0009404	toxin metabolic process	19	0	0	0	0	0	0	0	0	0	0	0	0	0	0	0	1	8	0	0	0	0	0	0	0	0	0	0	0	0	0	0	0	0	0.823529
GO:0000956	nuclear-transcribed mRNA catabolic process	7	9	0	0	0	0	0	0	0	4	0	0	0	0	0	0	0	8	0	0	0	0	0	0	0	0	0	0	0	0	0	0	0	0	0.823529
GO:0043052	thermotaxis	17	1	0	0	0	0	0	0	0	0	0	0	0	0	0	0	0	7	0	0	0	0	0	0	0	0	0	0	0	3	0	0	0	0	0.823529
GO:0061408	positive regulation of transcription from RNA polymerase II promoter in response to heat stress	21	0	0	0	0	0	0	0	0	0	0	0	0	0	0	0	0	7	0	0	0	0	0	0	0	0	0	0	0	0	0	0	0	0	0.823529
GO:0045843	negative regulation of striated muscle tissue development	0	21	0	0	0	0	0	0	0	0	0	0	0	0	0	0	0	7	0	0	0	0	0	0	0	0	0	0	0	0	0	0	0	0	0.823529
GO:0016573	histone acetylation	25	0	0	1	0	0	0	0	0	0	0	0	0	0	0	0	0	0	0	2	0	0	0	0	0	0	0	0	0	0	0	0	0	0	0.823529
GO:0042632	cholesterol homeostasis	3	18	0	0	2	0	0	0	0	0	0	0	0	0	0	0	0	0	0	0	0	0	0	2	0	0	0	0	0	3	0	0	0	0	0.823529
GO:0050794	regulation of cellular process	12	1	0	0	0	0	1	0	1	0	0	0	0	0	0	0	0	0	0	0	0	0	0	0	13	0	0	0	0	0	0	0	0	0	0.823529
GO:0006405	RNA export from nucleus	22	0	0	0	0	0	0	0	0	0	0	0	0	0	0	0	0	0	0	0	0	0	0	0	0	0	0	0	0	4	0	0	2	0	0.823529
GO:0002252	immune effector process	17	0	0	0	0	0	0	0	0	7	0	0	0	0	0	0	0	0	0	0	0	0	0	0	0	0	0	0	0	4	0	0	0	0	0.823529
GO:0045007	depurination	24	0	0	0	0	0	0	0	0	0	0	0	0	0	0	0	0	0	0	0	0	0	0	0	0	0	0	0	0	2	2	0	0	0	0.823529
GO:0006361	transcription initiation at RNA polymerase I promoter	14	0	0	0	0	12	0	0	0	0	0	0	0	0	0	0	0	0	0	0	0	0	0	0	0	0	0	0	0	2	0	0	0	0	0.823529
GO:0006636	unsaturated fatty acid biosynthetic process	25	0	0	0	1	0	0	0	0	0	0	0	0	0	0	0	0	0	0	0	0	0	0	0	0	0	0	0	0	2	0	0	0	0	0.823529
GO:0006369	termination of RNA polymerase II transcription	26	0	0	0	0	0	0	0	0	0	0	0	0	0	0	0	0	0	0	0	0	0	0	0	0	0	0	0	0	2	0	0	0	0	0.823529
GO:0043410	positive regulation of MAPK cascade	22	0	0	0	4	0	0	0	0	0	0	0	0	0	0	0	0	0	0	0	0	0	0	0	0	0	0	0	0	0	2	0	0	0	0.823529
GO:0048507	meristem development	26	0	0	0	0	0	0	0	0	0	0	0	0	0	0	0	0	0	0	0	0	0	0	0	0	0	0	0	0	0	0	0	0	2	0.823529
GO:0071030	nuclear mRNA surveillance of spliceosomal pre-mRNA splicing	27	0	0	0	0	0	0	0	0	1	0	0	0	0	0	0	0	0	0	0	0	0	0	0	0	0	0	0	0	0	0	0	0	0	0.823529
GO:0048820	hair follicle maturation	0	0	0	0	0	28	0	0	0	0	0	0	0	0	0	0	0	0	0	0	0	0	0	0	0	0	0	0	0	0	0	0	0	0	0.823529
GO:0007348	regulation of syncytial blastoderm mitotic cell cycle	0	0	0	0	0	28	0	0	0	0	0	0	0	0	0	0	0	0	0	0	0	0	0	0	0	0	0	0	0	0	0	0	0	0	0.823529
GO:0010525	regulation of transposition, RNA-mediated	0	0	0	0	0	28	0	0	0	0	0	0	0	0	0	0	0	0	0	0	0	0	0	0	0	0	0	0	0	0	0	0	0	0	0.823529
GO:0030282	bone mineralization	0	0	0	0	0	28	0	0	0	0	0	0	0	0	0	0	0	0	0	0	0	0	0	0	0	0	0	0	0	0	0	0	0	0	0.823529
GO:0032289	central nervous system myelin formation	0	0	0	0	0	28	0	0	0	0	0	0	0	0	0	0	0	0	0	0	0	0	0	0	0	0	0	0	0	0	0	0	0	0	0.823529
GO:0035315	hair cell differentiation	0	0	0	0	0	28	0	0	0	0	0	0	0	0	0	0	0	0	0	0	0	0	0	0	0	0	0	0	0	0	0	0	0	0	0.823529
GO:0045951	positive regulation of mitotic recombination	0	0	0	0	0	28	0	0	0	0	0	0	0	0	0	0	0	0	0	0	0	0	0	0	0	0	0	0	0	0	0	0	0	0	0.823529
GO:0010082	regulation of root meristem growth	26	0	0	0	2	0	0	0	0	0	0	0	0	0	0	0	0	0	0	0	0	0	0	0	0	0	0	0	0	0	0	0	0	0	0.823529
GO:0044539	long-chain fatty acid import into cell	28	0	0	0	0	0	0	0	0	0	0	0	0	0	0	0	0	0	0	0	0	0	0	0	0	0	0	0	0	0	0	0	0	0	0.823529
GO:0010376	stomatal complex formation	28	0	0	0	0	0	0	0	0	0	0	0	0	0	0	0	0	0	0	0	0	0	0	0	0	0	0	0	0	0	0	0	0	0	0.823529
GO:2000037	regulation of stomatal complex patterning	28	0	0	0	0	0	0	0	0	0	0	0	0	0	0	0	0	0	0	0	0	0	0	0	0	0	0	0	0	0	0	0	0	0	0.823529
GO:0043051	regulation of pharyngeal pumping	28	0	0	0	0	0	0	0	0	0	0	0	0	0	0	0	0	0	0	0	0	0	0	0	0	0	0	0	0	0	0	0	0	0	0.823529
GO:0045036	protein targeting to chloroplast	28	0	0	0	0	0	0	0	0	0	0	0	0	0	0	0	0	0	0	0	0	0	0	0	0	0	0	0	0	0	0	0	0	0	0.823529
GO:0009249	protein lipoylation	28	0	0	0	0	0	0	0	0	0	0	0	0	0	0	0	0	0	0	0	0	0	0	0	0	0	0	0	0	0	0	0	0	0	0.823529
GO:0009643	photosynthetic acclimation	28	0	0	0	0	0	0	0	0	0	0	0	0	0	0	0	0	0	0	0	0	0	0	0	0	0	0	0	0	0	0	0	0	0	0.823529
GO:0007110	meiosis I cytokinesis	2	26	0	0	0	0	0	0	0	0	0	0	0	0	0	0	0	0	0	0	0	0	0	0	0	0	0	0	0	0	0	0	0	0	0.823529
GO:0090175	regulation of establishment of planar polarity	1	27	0	0	0	0	0	0	0	0	0	0	0	0	0	0	0	0	0	0	0	0	0	0	0	0	0	0	0	0	0	0	0	0	0.823529
GO:0046711	GDP biosynthetic process	0	0	0	28	0	0	0	0	0	0	0	0	0	0	0	0	0	0	0	0	0	0	0	0	0	0	0	0	0	0	0	0	0	0	0.823529
GO:1901070	guanosine-containing compound biosynthetic process	0	0	0	28	0	0	0	0	0	0	0	0	0	0	0	0	0	0	0	0	0	0	0	0	0	0	0	0	0	0	0	0	0	0	0.823529
GO:0019413	acetate biosynthetic process	0	0	0	0	0	0	0	0	0	0	0	26	0	0	0	0	0	0	0	0	0	0	0	0	0	0	0	0	0	0	1	0	0	0	0.794118
GO:0019542	propionate biosynthetic process	0	0	0	0	0	0	0	0	0	0	0	26	0	0	0	0	0	0	0	0	0	0	0	0	0	0	0	0	0	0	1	0	0	0	0.794118
GO:0019388	galactose catabolic process	0	0	0	0	0	4	0	0	0	0	0	23	0	0	0	0	0	0	0	0	0	0	0	0	0	0	0	0	0	0	0	0	0	0	0.794118
GO:0019679	propionate metabolic process, methylcitrate cycle	0	0	0	0	0	0	0	0	0	0	0	22	0	0	0	0	0	0	0	0	0	0	0	0	0	0	0	0	0	5	0	0	0	0	0.794118
GO:0001558	regulation of cell growth	2	0	0	0	0	0	0	0	0	0	0	21	0	3	0	0	0	0	0	0	0	0	0	0	0	1	0	0	0	0	0	0	0	0	0.794118
GO:0001410	chlamydospore formation	0	0	0	0	0	0	0	0	0	0	0	20	0	7	0	0	0	0	0	0	0	0	0	0	0	0	0	0	0	0	0	0	0	0	0.794118
GO:0001402	signal transduction involved in filamentous growth	0	0	0	0	0	0	0	0	0	0	0	20	0	7	0	0	0	0	0	0	0	0	0	0	0	0	0	0	0	0	0	0	0	0	0.794118
GO:0034221	fungal-type cell wall chitin biosynthetic process	0	0	0	0	0	0	0	0	0	0	0	20	0	7	0	0	0	0	0	0	0	0	0	0	0	0	0	0	0	0	0	0	0	0	0.794118
GO:1900445	positive regulation of filamentous growth of a population of unicellular organisms in response to biotic stimulus	0	0	0	0	0	0	0	0	0	0	0	20	0	7	0	0	0	0	0	0	0	0	0	0	0	0	0	0	0	0	0	0	0	0	0.794118
GO:0009063	cellular amino acid catabolic process	0	1	0	13	0	0	0	0	0	0	0	12	0	0	0	0	0	0	0	0	0	0	0	0	0	0	0	0	0	0	1	0	0	0	0.794118
GO:2000378	negative regulation of reactive oxygen species metabolic process	0	2	0	0	0	0	0	0	1	0	0	11	4	9	0	0	0	0	0	0	0	0	0	0	0	0	0	0	0	0	0	0	0	0	0.794118
GO:0050772	positive regulation of axonogenesis	2	0	0	0	0	0	0	0	0	0	0	10	0	0	0	0	0	11	0	0	0	0	0	2	0	0	0	0	0	0	0	0	0	2	0.794118
GO:0045026	plasma membrane fusion	20	0	0	0	0	0	0	0	0	0	0	7	0	0	0	0	0	0	0	0	0	0	0	0	0	0	0	0	0	0	0	0	0	0	0.794118
GO:0031630	regulation of synaptic vesicle fusion to presynaptic active zone membrane	20	0	0	0	0	0	0	0	0	0	0	7	0	0	0	0	0	0	0	0	0	0	0	0	0	0	0	0	0	0	0	0	0	0	0.794118
GO:0006559	L-phenylalanine catabolic process	0	0	0	10	0	11	0	0	0	0	0	3	0	0	0	0	0	0	0	0	0	0	0	0	0	0	0	0	0	3	0	0	0	0	0.794118
GO:0043248	proteasome assembly	21	0	0	0	0	0	0	0	0	0	0	2	0	0	0	0	0	0	0	0	0	0	0	0	0	0	0	0	0	1	0	3	0	0	0.794118
GO:0044237	cellular metabolic process	9	2	0	4	1	1	0	0	2	0	0	1	0	7	0	0	0	0	0	0	0	0	0	0	0	0	0	0	0	0	0	0	0	0	0.794118
GO:0045910	negative regulation of DNA recombination	20	0	0	0	0	0	0	0	0	0	0	1	0	0	0	0	0	0	0	0	0	0	0	0	0	0	0	0	0	1	4	0	0	1	0.794118
GO:0033147	negative regulation of intracellular estrogen receptor signaling pathway	25	0	0	0	0	0	0	0	0	0	0	0	2	0	0	0	0	0	0	0	0	0	0	0	0	0	0	0	0	0	0	0	0	0	0.794118
GO:0070588	calcium ion transmembrane transport	11	0	0	0	12	0	0	0	0	2	0	0	1	0	0	0	0	0	1	0	0	0	0	0	0	0	0	0	0	0	0	0	0	0	0.794118
GO:1904646	cellular response to amyloid-beta	0	18	0	0	0	0	0	0	6	0	0	0	1	0	0	0	0	0	0	0	0	0	0	2	0	0	0	0	0	0	0	0	0	0	0.794118
GO:2000024	regulation of leaf development	18	0	0	0	0	0	0	0	0	0	0	0	0	5	0	0	0	0	0	0	0	0	0	0	0	3	0	0	0	0	0	1	0	0	0.794118
GO:0006898	receptor-mediated endocytosis	11	13	0	0	1	0	0	0	0	0	0	0	0	0	0	0	2	0	0	0	0	0	0	0	0	0	0	0	0	0	0	0	0	0	0.794118
GO:0046605	regulation of centrosome cycle	17	0	0	0	0	0	0	0	0	0	0	0	0	0	0	0	0	9	0	0	0	0	0	0	0	0	0	0	0	0	1	0	0	0	0.794118
GO:0008594	photoreceptor cell morphogenesis	20	0	0	0	0	0	0	0	0	0	0	0	0	0	0	0	0	7	0	0	0	0	0	0	0	0	0	0	0	0	0	0	0	0	0.794118
GO:0007534	gene conversion at mating-type locus	21	0	0	0	0	0	0	0	0	0	0	0	0	0	0	0	0	0	6	0	0	0	0	0	0	0	0	0	0	0	0	0	0	0	0.794118
GO:0034247	snoRNA splicing	25	0	0	0	0	0	0	0	0	0	0	0	0	0	0	0	0	0	0	0	0	0	0	2	0	0	0	0	0	0	0	0	0	0	0.794118
GO:0048589	developmental growth	26	0	0	0	0	0	0	0	0	0	0	0	0	0	0	0	0	0	0	0	0	0	0	1	0	0	0	0	0	0	0	0	0	0	0.794118
GO:0031331	positive regulation of cellular catabolic process	19	0	0	0	0	0	0	0	0	0	0	0	0	0	0	0	0	0	0	0	0	0	0	0	0	0	0	0	0	8	0	0	0	0	0.794118
GO:0010053	root epidermal cell differentiation	21	0	0	2	0	0	0	0	0	0	0	0	0	0	0	0	0	0	0	0	0	0	0	0	0	0	0	0	0	2	0	0	0	2	0.794118
GO:0006119	oxidative phosphorylation	26	0	0	0	0	0	0	0	0	0	0	0	0	0	0	0	0	0	0	0	0	0	0	0	0	0	0	0	0	1	0	0	0	0	0.794118
GO:0031167	rRNA methylation	26	0	0	0	0	0	0	0	0	0	0	0	0	0	0	0	0	0	0	0	0	0	0	0	0	0	0	0	0	1	0	0	0	0	0.794118
GO:2000117	negative regulation of cysteine-type endopeptidase activity	26	0	0	0	0	0	0	0	0	0	0	0	0	0	0	0	0	0	0	0	0	0	0	0	0	0	0	0	0	0	0	1	0	0	0.794118
GO:0140053	mitochondrial gene expression	0	0	0	26	0	0	0	0	0	1	0	0	0	0	0	0	0	0	0	0	0	0	0	0	0	0	0	0	0	0	0	0	0	0	0.794118
GO:0012501	programmed cell death	23	1	0	0	0	0	0	0	3	0	0	0	0	0	0	0	0	0	0	0	0	0	0	0	0	0	0	0	0	0	0	0	0	0	0.794118
GO:0044011	single-species biofilm formation on inanimate substrate	0	26	0	0	0	0	1	0	0	0	0	0	0	0	0	0	0	0	0	0	0	0	0	0	0	0	0	0	0	0	0	0	0	0	0.794118
GO:0006568	tryptophan metabolic process	0	0	0	0	0	27	0	0	0	0	0	0	0	0	0	0	0	0	0	0	0	0	0	0	0	0	0	0	0	0	0	0	0	0	0.794118
GO:0070987	error-free translesion synthesis	27	0	0	0	0	0	0	0	0	0	0	0	0	0	0	0	0	0	0	0	0	0	0	0	0	0	0	0	0	0	0	0	0	0	0.794118
GO:0051093	negative regulation of developmental process	27	0	0	0	0	0	0	0	0	0	0	0	0	0	0	0	0	0	0	0	0	0	0	0	0	0	0	0	0	0	0	0	0	0	0.794118
GO:0034087	establishment of mitotic sister chromatid cohesion	27	0	0	0	0	0	0	0	0	0	0	0	0	0	0	0	0	0	0	0	0	0	0	0	0	0	0	0	0	0	0	0	0	0	0.794118
GO:0061186	negative regulation of silent mating-type cassette heterochromatin formation	27	0	0	0	0	0	0	0	0	0	0	0	0	0	0	0	0	0	0	0	0	0	0	0	0	0	0	0	0	0	0	0	0	0	0.794118
GO:0006172	ADP biosynthetic process	27	0	0	0	0	0	0	0	0	0	0	0	0	0	0	0	0	0	0	0	0	0	0	0	0	0	0	0	0	0	0	0	0	0	0.794118
GO:0071960	maintenance of mitotic sister chromatid cohesion, centromeric	27	0	0	0	0	0	0	0	0	0	0	0	0	0	0	0	0	0	0	0	0	0	0	0	0	0	0	0	0	0	0	0	0	0	0.794118
GO:0000709	meiotic joint molecule formation	27	0	0	0	0	0	0	0	0	0	0	0	0	0	0	0	0	0	0	0	0	0	0	0	0	0	0	0	0	0	0	0	0	0	0.794118
GO:1903830	magnesium ion transmembrane transport	27	0	0	0	0	0	0	0	0	0	0	0	0	0	0	0	0	0	0	0	0	0	0	0	0	0	0	0	0	0	0	0	0	0	0.794118
GO:0034660	ncRNA metabolic process	27	0	0	0	0	0	0	0	0	0	0	0	0	0	0	0	0	0	0	0	0	0	0	0	0	0	0	0	0	0	0	0	0	0	0.794118
GO:0009048	dosage compensation by inactivation of X chromosome	27	0	0	0	0	0	0	0	0	0	0	0	0	0	0	0	0	0	0	0	0	0	0	0	0	0	0	0	0	0	0	0	0	0	0.794118
GO:0030538	embryonic genitalia morphogenesis	27	0	0	0	0	0	0	0	0	0	0	0	0	0	0	0	0	0	0	0	0	0	0	0	0	0	0	0	0	0	0	0	0	0	0.794118
GO:0044770	cell cycle phase transition	27	0	0	0	0	0	0	0	0	0	0	0	0	0	0	0	0	0	0	0	0	0	0	0	0	0	0	0	0	0	0	0	0	0	0.794118
GO:2000624	positive regulation of nuclear-transcribed mRNA catabolic process, nonsense-mediated decay	27	0	0	0	0	0	0	0	0	0	0	0	0	0	0	0	0	0	0	0	0	0	0	0	0	0	0	0	0	0	0	0	0	0	0.794118
GO:2000815	regulation of mRNA stability involved in response to oxidative stress	27	0	0	0	0	0	0	0	0	0	0	0	0	0	0	0	0	0	0	0	0	0	0	0	0	0	0	0	0	0	0	0	0	0	0.794118
GO:0030491	heteroduplex formation	27	0	0	0	0	0	0	0	0	0	0	0	0	0	0	0	0	0	0	0	0	0	0	0	0	0	0	0	0	0	0	0	0	0	0.794118
GO:0061806	regulation of DNA recombination at centromere	27	0	0	0	0	0	0	0	0	0	0	0	0	0	0	0	0	0	0	0	0	0	0	0	0	0	0	0	0	0	0	0	0	0	0.794118
GO:0110027	negative regulation of DNA strand resection involved in replication fork processing	27	0	0	0	0	0	0	0	0	0	0	0	0	0	0	0	0	0	0	0	0	0	0	0	0	0	0	0	0	0	0	0	0	0	0.794118
GO:0030726	male germline ring canal formation	1	26	0	0	0	0	0	0	0	0	0	0	0	0	0	0	0	0	0	0	0	0	0	0	0	0	0	0	0	0	0	0	0	0	0.794118
GO:0072583	clathrin-dependent endocytosis	0	0	0	0	0	0	0	0	0	2	0	15	0	0	0	0	0	0	0	0	0	9	0	0	0	0	0	0	0	0	0	0	0	0	0.764706
GO:0001700	embryonic development via the syncytial blastoderm	1	0	0	0	0	0	0	0	7	0	0	11	1	0	0	0	0	0	0	0	0	0	0	6	0	0	0	0	0	0	0	0	0	0	0.764706
GO:1902669	positive regulation of axon guidance	1	0	0	0	0	0	0	0	0	0	0	10	0	0	0	0	0	11	0	0	0	0	0	2	0	0	0	0	0	0	0	0	0	2	0.764706
GO:0007398	ectoderm development	0	0	0	0	0	0	5	0	1	4	0	8	0	6	0	0	0	0	2	0	0	0	0	0	0	0	0	0	0	0	0	0	0	0	0.764706
GO:0045879	negative regulation of smoothened signaling pathway	16	0	0	0	0	0	0	0	0	0	0	6	0	0	0	0	0	0	0	4	0	0	0	0	0	0	0	0	0	0	0	0	0	0	0.764706
GO:0009910	negative regulation of flower development	23	0	0	0	0	0	0	0	0	0	0	3	0	0	0	0	0	0	0	0	0	0	0	0	0	0	0	0	0	0	0	0	0	0	0.764706
GO:0005985	sucrose metabolic process	19	0	0	0	1	0	1	0	0	1	0	2	2	0	0	0	0	0	0	0	0	0	0	0	0	0	0	0	0	0	0	0	0	0	0.764706
GO:0071042	nuclear polyadenylation-dependent mRNA catabolic process	16	0	0	0	0	0	0	0	0	0	0	1	0	0	0	0	0	0	0	0	0	0	0	1	0	0	0	0	0	1	4	0	2	1	0.764706
GO:0000373	Group II intron splicing	24	0	0	0	0	0	0	0	0	0	0	0	2	0	0	0	0	0	0	0	0	0	0	0	0	0	0	0	0	0	0	0	0	0	0.764706
GO:0042733	embryonic digit morphogenesis	4	0	0	0	0	0	5	0	1	8	0	0	1	5	0	0	0	0	2	0	0	0	0	0	0	0	0	0	0	0	0	0	0	0	0.764706
GO:1903427	negative regulation of reactive oxygen species biosynthetic process	4	18	0	0	0	0	0	0	0	0	0	0	1	3	0	0	0	0	0	0	0	0	0	0	0	0	0	0	0	0	0	0	0	0	0.764706
GO:0051897	positive regulation of protein kinase B signaling	1	1	0	0	0	0	3	0	1	1	0	0	0	3	0	0	0	16	0	0	0	0	0	0	0	0	0	0	0	0	0	0	0	0	0.764706
GO:1901215	negative regulation of neuron death	12	0	0	0	0	0	3	0	0	1	0	0	0	3	0	0	0	0	2	0	0	0	0	0	0	0	0	0	2	0	0	3	0	0	0.764706
GO:0044271	cellular nitrogen compound biosynthetic process	3	0	0	1	0	0	3	0	0	0	0	0	0	1	0	0	0	0	0	4	0	0	0	0	14	0	0	0	0	0	0	0	0	0	0.764706
GO:0021782	glial cell development	22	0	0	0	0	0	0	0	0	0	0	0	0	0	0	0	0	4	0	0	0	0	0	0	0	0	0	0	0	0	0	0	0	0	0.764706
GO:0018026	peptidyl-lysine monomethylation	20	0	0	0	0	0	0	0	0	2	0	0	0	0	0	0	0	0	0	1	0	0	0	0	0	0	0	0	0	1	0	0	2	0	0.764706
GO:0006656	phosphatidylcholine biosynthetic process	0	2	1	21	0	0	0	0	0	0	0	0	0	0	0	0	0	0	0	0	0	0	0	2	0	0	0	0	0	0	0	0	0	0	0.764706
GO:0051641	cellular localization	21	0	0	0	0	0	0	0	0	0	0	0	0	0	0	0	0	0	0	0	0	0	0	0	5	0	0	0	0	0	0	0	0	0	0.764706
GO:0051353	positive regulation of oxidoreductase activity	20	0	0	0	0	0	0	0	0	0	0	0	0	0	0	0	0	0	0	0	0	0	0	0	0	0	6	0	0	0	0	0	0	0	0.764706
GO:0016079	synaptic vesicle exocytosis	5	0	0	0	0	0	11	0	0	0	0	0	0	0	0	0	0	0	0	0	0	0	0	0	0	0	0	0	0	2	8	0	0	0	0.764706
GO:0090038	negative regulation of protein kinase C signaling	25	0	0	0	0	0	0	0	0	0	0	0	0	0	0	0	0	0	0	0	0	0	0	0	0	0	0	0	0	1	0	0	0	0	0.764706
GO:0045008	depyrimidination	24	0	0	0	0	0	0	0	0	0	0	0	0	0	0	0	0	0	0	0	0	0	0	0	0	0	0	0	0	0	2	0	0	0	0.764706
GO:0051229	meiotic spindle disassembly	23	0	0	0	0	0	0	0	0	0	0	0	0	0	0	0	0	0	0	0	0	0	0	0	0	0	0	0	0	0	0	3	0	0	0.764706
GO:0045579	positive regulation of B cell differentiation	25	0	0	0	0	0	0	0	0	0	0	0	0	0	0	0	0	0	0	0	0	0	0	0	0	0	0	0	0	0	0	1	0	0	0.764706
GO:0009972	cytidine deamination	5	0	0	0	1	19	0	0	0	1	0	0	0	0	0	0	0	0	0	0	0	0	0	0	0	0	0	0	0	0	0	0	0	0	0.764706
GO:0010024	phytochromobilin biosynthetic process	0	0	0	0	0	26	0	0	0	0	0	0	0	0	0	0	0	0	0	0	0	0	0	0	0	0	0	0	0	0	0	0	0	0	0.764706
GO:1903094	negative regulation of protein K48-linked deubiquitination	26	0	0	0	0	0	0	0	0	0	0	0	0	0	0	0	0	0	0	0	0	0	0	0	0	0	0	0	0	0	0	0	0	0	0.764706
GO:2000157	negative regulation of ubiquitin-specific protease activity	26	0	0	0	0	0	0	0	0	0	0	0	0	0	0	0	0	0	0	0	0	0	0	0	0	0	0	0	0	0	0	0	0	0	0.764706
GO:0071494	cellular response to UV-C	26	0	0	0	0	0	0	0	0	0	0	0	0	0	0	0	0	0	0	0	0	0	0	0	0	0	0	0	0	0	0	0	0	0	0.764706
GO:1903833	positive regulation of cellular response to amino acid starvation	26	0	0	0	0	0	0	0	0	0	0	0	0	0	0	0	0	0	0	0	0	0	0	0	0	0	0	0	0	0	0	0	0	0	0.764706
GO:0010498	proteasomal protein catabolic process	26	0	0	0	0	0	0	0	0	0	0	0	0	0	0	0	0	0	0	0	0	0	0	0	0	0	0	0	0	0	0	0	0	0	0.764706
GO:0000022	mitotic spindle elongation	26	0	0	0	0	0	0	0	0	0	0	0	0	0	0	0	0	0	0	0	0	0	0	0	0	0	0	0	0	0	0	0	0	0	0.764706
GO:0051170	import into nucleus	24	2	0	0	0	0	0	0	0	0	0	0	0	0	0	0	0	0	0	0	0	0	0	0	0	0	0	0	0	0	0	0	0	0	0.764706
GO:1903725	regulation of phospholipid metabolic process	2	24	0	0	0	0	0	0	0	0	0	0	0	0	0	0	0	0	0	0	0	0	0	0	0	0	0	0	0	0	0	0	0	0	0.764706
GO:0007111	meiosis II cytokinesis	0	26	0	0	0	0	0	0	0	0	0	0	0	0	0	0	0	0	0	0	0	0	0	0	0	0	0	0	0	0	0	0	0	0	0.764706
GO:0060872	semicircular canal development	0	26	0	0	0	0	0	0	0	0	0	0	0	0	0	0	0	0	0	0	0	0	0	0	0	0	0	0	0	0	0	0	0	0	0.764706
GO:0001407	glycerophosphodiester transmembrane transport	0	0	0	0	0	0	0	0	0	0	0	25	0	0	0	0	0	0	0	0	0	0	0	0	0	0	0	0	0	0	0	0	0	0	0.735294
GO:0097308	cellular response to farnesol	5	0	0	0	1	0	2	0	0	0	0	13	2	0	0	0	0	0	0	0	0	0	0	0	0	2	0	0	0	0	0	0	0	0	0.735294
GO:0006567	threonine catabolic process	0	0	0	0	0	9	0	0	0	0	0	13	0	0	0	2	1	0	0	0	0	0	0	0	0	0	0	0	0	0	0	0	0	0	0.735294
GO:0009247	glycolipid biosynthetic process	0	0	0	0	0	0	0	0	0	2	0	11	0	12	0	0	0	0	0	0	0	0	0	0	0	0	0	0	0	0	0	0	0	0	0.735294
GO:0006906	vesicle fusion	1	1	0	0	0	0	0	0	0	6	0	10	2	0	0	0	0	0	0	0	0	0	0	2	0	0	3	0	0	0	0	0	0	0	0.735294
GO:0002793	positive regulation of peptide secretion	8	0	0	0	0	0	0	0	0	0	0	10	0	0	0	0	0	0	3	0	0	0	0	0	1	1	0	0	0	0	0	0	2	0	0.735294
GO:0046716	muscle cell cellular homeostasis	2	0	0	0	0	0	1	0	0	0	0	9	1	0	0	0	0	0	0	0	0	0	0	2	0	0	0	0	0	1	7	2	0	0	0.735294
GO:0006688	glycosphingolipid biosynthetic process	0	0	0	0	0	0	0	0	0	0	0	9	0	0	0	0	0	0	0	0	0	11	0	0	0	0	0	0	0	4	0	0	1	0	0.735294
GO:0045227	capsule polysaccharide biosynthetic process	0	0	0	0	0	0	0	0	0	0	0	9	0	0	0	0	0	0	0	0	0	11	0	0	0	0	0	0	0	4	0	0	1	0	0.735294
GO:0048451	petal formation	0	0	0	0	0	0	15	0	0	0	0	8	2	0	0	0	0	0	0	0	0	0	0	0	0	0	0	0	0	0	0	0	0	0	0.735294
GO:0042538	hyperosmotic salinity response	7	0	0	5	0	0	0	0	0	0	0	8	0	5	0	0	0	0	0	0	0	0	0	0	0	0	0	0	0	0	0	0	0	0	0.735294
GO:1900195	positive regulation of oocyte maturation	5	12	0	0	0	0	0	0	0	0	0	8	0	0	0	0	0	0	0	0	0	0	0	0	0	0	0	0	0	0	0	0	0	0	0.735294
GO:0046618	xenobiotic export from cell	12	0	0	0	0	0	0	0	0	2	1	6	0	1	0	0	0	0	1	0	0	0	0	0	0	2	0	0	0	0	0	0	0	0	0.735294
GO:0019253	reductive pentose-phosphate cycle	21	0	0	0	0	0	0	0	0	0	0	4	0	0	0	0	0	0	0	0	0	0	0	0	0	0	0	0	0	0	0	0	0	0	0.735294
GO:1902275	regulation of chromatin organization	19	3	0	0	0	0	0	0	0	1	0	1	0	0	0	0	0	0	0	0	0	0	0	0	0	0	1	0	0	0	0	0	0	0	0.735294
GO:0048522	positive regulation of cellular process	17	0	0	0	1	0	0	0	0	6	0	1	0	0	0	0	0	0	0	0	0	0	0	0	0	0	0	0	0	0	0	0	0	0	0.735294
GO:0006446	regulation of translational initiation	15	0	0	0	3	1	0	0	0	3	0	0	3	0	0	0	0	0	0	0	0	0	0	0	0	0	0	0	0	0	0	0	0	0	0.735294
GO:0043001	Golgi to plasma membrane protein transport	23	0	0	0	0	0	0	0	0	0	0	0	2	0	0	0	0	0	0	0	0	0	0	0	0	0	0	0	0	0	0	0	0	0	0.735294
GO:0051130	positive regulation of cellular component organization	0	0	0	0	0	0	6	0	2	9	0	0	1	5	0	0	0	0	2	0	0	0	0	0	0	0	0	0	0	0	0	0	0	0	0.735294
GO:0051987	positive regulation of attachment of spindle microtubules to kinetochore	0	12	0	0	0	0	0	0	0	0	0	0	0	10	0	0	0	0	3	0	0	0	0	0	0	0	0	0	0	0	0	0	0	0	0.735294
GO:0044267	Missing	2	0	0	0	0	1	2	0	0	0	0	0	0	7	0	0	0	0	0	0	0	0	0	0	13	0	0	0	0	0	0	0	0	0	0.735294
GO:0071704	organic substance metabolic process	8	1	0	4	4	1	2	0	0	0	0	0	0	5	0	0	0	0	0	0	0	0	0	0	0	0	0	0	0	0	0	0	0	0	0.735294
GO:0006998	nuclear envelope organization	5	0	0	0	0	0	10	0	0	3	0	0	0	1	0	0	0	0	1	5	0	0	0	0	0	0	0	0	0	0	0	0	0	0	0.735294
GO:0042052	rhabdomere development	0	0	0	0	0	0	7	0	2	0	0	0	0	1	0	0	0	0	0	0	0	11	0	0	0	0	0	0	0	4	0	0	0	0	0.735294
GO:0019722	calcium-mediated signaling	16	0	0	0	8	0	0	0	0	0	0	0	0	0	1	0	0	0	0	0	0	0	0	0	0	0	0	0	0	0	0	0	0	0	0.735294
GO:0051289	protein homotetramerization	10	2	0	0	0	0	0	0	0	0	0	0	0	0	0	1	0	0	3	0	0	0	0	0	0	0	0	0	3	1	4	1	0	0	0.735294
GO:2000774	positive regulation of cellular senescence	0	18	0	0	0	0	0	0	0	0	0	0	0	0	0	0	0	7	0	0	0	0	0	0	0	0	0	0	0	0	0	0	0	0	0.735294
GO:0018023	peptidyl-lysine trimethylation	18	0	0	0	0	0	0	0	0	1	0	0	0	0	0	0	0	0	0	1	0	0	0	2	0	0	0	0	0	1	0	0	2	0	0.735294
GO:0071108	protein K48-linked deubiquitination	0	0	0	0	0	0	0	0	0	0	0	0	0	0	0	0	0	0	0	0	0	18	0	0	0	0	0	0	0	2	0	3	2	0	0.735294
GO:0007405	neuroblast proliferation	0	15	0	0	0	0	0	0	0	0	0	0	0	0	0	0	0	0	0	0	0	0	0	0	0	0	0	0	0	6	4	0	0	0	0.735294
GO:0009915	phloem sucrose loading	22	0	0	0	0	0	0	0	0	0	0	0	0	0	0	0	0	0	0	0	0	0	0	0	0	0	0	0	0	3	0	0	0	0	0.735294
GO:0031347	regulation of defense response	22	0	0	0	0	0	0	0	0	0	0	0	0	0	0	0	0	0	0	0	0	0	0	0	0	0	0	0	0	3	0	0	0	0	0.735294
GO:0031036	myosin II filament assembly	1	0	0	0	0	0	23	0	0	0	0	0	0	0	0	0	0	0	0	0	0	0	0	0	0	0	0	0	0	1	0	0	0	0	0.735294
GO:0043604	amide biosynthetic process	23	0	0	0	0	0	0	0	0	0	0	0	0	0	0	0	0	0	0	0	0	0	0	0	0	0	0	0	0	0	2	0	0	0	0.735294
GO:0009061	anaerobic respiration	21	2	0	0	0	0	0	0	0	0	0	0	0	0	0	0	0	0	0	0	0	0	0	0	0	0	0	0	0	0	2	0	0	0	0.735294
GO:0010075	regulation of meristem growth	22	0	0	0	0	0	0	0	0	3	0	0	0	0	0	0	0	0	0	0	0	0	0	0	0	0	0	0	0	0	0	0	0	0	0.735294
GO:0000750	pheromone-dependent signal transduction involved in conjugation with cellular fusion	22	0	0	0	0	0	0	0	0	3	0	0	0	0	0	0	0	0	0	0	0	0	0	0	0	0	0	0	0	0	0	0	0	0	0.735294
GO:0000161	osmosensory signaling MAPK cascade	22	0	0	0	0	0	0	0	0	3	0	0	0	0	0	0	0	0	0	0	0	0	0	0	0	0	0	0	0	0	0	0	0	0	0.735294
GO:0007368	determination of left/right symmetry	1	0	2	21	0	0	1	0	0	0	0	0	0	0	0	0	0	0	0	0	0	0	0	0	0	0	0	0	0	0	0	0	0	0	0.735294
GO:0010607	negative regulation of cytoplasmic mRNA processing body assembly	1	0	0	0	0	24	0	0	0	0	0	0	0	0	0	0	0	0	0	0	0	0	0	0	0	0	0	0	0	0	0	0	0	0	0.735294
GO:0061157	mRNA destabilization	1	0	0	0	0	24	0	0	0	0	0	0	0	0	0	0	0	0	0	0	0	0	0	0	0	0	0	0	0	0	0	0	0	0	0.735294
GO:0043144	sno(s)RNA processing	1	0	0	0	0	24	0	0	0	0	0	0	0	0	0	0	0	0	0	0	0	0	0	0	0	0	0	0	0	0	0	0	0	0	0.735294
GO:0034428	nuclear-transcribed mRNA catabolic process, exonucleolytic, 5'-3'	1	0	0	0	0	24	0	0	0	0	0	0	0	0	0	0	0	0	0	0	0	0	0	0	0	0	0	0	0	0	0	0	0	0	0.735294
GO:0045572	positive regulation of imaginal disc growth	1	0	0	0	0	24	0	0	0	0	0	0	0	0	0	0	0	0	0	0	0	0	0	0	0	0	0	0	0	0	0	0	0	0	0.735294
GO:0007509	mesoderm migration involved in gastrulation	0	0	0	21	4	0	0	0	0	0	0	0	0	0	0	0	0	0	0	0	0	0	0	0	0	0	0	0	0	0	0	0	0	0	0.735294
GO:0031537	regulation of anthocyanin metabolic process	24	0	0	0	1	0	0	0	0	0	0	0	0	0	0	0	0	0	0	0	0	0	0	0	0	0	0	0	0	0	0	0	0	0	0.735294
GO:0080036	regulation of cytokinin-activated signaling pathway	24	0	0	0	1	0	0	0	0	0	0	0	0	0	0	0	0	0	0	0	0	0	0	0	0	0	0	0	0	0	0	0	0	0	0.735294
GO:0016441	post-transcriptional gene silencing	25	0	0	0	0	0	0	0	0	0	0	0	0	0	0	0	0	0	0	0	0	0	0	0	0	0	0	0	0	0	0	0	0	0	0.735294
GO:0021675	nerve development	25	0	0	0	0	0	0	0	0	0	0	0	0	0	0	0	0	0	0	0	0	0	0	0	0	0	0	0	0	0	0	0	0	0	0.735294
GO:0032000	positive regulation of fatty acid beta-oxidation	25	0	0	0	0	0	0	0	0	0	0	0	0	0	0	0	0	0	0	0	0	0	0	0	0	0	0	0	0	0	0	0	0	0	0.735294
GO:0071372	cellular response to follicle-stimulating hormone stimulus	25	0	0	0	0	0	0	0	0	0	0	0	0	0	0	0	0	0	0	0	0	0	0	0	0	0	0	0	0	0	0	0	0	0	0.735294
GO:0060749	mammary gland alveolus development	25	0	0	0	0	0	0	0	0	0	0	0	0	0	0	0	0	0	0	0	0	0	0	0	0	0	0	0	0	0	0	0	0	0	0.735294
GO:0033600	negative regulation of mammary gland epithelial cell proliferation	25	0	0	0	0	0	0	0	0	0	0	0	0	0	0	0	0	0	0	0	0	0	0	0	0	0	0	0	0	0	0	0	0	0	0.735294
GO:0060744	mammary gland branching involved in thelarche	25	0	0	0	0	0	0	0	0	0	0	0	0	0	0	0	0	0	0	0	0	0	0	0	0	0	0	0	0	0	0	0	0	0	0.735294
GO:0060762	regulation of branching involved in mammary gland duct morphogenesis	25	0	0	0	0	0	0	0	0	0	0	0	0	0	0	0	0	0	0	0	0	0	0	0	0	0	0	0	0	0	0	0	0	0	0.735294
GO:0034982	mitochondrial protein processing	25	0	0	0	0	0	0	0	0	0	0	0	0	0	0	0	0	0	0	0	0	0	0	0	0	0	0	0	0	0	0	0	0	0	0.735294
GO:0036444	calcium import into the mitochondrion	25	0	0	0	0	0	0	0	0	0	0	0	0	0	0	0	0	0	0	0	0	0	0	0	0	0	0	0	0	0	0	0	0	0	0.735294
GO:0032774	RNA biosynthetic process	25	0	0	0	0	0	0	0	0	0	0	0	0	0	0	0	0	0	0	0	0	0	0	0	0	0	0	0	0	0	0	0	0	0	0.735294
GO:0000388	spliceosome conformational change to release U4 (or U4atac) and U1 (or U11)	25	0	0	0	0	0	0	0	0	0	0	0	0	0	0	0	0	0	0	0	0	0	0	0	0	0	0	0	0	0	0	0	0	0	0.735294
GO:0099139	cheating during chimeric sorocarp development	25	0	0	0	0	0	0	0	0	0	0	0	0	0	0	0	0	0	0	0	0	0	0	0	0	0	0	0	0	0	0	0	0	0	0.735294
GO:0015951	purine ribonucleotide interconversion	25	0	0	0	0	0	0	0	0	0	0	0	0	0	0	0	0	0	0	0	0	0	0	0	0	0	0	0	0	0	0	0	0	0	0.735294
GO:0046033	AMP metabolic process	25	0	0	0	0	0	0	0	0	0	0	0	0	0	0	0	0	0	0	0	0	0	0	0	0	0	0	0	0	0	0	0	0	0	0.735294
GO:1904290	negative regulation of mitotic DNA damage checkpoint	25	0	0	0	0	0	0	0	0	0	0	0	0	0	0	0	0	0	0	0	0	0	0	0	0	0	0	0	0	0	0	0	0	0	0.735294
GO:0031058	positive regulation of histone modification	24	1	0	0	0	0	0	0	0	0	0	0	0	0	0	0	0	0	0	0	0	0	0	0	0	0	0	0	0	0	0	0	0	0	0.735294
GO:0034198	cellular response to amino acid starvation	24	1	0	0	0	0	0	0	0	0	0	0	0	0	0	0	0	0	0	0	0	0	0	0	0	0	0	0	0	0	0	0	0	0	0.735294
GO:0033687	osteoblast proliferation	0	25	0	0	0	0	0	0	0	0	0	0	0	0	0	0	0	0	0	0	0	0	0	0	0	0	0	0	0	0	0	0	0	0	0.735294
GO:0042843	D-xylose catabolic process	0	0	0	0	0	0	0	0	0	0	0	23	0	0	0	0	0	0	0	0	0	0	0	0	0	1	0	0	0	0	0	0	0	0	0.705882
GO:0019048	modulation by virus of host process	0	0	0	0	0	0	0	0	1	0	0	22	0	0	0	0	0	0	0	1	0	0	0	0	0	0	0	0	0	0	0	0	0	0	0.705882
GO:0007219	Notch signaling pathway	0	0	0	0	0	0	0	0	0	0	0	18	0	1	0	0	0	0	0	2	0	0	0	0	0	0	0	0	0	3	0	0	0	0	0.705882
GO:0019054	modulation by virus of host cellular process	1	0	0	0	0	0	0	0	0	1	0	16	0	3	0	0	0	0	0	3	0	0	0	0	0	0	0	0	0	0	0	0	0	0	0.705882
GO:0015807	L-amino acid transport	0	0	0	0	0	0	0	0	0	0	0	15	0	0	0	0	0	0	0	0	0	0	0	0	0	0	0	4	0	3	0	0	2	0	0.705882
GO:0033602	negative regulation of dopamine secretion	0	0	0	0	0	0	7	0	0	0	0	13	0	0	0	0	0	0	0	0	0	0	0	0	0	0	0	0	0	0	4	0	0	0	0.705882
GO:2001024	negative regulation of response to drug	0	0	0	0	0	0	7	0	0	0	0	13	0	0	0	0	0	0	0	0	0	0	0	0	0	0	0	0	0	0	4	0	0	0	0.705882
GO:1902542	regulation of protein localization to mitotic spindle pole body	13	0	0	0	0	0	0	0	0	0	0	11	0	0	0	0	0	0	0	0	0	0	0	0	0	0	0	0	0	0	0	0	0	0	0.705882
GO:0043436	oxoacid metabolic process	0	0	0	1	0	7	0	0	0	4	0	10	2	0	0	0	0	0	0	0	0	0	0	0	0	0	0	0	0	0	0	0	0	0	0.705882
GO:0008593	regulation of Notch signaling pathway	12	1	0	0	0	0	0	0	0	0	0	2	0	0	0	0	2	7	0	0	0	0	0	0	0	0	0	0	0	0	0	0	0	0	0.705882
GO:0000727	double-strand break repair via break-induced replication	1	0	0	0	0	0	0	0	0	0	0	1	22	0	0	0	0	0	0	0	0	0	0	0	0	0	0	0	0	0	0	0	0	0	0.705882
GO:0018401	peptidyl-proline hydroxylation to 4-hydroxy-L-proline	0	0	0	0	1	0	0	0	0	0	2	0	4	11	0	0	0	0	0	0	0	0	0	6	0	0	0	0	0	0	0	0	0	0	0.705882
GO:0019471	4-hydroxyproline metabolic process	0	0	0	0	1	0	0	0	0	0	2	0	4	11	0	0	0	0	0	0	0	0	0	6	0	0	0	0	0	0	0	0	0	0	0.705882
GO:0046598	positive regulation of viral entry into host cell	1	0	0	0	0	0	0	0	0	0	2	0	4	11	0	0	0	0	0	0	0	0	0	6	0	0	0	0	0	0	0	0	0	0	0.705882
GO:0030855	epithelial cell differentiation	1	0	0	0	0	0	0	0	1	0	0	0	3	9	0	0	0	0	0	0	0	0	0	0	0	0	0	0	0	1	7	2	0	0	0.705882
GO:0033138	positive regulation of peptidyl-serine phosphorylation	2	0	0	0	0	0	0	0	0	6	0	0	3	0	0	0	0	11	0	0	0	0	0	0	0	0	0	0	0	0	0	0	0	2	0.705882
GO:0015698	inorganic anion transport	8	0	0	0	0	0	1	0	1	0	0	0	2	9	0	0	0	0	0	0	0	0	0	0	0	0	0	0	3	0	0	0	0	0	0.705882
GO:0071918	urea transmembrane transport	0	0	0	0	0	0	0	0	17	0	0	0	2	0	0	0	0	0	0	0	0	0	0	0	0	0	0	0	0	0	5	0	0	0	0.705882
GO:0016116	carotenoid metabolic process	20	0	0	0	2	0	0	0	0	0	0	0	2	0	0	0	0	0	0	0	0	0	0	0	0	0	0	0	0	0	0	0	0	0	0.705882
GO:0006807	nitrogen compound metabolic process	6	0	0	0	1	3	3	0	1	0	0	0	0	3	0	0	0	2	0	0	0	0	0	0	0	2	0	0	0	2	1	0	0	0	0.705882
GO:0014858	positive regulation of skeletal muscle cell proliferation	0	18	0	0	0	0	1	0	0	0	0	0	0	3	0	0	0	0	2	0	0	0	0	0	0	0	0	0	0	0	0	0	0	0	0.705882
GO:0060548	negative regulation of cell death	10	1	1	0	0	0	0	0	0	3	0	0	0	1	0	0	0	0	0	8	0	0	0	0	0	0	0	0	0	0	0	0	0	0	0.705882
GO:0008033	tRNA processing	6	8	0	0	0	1	1	0	0	0	0	0	0	1	0	0	0	0	0	0	0	0	0	0	0	0	0	0	0	7	0	0	0	0	0.705882
GO:0032956	regulation of actin cytoskeleton organization	23	0	0	0	0	0	0	0	0	0	0	0	0	1	0	0	0	0	0	0	0	0	0	0	0	0	0	0	0	0	0	0	0	0	0.705882
GO:0042331	phototaxis	14	0	0	0	0	0	0	0	0	0	0	0	0	0	0	0	0	7	0	0	0	0	0	0	0	0	0	0	0	3	0	0	0	0	0.705882
GO:0071218	cellular response to misfolded protein	4	14	0	0	0	0	0	0	0	0	0	0	0	0	0	0	0	0	4	0	0	0	0	2	0	0	0	0	0	0	0	0	0	0	0.705882
GO:1903506	regulation of nucleic acid-templated transcription	22	0	0	0	0	0	0	0	0	0	0	0	0	0	0	0	0	0	0	0	0	0	0	2	0	0	0	0	0	0	0	0	0	0	0.705882
GO:0036166	phenotypic switching	1	21	0	0	0	0	0	0	0	0	0	0	0	0	0	0	0	0	0	0	0	0	0	0	0	2	0	0	0	0	0	0	0	0	0.705882
GO:0000463	maturation of LSU-rRNA from tricistronic rRNA transcript (SSU-rRNA, 5.8S rRNA, LSU-rRNA)	17	1	0	0	0	0	0	0	0	0	0	0	0	0	0	0	0	0	0	0	0	0	0	0	0	0	0	0	0	4	0	0	2	0	0.705882
GO:0009556	microsporogenesis	22	0	0	0	0	0	0	0	0	0	0	0	0	0	0	0	0	0	0	0	0	0	0	0	0	0	0	0	0	2	0	0	0	0	0.705882
GO:0035220	wing disc development	20	0	0	0	0	0	0	0	0	3	0	0	0	0	0	0	0	0	0	0	0	0	0	0	0	0	0	0	0	1	0	0	0	0	0.705882
GO:0007417	central nervous system development	22	0	0	0	0	0	0	0	0	1	0	0	0	0	0	0	0	0	0	0	0	0	0	0	0	0	0	0	0	1	0	0	0	0	0.705882
GO:1902463	protein localization to cell leading edge	0	0	0	0	0	0	23	0	0	0	0	0	0	0	0	0	0	0	0	0	0	0	0	0	0	0	0	0	0	1	0	0	0	0	0.705882
GO:0006370	7-methylguanosine mRNA capping	9	0	0	0	0	12	1	0	0	0	0	0	0	0	0	0	0	0	0	0	0	0	0	0	0	0	0	0	0	0	2	0	0	0	0.705882
GO:0043484	regulation of RNA splicing	22	0	0	0	0	0	0	0	0	0	0	0	0	0	0	0	0	0	0	0	0	0	0	0	0	0	0	0	0	0	2	0	0	0	0.705882
GO:0032481	positive regulation of type I interferon production	22	0	0	0	0	0	0	0	0	0	0	0	0	0	0	0	0	0	0	0	0	0	0	0	0	0	0	0	0	0	2	0	0	0	0.705882
GO:0000754	adaptation of signaling pathway by response to pheromone involved in conjugation with cellular fusion	23	0	0	0	0	0	0	0	0	0	0	0	0	0	0	0	0	0	0	0	0	0	0	0	0	0	0	0	0	0	0	1	0	0	0.705882
GO:0090282	positive regulation of transcription involved in G2/M transition of mitotic cell cycle	22	0	0	0	0	0	0	0	0	2	0	0	0	0	0	0	0	0	0	0	0	0	0	0	0	0	0	0	0	0	0	0	0	0	0.705882
GO:0035331	negative regulation of hippo signaling	23	0	0	0	1	0	0	0	0	0	0	0	0	0	0	0	0	0	0	0	0	0	0	0	0	0	0	0	0	0	0	0	0	0	0.705882
GO:0031534	minus-end directed microtubule sliding	23	0	0	0	1	0	0	0	0	0	0	0	0	0	0	0	0	0	0	0	0	0	0	0	0	0	0	0	0	0	0	0	0	0	0.705882
GO:0035103	sterol regulatory element binding protein cleavage	24	0	0	0	0	0	0	0	0	0	0	0	0	0	0	0	0	0	0	0	0	0	0	0	0	0	0	0	0	0	0	0	0	0	0.705882
GO:0000729	DNA double-strand break processing	24	0	0	0	0	0	0	0	0	0	0	0	0	0	0	0	0	0	0	0	0	0	0	0	0	0	0	0	0	0	0	0	0	0	0.705882
GO:0015714	phosphoenolpyruvate transport	24	0	0	0	0	0	0	0	0	0	0	0	0	0	0	0	0	0	0	0	0	0	0	0	0	0	0	0	0	0	0	0	0	0	0.705882
GO:0046498	S-adenosylhomocysteine metabolic process	23	0	0	1	0	0	0	0	0	0	0	0	0	0	0	0	0	0	0	0	0	0	0	0	0	0	0	0	0	0	0	0	0	0	0.705882
GO:0008156	negative regulation of DNA replication	3	21	0	0	0	0	0	0	0	0	0	0	0	0	0	0	0	0	0	0	0	0	0	0	0	0	0	0	0	0	0	0	0	0	0.705882
GO:0042840	D-glucuronate catabolic process	0	0	0	0	0	0	0	0	0	0	0	23	0	0	0	0	0	0	0	0	0	0	0	0	0	0	0	0	0	0	0	0	0	0	0.676471
GO:0046185	aldehyde catabolic process	0	0	0	0	0	0	0	0	0	0	0	23	0	0	0	0	0	0	0	0	0	0	0	0	0	0	0	0	0	0	0	0	0	0	0.676471
GO:0019568	arabinose catabolic process	0	0	0	0	0	0	0	0	0	0	0	23	0	0	0	0	0	0	0	0	0	0	0	0	0	0	0	0	0	0	0	0	0	0	0.676471
GO:0050665	hydrogen peroxide biosynthetic process	0	1	0	0	0	0	0	0	0	0	0	22	0	0	0	0	0	0	0	0	0	0	0	0	0	0	0	0	0	0	0	0	0	0	0.676471
GO:0006090	pyruvate metabolic process	2	0	0	0	0	0	0	0	0	0	0	20	0	0	0	0	0	0	0	0	0	0	0	0	0	0	0	0	1	0	0	0	0	0	0.676471
GO:0031028	septation initiation signaling	12	0	0	0	0	0	0	0	0	0	0	11	0	0	0	0	0	0	0	0	0	0	0	0	0	0	0	0	0	0	0	0	0	0	0.676471
GO:1901893	positive regulation of cell septum assembly	12	0	0	0	0	0	0	0	0	0	0	11	0	0	0	0	0	0	0	0	0	0	0	0	0	0	0	0	0	0	0	0	0	0	0.676471
GO:0044416	induction by symbiont of host defense response	10	0	0	0	1	0	2	0	0	0	0	8	2	0	0	0	0	0	0	0	0	0	0	0	0	0	0	0	0	0	0	0	0	0	0.676471
GO:0008286	insulin receptor signaling pathway	1	0	0	0	0	0	0	0	0	0	0	7	0	0	0	0	0	11	0	0	0	0	0	2	0	0	0	0	0	0	0	0	0	2	0.676471
GO:0030244	cellulose biosynthetic process	0	3	0	0	0	0	0	0	0	3	0	6	0	7	0	0	0	0	3	0	0	0	0	0	1	0	0	0	0	0	0	0	0	0	0.676471
GO:1902175	regulation of oxidative stress-induced intrinsic apoptotic signaling pathway	0	0	0	0	0	0	0	0	0	0	2	0	4	11	0	0	0	0	0	0	0	0	0	6	0	0	0	0	0	0	0	0	0	0	0.676471
GO:0072318	clathrin coat disassembly	16	0	0	0	0	0	0	0	4	0	0	0	2	0	0	0	0	0	0	0	0	0	0	0	0	0	0	0	0	0	0	1	0	0	0.676471
GO:0048557	embryonic digestive tract morphogenesis	1	0	0	0	0	0	5	0	1	8	0	0	1	5	0	0	0	0	2	0	0	0	0	0	0	0	0	0	0	0	0	0	0	0	0.676471
GO:0031016	pancreas development	4	0	0	0	0	0	4	0	1	8	0	0	1	3	0	0	0	0	0	0	0	0	0	0	0	0	0	0	2	0	0	0	0	0	0.676471
GO:0045056	transcytosis	1	0	0	0	0	0	11	0	0	0	0	0	1	0	0	0	0	0	0	0	0	0	0	0	0	0	0	0	0	2	8	0	0	0	0.676471
GO:0090158	endoplasmic reticulum membrane organization	19	0	0	0	0	0	3	0	0	0	0	0	1	0	0	0	0	0	0	0	0	0	0	0	0	0	0	0	0	0	0	0	0	0	0.676471
GO:0045886	negative regulation of synaptic assembly at neuromuscular junction	3	0	0	0	0	0	0	0	0	0	0	0	0	7	0	0	0	11	0	0	0	0	0	0	0	0	0	0	0	0	0	0	0	2	0.676471
GO:0031667	response to nutrient levels	11	0	0	0	0	0	0	0	0	0	0	0	0	5	0	0	0	0	3	0	0	0	0	0	0	3	0	0	1	0	0	0	0	0	0.676471
GO:0051382	kinetochore assembly	19	0	0	0	0	0	0	0	0	0	0	0	0	3	0	0	0	0	1	0	0	0	0	0	0	0	0	0	0	0	0	0	0	0	0.676471
GO:0017085	response to insecticide	2	18	0	0	0	0	0	0	0	0	0	0	0	3	0	0	0	0	0	0	0	0	0	0	0	0	0	0	0	0	0	0	0	0	0.676471
GO:0001756	somitogenesis	0	0	0	0	0	0	1	0	0	0	0	0	0	2	0	0	0	0	2	0	0	11	0	0	0	0	0	0	0	4	0	3	0	0	0.676471
GO:0046628	positive regulation of insulin receptor signaling pathway	0	18	0	0	0	0	3	0	0	0	0	0	0	2	0	0	0	0	0	0	0	0	0	0	0	0	0	0	0	0	0	0	0	0	0.676471
GO:0006909	phagocytosis	16	1	0	0	0	0	0	0	0	0	0	0	0	0	0	0	0	0	3	0	0	0	0	0	0	0	0	0	0	3	0	0	0	0	0.676471
GO:0007625	grooming behavior	21	0	0	0	0	0	0	0	0	0	0	0	0	0	0	0	0	0	2	0	0	0	0	0	0	0	0	0	0	0	0	0	0	0	0.676471
GO:0048598	embryonic morphogenesis	12	0	0	0	1	7	0	0	0	0	0	0	0	0	0	0	0	0	0	0	0	0	0	0	0	2	0	0	0	0	0	1	0	0	0.676471
GO:0019379	sulfate assimilation, phosphoadenylyl sulfate reduction by phosphoadenylyl-sulfate reductase (thioredoxin)	20	0	0	0	0	0	0	0	0	1	0	0	0	0	0	0	0	0	0	0	0	0	0	0	0	2	0	0	0	0	0	0	0	0	0.676471
GO:0043518	negative regulation of DNA damage response, signal transduction by p53 class mediator	0	18	0	0	0	0	0	0	0	4	0	0	0	0	0	0	0	0	0	0	0	0	0	0	0	0	0	1	0	0	0	0	0	0	0.676471
GO:0032981	mitochondrial respiratory chain complex I assembly	18	0	0	0	0	1	0	0	0	0	0	0	0	0	0	0	0	0	0	0	0	0	0	0	0	0	0	0	0	4	0	0	0	0	0.676471
GO:0009933	meristem structural organization	21	0	0	0	0	0	0	0	0	0	0	0	0	0	0	0	0	0	0	0	0	0	0	0	0	0	0	0	0	2	0	0	0	0	0.676471
GO:0000056	ribosomal small subunit export from nucleus	22	0	0	0	0	0	0	0	0	0	0	0	0	0	0	0	0	0	0	0	0	0	0	0	0	0	0	0	0	1	0	0	0	0	0.676471
GO:0106074	aminoacyl-tRNA metabolism involved in translational fidelity	20	0	0	0	0	0	1	0	0	0	0	0	0	0	0	0	0	0	0	0	0	0	0	0	0	0	0	0	0	0	2	0	0	0	0.676471
GO:0006761	dihydrofolate biosynthetic process	21	0	0	0	0	0	0	0	0	0	0	0	0	0	0	0	0	0	0	0	0	0	0	0	0	0	0	0	0	0	2	0	0	0	0.676471
GO:0040001	establishment of mitotic spindle localization	22	0	0	0	0	0	0	0	0	0	0	0	0	0	0	0	0	0	0	0	0	0	0	0	0	0	0	0	0	0	1	0	0	0	0.676471
GO:0006816	calcium ion transport	21	0	0	0	0	0	0	0	0	2	0	0	0	0	0	0	0	0	0	0	0	0	0	0	0	0	0	0	0	0	0	0	0	0	0.676471
GO:0006458	de novo' protein folding	21	0	0	0	0	0	0	0	0	2	0	0	0	0	0	0	0	0	0	0	0	0	0	0	0	0	0	0	0	0	0	0	0	0	0.676471
GO:2001023	regulation of response to drug	1	21	0	0	0	0	0	0	1	0	0	0	0	0	0	0	0	0	0	0	0	0	0	0	0	0	0	0	0	0	0	0	0	0	0.676471
GO:0006734	NADH metabolic process	20	1	0	0	0	0	2	0	0	0	0	0	0	0	0	0	0	0	0	0	0	0	0	0	0	0	0	0	0	0	0	0	0	0	0.676471
GO:0033345	asparagine catabolic process via L-aspartate	0	0	0	0	0	23	0	0	0	0	0	0	0	0	0	0	0	0	0	0	0	0	0	0	0	0	0	0	0	0	0	0	0	0	0.676471
GO:0042176	regulation of protein catabolic process	23	0	0	0	0	0	0	0	0	0	0	0	0	0	0	0	0	0	0	0	0	0	0	0	0	0	0	0	0	0	0	0	0	0	0.676471
GO:0003231	cardiac ventricle development	23	0	0	0	0	0	0	0	0	0	0	0	0	0	0	0	0	0	0	0	0	0	0	0	0	0	0	0	0	0	0	0	0	0	0.676471
GO:0007084	mitotic nuclear membrane reassembly	23	0	0	0	0	0	0	0	0	0	0	0	0	0	0	0	0	0	0	0	0	0	0	0	0	0	0	0	0	0	0	0	0	0	0.676471
GO:0007465	R7 cell fate commitment	23	0	0	0	0	0	0	0	0	0	0	0	0	0	0	0	0	0	0	0	0	0	0	0	0	0	0	0	0	0	0	0	0	0	0.676471
GO:0018985	pronuclear envelope synthesis	23	0	0	0	0	0	0	0	0	0	0	0	0	0	0	0	0	0	0	0	0	0	0	0	0	0	0	0	0	0	0	0	0	0	0.676471
GO:0031952	regulation of protein autophosphorylation	23	0	0	0	0	0	0	0	0	0	0	0	0	0	0	0	0	0	0	0	0	0	0	0	0	0	0	0	0	0	0	0	0	0	0.676471
GO:0032516	positive regulation of phosphoprotein phosphatase activity	23	0	0	0	0	0	0	0	0	0	0	0	0	0	0	0	0	0	0	0	0	0	0	0	0	0	0	0	0	0	0	0	0	0	0.676471
GO:0042308	negative regulation of protein import into nucleus	23	0	0	0	0	0	0	0	0	0	0	0	0	0	0	0	0	0	0	0	0	0	0	0	0	0	0	0	0	0	0	0	0	0	0.676471
GO:0090162	establishment of epithelial cell polarity	23	0	0	0	0	0	0	0	0	0	0	0	0	0	0	0	0	0	0	0	0	0	0	0	0	0	0	0	0	0	0	0	0	0	0.676471
GO:1901020	negative regulation of calcium ion transmembrane transporter activity	23	0	0	0	0	0	0	0	0	0	0	0	0	0	0	0	0	0	0	0	0	0	0	0	0	0	0	0	0	0	0	0	0	0	0.676471
GO:1904528	positive regulation of microtubule binding	23	0	0	0	0	0	0	0	0	0	0	0	0	0	0	0	0	0	0	0	0	0	0	0	0	0	0	0	0	0	0	0	0	0	0.676471
GO:0009299	mRNA transcription	23	0	0	0	0	0	0	0	0	0	0	0	0	0	0	0	0	0	0	0	0	0	0	0	0	0	0	0	0	0	0	0	0	0	0.676471
GO:0045448	mitotic cell cycle, embryonic	23	0	0	0	0	0	0	0	0	0	0	0	0	0	0	0	0	0	0	0	0	0	0	0	0	0	0	0	0	0	0	0	0	0	0.676471
GO:0070817	P-TEFb-cap methyltransferase complex localization	23	0	0	0	0	0	0	0	0	0	0	0	0	0	0	0	0	0	0	0	0	0	0	0	0	0	0	0	0	0	0	0	0	0	0.676471
GO:1900018	phosphorylation of RNA polymerase II C-terminal domain serine 5 residues involved in recruitment of mRNA capping enzyme to RNA polymerase II holoenzyme complex	23	0	0	0	0	0	0	0	0	0	0	0	0	0	0	0	0	0	0	0	0	0	0	0	0	0	0	0	0	0	0	0	0	0	0.676471
GO:1901921	phosphorylation of RNA polymerase II C-terminal domain involved in recruitment of 3'-end processing factors to RNA polymerase II holoenzyme complex	23	0	0	0	0	0	0	0	0	0	0	0	0	0	0	0	0	0	0	0	0	0	0	0	0	0	0	0	0	0	0	0	0	0	0.676471
GO:1903654	phosphorylation of RNA polymerase II C-terminal domain serine 5 residues involved in positive regulation of transcription elongation from RNA polymerase II promoter	23	0	0	0	0	0	0	0	0	0	0	0	0	0	0	0	0	0	0	0	0	0	0	0	0	0	0	0	0	0	0	0	0	0	0.676471
GO:1903655	phosphorylation of RNA polymerase II C-terminal domain serine 2 residues involved in positive regulation of transcription elongation from RNA polymerase II promoter	23	0	0	0	0	0	0	0	0	0	0	0	0	0	0	0	0	0	0	0	0	0	0	0	0	0	0	0	0	0	0	0	0	0	0.676471
GO:0033353	S-adenosylmethionine cycle	23	0	0	0	0	0	0	0	0	0	0	0	0	0	0	0	0	0	0	0	0	0	0	0	0	0	0	0	0	0	0	0	0	0	0.676471
GO:0046439	L-cysteine metabolic process	23	0	0	0	0	0	0	0	0	0	0	0	0	0	0	0	0	0	0	0	0	0	0	0	0	0	0	0	0	0	0	0	0	0	0.676471
GO:1904042	negative regulation of cystathionine beta-synthase activity	23	0	0	0	0	0	0	0	0	0	0	0	0	0	0	0	0	0	0	0	0	0	0	0	0	0	0	0	0	0	0	0	0	0	0.676471
GO:0060049	regulation of protein glycosylation	23	0	0	0	0	0	0	0	0	0	0	0	0	0	0	0	0	0	0	0	0	0	0	0	0	0	0	0	0	0	0	0	0	0	0.676471
GO:0043123	positive regulation of I-kappaB kinase/NF-kappaB signaling	23	0	0	0	0	0	0	0	0	0	0	0	0	0	0	0	0	0	0	0	0	0	0	0	0	0	0	0	0	0	0	0	0	0	0.676471
GO:0033182	regulation of histone ubiquitination	23	0	0	0	0	0	0	0	0	0	0	0	0	0	0	0	0	0	0	0	0	0	0	0	0	0	0	0	0	0	0	0	0	0	0.676471
GO:0009298	GDP-mannose biosynthetic process	0	23	0	0	0	0	0	0	0	0	0	0	0	0	0	0	0	0	0	0	0	0	0	0	0	0	0	0	0	0	0	0	0	0	0.676471
GO:0007618	mating	2	0	0	0	2	0	0	0	0	0	0	15	0	0	0	0	0	0	0	0	0	0	0	0	0	0	0	0	0	0	3	0	0	0	0.647059
GO:0021549	cerebellum development	0	0	0	0	0	0	0	0	0	0	4	13	1	0	0	0	0	0	0	0	0	0	0	0	0	0	0	0	0	0	4	0	0	0	0.647059
GO:0009967	positive regulation of signal transduction	0	1	0	0	0	0	2	0	1	0	0	13	1	0	0	0	0	0	0	0	0	0	0	0	0	0	0	0	0	0	4	0	0	0	0.647059
GO:1903774	positive regulation of viral budding via host ESCRT complex	0	0	0	0	0	0	0	0	0	0	0	11	0	3	0	0	0	0	0	8	0	0	0	0	0	0	0	0	0	0	0	0	0	0	0.647059
GO:0006887	exocytosis	7	0	0	0	2	0	1	0	0	0	0	5	1	0	0	0	0	0	0	0	0	0	0	0	0	4	0	0	0	0	0	2	0	0	0.647059
GO:0007021	tubulin complex assembly	14	0	0	0	0	0	0	0	0	0	0	4	0	0	0	0	0	0	0	0	0	0	0	0	0	0	0	0	0	1	3	0	0	0	0.647059
GO:0010043	response to zinc ion	4	2	0	0	0	0	10	0	0	0	0	1	2	0	0	0	0	0	0	0	0	0	0	0	0	0	0	0	0	1	2	0	0	0	0.647059
GO:0008630	intrinsic apoptotic signaling pathway in response to DNA damage	9	1	0	0	0	0	0	0	0	4	0	0	2	0	0	2	0	0	0	0	0	0	0	0	0	0	0	1	0	0	0	3	0	0	0.647059
GO:0043392	negative regulation of DNA binding	1	18	0	0	0	0	0	0	0	1	0	0	2	0	0	0	0	0	0	0	0	0	0	0	0	0	0	0	0	0	0	0	0	0	0.647059
GO:0010497	plasmodesmata-mediated intercellular transport	20	0	0	0	0	0	0	0	0	0	0	0	2	0	0	0	0	0	0	0	0	0	0	0	0	0	0	0	0	0	0	0	0	0	0.647059
GO:0001569	branching involved in blood vessel morphogenesis	0	0	0	0	0	0	5	0	1	8	0	0	1	5	0	0	0	0	2	0	0	0	0	0	0	0	0	0	0	0	0	0	0	0	0.647059
GO:0003406	retinal pigment epithelium development	0	0	0	0	0	0	5	0	1	8	0	0	1	5	0	0	0	0	2	0	0	0	0	0	0	0	0	0	0	0	0	0	0	0	0.647059
GO:0033089	positive regulation of T cell differentiation in thymus	0	0	0	0	0	0	5	0	1	8	0	0	1	5	0	0	0	0	2	0	0	0	0	0	0	0	0	0	0	0	0	0	0	0	0.647059
GO:0046638	positive regulation of alpha-beta T cell differentiation	0	0	0	0	0	0	5	0	1	8	0	0	1	5	0	0	0	0	2	0	0	0	0	0	0	0	0	0	0	0	0	0	0	0	0.647059
GO:0046639	negative regulation of alpha-beta T cell differentiation	0	0	0	0	0	0	5	0	1	8	0	0	1	5	0	0	0	0	2	0	0	0	0	0	0	0	0	0	0	0	0	0	0	0	0.647059
GO:0010694	positive regulation of alkaline phosphatase activity	0	0	0	0	0	0	6	0	2	6	0	0	1	5	0	0	0	0	2	0	0	0	0	0	0	0	0	0	0	0	0	0	0	0	0.647059
GO:0060591	chondroblast differentiation	0	0	0	0	0	0	6	0	2	6	0	0	1	5	0	0	0	0	2	0	0	0	0	0	0	0	0	0	0	0	0	0	0	0	0.647059
GO:0030036	actin cytoskeleton organization	2	0	0	0	0	0	0	0	0	3	0	0	1	3	0	0	2	0	0	5	0	0	0	0	0	0	0	0	0	2	4	0	0	0	0.647059
GO:0046620	regulation of organ growth	2	0	0	0	4	0	5	0	2	6	0	0	1	2	0	0	0	0	0	0	0	0	0	0	0	0	0	0	0	0	0	0	0	0	0.647059
GO:0048829	root cap development	21	0	0	0	0	0	0	0	0	0	0	0	1	0	0	0	0	0	0	0	0	0	0	0	0	0	0	0	0	0	0	0	0	0	0.647059
GO:0032008	positive regulation of TOR signaling	1	0	0	0	0	0	0	0	0	0	0	0	0	5	0	0	0	11	0	0	0	0	0	0	0	3	0	0	0	0	0	0	0	2	0.647059
GO:0071285	cellular response to lithium ion	4	0	0	0	0	0	1	0	0	3	0	0	0	4	0	0	0	0	2	8	0	0	0	0	0	0	0	0	0	0	0	0	0	0	0.647059
GO:0016236	macroautophagy	10	0	0	0	0	0	0	0	0	7	0	0	0	4	0	0	0	0	0	0	0	0	0	0	0	0	0	0	0	0	1	0	0	0	0.647059
GO:0019915	lipid storage	17	0	0	0	3	0	0	0	0	0	0	0	0	1	0	0	0	0	1	0	0	0	0	0	0	0	0	0	0	0	0	0	0	0	0.647059
GO:0006479	protein methylation	16	0	0	0	0	0	0	0	0	0	0	0	0	0	0	0	1	5	0	0	0	0	0	0	0	0	0	0	0	0	0	0	0	0	0.647059
GO:1902969	mitotic DNA replication	12	0	0	0	0	0	0	0	0	3	0	0	0	0	0	0	0	7	0	0	0	0	0	0	0	0	0	0	0	0	0	0	0	0	0.647059
GO:0051568	histone H3-K4 methylation	20	0	0	0	0	0	0	0	0	0	0	0	0	0	0	0	0	0	0	2	0	0	0	0	0	0	0	0	0	0	0	0	0	0	0.647059
GO:0006614	SRP-dependent cotranslational protein targeting to membrane	7	0	0	0	0	1	2	0	0	0	0	0	0	0	0	0	0	0	0	0	0	0	0	0	0	0	2	0	0	2	1	5	2	0	0.647059
GO:0009435	NAD biosynthetic process	3	0	0	0	0	0	5	0	0	0	0	0	0	0	0	0	0	0	0	0	0	0	0	0	0	0	0	0	0	2	9	3	0	0	0.647059
GO:0000915	actomyosin contractile ring assembly	1	0	0	0	0	0	11	0	0	0	0	0	0	0	0	0	0	0	0	0	0	0	0	0	0	0	0	0	0	2	8	0	0	0	0.647059
GO:0031327	negative regulation of cellular biosynthetic process	0	1	0	0	0	0	11	0	0	0	0	0	0	0	0	0	0	0	0	0	0	0	0	0	0	0	0	0	0	2	8	0	0	0	0.647059
GO:1900227	positive regulation of NLRP3 inflammasome complex assembly	20	0	0	0	0	0	0	0	0	0	0	0	0	0	0	0	0	0	0	0	0	0	0	0	0	0	0	0	0	0	2	0	0	0	0.647059
GO:0000467	exonucleolytic trimming to generate mature 3'-end of 5.8S rRNA from tricistronic rRNA transcript (SSU-rRNA, 5.8S rRNA, LSU-rRNA)	17	0	0	0	0	0	0	0	0	3	0	0	0	0	0	0	0	0	0	0	0	0	0	0	0	0	0	0	0	0	0	0	2	0	0.647059
GO:0060348	bone development	20	0	0	0	0	0	0	0	0	2	0	0	0	0	0	0	0	0	0	0	0	0	0	0	0	0	0	0	0	0	0	0	0	0	0.647059
GO:1900409	positive regulation of cellular response to oxidative stress	20	0	1	0	0	0	0	0	0	1	0	0	0	0	0	0	0	0	0	0	0	0	0	0	0	0	0	0	0	0	0	0	0	0	0.647059
GO:0006869	lipid transport	12	8	0	0	2	0	0	0	0	0	0	0	0	0	0	0	0	0	0	0	0	0	0	0	0	0	0	0	0	0	0	0	0	0	0.647059
GO:0009755	hormone-mediated signaling pathway	22	0	0	0	0	0	0	0	0	0	0	0	0	0	0	0	0	0	0	0	0	0	0	0	0	0	0	0	0	0	0	0	0	0	0.647059
GO:0007292	female gamete generation	22	0	0	0	0	0	0	0	0	0	0	0	0	0	0	0	0	0	0	0	0	0	0	0	0	0	0	0	0	0	0	0	0	0	0.647059
GO:0048232	male gamete generation	22	0	0	0	0	0	0	0	0	0	0	0	0	0	0	0	0	0	0	0	0	0	0	0	0	0	0	0	0	0	0	0	0	0	0.647059
GO:0090506	axillary shoot meristem initiation	22	0	0	0	0	0	0	0	0	0	0	0	0	0	0	0	0	0	0	0	0	0	0	0	0	0	0	0	0	0	0	0	0	0	0.647059
GO:1900439	positive regulation of filamentous growth of a population of unicellular organisms in response to chemical stimulus	22	0	0	0	0	0	0	0	0	0	0	0	0	0	0	0	0	0	0	0	0	0	0	0	0	0	0	0	0	0	0	0	0	0	0.647059
GO:1900486	positive regulation of isopentenyl diphosphate biosynthetic process, mevalonate pathway	22	0	0	0	0	0	0	0	0	0	0	0	0	0	0	0	0	0	0	0	0	0	0	0	0	0	0	0	0	0	0	0	0	0	0.647059
GO:0032197	transposition, RNA-mediated	22	0	0	0	0	0	0	0	0	0	0	0	0	0	0	0	0	0	0	0	0	0	0	0	0	0	0	0	0	0	0	0	0	0	0.647059
GO:0090241	negative regulation of histone H4 acetylation	22	0	0	0	0	0	0	0	0	0	0	0	0	0	0	0	0	0	0	0	0	0	0	0	0	0	0	0	0	0	0	0	0	0	0.647059
GO:0007135	meiosis II	22	0	0	0	0	0	0	0	0	0	0	0	0	0	0	0	0	0	0	0	0	0	0	0	0	0	0	0	0	0	0	0	0	0	0.647059
GO:0007029	endoplasmic reticulum organization	1	0	0	21	0	0	0	0	0	0	0	0	0	0	0	0	0	0	0	0	0	0	0	0	0	0	0	0	0	0	0	0	0	0	0.647059
GO:2000777	positive regulation of proteasomal ubiquitin-dependent protein catabolic process involved in cellular response to hypoxia	1	21	0	0	0	0	0	0	0	0	0	0	0	0	0	0	0	0	0	0	0	0	0	0	0	0	0	0	0	0	0	0	0	0	0.647059
GO:0034983	peptidyl-lysine deacetylation	0	22	0	0	0	0	0	0	0	0	0	0	0	0	0	0	0	0	0	0	0	0	0	0	0	0	0	0	0	0	0	0	0	0	0.647059
GO:0051013	microtubule severing	0	22	0	0	0	0	0	0	0	0	0	0	0	0	0	0	0	0	0	0	0	0	0	0	0	0	0	0	0	0	0	0	0	0	0.647059
GO:0031114	regulation of microtubule depolymerization	0	22	0	0	0	0	0	0	0	0	0	0	0	0	0	0	0	0	0	0	0	0	0	0	0	0	0	0	0	0	0	0	0	0	0.647059
GO:0043617	cellular response to sucrose starvation	0	22	0	0	0	0	0	0	0	0	0	0	0	0	0	0	0	0	0	0	0	0	0	0	0	0	0	0	0	0	0	0	0	0	0.647059
GO:0042853	L-alanine catabolic process	0	0	0	0	0	0	0	0	0	0	0	18	0	0	0	0	0	0	0	0	0	0	0	0	0	0	0	0	0	3	0	0	0	0	0.617647
GO:0009436	glyoxylate catabolic process	0	0	0	0	0	0	0	0	0	0	0	18	0	0	0	0	0	0	0	0	0	0	0	0	0	0	0	0	0	3	0	0	0	0	0.617647
GO:0019265	glycine biosynthetic process, by transamination of glyoxylate	0	0	0	0	0	0	0	0	0	0	0	18	0	0	0	0	0	0	0	0	0	0	0	0	0	0	0	0	0	3	0	0	0	0	0.617647
GO:0046724	oxalic acid secretion	0	0	0	0	0	0	0	0	0	0	0	18	0	0	0	0	0	0	0	0	0	0	0	0	0	0	0	0	0	3	0	0	0	0	0.617647
GO:0007035	vacuolar acidification	0	0	0	0	0	0	0	0	0	3	0	15	0	2	0	0	0	0	0	0	0	0	0	0	0	0	0	0	0	1	0	0	0	0	0.617647
GO:1902475	L-alpha-amino acid transmembrane transport	0	0	0	0	0	0	0	0	0	0	0	15	0	0	0	0	0	0	2	0	0	0	0	0	0	0	0	4	0	0	0	0	0	0	0.617647
GO:0072330	monocarboxylic acid biosynthetic process	0	0	0	0	0	0	0	0	0	4	0	13	0	0	0	0	0	0	0	0	0	0	0	0	0	0	0	0	0	0	4	0	0	0	0.617647
GO:0009450	gamma-aminobutyric acid catabolic process	4	0	0	0	0	0	0	0	0	0	0	13	0	0	0	0	0	0	0	0	0	0	0	0	0	0	0	0	0	0	4	0	0	0	0.617647
GO:0043408	regulation of MAPK cascade	0	0	0	0	0	0	6	0	0	0	0	11	0	3	0	0	0	0	0	0	0	0	0	0	0	0	0	0	0	1	0	0	0	0	0.617647
GO:0045197	establishment or maintenance of epithelial cell apical/basal polarity	2	0	0	0	0	0	0	0	0	0	0	10	0	1	0	0	0	0	0	8	0	0	0	0	0	0	0	0	0	0	0	0	0	0	0.617647
GO:0045821	positive regulation of glycolytic process	0	0	0	0	0	0	2	0	0	1	0	10	0	0	0	0	0	7	0	0	0	0	0	0	0	0	0	0	0	1	0	0	0	0	0.617647
GO:0030813	positive regulation of nucleotide catabolic process	0	0	0	0	0	0	2	0	0	1	0	10	0	0	0	0	0	7	0	0	0	0	0	0	0	0	0	0	0	1	0	0	0	0	0.617647
GO:0008356	asymmetric cell division	11	0	0	0	0	0	0	0	0	0	0	10	0	0	0	0	0	0	0	0	0	0	0	0	0	0	0	0	0	0	0	0	0	0	0.617647
GO:0007163	establishment or maintenance of cell polarity	3	0	0	0	0	0	3	0	0	0	0	9	1	5	0	0	0	0	0	0	0	0	0	0	0	0	0	0	0	0	0	0	0	0	0.617647
GO:0050796	regulation of insulin secretion	6	0	0	0	0	0	0	0	0	0	0	8	0	0	0	0	0	7	0	0	0	0	0	0	0	0	0	0	0	0	0	0	0	0	0.617647
GO:0006309	apoptotic DNA fragmentation	7	0	0	0	0	0	1	0	0	1	0	8	0	0	0	0	0	0	0	0	0	0	0	0	0	0	0	0	0	2	0	0	2	0	0.617647
GO:0043631	RNA polyadenylation	0	0	0	0	0	0	13	0	0	0	0	2	2	0	0	0	0	0	0	0	0	0	0	0	0	0	0	0	0	1	3	0	0	0	0.617647
GO:0000083	regulation of transcription involved in G1/S transition of mitotic cell cycle	16	0	0	0	0	0	0	0	0	0	0	1	0	0	0	1	0	0	3	0	0	0	0	0	0	0	0	0	0	0	0	0	0	0	0.617647
GO:0071039	nuclear polyadenylation-dependent CUT catabolic process	11	0	0	0	0	0	0	0	0	3	0	1	0	0	0	0	0	0	0	0	0	0	0	0	0	0	0	0	0	1	4	0	0	1	0.617647
GO:0071932	replication fork reversal	0	0	0	0	0	0	0	0	0	0	0	0	21	0	0	0	0	0	0	0	0	0	0	0	0	0	0	0	0	0	0	0	0	0	0.617647
GO:1902983	DNA strand elongation involved in mitotic DNA replication	0	0	0	0	0	0	0	0	0	0	0	0	21	0	0	0	0	0	0	0	0	0	0	0	0	0	0	0	0	0	0	0	0	0	0.617647
GO:1903469	removal of RNA primer involved in mitotic DNA replication	0	0	0	0	0	0	0	0	0	0	0	0	21	0	0	0	0	0	0	0	0	0	0	0	0	0	0	0	0	0	0	0	0	0	0.617647
GO:1905467	positive regulation of G-quadruplex DNA unwinding	0	0	0	0	0	0	0	0	0	0	0	0	21	0	0	0	0	0	0	0	0	0	0	0	0	0	0	0	0	0	0	0	0	0	0.617647
GO:0007031	peroxisome organization	18	0	0	0	0	0	0	0	0	0	0	0	2	0	0	0	0	0	0	0	0	0	0	0	0	0	0	0	0	1	0	0	0	0	0.617647
GO:0043525	positive regulation of neuron apoptotic process	5	0	0	0	0	0	0	0	0	4	0	0	1	5	0	0	0	0	0	0	0	0	0	0	0	3	0	0	0	0	0	3	0	0	0.617647
GO:0060631	regulation of meiosis I	1	0	0	0	0	19	0	0	0	0	0	0	1	0	0	0	0	0	0	0	0	0	0	0	0	0	0	0	0	0	0	0	0	0	0.617647
GO:0007141	male meiosis I	12	0	0	0	0	0	0	0	0	0	0	0	0	7	0	2	0	0	0	0	0	0	0	0	0	0	0	0	0	0	0	0	0	0	0.617647
GO:0032088	negative regulation of NF-kappaB transcription factor activity	0	18	0	0	0	0	0	0	0	0	0	0	0	3	0	0	0	0	0	0	0	0	0	0	0	0	0	0	0	0	0	0	0	0	0.617647
GO:0034504	protein localization to nucleus	16	0	0	0	0	0	3	0	0	0	0	0	0	2	0	0	0	0	0	0	0	0	0	0	0	0	0	0	0	0	0	0	0	0	0.617647
GO:0035186	syncytial blastoderm mitotic cell cycle	19	0	0	0	0	0	0	0	0	0	0	0	0	2	0	0	0	0	0	0	0	0	0	0	0	0	0	0	0	0	0	0	0	0	0.617647
GO:0006796	phosphate-containing compound metabolic process	5	1	0	2	2	1	1	0	2	6	0	0	0	1	0	0	0	0	0	0	0	0	0	0	0	0	0	0	0	0	0	0	0	0	0.617647
GO:0006779	porphyrin-containing compound biosynthetic process	18	0	0	0	0	0	1	0	1	0	0	0	0	1	0	0	0	0	0	0	0	0	0	0	0	0	0	0	0	0	0	0	0	0	0.617647
GO:0019752	carboxylic acid metabolic process	1	0	0	0	0	9	0	0	0	0	0	0	0	0	0	0	7	0	4	0	0	0	0	0	0	0	0	0	0	0	0	0	0	0	0.617647
GO:0038202	TORC1 signaling	0	0	0	0	0	0	0	0	0	0	0	0	0	0	0	0	0	18	0	0	0	0	0	0	0	1	0	0	0	0	0	0	0	2	0.617647
GO:0034260	negative regulation of GTPase activity	14	0	0	0	0	0	0	0	0	0	0	0	0	0	0	0	0	7	0	0	0	0	0	0	0	0	0	0	0	0	0	0	0	0	0.617647
GO:0034333	adherens junction assembly	14	0	0	0	0	0	0	0	0	0	0	0	0	0	0	0	0	7	0	0	0	0	0	0	0	0	0	0	0	0	0	0	0	0	0.617647
GO:0031330	negative regulation of cellular catabolic process	2	0	0	0	0	0	0	0	0	0	0	0	0	0	0	0	0	0	0	0	0	13	0	0	0	0	0	0	0	4	0	0	2	0	0.617647
GO:0007064	mitotic sister chromatid cohesion	13	0	0	0	0	0	0	0	0	0	0	0	0	0	0	0	0	0	0	0	0	0	0	2	0	1	0	0	0	2	3	0	0	0	0.617647
GO:0048599	oocyte development	15	0	0	0	0	0	0	0	0	0	0	0	0	0	0	0	0	0	0	0	0	0	0	0	0	2	0	0	0	0	0	4	0	0	0.617647
GO:0044114	development of symbiont in host	0	0	0	0	0	19	0	0	0	0	0	0	0	0	0	0	0	0	0	0	0	0	0	0	0	2	0	0	0	0	0	0	0	0	0.617647
GO:2000773	negative regulation of cellular senescence	2	18	0	0	0	0	0	0	0	0	0	0	0	0	0	0	0	0	0	0	0	0	0	0	0	0	1	0	0	0	0	0	0	0	0.617647
GO:0045737	positive regulation of cyclin-dependent protein serine/threonine kinase activity	18	0	0	0	0	0	0	0	0	2	1	0	0	0	0	0	0	0	0	0	0	0	0	0	0	0	0	0	0	0	0	0	0	0	0.617647
GO:0070911	global genome nucleotide-excision repair	7	0	0	0	0	12	0	0	0	0	0	0	0	0	0	0	0	0	0	0	0	0	0	0	0	0	0	0	2	0	0	0	0	0	0.617647
GO:0043403	skeletal muscle tissue regeneration	0	15	0	0	0	0	2	0	0	0	0	0	0	0	0	0	0	0	0	0	0	0	0	0	0	0	0	0	0	4	0	0	0	0	0.617647
GO:0042795	snRNA transcription by RNA polymerase II	13	0	0	0	0	0	0	0	0	0	0	0	0	0	0	0	0	0	0	0	0	0	0	0	0	0	0	0	0	3	5	0	0	0	0.617647
GO:0009263	deoxyribonucleotide biosynthetic process	0	18	0	0	0	0	0	0	0	0	0	0	0	0	0	0	0	0	0	0	0	0	0	0	0	0	0	0	0	3	0	0	0	0	0.617647
GO:0045451	pole plasm oskar mRNA localization	0	0	0	0	0	0	11	0	0	0	0	0	0	0	0	0	0	0	0	0	0	0	0	0	0	0	0	0	0	2	8	0	0	0	0.617647
GO:0008103	oocyte microtubule cytoskeleton polarization	0	0	0	0	0	0	11	0	0	0	0	0	0	0	0	0	0	0	0	0	0	0	0	0	0	0	0	0	0	2	8	0	0	0	0.617647
GO:0007041	lysosomal transport	0	0	0	0	0	0	11	0	0	0	0	0	0	0	0	0	0	0	0	0	0	0	0	0	0	0	0	0	0	2	8	0	0	0	0.617647
GO:0007594	puparial adhesion	0	0	0	0	0	0	11	0	0	0	0	0	0	0	0	0	0	0	0	0	0	0	0	0	0	0	0	0	0	2	8	0	0	0	0.617647
GO:0031623	receptor internalization	0	0	0	0	0	0	11	0	0	0	0	0	0	0	0	0	0	0	0	0	0	0	0	0	0	0	0	0	0	2	8	0	0	0	0.617647
GO:0035002	liquid clearance, open tracheal system	0	0	0	0	0	0	11	0	0	0	0	0	0	0	0	0	0	0	0	0	0	0	0	0	0	0	0	0	0	2	8	0	0	0	0.617647
GO:0035159	regulation of tube length, open tracheal system	0	0	0	0	0	0	11	0	0	0	0	0	0	0	0	0	0	0	0	0	0	0	0	0	0	0	0	0	0	2	8	0	0	0	0.617647
GO:0046667	compound eye retinal cell programmed cell death	0	0	0	0	0	0	11	0	0	0	0	0	0	0	0	0	0	0	0	0	0	0	0	0	0	0	0	0	0	2	8	0	0	0	0.617647
GO:0062014	negative regulation of small molecule metabolic process	0	0	0	0	0	0	11	0	0	0	0	0	0	0	0	0	0	0	0	0	0	0	0	0	0	0	0	0	0	2	8	0	0	0	0.617647
GO:1900126	negative regulation of hyaluronan biosynthetic process	0	0	0	0	0	0	11	0	0	0	0	0	0	0	0	0	0	0	0	0	0	0	0	0	0	0	0	0	0	2	8	0	0	0	0.617647
GO:1903077	negative regulation of protein localization to plasma membrane	0	0	0	0	0	0	11	0	0	0	0	0	0	0	0	0	0	0	0	0	0	0	0	0	0	0	0	0	0	2	8	0	0	0	0.617647
GO:0032007	negative regulation of TOR signaling	0	18	0	0	0	0	0	0	0	3	0	0	0	0	0	0	0	0	0	0	0	0	0	0	0	0	0	0	0	0	0	0	0	0	0.617647
GO:1990355	L-methionine salvage from methionine sulphoxide	20	0	0	0	0	0	0	0	0	1	0	0	0	0	0	0	0	0	0	0	0	0	0	0	0	0	0	0	0	0	0	0	0	0	0.617647
GO:0035066	positive regulation of histone acetylation	2	0	0	0	0	19	0	0	0	0	0	0	0	0	0	0	0	0	0	0	0	0	0	0	0	0	0	0	0	0	0	0	0	0	0.617647
GO:0048488	synaptic vesicle endocytosis	15	0	0	0	6	0	0	0	0	0	0	0	0	0	0	0	0	0	0	0	0	0	0	0	0	0	0	0	0	0	0	0	0	0	0.617647
GO:0045898	regulation of RNA polymerase II transcription preinitiation complex assembly	21	0	0	0	0	0	0	0	0	0	0	0	0	0	0	0	0	0	0	0	0	0	0	0	0	0	0	0	0	0	0	0	0	0	0.617647
GO:0035266	meristem growth	21	0	0	0	0	0	0	0	0	0	0	0	0	0	0	0	0	0	0	0	0	0	0	0	0	0	0	0	0	0	0	0	0	0	0.617647
GO:0051788	response to misfolded protein	21	0	0	0	0	0	0	0	0	0	0	0	0	0	0	0	0	0	0	0	0	0	0	0	0	0	0	0	0	0	0	0	0	0	0.617647
GO:0010446	response to alkaline pH	21	0	0	0	0	0	0	0	0	0	0	0	0	0	0	0	0	0	0	0	0	0	0	0	0	0	0	0	0	0	0	0	0	0	0.617647
GO:0008334	histone mRNA metabolic process	21	0	0	0	0	0	0	0	0	0	0	0	0	0	0	0	0	0	0	0	0	0	0	0	0	0	0	0	0	0	0	0	0	0	0.617647
GO:0060074	synapse maturation	20	0	0	1	0	0	0	0	0	0	0	0	0	0	0	0	0	0	0	0	0	0	0	0	0	0	0	0	0	0	0	0	0	0	0.617647
GO:0044671	sorocarp spore cell differentiation	2	19	0	0	0	0	0	0	0	0	0	0	0	0	0	0	0	0	0	0	0	0	0	0	0	0	0	0	0	0	0	0	0	0	0.617647
GO:1902176	negative regulation of oxidative stress-induced intrinsic apoptotic signaling pathway	2	19	0	0	0	0	0	0	0	0	0	0	0	0	0	0	0	0	0	0	0	0	0	0	0	0	0	0	0	0	0	0	0	0	0.617647
GO:0010004	gastrulation involving germ band extension	0	0	0	21	0	0	0	0	0	0	0	0	0	0	0	0	0	0	0	0	0	0	0	0	0	0	0	0	0	0	0	0	0	0	0.617647
GO:2000253	positive regulation of feeding behavior	0	21	0	0	0	0	0	0	0	0	0	0	0	0	0	0	0	0	0	0	0	0	0	0	0	0	0	0	0	0	0	0	0	0	0.617647
GO:0035729	cellular response to hepatocyte growth factor stimulus	0	21	0	0	0	0	0	0	0	0	0	0	0	0	0	0	0	0	0	0	0	0	0	0	0	0	0	0	0	0	0	0	0	0	0.617647
GO:0048012	hepatocyte growth factor receptor signaling pathway	0	21	0	0	0	0	0	0	0	0	0	0	0	0	0	0	0	0	0	0	0	0	0	0	0	0	0	0	0	0	0	0	0	0	0.617647
GO:0045950	negative regulation of mitotic recombination	0	21	0	0	0	0	0	0	0	0	0	0	0	0	0	0	0	0	0	0	0	0	0	0	0	0	0	0	0	0	0	0	0	0	0.617647
GO:0090042	tubulin deacetylation	0	21	0	0	0	0	0	0	0	0	0	0	0	0	0	0	0	0	0	0	0	0	0	0	0	0	0	0	0	0	0	0	0	0	0.617647
GO:0061428	negative regulation of transcription from RNA polymerase II promoter in response to hypoxia	0	21	0	0	0	0	0	0	0	0	0	0	0	0	0	0	0	0	0	0	0	0	0	0	0	0	0	0	0	0	0	0	0	0	0.617647
GO:0071219	cellular response to molecule of bacterial origin	0	21	0	0	0	0	0	0	0	0	0	0	0	0	0	0	0	0	0	0	0	0	0	0	0	0	0	0	0	0	0	0	0	0	0.617647
GO:0031453	positive regulation of heterochromatin formation	0	21	0	0	0	0	0	0	0	0	0	0	0	0	0	0	0	0	0	0	0	0	0	0	0	0	0	0	0	0	0	0	0	0	0.617647
GO:0048239	negative regulation of DNA recombination at telomere	0	21	0	0	0	0	0	0	0	0	0	0	0	0	0	0	0	0	0	0	0	0	0	0	0	0	0	0	0	0	0	0	0	0	0.617647
GO:1901416	regulation of response to ethanol	0	21	0	0	0	0	0	0	0	0	0	0	0	0	0	0	0	0	0	0	0	0	0	0	0	0	0	0	0	0	0	0	0	0	0.617647
GO:1904524	negative regulation of DNA amplification	0	21	0	0	0	0	0	0	0	0	0	0	0	0	0	0	0	0	0	0	0	0	0	0	0	0	0	0	0	0	0	0	0	0	0.617647
GO:1990596	histone H3-K4 deacetylation	0	21	0	0	0	0	0	0	0	0	0	0	0	0	0	0	0	0	0	0	0	0	0	0	0	0	0	0	0	0	0	0	0	0	0.617647
GO:1990678	histone H4-K16 deacetylation	0	21	0	0	0	0	0	0	0	0	0	0	0	0	0	0	0	0	0	0	0	0	0	0	0	0	0	0	0	0	0	0	0	0	0.617647
GO:0045599	negative regulation of fat cell differentiation	0	21	0	0	0	0	0	0	0	0	0	0	0	0	0	0	0	0	0	0	0	0	0	0	0	0	0	0	0	0	0	0	0	0	0.617647
GO:0070050	neuron cellular homeostasis	0	0	0	0	0	0	0	0	0	0	0	19	0	1	0	0	0	0	0	0	0	0	0	0	0	0	0	0	0	0	0	0	0	0	0.588235
GO:0019640	glucuronate catabolic process to xylulose 5-phosphate	0	0	0	0	0	0	0	0	0	0	0	19	0	0	0	0	0	0	0	0	0	0	0	0	0	0	0	0	0	1	0	0	0	0	0.588235
GO:0002168	instar larval development	1	0	0	0	0	0	0	0	0	0	0	11	0	0	0	0	0	7	0	0	0	0	0	0	0	0	0	0	0	1	0	0	0	0	0.588235
GO:0006952	defense response	0	0	0	0	4	0	0	0	0	3	0	10	1	0	0	0	0	0	1	0	0	0	0	0	0	0	0	0	1	0	0	0	0	0	0.588235
GO:0071398	cellular response to fatty acid	5	0	0	0	0	0	0	0	0	0	0	10	0	0	0	0	0	0	3	0	0	0	0	0	0	0	0	0	2	0	0	0	0	0	0.588235
GO:0010822	positive regulation of mitochondrion organization	10	0	0	0	0	0	0	0	0	0	0	10	0	0	0	0	0	0	0	0	0	0	0	0	0	0	0	0	0	0	0	0	0	0	0.588235
GO:0010188	response to microbial phytotoxin	2	0	0	8	0	0	0	0	0	0	0	10	0	0	0	0	0	0	0	0	0	0	0	0	0	0	0	0	0	0	0	0	0	0	0.588235
GO:0030324	lung development	4	0	0	0	0	0	0	0	0	0	0	5	3	0	0	0	0	0	0	0	0	0	0	0	0	0	0	0	8	0	0	0	0	0	0.588235
GO:0031123	RNA 3'-end processing	0	0	0	0	0	0	12	0	1	0	0	2	2	0	0	0	0	0	0	0	0	0	0	0	0	0	0	0	0	0	3	0	0	0	0.588235
GO:0048573	photoperiodism, flowering	14	0	0	0	0	0	0	0	0	0	0	1	0	5	0	0	0	0	0	0	0	0	0	0	0	0	0	0	0	0	0	0	0	0	0.588235
GO:0019953	sexual reproduction	0	0	0	0	1	0	0	0	0	0	2	0	5	8	0	0	0	0	0	0	0	0	0	4	0	0	0	0	0	0	0	0	0	0	0.588235
GO:0035617	stress granule disassembly	4	14	0	0	0	0	0	0	0	0	0	0	2	0	0	0	0	0	0	0	0	0	0	0	0	0	0	0	0	0	0	0	0	0	0.588235
GO:0000920	septum digestion after cytokinesis	4	0	0	0	0	0	0	0	0	3	4	0	1	0	0	0	0	0	0	8	0	0	0	0	0	0	0	0	0	0	0	0	0	0	0.588235
GO:0042059	negative regulation of epidermal growth factor receptor signaling pathway	16	0	0	0	0	0	0	0	0	1	2	0	1	0	0	0	0	0	0	0	0	0	0	0	0	0	0	0	0	0	0	0	0	0	0.588235
GO:0010520	regulation of reciprocal meiotic recombination	0	0	0	0	0	19	0	0	0	0	0	0	1	0	0	0	0	0	0	0	0	0	0	0	0	0	0	0	0	0	0	0	0	0	0.588235
GO:0030513	positive regulation of BMP signaling pathway	12	0	0	0	0	7	0	0	0	0	0	0	1	0	0	0	0	0	0	0	0	0	0	0	0	0	0	0	0	0	0	0	0	0	0.588235
GO:0050793	regulation of developmental process	1	0	0	0	0	0	2	0	1	0	0	0	0	12	0	0	0	0	3	0	0	0	0	1	0	0	0	0	0	0	0	0	0	0	0.588235
GO:0010091	trichome branching	13	0	0	0	0	0	0	0	0	0	0	0	0	5	0	0	0	0	0	0	0	0	0	0	0	0	0	0	2	0	0	0	0	0	0.588235
GO:0008652	cellular amino acid biosynthetic process	4	0	0	6	0	0	0	0	0	1	2	0	0	2	0	0	0	5	0	0	0	0	0	0	0	0	0	0	0	0	0	0	0	0	0.588235
GO:0006811	ion transport	6	0	0	1	3	0	3	0	4	2	0	0	0	1	0	0	0	0	0	0	0	0	0	0	0	0	0	0	0	0	0	0	0	0	0.588235
GO:0014068	positive regulation of phosphatidylinositol 3-kinase signaling	0	18	0	0	0	0	0	0	1	0	0	0	0	1	0	0	0	0	0	0	0	0	0	0	0	0	0	0	0	0	0	0	0	0	0.588235
GO:0030187	melatonin biosynthetic process	0	0	0	0	0	0	0	0	0	0	0	0	0	0	0	0	0	18	0	0	0	0	0	0	0	0	0	0	0	0	0	0	2	0	0.588235
GO:2000019	negative regulation of male gonad development	0	0	0	0	0	0	0	0	0	0	0	0	0	0	0	0	0	18	0	0	0	0	0	0	0	0	0	0	0	0	0	0	2	0	0.588235
GO:1903666	positive regulation of asexual reproduction	0	0	0	0	0	0	0	0	0	0	0	0	0	0	0	0	0	18	0	0	0	0	0	0	0	0	0	0	0	0	0	0	0	2	0.588235
GO:0030422	siRNA processing	0	0	0	0	2	0	0	0	0	7	0	0	0	0	0	0	0	7	0	0	0	0	0	0	0	0	0	0	0	3	1	0	0	0	0.588235
GO:0001682	tRNA 5'-leader removal	0	0	0	0	0	13	0	0	0	0	0	0	0	0	0	0	0	0	0	0	0	0	0	1	0	0	0	0	0	2	4	0	0	0	0.588235
GO:0042144	vacuole fusion, non-autophagic	16	0	0	0	0	0	0	0	0	1	0	0	0	0	0	0	0	0	0	0	0	0	0	0	0	0	3	0	0	0	0	0	0	0	0.588235
GO:0009165	nucleotide biosynthetic process	3	1	0	12	0	1	2	0	0	0	0	0	0	0	0	0	0	0	0	0	0	0	0	0	0	0	0	0	1	0	0	0	0	0	0.588235
GO:0000055	ribosomal large subunit export from nucleus	1	0	0	1	0	1	10	0	0	0	0	0	0	0	0	0	0	0	0	0	0	0	0	0	0	0	0	0	0	5	0	0	2	0	0.588235
GO:0006642	triglyceride mobilization	0	18	0	0	0	0	0	0	0	0	0	0	0	0	0	0	0	0	0	0	0	0	0	0	0	0	0	0	0	2	0	0	0	0	0.588235
GO:0006103	2-oxoglutarate metabolic process	0	1	0	16	0	0	0	0	0	0	0	0	0	0	0	0	0	0	0	0	0	0	0	0	0	0	0	0	0	1	2	0	0	0	0.588235
GO:0042908	xenobiotic transport	19	0	0	0	0	0	0	0	0	0	0	0	0	0	0	0	0	0	0	0	0	0	0	0	0	0	0	0	0	0	0	1	0	0	0.588235
GO:0031325	positive regulation of cellular metabolic process	10	0	0	0	5	0	1	0	0	2	0	0	0	0	0	0	0	0	0	0	0	0	0	0	0	0	0	0	0	0	0	0	2	0	0.588235
GO:0009423	chorismate biosynthetic process	1	0	0	16	0	0	0	0	0	3	0	0	0	0	0	0	0	0	0	0	0	0	0	0	0	0	0	0	0	0	0	0	0	0	0.588235
GO:0042789	mRNA transcription by RNA polymerase II	1	0	0	0	0	19	0	0	0	0	0	0	0	0	0	0	0	0	0	0	0	0	0	0	0	0	0	0	0	0	0	0	0	0	0.588235
GO:0010172	embryonic body morphogenesis	18	0	0	0	2	0	0	0	0	0	0	0	0	0	0	0	0	0	0	0	0	0	0	0	0	0	0	0	0	0	0	0	0	0	0.588235
GO:0080147	root hair cell development	2	0	0	17	1	0	0	0	0	0	0	0	0	0	0	0	0	0	0	0	0	0	0	0	0	0	0	0	0	0	0	0	0	0	0.588235
GO:1903292	protein localization to Golgi membrane	20	0	0	0	0	0	0	0	0	0	0	0	0	0	0	0	0	0	0	0	0	0	0	0	0	0	0	0	0	0	0	0	0	0	0.588235
GO:0006544	glycine metabolic process	20	0	0	0	0	0	0	0	0	0	0	0	0	0	0	0	0	0	0	0	0	0	0	0	0	0	0	0	0	0	0	0	0	0	0.588235
GO:0050680	negative regulation of epithelial cell proliferation	20	0	0	0	0	0	0	0	0	0	0	0	0	0	0	0	0	0	0	0	0	0	0	0	0	0	0	0	0	0	0	0	0	0	0.588235
GO:0010633	negative regulation of epithelial cell migration	20	0	0	0	0	0	0	0	0	0	0	0	0	0	0	0	0	0	0	0	0	0	0	0	0	0	0	0	0	0	0	0	0	0	0.588235
GO:0045006	DNA deamination	20	0	0	0	0	0	0	0	0	0	0	0	0	0	0	0	0	0	0	0	0	0	0	0	0	0	0	0	0	0	0	0	0	0	0.588235
GO:0030277	maintenance of gastrointestinal epithelium	20	0	0	0	0	0	0	0	0	0	0	0	0	0	0	0	0	0	0	0	0	0	0	0	0	0	0	0	0	0	0	0	0	0	0.588235
GO:0060394	negative regulation of pathway-restricted SMAD protein phosphorylation	20	0	0	0	0	0	0	0	0	0	0	0	0	0	0	0	0	0	0	0	0	0	0	0	0	0	0	0	0	0	0	0	0	0	0.588235
GO:0045977	positive regulation of mitotic cell cycle, embryonic	20	0	0	0	0	0	0	0	0	0	0	0	0	0	0	0	0	0	0	0	0	0	0	0	0	0	0	0	0	0	0	0	0	0	0.588235
GO:0061057	peptidoglycan recognition protein signaling pathway	20	0	0	0	0	0	0	0	0	0	0	0	0	0	0	0	0	0	0	0	0	0	0	0	0	0	0	0	0	0	0	0	0	0	0.588235
GO:1902916	positive regulation of protein polyubiquitination	20	0	0	0	0	0	0	0	0	0	0	0	0	0	0	0	0	0	0	0	0	0	0	0	0	0	0	0	0	0	0	0	0	0	0.588235
GO:0090261	positive regulation of inclusion body assembly	20	0	0	0	0	0	0	0	0	0	0	0	0	0	0	0	0	0	0	0	0	0	0	0	0	0	0	0	0	0	0	0	0	0	0.588235
GO:0000735	removal of nonhomologous ends	20	0	0	0	0	0	0	0	0	0	0	0	0	0	0	0	0	0	0	0	0	0	0	0	0	0	0	0	0	0	0	0	0	0	0.588235
GO:0006407	rRNA export from nucleus	20	0	0	0	0	0	0	0	0	0	0	0	0	0	0	0	0	0	0	0	0	0	0	0	0	0	0	0	0	0	0	0	0	0	0.588235
GO:0030543	2-micrometer plasmid partitioning	20	0	0	0	0	0	0	0	0	0	0	0	0	0	0	0	0	0	0	0	0	0	0	0	0	0	0	0	0	0	0	0	0	0	0.588235
GO:0044829	positive regulation by host of viral genome replication	20	0	0	0	0	0	0	0	0	0	0	0	0	0	0	0	0	0	0	0	0	0	0	0	0	0	0	0	0	0	0	0	0	0	0.588235
GO:0019343	cysteine biosynthetic process via cystathionine	20	0	0	0	0	0	0	0	0	0	0	0	0	0	0	0	0	0	0	0	0	0	0	0	0	0	0	0	0	0	0	0	0	0	0.588235
GO:0015949	nucleobase-containing small molecule interconversion	2	0	0	18	0	0	0	0	0	0	0	0	0	0	0	0	0	0	0	0	0	0	0	0	0	0	0	0	0	0	0	0	0	0	0.588235
GO:0010883	regulation of lipid storage	2	18	0	0	0	0	0	0	0	0	0	0	0	0	0	0	0	0	0	0	0	0	0	0	0	0	0	0	0	0	0	0	0	0	0.588235
GO:0015786	UDP-glucose transmembrane transport	0	0	0	20	0	0	0	0	0	0	0	0	0	0	0	0	0	0	0	0	0	0	0	0	0	0	0	0	0	0	0	0	0	0	0.588235
GO:0072334	UDP-galactose transmembrane transport	0	0	0	20	0	0	0	0	0	0	0	0	0	0	0	0	0	0	0	0	0	0	0	0	0	0	0	0	0	0	0	0	0	0	0.588235
GO:0034396	negative regulation of transcription from RNA polymerase II promoter in response to iron	0	0	0	20	0	0	0	0	0	0	0	0	0	0	0	0	0	0	0	0	0	0	0	0	0	0	0	0	0	0	0	0	0	0	0.588235
GO:0080065	4-alpha-methyl-delta7-sterol oxidation	0	20	0	0	0	0	0	0	0	0	0	0	0	0	0	0	0	0	0	0	0	0	0	0	0	0	0	0	0	0	0	0	0	0	0.588235
GO:0050995	negative regulation of lipid catabolic process	0	0	0	0	0	0	0	0	0	0	0	18	1	0	0	0	0	0	0	0	0	0	0	0	0	0	0	0	0	0	0	0	0	0	0.558824
GO:1990822	basic amino acid transmembrane transport	0	0	0	0	0	0	0	0	0	0	0	15	0	0	0	0	0	0	0	0	0	0	0	0	0	0	0	4	0	0	0	0	0	0	0.558824
GO:1990961	xenobiotic detoxification by transmembrane export across the plasma membrane	0	0	0	0	0	0	0	0	0	1	1	14	0	0	0	0	0	0	0	0	0	0	0	0	0	3	0	0	0	0	0	0	0	0	0.558824
GO:0006612	protein targeting to membrane	2	0	0	0	0	0	0	0	0	3	0	14	0	0	0	0	0	0	0	0	0	0	0	0	0	0	0	0	0	0	0	0	0	0	0.558824
GO:0045776	negative regulation of blood pressure	0	0	0	0	0	0	0	0	0	0	0	13	0	0	0	0	0	0	0	0	0	0	0	0	0	0	0	0	0	2	4	0	0	0	0.558824
GO:0035640	exploration behavior	2	0	0	0	0	0	0	0	0	0	0	13	0	0	0	0	0	0	0	0	0	0	0	0	0	0	0	0	0	0	4	0	0	0	0.558824
GO:0035900	response to isolation stress	0	1	0	0	0	0	0	0	0	0	0	11	0	0	0	0	0	7	0	0	0	0	0	0	0	0	0	0	0	0	0	0	0	0	0.558824
GO:0007616	long-term memory	3	1	0	0	0	0	1	0	1	0	0	10	1	0	0	0	0	0	2	0	0	0	0	0	0	0	0	0	0	0	0	0	0	0	0.558824
GO:2000027	regulation of animal organ morphogenesis	2	0	0	0	0	0	0	0	0	0	0	10	0	0	0	0	0	7	0	0	0	0	0	0	0	0	0	0	0	0	0	0	0	0	0.558824
GO:0050714	positive regulation of protein secretion	8	0	0	0	0	0	0	0	0	0	0	10	0	0	0	0	0	0	0	0	0	0	0	0	0	1	0	0	0	0	0	0	0	0	0.558824
GO:0019761	glucosinolate biosynthetic process	0	0	0	8	0	0	0	0	0	0	0	10	0	0	0	0	0	0	0	0	0	0	0	0	0	0	0	0	0	1	0	0	0	0	0.558824
GO:1904262	negative regulation of TORC1 signaling	1	1	0	0	0	0	1	0	0	3	0	10	0	0	0	0	0	0	0	0	0	0	0	0	0	0	0	0	0	0	0	3	0	0	0.558824
GO:0043053	dauer entry	1	0	0	8	0	0	0	0	0	0	0	10	0	0	0	0	0	0	0	0	0	0	0	0	0	0	0	0	0	0	0	0	0	0	0.558824
GO:1901259	chloroplast rRNA processing	0	0	0	0	0	10	0	0	0	0	0	9	0	0	0	0	0	0	0	0	0	0	0	0	0	0	0	0	0	0	0	0	0	0	0.558824
GO:0006626	protein targeting to mitochondrion	4	0	0	0	0	0	0	0	0	2	0	8	2	1	0	0	0	0	0	0	0	0	0	0	0	0	0	0	0	0	2	0	0	0	0.558824
GO:0051661	maintenance of centrosome location	0	0	0	0	0	0	0	0	0	0	0	8	0	0	0	4	0	0	0	0	0	0	0	1	0	0	0	0	0	2	4	0	0	0	0.558824
GO:0048699	generation of neurons	3	2	0	0	0	0	0	0	0	2	0	6	0	0	0	0	0	0	0	0	0	0	0	0	0	0	1	1	0	3	1	0	0	0	0.558824
GO:0035964	COPI-coated vesicle budding	0	0	0	0	0	0	0	0	12	0	0	3	0	4	0	0	0	0	0	0	0	0	0	0	0	0	0	0	0	0	0	0	0	0	0.558824
GO:0030026	cellular manganese ion homeostasis	0	0	0	0	0	14	0	0	0	0	0	0	3	0	0	0	0	0	0	0	0	0	0	0	0	0	2	0	0	0	0	0	0	0	0.558824
GO:0010801	negative regulation of peptidyl-threonine phosphorylation	0	13	0	0	0	0	0	0	0	3	0	0	3	0	0	0	0	0	0	0	0	0	0	0	0	0	0	0	0	0	0	0	0	0	0.558824
GO:0010390	histone monoubiquitination	17	0	0	0	0	0	0	0	0	0	0	0	2	0	0	0	0	0	0	0	0	0	0	0	0	0	0	0	0	0	0	0	0	0	0.558824
GO:0045184	establishment of protein localization	5	0	0	0	0	0	0	0	0	0	0	0	1	10	0	0	0	0	3	0	0	0	0	0	0	0	0	0	0	0	0	0	0	0	0.558824
GO:0090136	epithelial cell-cell adhesion	0	1	0	0	0	0	4	0	1	8	0	0	1	2	0	0	0	0	0	0	0	0	0	0	0	0	0	0	0	0	2	0	0	0	0.558824
GO:0040026	positive regulation of vulval development	1	0	0	0	0	0	1	0	1	0	0	0	1	0	0	0	0	7	0	0	0	0	0	0	0	0	0	0	0	8	0	0	0	0	0.558824
GO:2000765	regulation of cytoplasmic translation	12	0	0	0	0	0	0	0	0	0	0	0	1	0	0	0	0	0	0	0	0	0	0	0	0	0	0	0	0	0	5	1	0	0	0.558824
GO:0051097	negative regulation of helicase activity	0	18	0	0	0	0	0	0	0	0	0	0	1	0	0	0	0	0	0	0	0	0	0	0	0	0	0	0	0	0	0	0	0	0	0.558824
GO:0001542	ovulation from ovarian follicle	0	18	0	0	0	0	0	0	0	0	0	0	1	0	0	0	0	0	0	0	0	0	0	0	0	0	0	0	0	0	0	0	0	0	0.558824
GO:0030336	negative regulation of cell migration	3	0	0	0	3	0	1	0	0	0	0	0	0	3	0	0	0	7	2	0	0	0	0	0	0	0	0	0	0	0	0	0	0	0	0.558824
GO:0030713	ovarian follicle cell stalk formation	0	0	0	0	0	0	4	0	1	4	0	0	0	3	0	0	0	7	0	0	0	0	0	0	0	0	0	0	0	0	0	0	0	0	0.558824
GO:1903672	positive regulation of sprouting angiogenesis	11	0	0	0	0	0	1	0	0	2	0	0	0	3	0	0	0	0	2	0	0	0	0	0	0	0	0	0	0	0	0	0	0	0	0.558824
GO:0048583	regulation of response to stimulus	17	0	0	0	0	0	0	0	0	0	0	0	0	2	0	0	0	0	0	0	0	0	0	0	0	0	0	0	0	0	0	0	0	0	0.558824
GO:0036503	ERAD pathway	17	0	0	0	0	0	0	0	0	0	0	0	0	2	0	0	0	0	0	0	0	0	0	0	0	0	0	0	0	0	0	0	0	0	0.558824
GO:0099504	synaptic vesicle cycle	17	0	0	0	0	0	0	0	0	0	0	0	0	2	0	0	0	0	0	0	0	0	0	0	0	0	0	0	0	0	0	0	0	0	0.558824
GO:0044351	macropinocytosis	11	0	0	0	0	0	0	0	0	0	0	0	0	1	0	0	0	7	0	0	0	0	0	0	0	0	0	0	0	0	0	0	0	0	0.558824
GO:0045053	protein retention in Golgi apparatus	0	0	0	0	0	0	0	0	0	4	0	0	0	1	0	0	0	0	0	8	0	0	0	1	0	5	0	0	0	0	0	0	0	0	0.558824
GO:0018108	peptidyl-tyrosine phosphorylation	9	0	1	0	5	0	0	0	0	0	0	0	0	0	0	2	0	0	0	0	0	0	0	2	0	0	0	0	0	0	0	0	0	0	0.558824
GO:0051292	nuclear pore complex assembly	0	0	0	0	0	0	10	0	0	0	0	0	0	0	0	0	0	9	0	0	0	0	0	0	0	0	0	0	0	0	0	0	0	0	0.558824
GO:0060271	cilium assembly	9	0	0	0	3	0	0	0	0	0	0	0	0	0	0	0	0	7	0	0	0	0	0	0	0	0	0	0	0	0	0	0	0	0	0.558824
GO:0098655	cation transmembrane transport	9	0	0	0	6	0	1	0	0	1	0	0	0	0	0	0	0	0	2	0	0	0	0	0	0	0	0	0	0	0	0	0	0	0	0.558824
GO:0002143	tRNA wobble position uridine thiolation	0	0	0	0	0	17	0	0	0	0	0	0	0	0	0	0	0	0	0	0	0	0	0	0	0	2	0	0	0	0	0	0	0	0	0.558824
GO:0019079	viral genome replication	18	0	0	0	0	0	0	0	0	0	0	0	0	0	0	0	0	0	0	0	0	0	0	0	0	1	0	0	0	0	0	0	0	0	0.558824
GO:0035076	ecdysone receptor-mediated signaling pathway	13	0	0	0	0	0	0	0	0	4	0	0	0	0	0	0	0	0	0	0	0	0	0	0	0	0	0	1	0	1	0	0	0	0	0.558824
GO:1901409	positive regulation of phosphorylation of RNA polymerase II C-terminal domain	17	0	0	0	0	0	0	0	0	1	1	0	0	0	0	0	0	0	0	0	0	0	0	0	0	0	0	0	0	0	0	0	0	0	0.558824
GO:0048671	negative regulation of collateral sprouting	0	15	0	0	0	0	0	0	0	0	0	0	0	0	0	0	0	0	0	0	0	0	0	0	0	0	0	0	0	4	0	0	0	0	0.558824
GO:0014009	glial cell proliferation	0	15	0	0	0	0	0	0	0	0	0	0	0	0	0	0	0	0	0	0	0	0	0	0	0	0	0	0	0	4	0	0	0	0	0.558824
GO:0042692	muscle cell differentiation	0	15	0	0	0	0	0	0	0	0	0	0	0	0	0	0	0	0	0	0	0	0	0	0	0	0	0	0	0	4	0	0	0	0	0.558824
GO:0006546	glycine catabolic process	16	0	0	0	0	0	0	0	0	0	0	0	0	0	0	0	0	0	0	0	0	0	0	0	0	0	0	0	0	3	0	0	0	0	0.558824
GO:0007276	gamete generation	16	0	0	0	1	0	0	0	0	0	0	0	0	0	0	0	0	0	0	0	0	0	0	0	0	0	0	0	0	2	0	0	0	0	0.558824
GO:0043007	maintenance of rDNA	16	0	0	0	0	0	0	0	0	0	0	0	0	0	0	0	0	0	0	0	0	0	0	0	0	0	0	0	0	1	0	2	0	0	0.558824
GO:0044341	sodium-dependent phosphate transport	0	0	0	0	0	0	0	0	0	19	0	0	0	0	0	0	0	0	0	0	0	0	0	0	0	0	0	0	0	0	0	0	0	0	0.558824
GO:0031214	biomineral tissue development	0	0	0	0	0	0	0	0	0	19	0	0	0	0	0	0	0	0	0	0	0	0	0	0	0	0	0	0	0	0	0	0	0	0	0.558824
GO:0043335	protein unfolding	3	15	0	0	0	0	0	0	1	0	0	0	0	0	0	0	0	0	0	0	0	0	0	0	0	0	0	0	0	0	0	0	0	0	0.558824
GO:0000390	spliceosomal complex disassembly	16	0	0	0	2	0	1	0	0	0	0	0	0	0	0	0	0	0	0	0	0	0	0	0	0	0	0	0	0	0	0	0	0	0	0.558824
GO:0006850	mitochondrial pyruvate transmembrane transport	0	0	0	0	0	19	0	0	0	0	0	0	0	0	0	0	0	0	0	0	0	0	0	0	0	0	0	0	0	0	0	0	0	0	0.558824
GO:0031063	regulation of histone deacetylation	0	0	0	0	0	19	0	0	0	0	0	0	0	0	0	0	0	0	0	0	0	0	0	0	0	0	0	0	0	0	0	0	0	0	0.558824
GO:0090043	regulation of tubulin deacetylation	0	0	0	0	0	19	0	0	0	0	0	0	0	0	0	0	0	0	0	0	0	0	0	0	0	0	0	0	0	0	0	0	0	0	0.558824
GO:0019673	GDP-mannose metabolic process	0	0	0	18	0	1	0	0	0	0	0	0	0	0	0	0	0	0	0	0	0	0	0	0	0	0	0	0	0	0	0	0	0	0	0.558824
GO:0008354	germ cell migration	1	0	0	0	18	0	0	0	0	0	0	0	0	0	0	0	0	0	0	0	0	0	0	0	0	0	0	0	0	0	0	0	0	0	0.558824
GO:0007431	salivary gland development	19	0	0	0	0	0	0	0	0	0	0	0	0	0	0	0	0	0	0	0	0	0	0	0	0	0	0	0	0	0	0	0	0	0	0.558824
GO:0031584	activation of phospholipase D activity	19	0	0	0	0	0	0	0	0	0	0	0	0	0	0	0	0	0	0	0	0	0	0	0	0	0	0	0	0	0	0	0	0	0	0.558824
GO:0070861	regulation of protein exit from endoplasmic reticulum	19	0	0	0	0	0	0	0	0	0	0	0	0	0	0	0	0	0	0	0	0	0	0	0	0	0	0	0	0	0	0	0	0	0	0.558824
GO:0008625	extrinsic apoptotic signaling pathway via death domain receptors	19	0	0	0	0	0	0	0	0	0	0	0	0	0	0	0	0	0	0	0	0	0	0	0	0	0	0	0	0	0	0	0	0	0	0.558824
GO:0097428	protein maturation by iron-sulfur cluster transfer	19	0	0	0	0	0	0	0	0	0	0	0	0	0	0	0	0	0	0	0	0	0	0	0	0	0	0	0	0	0	0	0	0	0	0.558824
GO:0010162	seed dormancy process	19	0	0	0	0	0	0	0	0	0	0	0	0	0	0	0	0	0	0	0	0	0	0	0	0	0	0	0	0	0	0	0	0	0	0.558824
GO:0035561	regulation of chromatin binding	19	0	0	0	0	0	0	0	0	0	0	0	0	0	0	0	0	0	0	0	0	0	0	0	0	0	0	0	0	0	0	0	0	0	0.558824
GO:2000123	positive regulation of stomatal complex development	19	0	0	0	0	0	0	0	0	0	0	0	0	0	0	0	0	0	0	0	0	0	0	0	0	0	0	0	0	0	0	0	0	0	0.558824
GO:0046148	pigment biosynthetic process	0	0	0	19	0	0	0	0	0	0	0	0	0	0	0	0	0	0	0	0	0	0	0	0	0	0	0	0	0	0	0	0	0	0	0.558824
GO:0009212	pyrimidine deoxyribonucleoside triphosphate biosynthetic process	0	19	0	0	0	0	0	0	0	0	0	0	0	0	0	0	0	0	0	0	0	0	0	0	0	0	0	0	0	0	0	0	0	0	0.558824
GO:0009216	purine deoxyribonucleoside triphosphate biosynthetic process	0	19	0	0	0	0	0	0	0	0	0	0	0	0	0	0	0	0	0	0	0	0	0	0	0	0	0	0	0	0	0	0	0	0	0.558824
GO:0042278	purine nucleoside metabolic process	0	19	0	0	0	0	0	0	0	0	0	0	0	0	0	0	0	0	0	0	0	0	0	0	0	0	0	0	0	0	0	0	0	0	0.558824
GO:0007057	spindle assembly involved in female meiosis I	4	0	0	0	0	0	0	0	0	0	0	14	0	0	0	0	0	0	0	0	0	0	0	0	0	0	0	0	0	0	0	0	0	0	0.529412
GO:0043605	cellular amide catabolic process	1	0	0	0	0	0	0	0	0	0	0	13	0	0	0	0	0	0	0	0	0	0	0	0	0	0	0	0	0	0	4	0	0	0	0.529412
GO:0070085	glycosylation	0	0	0	0	0	0	5	0	0	0	0	11	2	0	0	0	0	0	0	0	0	0	0	0	0	0	0	0	0	0	0	0	0	0	0.529412
GO:0030718	germ-line stem cell population maintenance	1	0	0	0	0	0	0	0	0	0	0	10	0	0	0	0	0	7	0	0	0	0	0	0	0	0	0	0	0	0	0	0	0	0	0.529412
GO:0060176	regulation of aggregation involved in sorocarp development	2	0	0	0	0	0	0	0	0	0	0	10	0	0	0	0	0	0	0	0	0	0	0	0	0	0	0	0	6	0	0	0	0	0	0.529412
GO:0005983	starch catabolic process	0	0	1	0	0	0	0	0	0	7	0	10	0	0	0	0	0	0	0	0	0	0	0	0	0	0	0	0	0	0	0	0	0	0	0.529412
GO:0009932	cell tip growth	8	0	0	0	0	0	0	0	0	0	0	10	0	0	0	0	0	0	0	0	0	0	0	0	0	0	0	0	0	0	0	0	0	0	0.529412
GO:0009684	indoleacetic acid biosynthetic process	0	0	0	8	0	0	0	0	0	0	0	10	0	0	0	0	0	0	0	0	0	0	0	0	0	0	0	0	0	0	0	0	0	0	0.529412
GO:0001560	regulation of cell growth by extracellular stimulus	0	0	0	8	0	0	0	0	0	0	0	10	0	0	0	0	0	0	0	0	0	0	0	0	0	0	0	0	0	0	0	0	0	0	0.529412
GO:0051480	regulation of cytosolic calcium ion concentration	0	0	0	0	0	0	0	0	2	2	0	9	0	0	0	0	2	0	2	0	0	0	0	1	0	0	0	0	0	0	0	0	0	0	0.529412
GO:0006641	triglyceride metabolic process	0	0	0	0	0	0	0	0	0	0	0	8	0	4	0	0	0	0	0	0	0	0	0	0	0	0	0	0	3	3	0	0	0	0	0.529412
GO:0033387	putrescine biosynthetic process from ornithine	0	0	0	0	10	0	0	0	0	0	0	8	0	0	0	0	0	0	0	0	0	0	0	0	0	0	0	0	0	0	0	0	0	0	0.529412
GO:0044764	obsolete multi-organism cellular process	5	2	0	0	0	1	3	0	0	0	0	5	0	0	0	0	0	0	0	0	0	0	0	1	0	0	0	0	0	0	1	0	0	0	0.529412
GO:0007517	muscle organ development	1	0	0	0	0	0	0	0	0	0	0	4	0	0	0	0	0	11	0	0	0	0	0	0	0	0	0	0	0	0	0	0	0	2	0.529412
GO:0007614	short-term memory	2	1	0	0	0	0	0	0	0	0	0	4	0	0	0	0	0	7	0	4	0	0	0	0	0	0	0	0	0	0	0	0	0	0	0.529412
GO:0016125	sterol metabolic process	0	2	0	0	4	0	0	0	0	0	0	3	0	1	0	0	0	0	0	8	0	0	0	0	0	0	0	0	0	0	0	0	0	0	0.529412
GO:0045926	negative regulation of growth	5	1	0	0	0	0	0	0	0	0	0	2	0	1	0	0	0	0	0	8	0	0	0	1	0	0	0	0	0	0	0	0	0	0	0.529412
GO:0071031	nuclear mRNA surveillance of mRNA 3'-end processing	8	0	0	0	0	0	0	0	0	3	0	1	0	0	0	0	0	0	0	0	0	0	0	0	0	0	0	0	0	1	4	0	0	1	0.529412
GO:0001662	behavioral fear response	0	0	0	0	0	0	0	0	1	3	0	0	5	9	0	0	0	0	0	0	0	0	0	0	0	0	0	0	0	0	0	0	0	0	0.529412
GO:0043666	regulation of phosphoprotein phosphatase activity	2	0	0	0	1	0	0	0	0	4	0	0	3	0	0	0	0	7	0	0	0	0	0	0	0	0	0	0	0	0	0	1	0	0	0.529412
GO:0007034	vacuolar transport	11	0	0	0	0	0	0	0	0	1	3	0	2	0	0	0	0	0	0	0	0	0	0	0	0	0	0	0	1	0	0	0	0	0	0.529412
GO:0035988	chondrocyte proliferation	0	0	0	0	0	0	5	0	2	8	0	0	1	2	0	0	0	0	0	0	0	0	0	0	0	0	0	0	0	0	0	0	0	0	0.529412
GO:0003420	regulation of growth plate cartilage chondrocyte proliferation	2	0	0	0	0	0	5	0	2	6	0	0	1	2	0	0	0	0	0	0	0	0	0	0	0	0	0	0	0	0	0	0	0	0	0.529412
GO:0007298	border follicle cell migration	1	0	0	0	0	0	1	0	1	3	0	0	1	0	0	2	0	7	0	0	0	0	0	0	0	0	0	0	0	0	0	0	2	0	0.529412
GO:0098849	cellular detoxification of cadmium ion	17	0	0	0	0	0	0	0	0	0	0	0	1	0	0	0	0	0	0	0	0	0	0	0	0	0	0	0	0	0	0	0	0	0	0.529412
GO:0045860	positive regulation of protein kinase activity	0	0	0	0	0	0	3	0	0	0	0	0	0	11	0	0	0	0	4	0	0	0	0	0	0	0	0	0	0	0	0	0	0	0	0.529412
GO:0031639	plasminogen activation	1	0	0	0	0	0	0	0	0	0	0	0	0	4	0	0	0	0	0	0	0	0	0	0	0	3	0	0	0	1	7	2	0	0	0.529412
GO:0010243	response to organonitrogen compound	12	0	0	0	0	0	1	0	0	0	0	0	0	3	0	0	0	0	2	0	0	0	0	0	0	0	0	0	0	0	0	0	0	0	0.529412
GO:0006491	N-glycan processing	6	0	0	0	4	0	0	0	0	2	0	0	0	3	0	0	0	0	0	0	0	0	0	0	0	0	0	0	0	3	0	0	0	0	0.529412
GO:0016070	RNA metabolic process	7	1	0	0	2	1	2	0	1	0	0	0	0	2	0	0	0	0	0	0	0	0	0	1	0	0	0	0	0	1	0	0	0	0	0.529412
GO:0035172	hemocyte proliferation	0	0	0	16	0	0	0	0	0	0	0	0	0	2	0	0	0	0	0	0	0	0	0	0	0	0	0	0	0	0	0	0	0	0	0.529412
GO:0038111	interleukin-7-mediated signaling pathway	0	0	0	16	0	0	0	0	0	0	0	0	0	2	0	0	0	0	0	0	0	0	0	0	0	0	0	0	0	0	0	0	0	0	0.529412
GO:0042594	response to starvation	1	1	0	0	0	0	0	0	0	3	0	0	0	0	2	0	0	9	0	0	0	0	0	2	0	0	0	0	0	0	0	0	0	0	0.529412
GO:0007520	myoblast fusion	2	0	0	0	0	0	0	0	0	0	0	0	0	0	0	4	0	0	0	0	0	0	0	2	0	0	0	0	0	1	7	2	0	0	0.529412
GO:0034501	protein localization to kinetochore	11	0	0	0	0	0	0	0	0	1	0	0	0	0	0	2	0	0	0	0	0	0	0	0	0	0	0	0	1	0	0	3	0	0	0.529412
[truncated: 8,715 more rows]

## Sheet: S3b_GO_Molecular-function
GO - Cellular Function
GO #	Description	N0	N1	N2	N3	N4	N5	N6	N7	N8	N9	N10	N11	N12	N13	N14	N15	N16	N17	N18	N19	N20	N21	N22	N23	N24	N25	N26	N27	N28	N29	N30	N32	N33	N34	Mean
null	No GO	1546	232	6	90	385	274	347	15	353	911	94	865	804	792	17	23	38	151	522	111	2	46	55	721	27	1226	382	188	259	953	378	64	212	2	355.618
GO:0005524	ATP binding	3842	295	15	227	76	270	310	0	112	128	14	254	128	117	2	9	18	34	52	11	2	0	4	53	0	47	13	5	14	45	48	31	15	8	182.324
GO:0016887	ATP hydrolysis activity	1673	62	0	39	12	74	11	0	32	30	2	117	49	48	0	1	8	2	15	11	0	0	0	12	0	22	0	5	5	20	11	10	3	6	67.0588
GO:0005515	protein binding	602	15	7	17	50	81	45	0	36	100	22	203	71	74	5	8	4	29	62	1	0	4	5	69	0	71	6	0	70	91	39	16	13	3	53.5
GO:0022857	transmembrane transporter activity	442	0	2	1	17	32	0	0	5	8	11	614	2	0	0	0	3	85	0	0	0	0	0	4	0	1	0	0	0	9	37	7	2	0	37.7059
GO:0003677	DNA binding	456	22	0	9	8	85	7	14	8	24	0	130	45	29	1	2	4	5	6	2	0	0	0	18	0	55	1	0	11	17	15	13	6	0	29.2059
GO:0004674	protein serine/threonine kinase activity	402	1	0	0	5	114	180	0	44	44	0	29	29	11	1	1	0	19	6	0	0	0	1	10	0	7	0	0	0	0	0	3	0	0	26.6765
GO:0005525	GTP binding	587	68	0	2	6	1	10	18	0	24	5	45	6	11	0	4	1	51	17	0	0	0	0	2	0	9	3	0	1	16	1	5	6	0	26.4412
GO:0008270	zinc ion binding	283	59	0	46	4	44	23	0	2	56	4	155	25	20	0	0	5	0	17	0	0	0	0	8	0	28	6	0	1	19	10	3	6	0	24.2353
GO:0003723	RNA binding	537	18	2	6	3	2	19	0	10	17	5	83	7	15	0	0	0	4	0	0	0	0	0	8	0	1	0	0	0	25	14	5	9	0	23.2353
GO:0042802	identical protein binding	453	20	1	0	16	56	23	0	2	27	4	42	7	16	0	6	0	23	7	0	0	0	0	9	0	1	6	1	1	19	12	0	1	4	22.2647
GO:0004672	protein kinase activity	423	27	2	2	34	35	61	0	13	32	9	39	19	12	0	0	2	5	12	0	0	0	3	11	0	2	0	0	5	1	3	2	2	0	22.2353
GO:0003676	nucleic acid binding	290	43	0	1	5	6	10	0	6	161	0	15	22	17	1	0	0	12	1	5	0	0	0	22	13	63	0	0	4	15	13	6	0	0	21.5
GO:0003924	GTPase activity	520	0	0	1	3	1	16	18	0	16	5	36	0	9	0	2	0	46	2	2	0	0	0	2	0	0	0	0	0	14	4	4	7	0	20.8235
GO:0140359	ABC-type transporter activity	280	99	0	0	13	0	0	0	9	7	2	20	22	25	0	5	2	0	9	0	0	0	0	0	0	7	9	0	0	14	0	0	2	2	15.5
GO:0016491	oxidoreductase activity	118	31	1	5	22	28	10	0	47	16	5	80	46	5	0	0	1	0	15	5	0	0	0	5	1	30	4	0	1	24	1	1	0	0	14.7647
GO:0020037	heme binding	125	27	0	2	26	3	14	0	0	11	5	41	14	92	0	0	0	0	50	1	0	16	7	23	0	25	0	0	1	1	0	0	0	0	14.2353
GO:0004252	serine-type endopeptidase activity	254	3	0	0	6	0	3	0	61	10	0	0	50	40	0	0	0	0	0	0	0	0	0	4	0	18	0	0	2	10	0	6	2	2	13.8529
GO:0019901	protein kinase binding	242	0	0	0	1	60	11	0	7	21	0	9	17	21	0	0	0	44	13	0	0	0	0	6	0	0	0	0	0	2	8	0	0	2	13.6471
GO:0046872	metal ion binding	182	94	4	7	4	15	13	0	2	6	0	35	12	8	0	0	5	10	2	5	0	0	0	8	0	11	0	0	1	0	13	3	0	4	13.0588
GO:0004176	ATP-dependent peptidase activity	384	3	0	0	2	2	0	0	0	5	0	29	2	10	0	0	0	0	0	0	0	0	0	0	0	0	0	0	0	0	6	0	0	0	13.0294
GO:0003724	RNA helicase activity	396	0	0	0	0	0	0	0	1	0	0	19	2	0	0	0	0	0	0	0	0	0	0	2	0	1	0	0	0	0	2	0	0	0	12.4412
GO:0042803	protein homodimerization activity	159	7	0	30	10	25	5	0	0	6	5	77	9	4	0	4	0	18	0	12	0	0	0	1	0	4	1	0	5	16	19	3	2	0	12.4118
GO:0046982	protein heterodimerization activity	276	1	0	0	3	0	2	0	2	14	2	49	4	19	0	2	0	19	9	0	0	0	0	7	1	1	0	1	0	2	3	0	2	0	12.3235
GO:0051082	unfolded protein binding	296	14	2	0	1	2	1	0	6	11	2	29	8	15	0	0	6	3	4	0	0	0	0	8	0	3	0	0	1	0	0	3	0	0	12.2059
GO:0000287	magnesium ion binding	152	45	0	54	4	54	26	0	7	8	0	8	8	4	2	2	0	12	1	2	0	0	1	3	0	2	0	0	0	7	5	2	2	2	12.1471
GO:0031625	ubiquitin protein ligase binding	293	0	0	0	1	0	0	0	6	0	0	40	4	3	0	2	0	21	0	0	0	18	0	0	0	0	0	0	0	7	0	4	2	2	11.8529
GO:0003824	catalytic activity	123	39	0	33	17	4	14	2	12	6	0	24	19	54	0	0	2	0	8	0	0	1	0	5	1	17	1	0	0	6	1	7	0	0	11.6471
GO:0003729	mRNA binding	264	0	0	0	4	24	3	0	10	7	2	24	5	3	2	2	0	3	0	0	0	0	0	1	0	0	0	0	0	21	9	1	2	3	11.4706
GO:0003755	peptidyl-prolyl cis-trans isomerase activity	346	0	0	1	0	0	0	0	8	3	0	1	5	6	0	0	1	0	0	0	0	0	0	0	0	0	1	0	0	12	0	0	0	0	11.2941
GO:0005516	calmodulin binding	128	1	0	0	4	60	68	0	18	16	0	25	7	3	1	0	0	15	0	0	0	0	0	1	0	3	0	0	0	1	7	2	0	0	10.5882
GO:0000166	nucleotide binding	76	142	1	2	3	45	21	0	3	0	0	18	2	12	0	2	2	0	2	5	0	0	0	6	0	0	0	0	4	0	0	3	0	0	10.2647
GO:0004222	metalloendopeptidase activity	201	1	0	0	45	19	18	0	0	4	0	34	9	1	0	0	0	0	0	0	0	0	0	0	0	2	0	0	0	0	6	0	0	2	10.0588
GO:0019904	protein domain specific binding	222	0	0	0	0	0	0	0	12	0	4	58	2	5	0	2	0	10	0	8	0	0	0	3	0	3	0	0	0	3	5	2	0	0	9.97059
GO:0003700	DNA-binding transcription factor activity	145	0	0	15	6	29	19	0	3	12	0	23	7	36	0	1	0	7	10	2	0	0	0	9	0	4	0	0	1	5	1	2	0	0	9.91176
GO:0004601	peroxidase activity	43	0	0	0	0	1	16	0	0	2	0	9	7	102	0	0	0	0	50	0	0	6	7	36	0	33	0	0	1	1	0	0	0	0	9.23529
GO:0005509	calcium ion binding	128	2	2	14	17	1	11	0	3	50	0	13	12	19	0	1	0	0	2	2	0	0	0	14	0	6	0	0	3	7	0	1	2	0	9.11765
GO:0003682	chromatin binding	154	21	0	0	2	43	0	0	0	10	0	15	0	3	0	2	0	14	8	0	0	0	0	16	0	0	0	1	0	7	6	3	0	0	8.97059
GO:0044877	protein-containing complex binding	133	0	0	1	0	10	1	0	16	0	0	25	3	37	0	2	2	31	4	0	0	0	0	0	0	5	0	0	0	19	0	7	1	2	8.79412
GO:0008017	microtubule binding	197	2	3	0	9	0	0	0	0	1	0	39	0	16	0	0	0	0	5	0	0	0	0	1	0	0	0	0	2	4	8	0	3	0	8.52941
GO:0140662	ATP-dependent protein folding chaperone	243	0	4	0	4	11	0	0	6	7	0	0	2	0	0	0	5	0	0	0	0	0	0	0	0	0	0	0	1	0	0	1	0	0	8.35294
GO:0050660	flavin adenine dinucleotide binding	86	68	3	2	29	0	35	0	1	12	0	12	8	0	0	0	0	0	21	0	0	0	0	0	0	0	0	0	0	4	0	0	0	0	8.26471
GO:0016787	hydrolase activity	128	11	0	1	2	29	2	0	5	6	0	23	10	8	0	0	0	2	8	1	0	0	0	6	14	7	1	0	0	2	2	2	0	0	7.94118
GO:0008022	protein C-terminus binding	165	18	0	0	0	28	12	0	1	0	0	10	1	0	0	4	0	7	0	8	0	0	0	0	0	0	1	0	0	2	8	0	0	0	7.79412
GO:0003735	structural constituent of ribosome	215	2	0	1	2	6	2	0	0	1	3	4	0	1	0	0	0	1	0	0	0	0	0	0	0	0	4	0	0	14	3	2	3	0	7.76471
GO:0030170	pyridoxal phosphate binding	129	0	0	29	4	1	10	0	0	2	0	47	2	2	0	2	3	0	8	0	2	0	0	0	0	0	0	0	0	13	5	1	0	0	7.64706
GO:0043531	ADP binding	93	15	0	29	2	0	0	0	12	0	0	0	29	0	0	0	0	0	5	0	0	0	0	12	0	0	0	0	47	1	7	3	0	2	7.55882
GO:0004722	protein serine/threonine phosphatase activity	143	0	0	0	4	0	28	0	11	9	0	23	2	8	0	0	0	0	2	0	0	0	0	5	0	0	0	0	0	2	0	3	2	0	7.11765
GO:0004386	helicase activity	178	1	0	21	3	0	2	0	0	4	0	0	10	6	0	0	0	0	0	5	0	0	0	5	0	0	0	0	0	2	2	2	0	0	7.08824
GO:0004190	aspartic-type endopeptidase activity	2	0	0	0	0	67	28	0	17	9	5	64	0	7	0	0	0	13	0	0	0	2	0	0	0	4	0	0	0	0	9	0	0	0	6.67647
GO:0061630	ubiquitin protein ligase activity	117	22	0	0	1	0	0	0	0	1	0	62	2	12	0	0	0	0	4	0	0	0	1	2	0	1	0	0	0	0	1	0	0	0	6.64706
GO:0008168	methyltransferase activity	107	6	0	0	2	5	8	0	5	4	0	32	0	4	0	0	0	1	0	3	0	0	0	3	0	25	0	0	1	4	0	0	0	0	6.17647
GO:0032550	purine ribonucleoside binding	129	0	0	29	0	0	0	0	0	3	0	8	1	0	0	2	0	7	0	0	0	0	0	2	0	0	3	0	0	8	1	0	4	0	5.79412
GO:0047485	protein N-terminus binding	103	0	0	37	0	28	0	0	0	0	0	9	2	7	0	0	0	0	0	0	0	0	0	0	0	0	3	0	0	0	2	3	0	0	5.70588
GO:0016757	glycosyltransferase activity	22	0	0	2	3	0	37	0	1	20	9	38	5	26	0	2	0	4	5	0	0	0	0	0	0	11	0	0	0	0	0	0	2	0	5.5
GO:0030527	structural constituent of chromatin	148	0	0	0	0	0	0	0	0	6	0	28	0	4	0	0	0	0	0	0	0	0	0	0	0	0	0	0	0	0	0	0	0	0	5.47059
GO:0005102	signaling receptor binding	27	0	2	0	1	0	22	19	1	7	8	20	0	17	0	19	0	8	1	4	0	6	0	0	0	1	3	0	0	4	2	0	2	0	5.11765
GO:0004175	endopeptidase activity	56	1	0	0	0	0	22	19	1	5	8	0	0	17	0	19	0	8	1	0	0	6	0	0	0	1	3	0	0	0	0	0	2	0	4.97059
GO:0003713	transcription coactivator activity	50	0	0	37	0	33	0	0	0	0	0	0	4	16	0	1	2	14	0	0	0	0	0	2	0	2	0	0	1	0	2	2	0	2	4.94118
GO:0051287	NAD binding	5	26	0	84	2	0	0	0	0	2	5	24	2	0	0	6	0	0	0	0	0	0	0	0	0	0	0	0	0	5	3	0	0	0	4.82353
GO:0043130	ubiquitin binding	75	21	0	0	0	0	0	0	0	0	0	11	2	10	0	0	0	18	0	0	0	13	0	2	0	0	0	0	0	3	0	1	2	2	4.70588
GO:0051117	ATPase binding	98	0	0	0	0	0	0	0	6	3	0	8	1	5	0	0	0	7	0	0	0	18	0	4	0	0	0	0	0	2	0	3	2	2	4.67647
GO:1901981	phosphatidylinositol phosphate binding	62	0	0	0	0	60	0	0	0	10	0	10	7	0	0	0	0	7	0	0	0	0	0	0	0	0	0	0	0	0	0	0	0	0	4.58824
GO:0140664	ATP-dependent DNA damage sensor activity	146	0	0	0	0	0	0	0	0	0	0	0	0	0	0	0	0	0	0	0	0	0	0	1	0	0	0	0	0	2	0	0	5	0	4.52941
GO:0043168	anion binding	18	1	0	1	2	73	13	0	1	13	1	12	5	1	0	0	0	0	0	0	0	0	0	2	0	0	0	0	1	5	0	0	0	0	4.38235
GO:0005506	iron ion binding	40	31	0	0	22	0	0	0	0	1	0	32	4	0	0	0	0	10	0	1	0	0	0	2	0	0	0	0	0	5	1	0	0	0	4.38235
GO:0061631	ubiquitin conjugating enzyme activity	140	0	0	0	1	0	0	0	0	0	0	8	0	0	0	0	0	0	0	0	0	0	0	0	0	0	0	0	0	0	0	0	0	0	4.38235
GO:0036402	proteasome-activating activity	140	0	0	0	0	0	0	0	0	0	0	0	0	0	0	0	0	0	0	0	0	0	0	0	0	0	0	0	0	8	0	0	0	0	4.35294
GO:0015318	inorganic molecular entity transmembrane transporter activity	53	0	0	0	2	19	0	0	0	6	2	35	7	1	0	0	0	0	3	0	0	0	0	0	0	5	0	4	0	8	0	0	2	0	4.32353
GO:0051537	2 iron, 2 sulfur cluster binding	103	0	0	0	1	0	0	0	1	3	0	19	5	2	0	0	5	0	0	0	0	0	0	0	0	2	0	0	0	3	0	0	2	0	4.29412
GO:0005507	copper ion binding	50	1	3	24	0	0	3	0	0	1	2	25	15	1	0	2	0	0	4	0	0	0	0	2	0	0	0	0	0	5	2	2	0	0	4.17647
GO:0003777	microtubule motor activity	95	0	3	0	5	0	0	0	0	0	0	20	0	11	0	0	0	0	4	0	0	0	0	0	0	0	0	0	0	0	2	0	0	0	4.11765
GO:0016791	phosphatase activity	35	0	0	55	0	11	8	0	9	1	0	3	7	1	0	0	0	0	1	0	0	0	0	4	0	0	0	0	0	1	3	0	0	0	4.08824
GO:0003684	damaged DNA binding	85	0	0	0	0	38	0	0	0	4	0	0	0	0	0	0	0	0	0	0	0	0	0	5	0	0	0	0	0	2	0	0	3	0	4.02941
GO:0015267	channel activity	28	25	0	0	0	0	0	0	0	0	0	51	5	0	0	0	0	0	0	0	0	5	0	0	13	0	0	0	0	4	0	0	5	0	4
GO:0003714	transcription corepressor activity	29	18	0	37	0	8	0	0	0	5	0	11	2	15	0	0	0	7	0	0	0	0	0	0	0	3	0	1	0	0	0	0	0	0	4
GO:0003678	DNA helicase activity	66	1	0	16	0	9	3	0	1	0	0	0	24	5	0	0	0	0	4	0	0	0	0	0	0	7	0	0	0	0	0	0	0	0	4
GO:0019003	GDP binding	94	0	0	29	0	0	0	0	0	0	0	0	0	0	0	2	0	7	0	0	0	0	0	2	0	0	0	0	0	0	0	0	0	0	3.94118
GO:0008519	ammonium transmembrane transporter activity	0	0	0	0	4	0	0	0	10	0	0	73	6	17	0	0	3	10	4	0	0	0	0	0	0	0	0	0	3	0	4	0	0	0	3.94118
GO:0042910	xenobiotic transmembrane transporter activity	17	0	0	0	2	0	0	0	0	3	0	82	4	1	0	1	0	10	1	0	0	0	0	0	0	0	0	0	3	5	0	0	2	0	3.85294
GO:0017025	TBP-class protein binding	120	0	0	0	0	0	0	0	0	0	0	0	0	0	0	0	0	0	0	0	0	0	0	0	0	0	0	0	0	8	0	0	0	2	3.82353
GO:0005215	transporter activity	46	3	0	0	0	0	0	0	18	7	0	26	3	5	0	0	0	7	0	0	0	0	0	3	0	0	0	0	1	8	0	2	0	0	3.79412
GO:0061629	RNA polymerase II-specific DNA-binding transcription factor binding	69	17	0	0	0	0	0	0	6	0	0	20	0	7	0	0	0	0	0	0	0	0	0	2	0	0	0	0	0	4	0	1	0	2	3.76471
GO:0000049	tRNA binding	74	17	0	0	0	0	10	0	0	7	6	0	3	1	0	0	0	0	0	0	0	0	0	2	0	2	1	0	0	3	1	1	0	0	3.76471
GO:0043565	sequence-specific DNA binding	39	2	0	0	0	45	1	0	0	0	0	12	0	13	0	0	0	0	0	0	0	0	0	0	0	3	0	0	0	9	2	0	0	0	3.70588
GO:0004707	MAP kinase activity	67	0	0	0	0	23	13	0	10	3	0	0	4	0	0	0	0	0	0	1	0	0	0	3	0	1	0	0	0	0	0	0	0	0	3.67647
GO:0042277	peptide binding	72	0	0	0	1	0	11	0	6	0	0	20	2	0	0	0	0	0	1	0	0	0	1	0	0	0	0	0	0	2	8	1	0	0	3.67647
GO:0031267	small GTPase binding	35	1	0	0	0	0	36	0	3	5	0	20	0	0	0	0	0	7	0	8	0	0	0	0	0	1	2	0	0	4	2	0	0	0	3.64706
GO:0016740	transferase activity	31	2	2	2	10	11	12	0	13	2	0	2	0	20	0	0	0	0	1	1	0	0	0	9	2	0	0	0	0	1	0	1	0	0	3.58824
GO:0015020	glucuronosyltransferase activity	0	0	0	0	0	0	59	0	0	3	0	35	9	7	0	0	0	0	0	0	0	0	0	0	0	8	0	0	0	0	0	0	0	0	3.55882
GO:0003697	single-stranded DNA binding	68	1	0	0	5	0	2	0	0	3	0	2	21	2	0	0	0	0	6	0	0	0	0	1	0	0	0	0	0	1	3	0	0	2	3.44118
GO:0003690	double-stranded DNA binding	94	2	0	0	0	0	0	0	0	7	2	0	0	1	0	0	0	0	2	0	0	0	0	1	0	2	6	0	0	0	0	0	0	0	3.44118
GO:0009055	electron transfer activity	45	27	0	0	0	0	0	0	0	0	0	43	0	0	0	0	0	0	0	0	0	0	0	0	0	1	0	0	1	0	0	0	0	0	3.44118
GO:0004693	cyclin-dependent protein serine/threonine kinase activity	102	0	0	0	3	0	2	0	0	0	0	10	0	0	0	0	0	0	0	0	0	0	0	0	0	0	0	0	0	0	0	0	0	0	3.44118
GO:0016208	AMP binding	37	0	0	29	2	0	0	0	0	0	0	37	4	0	0	0	0	0	0	0	0	0	0	0	0	0	0	0	0	1	3	0	0	0	3.32353
GO:0005254	chloride channel activity	0	0	0	0	10	0	0	0	0	8	7	0	0	40	0	0	0	0	0	0	0	0	7	8	0	19	0	0	13	0	0	0	0	0	3.29412
GO:0046873	metal ion transmembrane transporter activity	21	0	0	3	2	0	8	42	0	0	5	0	3	0	0	0	0	20	0	0	0	0	0	0	0	4	0	0	0	2	0	2	0	0	3.29412
GO:0003887	DNA-directed DNA polymerase activity	75	1	0	0	0	0	3	0	1	2	0	1	0	2	0	0	0	0	10	2	0	0	0	10	0	0	0	0	0	1	3	0	0	0	3.26471
GO:0004842	ubiquitin-protein transferase activity	60	14	5	1	2	0	0	0	0	0	0	7	3	0	0	0	0	0	0	0	0	0	0	3	0	0	4	0	0	10	2	0	0	0	3.26471
GO:0051536	iron-sulfur cluster binding	95	1	0	0	1	1	3	0	1	0	2	0	0	1	0	0	0	0	0	0	0	0	0	0	0	0	1	0	0	0	5	0	0	0	3.26471
GO:0015485	cholesterol binding	0	0	0	0	0	0	22	19	1	4	8	0	0	17	0	19	0	8	1	0	0	6	0	0	0	1	3	0	0	0	0	0	2	0	3.26471
GO:0071949	FAD binding	30	0	0	0	19	0	0	0	0	3	0	28	7	0	0	0	0	0	10	0	0	0	0	8	0	0	0	0	0	3	0	0	0	2	3.23529
GO:0003756	protein disulfide isomerase activity	36	0	3	0	0	0	0	0	0	1	2	20	6	14	0	0	0	12	0	0	0	0	0	7	0	0	0	0	0	3	0	2	2	0	3.17647
GO:0140658	ATP-dependent chromatin remodeler activity	37	1	0	38	0	0	8	0	1	0	0	0	3	16	0	0	0	0	0	0	0	0	0	4	0	0	0	0	0	0	0	0	0	0	3.17647
GO:0004712	protein serine/threonine/tyrosine kinase activity	69	0	1	0	5	1	3	0	1	0	0	10	0	3	0	2	2	9	0	0	0	0	0	0	0	0	0	0	0	0	0	0	0	0	3.11765
GO:0015035	protein-disulfide reductase activity	67	0	0	0	0	0	0	0	0	3	0	19	2	3	0	0	0	2	0	0	0	0	0	4	0	0	0	0	0	2	0	2	0	0	3.05882
GO:0051539	4 iron, 4 sulfur cluster binding	81	3	0	0	0	1	3	0	2	0	3	0	0	10	0	0	0	0	0	0	0	0	0	0	0	0	0	0	0	1	0	0	0	0	3.05882
GO:0030145	manganese ion binding	9	4	0	22	0	1	12	0	0	0	2	0	26	5	0	1	0	7	0	0	0	0	0	0	0	5	0	0	0	4	0	0	4	2	3.05882
GO:0005200	structural constituent of cytoskeleton	13	0	0	0	2	0	0	0	0	0	0	36	0	11	0	0	0	38	0	0	0	0	0	0	0	0	0	0	2	0	0	0	0	2	3.05882
GO:0030246	carbohydrate binding	2	2	0	39	2	0	0	0	2	2	0	1	14	7	0	0	0	18	0	2	0	0	0	4	0	0	0	0	0	6	0	0	0	0	2.97059
GO:0051427	hormone receptor binding	24	18	0	37	0	0	0	0	0	1	0	0	2	7	0	0	0	7	1	0	0	0	0	0	0	0	0	0	0	2	2	0	0	0	2.97059
GO:0043621	protein self-association	44	0	0	0	0	0	0	0	0	2	0	28	4	11	0	0	0	1	4	0	0	0	0	2	0	0	0	0	0	4	0	0	0	0	2.94118
GO:0043169	cation binding	42	0	0	0	1	0	18	0	10	10	0	11	2	3	0	0	0	0	0	0	0	0	0	0	0	0	0	0	0	0	0	0	2	0	2.91176
GO:0046983	protein dimerization activity	12	1	0	1	0	0	0	0	22	0	0	0	3	25	0	2	0	0	7	0	0	0	0	2	0	17	0	0	0	0	2	4	0	0	2.88235
GO:0016597	amino acid binding	52	0	0	16	0	0	1	0	0	0	0	18	0	0	0	0	0	0	0	0	0	0	0	0	0	0	0	0	0	6	3	2	0	0	2.88235
GO:0000978	RNA polymerase II cis-regulatory region sequence-specific DNA binding	19	18	0	37	1	0	0	0	0	3	0	4	2	9	0	0	0	0	0	0	0	0	0	0	0	0	0	0	0	3	0	0	0	2	2.88235
GO:0010181	FMN binding	39	1	0	0	0	0	0	0	0	0	0	46	2	0	0	0	0	0	0	0	0	0	0	0	0	7	0	0	0	0	0	0	0	0	2.79412
GO:0004817	cysteine-tRNA ligase activity	63	0	0	30	0	0	0	0	0	0	0	0	0	0	0	0	0	0	0	0	0	0	0	0	0	0	0	0	0	0	0	0	2	0	2.79412
GO:0000981	DNA-binding transcription factor activity, RNA polymerase II-specific	46	1	0	0	0	12	0	0	0	4	0	16	0	3	0	1	1	7	0	0	0	0	0	0	0	0	0	0	0	1	0	0	2	0	2.76471
GO:0043139	5'-3' DNA helicase activity	31	0	0	0	0	28	0	0	0	3	0	0	27	0	0	0	2	0	0	0	0	0	0	0	0	0	0	0	0	0	0	0	0	2	2.73529
GO:0016671	oxidoreductase activity, acting on a sulfur group of donors, disulfide as acceptor	78	0	0	0	0	0	0	0	0	1	0	0	0	0	0	0	0	12	0	0	0	0	0	0	0	0	0	0	0	0	0	0	2	0	2.73529
GO:0008237	metallopeptidase activity	38	0	0	0	2	0	0	0	0	1	2	13	13	10	0	0	2	0	3	2	0	0	0	0	0	4	0	0	0	0	1	2	0	0	2.73529
GO:0008138	protein tyrosine/serine/threonine phosphatase activity	1	28	2	38	0	17	1	0	0	4	0	0	0	0	0	0	0	0	0	0	0	0	0	0	0	0	0	0	0	0	0	1	0	0	2.70588
GO:0003746	translation elongation factor activity	87	0	0	0	0	0	0	0	0	0	0	1	2	1	0	0	0	0	0	0	0	0	0	0	0	0	0	0	0	1	0	0	0	0	2.70588
GO:0016651	oxidoreductase activity, acting on NAD(P)H	64	0	2	0	0	0	0	0	0	1	0	0	0	0	0	0	0	12	0	0	0	0	0	0	0	0	0	0	0	1	7	2	2	0	2.67647
GO:0016620	oxidoreductase activity, acting on the aldehyde or oxo group of donors, NAD or NADP as acceptor	47	0	0	0	0	0	0	0	0	3	5	22	4	0	0	0	0	0	0	0	0	0	0	0	0	0	0	0	0	8	0	1	0	0	2.64706
GO:0008574	plus-end-directed microtubule motor activity	69	0	0	0	0	0	0	0	0	0	0	17	0	3	0	0	0	0	1	0	0	0	0	0	0	0	0	0	0	0	0	0	0	0	2.64706
GO:0005096	GTPase activator activity	60	1	0	0	0	0	21	0	0	1	0	2	0	0	0	1	0	0	0	0	0	0	0	0	0	0	0	0	1	0	0	0	0	0	2.55882
GO:0004843	cysteine-type deubiquitinase activity	1	1	0	0	0	1	2	0	0	0	0	12	2	9	0	0	2	0	0	0	0	23	0	0	0	2	0	0	1	11	2	7	11	0	2.55882
GO:0004519	endonuclease activity	58	4	0	0	0	5	5	0	1	2	0	0	0	2	0	0	0	0	0	2	0	0	0	0	0	0	0	0	0	4	2	0	2	0	2.55882
GO:0070006	metalloaminopeptidase activity	30	0	0	26	0	0	10	0	0	0	0	8	4	0	0	0	0	0	3	0	0	0	0	0	0	0	0	0	0	0	0	0	2	2	2.5
GO:0043022	ribosome binding	70	0	0	0	0	1	0	0	7	0	0	0	0	3	0	0	0	0	0	0	0	0	0	0	0	0	2	0	0	1	0	1	0	0	2.5
GO:0051087	chaperone binding	46	14	2	1	0	0	0	0	8	0	0	4	3	1	0	0	0	0	0	0	0	0	0	2	0	0	1	0	0	2	0	0	0	0	2.47059
GO:0005543	phospholipid binding	49	0	0	0	0	0	23	0	0	3	0	3	2	3	0	0	0	0	0	0	0	0	0	0	0	0	0	0	0	1	0	0	0	0	2.47059
GO:0003725	double-stranded RNA binding	45	1	0	0	0	0	11	0	0	3	0	0	2	0	0	0	0	7	0	0	0	0	0	2	0	0	0	0	0	2	10	0	0	0	2.44118
GO:0005315	inorganic phosphate transmembrane transporter activity	60	0	0	0	0	0	0	0	0	14	0	0	0	0	0	0	0	8	0	0	0	0	0	0	0	1	0	0	0	0	0	0	0	0	2.44118
GO:0070402	NADPH binding	23	0	0	0	5	0	0	0	0	2	0	39	2	0	0	0	0	10	0	0	0	0	0	0	0	0	0	0	0	1	0	0	0	0	2.41176
GO:0070182	DNA polymerase binding	32	0	0	37	0	0	0	0	0	0	0	0	2	7	0	0	0	0	0	0	0	0	0	0	0	0	0	0	0	4	0	0	0	0	2.41176
GO:0042393	histone binding	36	18	0	8	0	0	0	0	0	0	0	0	0	10	0	0	2	0	0	0	0	0	0	0	0	4	0	0	0	0	0	3	0	0	2.38235
GO:0000182	rDNA binding	33	0	0	37	0	0	0	0	0	0	0	0	2	7	0	0	0	0	0	0	0	0	0	0	0	0	0	0	0	0	2	0	0	0	2.38235
GO:0019899	enzyme binding	44	1	0	0	0	7	0	0	0	9	0	0	3	0	0	0	0	0	0	0	0	0	0	5	0	0	0	0	0	4	4	1	2	0	2.35294
GO:0050661	NADP binding	2	28	1	26	5	0	0	0	0	2	5	0	0	0	0	2	1	0	4	0	0	0	0	0	0	0	0	0	0	4	0	0	0	0	2.35294
GO:0015123	acetate transmembrane transporter activity	0	0	0	0	0	0	0	0	0	0	0	70	0	0	0	0	0	10	0	0	0	0	0	0	0	0	0	0	0	0	0	0	0	0	2.35294
GO:0004791	thioredoxin-disulfide reductase activity	63	0	0	0	0	1	1	0	0	1	0	0	0	0	0	0	0	12	0	0	0	0	0	0	0	0	0	0	0	0	0	0	2	0	2.35294
GO:0004683	calmodulin-dependent protein kinase activity	11	0	0	0	2	0	44	0	6	12	0	0	0	4	1	0	0	0	0	0	0	0	0	0	0	0	0	0	0	0	0	0	0	0	2.35294
GO:0009982	pseudouridine synthase activity	59	0	0	0	0	0	6	0	0	10	0	0	0	0	0	0	0	0	0	0	0	0	0	0	0	0	0	0	0	2	0	0	2	0	2.32353
GO:0016616	oxidoreductase activity, acting on the CH-OH group of donors, NAD or NADP as acceptor	31	3	0	7	0	0	6	0	0	0	0	30	0	0	0	0	0	0	0	0	0	0	0	0	0	1	0	0	0	0	0	0	0	0	2.29412
GO:0004372	glycine hydroxymethyltransferase activity	78	0	0	0	0	0	0	0	0	0	0	0	0	0	0	0	0	0	0	0	0	0	0	0	0	0	0	0	0	0	0	0	0	0	2.29412
GO:0044325	transmembrane transporter binding	25	0	0	0	0	0	0	0	1	0	0	28	3	9	0	0	0	10	0	0	0	0	0	0	0	0	0	0	0	1	0	0	0	0	2.26471
GO:0043138	3'-5' DNA helicase activity	64	1	0	0	0	1	0	0	0	1	0	1	0	0	0	0	0	1	0	0	0	0	0	0	0	2	0	0	4	0	0	0	0	2	2.26471
GO:0031492	nucleosomal DNA binding	31	0	0	37	0	0	0	0	0	0	0	0	2	7	0	0	0	0	0	0	0	0	0	0	0	0	0	0	0	0	0	0	0	0	2.26471
GO:0002039	p53 binding	4	20	0	37	0	0	0	0	0	4	0	0	2	9	0	0	0	0	0	0	0	0	0	0	0	0	0	1	0	0	0	0	0	0	2.26471
GO:0008146	sulfotransferase activity	2	0	0	0	37	0	0	0	0	0	0	0	0	15	0	0	0	0	0	0	0	0	0	3	0	19	0	0	0	0	0	0	0	0	2.23529
GO:0030544	Hsp70 protein binding	45	0	0	0	0	0	0	0	2	0	0	14	0	6	0	0	0	3	0	0	0	0	0	0	0	3	0	0	0	0	3	0	0	0	2.23529
GO:0004364	glutathione transferase activity	1	33	0	1	2	0	0	0	0	0	0	39	0	0	0	0	0	0	0	0	0	0	0	0	0	0	0	0	0	0	0	0	0	0	2.23529
GO:0008047	enzyme activator activity	72	0	0	0	0	0	0	0	0	0	0	0	0	1	0	1	0	0	0	0	0	0	0	0	0	0	0	0	1	0	0	0	0	0	2.20588
GO:0051020	GTPase binding	35	0	0	0	0	0	2	0	0	7	0	11	2	5	0	2	0	0	0	0	0	0	0	4	0	3	3	0	0	0	0	0	0	0	2.17647
GO:0004713	protein tyrosine kinase activity	46	0	1	0	5	0	0	0	0	0	0	12	0	0	0	1	0	7	0	0	0	0	0	2	0	0	0	0	0	0	0	0	0	0	2.17647
GO:0015299	solute:proton antiporter activity	31	0	0	0	0	0	0	0	0	0	4	26	2	0	0	0	0	10	0	0	0	0	1	0	0	0	0	0	0	0	0	0	0	0	2.17647
GO:0003743	translation initiation factor activity	36	0	0	0	2	2	1	0	1	3	5	0	3	0	0	0	0	0	0	2	0	0	0	5	0	0	0	0	0	0	11	2	0	0	2.14706
GO:0019888	protein phosphatase regulator activity	2	0	0	0	2	0	36	0	19	9	0	0	2	3	0	0	0	0	0	0	0	0	0	0	0	0	0	0	0	0	0	0	0	0	2.14706
GO:0030983	mismatched DNA binding	68	0	0	0	0	0	0	0	0	0	0	0	0	0	0	0	0	0	0	0	0	0	0	0	0	0	0	0	0	2	0	0	0	2	2.11765
GO:0004070	aspartate carbamoyltransferase activity	68	0	0	0	0	0	0	0	0	0	0	0	0	0	0	0	0	0	0	0	0	0	0	0	0	0	0	0	0	0	3	1	0	0	2.11765
GO:0016874	ligase activity	25	29	0	3	1	0	0	0	3	0	0	0	0	0	0	0	0	0	0	2	0	0	0	0	0	0	0	0	0	3	0	3	2	0	2.08824
GO:0008289	lipid binding	3	1	0	0	2	2	0	0	0	0	0	29	2	14	0	0	0	0	0	0	0	0	0	0	0	3	0	0	0	0	12	3	0	0	2.08824
GO:0004553	hydrolase activity, hydrolyzing O-glycosyl compounds	1	1	0	0	10	0	0	0	1	2	5	28	3	0	0	0	0	0	8	0	0	0	5	4	0	0	0	0	0	0	0	2	0	0	2.05882
GO:0008266	poly(U) RNA binding	18	27	0	24	0	0	0	0	0	0	0	0	0	0	0	0	0	0	0	0	0	0	0	1	0	0	0	0	0	0	0	0	0	0	2.05882
GO:0050897	cobalt ion binding	26	13	0	0	0	26	0	0	0	0	0	0	0	0	0	1	0	0	0	0	0	0	0	0	0	0	0	0	0	2	0	0	2	0	2.05882
GO:0016538	cyclin-dependent protein serine/threonine kinase regulator activity	63	0	0	0	0	0	0	0	0	3	4	0	0	0	0	0	0	0	0	0	0	0	0	0	0	0	0	0	0	0	0	0	0	0	2.05882
GO:0005488	binding	28	3	0	1	3	2	5	0	6	0	0	0	0	19	0	0	0	0	0	0	0	0	0	0	2	0	0	0	0	0	1	0	0	0	2.05882
GO:0004088	carbamoyl-phosphate synthase (glutamine-hydrolyzing) activity	66	0	0	0	0	0	0	0	0	0	0	0	0	0	0	0	0	0	0	0	0	0	0	0	0	0	0	0	0	0	3	1	0	0	2.05882
GO:0016409	palmitoyltransferase activity	67	0	0	0	0	0	0	0	0	0	0	0	0	0	0	0	0	0	0	0	0	0	0	0	0	0	0	0	0	1	0	0	0	0	2
GO:0000175	3'-5'-exoribonuclease activity	50	1	0	0	0	0	1	0	1	6	0	0	0	0	0	0	0	0	0	0	0	0	0	6	0	0	0	0	0	0	0	0	2	0	1.97059
GO:0043295	glutathione binding	11	0	0	0	0	0	0	0	0	0	0	48	2	0	0	0	0	0	0	0	0	0	0	2	0	0	0	0	0	2	0	0	2	0	1.97059
GO:0016301	kinase activity	29	9	0	3	3	0	9	0	1	0	0	0	0	2	0	0	0	0	0	0	0	0	0	1	0	0	0	0	4	0	0	6	0	0	1.97059
GO:0042132	fructose 1,6-bisphosphate 1-phosphatase activity	51	0	0	0	1	0	1	0	0	0	0	12	2	0	0	0	0	0	0	0	0	0	0	0	0	0	0	0	0	0	0	0	0	0	1.97059
GO:0016614	oxidoreductase activity, acting on CH-OH group of donors	0	0	0	0	26	0	14	0	0	0	0	5	5	1	0	0	0	0	16	0	0	0	0	0	0	0	0	0	0	0	0	0	0	0	1.97059
GO:0008236	serine-type peptidase activity	39	0	0	0	0	0	0	0	4	0	0	8	2	2	0	0	0	0	0	0	0	0	0	0	0	3	0	0	0	9	0	0	0	0	1.97059
GO:0008233	peptidase activity	19	26	0	0	1	0	5	0	4	0	0	2	1	4	0	0	0	0	5	0	0	0	0	0	0	0	0	0	0	0	0	0	0	0	1.97059
GO:0008134	transcription factor binding	38	7	0	0	1	0	0	0	0	0	0	0	1	0	0	2	0	7	0	0	0	0	0	2	0	0	0	0	0	6	0	2	0	0	1.94118
GO:0046933	proton-transporting ATP synthase activity, rotational mechanism	1	24	0	31	0	0	0	0	9	0	0	0	0	0	0	0	0	0	0	0	0	0	0	0	0	0	0	0	0	0	0	0	0	0	1.91176
GO:0031409	pigment binding	0	0	0	0	0	56	0	0	0	1	1	0	2	0	0	0	0	0	0	0	0	0	0	0	0	0	0	0	0	5	0	0	0	0	1.91176
GO:0022839	ion gated channel activity	0	0	0	0	21	0	0	0	1	3	0	21	2	10	0	0	0	7	0	0	0	0	0	0	0	0	0	0	0	0	0	0	0	0	1.91176
GO:0000400	four-way junction DNA binding	63	0	0	0	0	0	0	0	0	0	0	0	0	0	0	0	0	0	0	0	0	0	0	0	0	0	0	0	0	0	0	0	0	2	1.91176
GO:0031490	chromatin DNA binding	32	0	0	0	0	10	10	0	0	1	0	0	0	7	0	0	0	0	0	0	0	0	0	0	0	3	0	0	1	0	0	0	0	0	1.88235
GO:0042625	ATPase-coupled ion transmembrane transporter activity	44	0	0	0	2	0	0	0	8	1	0	0	1	0	0	0	0	0	3	0	0	0	0	2	0	0	0	0	0	0	2	0	0	0	1.85294
GO:0004784	superoxide dismutase activity	0	58	0	0	0	0	0	0	0	0	0	0	0	0	0	0	0	0	0	5	0	0	0	0	0	0	0	0	0	0	0	0	0	0	1.85294
GO:0070577	lysine-acetylated histone binding	11	0	0	37	0	0	1	0	0	3	0	0	3	7	0	0	0	0	0	0	0	0	0	0	0	0	0	0	0	0	0	0	0	0	1.82353
GO:0004832	valine-tRNA ligase activity	44	0	0	0	0	0	0	0	0	0	0	1	2	0	0	0	0	0	0	0	2	0	0	9	0	0	0	0	0	2	0	0	0	0	1.76471
GO:0050681	nuclear androgen receptor binding	13	0	0	37	0	0	0	0	0	1	0	0	2	7	0	0	0	0	0	0	0	0	0	0	0	0	0	0	0	0	0	0	0	0	1.76471
GO:0001228	DNA-binding transcription activator activity, RNA polymerase II-specific	24	19	0	0	0	0	0	0	0	2	0	4	0	0	0	0	0	0	0	0	0	0	0	7	0	0	0	0	0	3	0	0	0	0	1.73529
GO:0005085	guanyl-nucleotide exchange factor activity	11	0	0	1	0	1	0	0	0	11	0	11	2	0	0	2	0	7	0	4	0	0	0	4	0	0	2	0	0	0	3	0	0	0	1.73529
GO:0043015	gamma-tubulin binding	35	0	0	0	0	0	0	0	0	0	0	14	0	3	0	0	0	0	0	0	0	0	0	0	0	0	0	0	2	0	0	3	0	2	1.73529
GO:0015616	DNA translocase activity	12	0	0	37	0	0	0	0	0	0	0	0	2	7	0	0	0	0	0	0	0	0	0	0	0	0	0	0	0	0	0	0	0	0	1.70588
GO:0008081	phosphoric diester hydrolase activity	0	0	0	0	0	0	1	31	0	0	0	17	0	0	0	0	0	0	0	0	0	0	0	0	0	7	0	0	0	0	0	0	2	0	1.70588
GO:0004151	dihydroorotase activity	54	0	0	0	0	0	0	0	0	0	0	0	0	0	0	0	0	0	0	0	0	0	0	0	0	0	0	0	0	0	3	1	0	0	1.70588
GO:0002161	aminoacyl-tRNA editing activity	43	0	0	0	0	0	1	0	0	0	0	0	0	0	0	0	0	0	0	0	0	0	0	7	0	1	0	0	0	2	0	3	0	0	1.67647
GO:1990381	ubiquitin-specific protease binding	31	0	0	0	0	1	11	0	0	0	0	0	0	0	0	0	0	0	0	0	0	0	0	0	0	0	4	0	0	2	8	0	0	0	1.67647
GO:0036435	K48-linked polyubiquitin modification-dependent protein binding	57	0	0	0	0	0	0	0	0	0	0	0	0	0	0	0	0	0	0	0	0	0	0	0	0	0	0	0	0	0	0	0	0	0	1.67647
GO:0017116	single-stranded DNA helicase activity	30	0	0	0	0	0	0	0	0	0	0	0	27	0	0	0	0	0	0	0	0	0	0	0	0	0	0	0	0	0	0	0	0	0	1.67647
GO:0004518	nuclease activity	17	1	0	0	1	7	2	0	4	4	0	9	1	0	0	0	0	0	0	3	0	0	0	5	0	0	0	0	0	0	0	2	0	0	1.64706
GO:0030674	protein-macromolecule adaptor activity	25	0	0	0	0	0	0	0	0	3	0	10	3	0	0	0	0	11	0	0	0	0	0	0	0	0	0	0	0	0	0	0	2	2	1.64706
GO:0030332	cyclin binding	37	0	0	0	1	0	0	0	0	0	0	10	0	5	0	0	0	0	0	0	0	0	0	0	0	3	0	0	0	0	0	0	0	0	1.64706
GO:0008408	3'-5' exonuclease activity	21	1	0	0	0	2	2	0	0	1	0	0	24	1	0	0	0	0	0	2	0	0	0	0	0	0	0	0	0	2	0	0	0	0	1.64706
GO:0003922	GMP synthase (glutamine-hydrolyzing) activity	52	0	0	0	0	0	0	0	0	0	0	0	0	0	0	0	0	0	0	0	0	0	0	0	0	0	0	0	0	0	3	1	0	0	1.64706
GO:0004739	pyruvate dehydrogenase (acetyl-transferring) activity	33	22	0	0	0	0	0	0	0	0	0	0	0	0	0	0	0	0	0	0	0	0	0	0	0	0	0	0	0	0	0	0	0	0	1.61765
GO:0030276	clathrin binding	13	0	0	0	0	0	0	0	0	2	0	27	0	0	0	0	0	0	0	0	0	11	0	1	0	0	0	0	0	0	0	0	0	0	1.58824
GO:0004332	fructose-bisphosphate aldolase activity	42	0	0	0	0	0	0	0	0	0	0	0	2	0	0	0	0	0	0	0	0	0	0	0	0	0	0	0	0	8	0	0	2	0	1.58824
GO:0017151	DEAD/H-box RNA helicase binding	53	0	0	0	0	0	0	0	0	0	0	0	0	0	0	0	0	0	0	0	0	0	0	0	0	0	0	0	0	0	0	0	0	0	1.55882
GO:0004618	phosphoglycerate kinase activity	39	0	0	0	0	0	0	0	0	0	0	0	0	0	0	0	0	0	0	0	0	0	0	0	0	0	0	0	0	2	9	3	0	0	1.55882
GO:0001223	transcription coactivator binding	2	3	0	37	0	0	0	0	1	0	0	0	2	7	0	0	0	0	0	0	0	0	0	0	0	0	1	0	0	0	0	0	0	0	1.55882
GO:0051015	actin filament binding	27	0	0	0	0	0	23	0	0	0	0	0	1	0	0	0	0	0	0	0	0	0	0	0	0	0	0	0	0	1	0	0	0	0	1.52941
GO:0008534	oxidized purine nucleobase lesion DNA N-glycosylase activity	48	0	0	0	0	0	0	0	0	0	0	0	0	0	0	0	0	0	0	0	0	0	0	0	0	0	0	0	0	0	3	1	0	0	1.52941
GO:0005198	structural molecule activity	14	1	0	0	2	0	15	0	1	1	0	0	0	0	0	0	0	0	1	0	0	0	0	0	0	0	0	0	0	6	11	0	0	0	1.52941
GO:0051787	misfolded protein binding	28	14	0	0	0	1	1	0	6	0	0	0	0	0	0	0	0	0	0	0	0	0	0	0	0	0	0	0	0	0	0	1	0	0	1.5
GO:0005044	scavenger receptor activity	0	0	0	0	51	0	0	0	0	0	0	0	0	0	0	0	0	0	0	0	0	0	0	0	0	0	0	0	0	0	0	0	0	0	1.5
GO:0051721	protein phosphatase 2A binding	50	0	0	0	0	0	0	0	0	0	0	0	0	0	0	0	0	0	0	0	0	0	0	0	0	0	0	0	0	0	0	0	0	0	1.47059
GO:0032357	oxidized purine DNA binding	46	0	0	0	0	0	0	0	0	0	0	0	0	0	0	0	0	0	0	0	0	0	0	0	0	0	0	0	0	0	3	1	0	0	1.47059
GO:0031406	carboxylic acid binding	2	0	0	26	0	0	0	0	0	0	0	18	0	0	0	0	0	0	0	0	0	0	0	0	0	0	0	0	0	3	1	0	0	0	1.47059
GO:0004602	glutathione peroxidase activity	1	0	0	0	1	0	9	0	0	0	0	38	1	0	0	0	0	0	0	0	0	0	0	0	0	0	0	0	0	0	0	0	0	0	1.47059
GO:0003825	alpha,alpha-trehalose-phosphate synthase (UDP-forming) activity	0	0	0	38	0	0	0	0	0	3	0	8	0	0	0	0	0	0	0	0	0	0	0	0	0	0	0	0	0	0	0	1	0	0	1.47059
GO:0004654	polyribonucleotide nucleotidyltransferase activity	43	0	0	0	0	0	0	0	0	0	0	0	0	0	0	0	0	0	0	0	0	0	0	6	0	0	0	0	0	0	0	0	0	0	1.44118
GO:0070403	NAD+ binding	5	31	0	4	0	0	0	0	0	0	0	2	2	0	0	0	0	2	0	0	0	0	0	0	0	0	0	0	2	0	1	0	0	0	1.44118
GO:0070139	SUMO-specific endopeptidase activity	0	27	0	0	2	0	0	0	0	0	0	0	20	0	0	0	0	0	0	0	0	0	0	0	0	0	0	0	0	0	0	0	0	0	1.44118
GO:0051880	G-quadruplex DNA binding	4	0	0	0	0	24	0	0	0	0	0	0	21	0	0	0	0	0	0	0	0	0	0	0	0	0	0	0	0	0	0	0	0	0	1.44118
GO:0016168	chlorophyll binding	0	0	0	0	0	42	0	0	0	1	1	0	0	0	0	0	0	0	0	0	0	0	0	0	0	0	0	0	0	5	0	0	0	0	1.44118
GO:0046961	proton-transporting ATPase activity, rotational mechanism	1	0	0	2	0	0	0	0	2	9	0	21	4	7	0	0	0	0	0	0	0	0	0	0	0	0	0	0	0	0	0	2	0	0	1.41176
GO:0043274	phospholipase binding	32	0	0	0	0	0	0	0	0	0	0	9	0	0	0	0	0	7	0	0	0	0	0	0	0	0	0	0	0	0	0	0	0	0	1.41176
GO:0043177	organic acid binding	27	0	0	10	0	0	0	0	6	3	0	0	1	0	0	0	0	0	0	0	0	0	0	0	0	0	0	0	0	0	0	1	0	0	1.41176
GO:0043023	ribosomal large subunit binding	39	0	0	0	0	0	0	0	0	0	0	1	0	0	0	0	0	0	0	0	0	0	0	0	0	0	0	0	0	1	6	0	0	1	1.41176
GO:0003951	NAD+ kinase activity	40	0	0	0	0	0	0	0	0	6	0	0	2	0	0	0	0	0	0	0	0	0	0	0	0	0	0	0	0	0	0	0	0	0	1.41176
GO:0030957	Tat protein binding	1	0	0	37	0	0	0	0	0	0	0	0	2	7	0	0	0	0	0	0	0	0	0	0	0	0	0	0	0	0	0	0	0	0	1.38235
GO:0008757	S-adenosylmethionine-dependent methyltransferase activity	4	0	0	15	0	0	0	0	0	0	0	27	0	0	0	1	0	0	0	0	0	0	0	0	0	0	0	0	0	0	0	0	0	0	1.38235
GO:0004819	glutamine-tRNA ligase activity	44	0	0	0	0	0	0	0	0	0	0	0	0	0	0	0	0	0	0	0	0	0	0	0	0	0	0	0	0	0	0	3	0	0	1.38235
GO:0003688	DNA replication origin binding	13	0	0	0	0	0	0	0	0	0	0	21	0	7	0	0	0	0	6	0	0	0	0	0	0	0	0	0	0	0	0	0	0	0	1.38235
GO:0001164	RNA polymerase I core promoter sequence-specific DNA binding	1	0	0	37	0	0	0	0	0	0	0	0	2	7	0	0	0	0	0	0	0	0	0	0	0	0	0	0	0	0	0	0	0	0	1.38235
GO:0008234	cysteine-type peptidase activity	0	23	0	0	0	0	0	0	0	0	0	0	8	0	0	0	0	0	0	2	0	0	0	9	0	2	0	0	0	0	0	0	0	2	1.35294
GO:0070026	nitric oxide binding	15	0	0	0	3	0	0	0	0	0	0	28	0	0	0	0	0	0	0	0	0	0	0	0	0	0	0	0	0	0	0	0	0	0	1.35294
GO:0017111	ribonucleoside triphosphate phosphatase activity	26	0	0	0	0	0	0	0	0	3	0	1	0	8	0	0	0	0	3	3	0	0	0	0	0	0	0	0	0	0	2	0	0	0	1.35294
GO:0016747	acyltransferase activity, transferring groups other than amino-acyl groups	2	23	0	0	0	1	2	0	0	16	0	0	0	0	0	0	0	0	0	0	0	0	0	0	0	2	0	0	0	0	0	0	0	0	1.35294
GO:0016702	oxidoreductase activity, acting on single donors with incorporation of molecular oxygen, incorporation of two atoms of oxygen	1	0	0	0	3	0	1	0	0	0	0	12	0	15	0	0	0	0	7	0	0	0	0	0	0	5	0	0	0	0	2	0	0	0	1.35294
GO:0008094	ATP-dependent activity, acting on DNA	44	0	0	0	0	0	2	0	0	0	0	0	0	0	0	0	0	0	0	0	0	0	0	0	0	0	0	0	0	0	0	0	0	0	1.35294
GO:0004735	pyrroline-5-carboxylate reductase activity	0	0	0	0	0	43	0	0	0	3	0	0	0	0	0	0	0	0	0	0	0	0	0	0	0	0	0	0	0	0	0	0	0	0	1.35294
GO:0097573	glutathione oxidoreductase activity	34	2	0	1	0	0	3	0	1	0	0	1	0	0	0	0	0	0	0	0	0	0	0	0	0	3	0	0	0	0	0	0	0	0	1.32353
GO:0004749	ribose phosphate diphosphokinase activity	4	0	0	41	0	0	0	0	0	0	0	0	0	0	0	0	0	0	0	0	0	0	0	0	0	0	0	0	0	0	0	0	0	0	1.32353
GO:0003987	acetate-CoA ligase activity	0	0	0	0	2	0	0	0	0	0	0	37	2	0	0	0	0	0	0	0	0	0	0	0	0	0	0	0	0	0	4	0	0	0	1.32353
GO:0140326	ATPase-coupled intramembrane lipid transporter activity	2	0	0	0	0	0	0	0	6	4	2	20	2	0	0	0	0	0	0	0	0	0	0	0	0	5	0	0	0	0	2	1	0	0	1.29412
GO:0031072	heat shock protein binding	3	10	0	0	0	0	14	0	0	0	0	0	2	2	0	0	0	0	0	0	0	0	0	0	0	0	0	0	0	5	8	0	0	0	1.29412
GO:0016615	malate dehydrogenase activity	28	0	0	0	0	0	6	0	0	0	0	10	0	0	0	0	0	0	0	0	0	0	0	0	0	0	0	0	0	0	0	0	0	0	1.29412
GO:0003995	acyl-CoA dehydrogenase activity	0	32	0	0	0	0	0	0	0	0	0	12	0	0	0	0	0	0	0	0	0	0	0	0	0	0	0	0	0	0	0	0	0	0	1.29412
GO:0003849	3-deoxy-7-phosphoheptulonate synthase activity	0	0	0	39	0	0	0	0	0	3	0	0	2	0	0	0	0	0	0	0	0	0	0	0	0	0	0	0	0	0	0	0	0	0	1.29412
GO:0004089	carbonate dehydratase activity	0	0	0	0	0	0	12	0	0	4	0	0	18	0	0	0	4	0	3	0	0	0	0	2	0	0	0	0	0	0	0	0	0	0	1.26471
GO:0009378	four-way junction helicase activity	33	1	0	0	0	1	0	0	0	0	0	1	0	0	0	0	0	1	0	0	0	0	0	0	0	2	0	0	4	0	0	0	0	0	1.26471
GO:0008170	N-methyltransferase activity	3	1	0	0	0	0	2	0	1	0	0	0	0	0	0	0	0	0	0	2	0	0	0	0	0	30	0	0	4	0	0	0	0	0	1.26471
GO:0005249	voltage-gated potassium channel activity	0	0	0	0	6	0	0	0	0	9	0	21	0	0	0	0	0	7	0	0	0	0	0	0	0	0	0	0	0	0	0	0	0	0	1.26471
GO:0000150	DNA strand exchange activity	40	1	0	0	0	0	1	0	1	0	0	0	0	0	0	0	0	0	0	0	0	0	0	0	0	0	0	0	0	0	0	0	0	0	1.26471
GO:1904047	S-adenosyl-L-methionine binding	42	0	0	0	0	0	0	0	0	0	0	0	0	0	0	0	0	0	0	0	0	0	0	0	0	0	0	0	0	0	0	0	0	0	1.23529
GO:1901363	heterocyclic compound binding	23	0	0	1	3	1	4	0	2	0	0	0	0	5	0	0	0	0	0	0	0	0	0	0	3	0	0	0	0	0	0	0	0	0	1.23529
GO:0097159	organic cyclic compound binding	23	0	0	1	3	1	4	0	2	0	0	0	0	5	0	0	0	0	0	0	0	0	0	0	3	0	0	0	0	0	0	0	0	0	1.23529
GO:0071889	14-3-3 protein binding	0	26	0	0	0	0	3	0	0	0	0	0	0	0	0	0	0	11	0	0	0	0	0	0	0	0	0	0	0	0	0	0	0	2	1.23529
GO:0032184	SUMO polymer binding	21	20	0	0	0	0	0	0	0	0	0	1	0	0	0	0	0	0	0	0	0	0	0	0	0	0	0	0	0	0	0	0	0	0	1.23529
GO:0019905	syntaxin binding	0	1	0	0	0	0	0	0	14	0	0	14	0	11	0	0	0	0	0	0	0	0	0	0	0	0	0	0	0	0	0	0	2	0	1.23529
GO:0016018	cyclosporin A binding	42	0	0	0	0	0	0	0	0	0	0	0	0	0	0	0	0	0	0	0	0	0	0	0	0	0	0	0	0	0	0	0	0	0	1.23529
GO:0015218	pyrimidine nucleotide transmembrane transporter activity	35	0	0	0	0	0	0	0	0	3	0	0	4	0	0	0	0	0	0	0	0	0	0	0	0	0	0	0	0	0	0	0	0	0	1.23529
GO:0005452	solute:inorganic anion antiporter activity	37	0	0	0	0	0	0	0	0	0	0	0	0	0	0	0	2	0	0	0	0	0	0	0	0	0	0	0	3	0	0	0	0	0	1.23529
GO:0004827	proline-tRNA ligase activity	42	0	0	0	0	0	0	0	0	0	0	0	0	0	0	0	0	0	0	0	0	0	0	0	0	0	0	0	0	0	0	0	0	0	1.23529
GO:0004617	phosphoglycerate dehydrogenase activity	0	0	0	33	0	0	0	0	0	0	0	9	0	0	0	0	0	0	0	0	0	0	0	0	0	0	0	0	0	0	0	0	0	0	1.23529
GO:0000976	transcription cis-regulatory region binding	21	0	0	0	1	0	0	0	0	0	0	6	2	0	0	0	0	0	0	0	0	0	0	0	0	0	0	0	0	5	4	3	0	0	1.23529
GO:0016829	lyase activity	10	3	0	0	3	1	3	0	1	0	0	10	2	1	0	0	0	1	0	0	0	0	0	2	0	4	0	0	0	0	0	0	0	0	1.20588
GO:0043422	protein kinase B binding	23	18	0	0	0	0	0	0	0	0	0	0	0	0	0	0	0	0	0	0	0	0	0	0	0	0	0	0	0	0	0	0	0	0	1.20588
GO:0030348	syntaxin-3 binding	32	0	0	0	0	0	0	0	0	0	0	9	0	0	0	0	0	0	0	0	0	0	0	0	0	0	0	0	0	0	0	0	0	0	1.20588
GO:0017075	syntaxin-1 binding	32	0	0	0	0	0	0	0	0	0	0	9	0	0	0	0	0	0	0	0	0	0	0	0	0	0	0	0	0	0	0	0	0	0	1.20588
GO:0016929	deSUMOylase activity	0	22	0	0	2	0	0	0	0	0	0	0	17	0	0	0	0	0	0	0	0	0	0	0	0	0	0	0	0	0	0	0	0	0	1.20588
GO:0016758	hexosyltransferase activity	0	0	0	0	0	0	0	0	0	6	0	34	0	1	0	0	0	0	0	0	0	0	0	0	0	0	0	0	0	0	0	0	0	0	1.20588
GO:0016705	oxidoreductase activity, acting on paired donors, with incorporation or reduction of molecular oxygen	4	0	1	0	18	0	0	0	9	1	0	4	3	0	0	0	0	0	0	1	0	0	0	0	0	0	0	0	0	0	0	0	0	0	1.20588
GO:0004347	glucose-6-phosphate isomerase activity	1	0	0	40	0	0	0	0	0	0	0	0	0	0	0	0	0	0	0	0	0	0	0	0	0	0	0	0	0	0	0	0	0	0	1.20588
GO:0000404	heteroduplex DNA loop binding	41	0	0	0	0	0	0	0	0	0	0	0	0	0	0	0	0	0	0	0	0	0	0	0	0	0	0	0	0	0	0	0	0	0	1.20588
GO:0042826	histone deacetylase binding	5	21	0	0	0	0	0	0	0	0	0	0	2	5	0	0	0	0	0	0	0	0	0	2	0	5	0	0	0	0	0	0	0	0	1.17647
GO:0016279	protein-lysine N-methyltransferase activity	28	0	0	0	0	0	0	0	0	2	0	0	0	0	0	0	0	0	0	5	0	0	0	2	0	0	0	0	0	1	0	0	2	0	1.17647
GO:0003872	6-phosphofructokinase activity	0	0	0	35	0	0	0	0	0	0	0	0	0	0	0	0	0	0	0	0	0	0	0	2	0	0	0	0	0	3	0	0	0	0	1.17647
GO:0051063	CDP reductase activity	0	35	0	0	0	0	0	0	0	0	0	0	2	0	0	0	0	0	0	0	0	0	0	0	0	0	0	0	0	0	0	3	0	0	1.17647
GO:0016818	hydrolase activity, acting on acid anhydrides, in phosphorus-containing anhydrides	28	0	0	0	0	7	1	0	0	0	0	0	0	0	0	0	0	0	4	0	0	0	0	0	0	0	0	0	0	0	0	0	0	0	1.17647
GO:0016209	antioxidant activity	11	0	1	0	0	0	1	0	0	1	0	16	0	1	0	0	0	0	5	0	0	0	0	0	0	0	4	0	0	0	0	0	0	0	1.17647
GO:0005113	patched binding	0	0	0	0	0	0	9	0	1	11	0	0	3	14	0	0	0	0	2	0	0	0	0	0	0	0	0	0	0	0	0	0	0	0	1.17647
GO:0004497	monooxygenase activity	7	0	0	0	20	0	1	0	0	1	0	4	3	1	0	0	0	0	1	1	0	0	0	0	0	0	0	0	0	0	0	1	0	0	1.17647
GO:0004017	adenylate kinase activity	40	0	0	0	0	0	0	0	0	0	0	0	0	0	0	0	0	0	0	0	0	0	0	0	0	0	0	0	0	0	0	0	0	0	1.17647
GO:0000406	double-strand/single-strand DNA junction binding	40	0	0	0	0	0	0	0	0	0	0	0	0	0	0	0	0	0	0	0	0	0	0	0	0	0	0	0	0	0	0	0	0	0	1.17647
GO:0043167	ion binding	9	3	0	5	1	2	8	0	6	0	0	0	0	2	0	0	0	0	0	3	0	0	0	0	0	0	0	0	0	0	0	0	0	0	1.14706
GO:0016788	hydrolase activity, acting on ester bonds	1	0	0	13	0	0	0	0	1	0	0	11	0	1	0	0	0	10	0	1	0	0	0	0	0	0	0	0	0	1	0	0	0	0	1.14706
GO:0015095	magnesium ion transmembrane transporter activity	27	0	0	0	0	0	0	0	0	0	0	12	0	0	0	0	0	0	0	0	0	0	0	0	0	0	0	0	0	0	0	0	0	0	1.14706
GO:0004829	threonine-tRNA ligase activity	39	0	0	0	0	0	0	0	0	0	0	0	0	0	0	0	0	0	0	0	0	0	0	0	0	0	0	0	0	0	0	0	0	0	1.14706
GO:0004750	D-ribulose-phosphate 3-epimerase activity	39	0	0	0	0	0	0	0	0	0	0	0	0	0	0	0	0	0	0	0	0	0	0	0	0	0	0	0	0	0	0	0	0	0	1.14706
GO:0004084	branched-chain-amino-acid transaminase activity	35	2	0	0	2	0	0	0	0	0	0	0	0	0	0	0	0	0	0	0	0	0	0	0	0	0	0	0	0	0	0	0	0	0	1.14706
GO:0004033	aldo-keto reductase (NADP) activity	1	0	0	0	0	0	0	0	0	0	0	28	0	0	0	0	0	10	0	0	0	0	0	0	0	0	0	0	0	0	0	0	0	0	1.14706
GO:0003979	UDP-glucose 6-dehydrogenase activity	0	0	0	37	2	0	0	0	0	0	0	0	0	0	0	0	0	0	0	0	0	0	0	0	0	0	0	0	0	0	0	0	0	0	1.14706
GO:0042626	ATPase-coupled transmembrane transporter activity	11	0	0	0	0	13	1	0	0	1	1	0	0	1	0	0	0	10	0	0	0	0	0	0	0	0	0	0	0	0	0	0	0	0	1.11765
GO:0036424	L-phosphoserine phosphatase activity	0	2	0	34	0	0	0	0	0	0	0	0	2	0	0	0	0	0	0	0	0	0	0	0	0	0	0	0	0	0	0	0	0	0	1.11765
GO:0036310	ATP-dependent DNA/DNA annealing activity	29	0	0	0	0	1	7	0	0	0	0	0	0	0	0	0	0	1	0	0	0	0	0	0	0	0	0	0	0	0	0	0	0	0	1.11765
GO:0035731	dinitrosyl-iron complex binding	0	0	0	0	0	0	0	0	0	0	0	38	0	0	0	0	0	0	0	0	0	0	0	0	0	0	0	0	0	0	0	0	0	0	1.11765
GO:0035730	S-nitrosoglutathione binding	0	0	0	0	0	0	0	0	0	0	0	38	0	0	0	0	0	0	0	0	0	0	0	0	0	0	0	0	0	0	0	0	0	0	1.11765
GO:0019207	kinase regulator activity	0	0	0	0	0	0	0	0	0	0	0	38	0	0	0	0	0	0	0	0	0	0	0	0	0	0	0	0	0	0	0	0	0	0	1.11765
GO:0016937	short-branched-chain-acyl-CoA dehydrogenase activity	0	27	0	0	0	0	0	0	0	0	0	11	0	0	0	0	0	0	0	0	0	0	0	0	0	0	0	0	0	0	0	0	0	0	1.11765
GO:0015459	potassium channel regulator activity	0	0	0	0	0	0	0	0	0	0	0	28	0	0	0	0	0	10	0	0	0	0	0	0	0	0	0	0	0	0	0	0	0	0	1.11765
GO:0008432	JUN kinase binding	0	0	0	0	0	0	0	0	0	0	0	38	0	0	0	0	0	0	0	0	0	0	0	0	0	0	0	0	0	0	0	0	0	0	1.11765
GO:0070034	telomerase RNA binding	18	0	0	0	0	11	0	0	0	3	0	0	0	0	0	0	0	0	0	0	0	0	0	0	0	0	1	0	0	1	3	0	0	0	1.08824
GO:0015144	carbohydrate transmembrane transporter activity	31	0	2	0	2	0	0	0	2	0	0	0	0	0	0	0	0	0	0	0	0	0	0	0	0	0	0	0	0	0	0	0	0	0	1.08824
GO:0015120	phosphoglycerate transmembrane transporter activity	31	0	2	0	2	0	0	0	2	0	0	0	0	0	0	0	0	0	0	0	0	0	0	0	0	0	0	0	0	0	0	0	0	0	1.08824
GO:0009703	nitrate reductase (NADH) activity	0	30	0	0	0	0	0	0	0	7	0	0	0	0	0	0	0	0	0	0	0	0	0	0	0	0	0	0	0	0	0	0	0	0	1.08824
GO:0008559	ABC-type xenobiotic transporter activity	5	0	0	0	0	0	0	0	0	3	2	20	1	0	0	0	0	0	0	0	0	0	0	0	0	5	0	0	0	0	0	1	0	0	1.08824
GO:0008195	phosphatidate phosphatase activity	0	28	0	0	0	0	0	0	0	0	0	9	0	0	0	0	0	0	0	0	0	0	0	0	0	0	0	0	0	0	0	0	0	0	1.08824
GO:0004385	guanylate kinase activity	0	0	0	35	0	0	0	0	0	0	0	0	0	0	0	0	0	0	0	2	0	0	0	0	0	0	0	0	0	0	0	0	0	0	1.08824
GO:0050833	pyruvate transmembrane transporter activity	29	0	0	0	0	0	0	0	0	0	0	0	7	0	0	0	0	0	0	0	0	0	0	0	0	0	0	0	0	0	0	0	0	0	1.05882
GO:0042162	telomeric DNA binding	29	0	0	0	0	0	0	0	0	0	0	0	6	0	0	0	0	0	0	0	0	0	0	0	0	0	1	0	0	0	0	0	0	0	1.05882
GO:0030374	nuclear receptor coactivator activity	14	2	0	0	0	0	4	0	1	0	0	11	1	3	0	0	0	0	0	0	0	0	0	0	0	0	0	0	0	0	0	0	0	0	1.05882
GO:0030151	molybdenum ion binding	1	26	0	0	0	0	0	0	0	5	0	0	0	0	0	0	0	0	0	0	0	0	0	0	0	0	0	0	0	4	0	0	0	0	1.05882
GO:0016149	translation release factor activity, codon specific	0	33	0	0	0	0	0	0	0	0	0	0	0	0	0	0	0	0	0	0	0	0	0	0	0	0	0	0	0	0	3	0	0	0	1.05882
GO:0008569	minus-end-directed microtubule motor activity	30	1	3	0	0	0	0	0	0	0	0	0	0	0	0	0	0	0	0	0	0	0	0	0	0	0	0	0	1	0	1	0	0	0	1.05882
GO:0005504	fatty acid binding	26	0	0	0	0	0	0	0	6	3	0	0	0	0	0	0	0	0	0	0	0	0	0	0	0	0	0	0	0	0	0	1	0	0	1.05882
GO:0000149	SNARE binding	22	0	0	0	0	1	0	0	1	1	0	9	0	0	0	0	0	0	0	0	0	0	0	0	0	0	2	0	0	0	0	0	0	0	1.05882
GO:0001094	TFIID-class transcription factor complex binding	31	0	0	0	0	0	0	0	0	0	0	0	0	0	0	0	0	0	0	0	0	0	0	2	0	0	0	0	0	0	0	0	0	2	1.02941
GO:0097718	disordered domain specific binding	0	0	0	0	0	0	21	0	0	0	0	0	0	0	0	0	0	0	0	0	0	0	0	0	0	0	0	0	0	2	8	0	2	2	1.02941
GO:0097367	carbohydrate derivative binding	0	0	0	35	0	0	0	0	0	0	0	0	0	0	0	0	0	0	0	0	0	0	0	0	0	0	0	0	0	0	0	0	0	0	1.02941
GO:0019903	protein phosphatase binding	20	0	0	0	1	0	0	0	0	3	0	0	3	0	0	0	0	7	0	0	0	0	0	0	0	0	0	0	0	0	0	1	0	0	1.02941
GO:0016992	lipoate synthase activity	35	0	0	0	0	0	0	0	0	0	0	0	0	0	0	0	0	0	0	0	0	0	0	0	0	0	0	0	0	0	0	0	0	0	1.02941
GO:0015410	ABC-type manganese transporter activity	35	0	0	0	0	0	0	0	0	0	0	0	0	0	0	0	0	0	0	0	0	0	0	0	0	0	0	0	0	0	0	0	0	0	1.02941
GO:0008353	RNA polymerase II CTD heptapeptide repeat kinase activity	34	0	0	0	1	0	0	0	0	0	0	0	0	0	0	0	0	0	0	0	0	0	0	0	0	0	0	0	0	0	0	0	0	0	1.02941
GO:0004407	histone deacetylase activity	34	1	0	0	0	0	0	0	0	0	0	0	0	0	0	0	0	0	0	0	0	0	0	0	0	0	0	0	0	0	0	0	0	0	1.02941
GO:0004306	ethanolamine-phosphate cytidylyltransferase activity	34	0	0	0	0	0	0	0	0	0	0	0	0	0	0	0	0	0	0	0	0	0	0	0	0	0	0	0	0	0	0	1	0	0	1.02941
GO:0001046	core promoter sequence-specific DNA binding	25	0	0	0	0	0	0	0	0	0	0	1	2	0	0	0	0	7	0	0	0	0	0	0	0	0	0	0	0	0	0	0	0	0	1.02941
GO:0004427	inorganic diphosphate phosphatase activity	0	0	0	0	2	0	0	0	0	3	0	1	2	0	0	0	0	12	0	0	0	0	0	10	0	4	0	0	0	0	0	0	0	0	1
GO:0004425	indole-3-glycerol-phosphate synthase activity	0	0	0	0	0	29	0	0	0	0	0	1	0	0	0	0	0	0	0	0	0	0	0	4	0	0	0	0	0	0	0	0	0	0	1
GO:0140297	DNA-binding transcription factor binding	22	1	0	0	0	0	0	0	0	4	0	4	0	0	0	0	0	0	0	0	0	0	0	0	0	0	0	1	0	0	2	0	0	0	1
GO:0050815	phosphoserine residue binding	7	0	0	0	0	0	0	0	0	0	0	20	0	7	0	0	0	0	0	0	0	0	0	0	0	0	0	0	0	0	0	0	0	0	1
GO:0035596	methylthiotransferase activity	28	0	0	0	0	0	0	0	0	0	0	0	0	6	0	0	0	0	0	0	0	0	0	0	0	0	0	0	0	0	0	0	0	0	1
GO:0016746	acyltransferase activity	4	7	0	0	0	10	3	0	1	3	0	0	0	1	0	0	0	0	1	2	0	0	0	0	0	1	0	0	0	1	0	0	0	0	1
GO:0005548	phospholipid transporter activity	1	0	0	0	0	0	0	0	0	4	2	20	0	0	0	0	0	0	0	0	0	0	0	0	0	5	0	0	0	0	2	0	0	0	1
GO:0004838	L-tyrosine:2-oxoglutarate aminotransferase activity	0	0	0	24	0	0	0	0	0	0	0	10	0	0	0	0	0	0	0	0	0	0	0	0	0	0	0	0	0	0	0	0	0	0	1
GO:0004430	1-phosphatidylinositol 4-kinase activity	0	27	5	0	2	0	0	0	0	0	0	0	0	0	0	0	0	0	0	0	0	0	0	0	0	0	0	0	0	0	0	0	0	0	1
GO:0003962	cystathionine gamma-synthase activity	32	0	0	0	0	0	0	0	0	0	0	0	0	0	0	0	0	0	0	0	0	0	0	0	0	0	0	0	0	2	0	0	0	0	1
GO:0003918	DNA topoisomerase type II (double strand cut, ATP-hydrolyzing) activity	2	16	0	0	0	0	1	0	0	0	0	0	0	1	0	2	0	0	0	0	0	0	0	0	0	0	0	0	0	4	4	2	2	0	1
GO:0005178	integrin binding	10	0	0	0	0	0	0	0	0	0	2	0	4	11	0	0	0	0	0	0	0	0	0	6	0	0	0	0	0	0	0	0	0	0	0.970588
GO:1990833	clathrin-uncoating ATPase activity	26	0	0	0	0	0	0	0	6	0	0	0	0	0	0	0	0	0	0	0	0	0	0	0	0	0	0	0	0	0	0	1	0	0	0.970588
GO:1904593	prostaglandin binding	26	0	0	0	0	0	0	0	6	0	0	0	0	0	0	0	0	0	0	0	0	0	0	0	0	0	0	0	0	0	0	1	0	0	0.970588
GO:0071917	triose-phosphate transmembrane transporter activity	31	0	1	0	0	0	0	0	0	0	0	0	0	0	0	0	0	0	0	0	0	0	0	0	0	0	0	0	0	1	0	0	0	0	0.970588
GO:0071618	lysophosphatidylethanolamine acyltransferase activity	0	31	0	0	0	0	0	0	0	0	0	0	0	0	0	0	0	0	0	0	0	0	0	0	0	0	0	0	0	2	0	0	0	0	0.970588
GO:0051019	mitogen-activated protein kinase binding	12	18	0	0	0	0	0	0	0	0	0	0	0	1	0	0	0	0	0	0	0	0	0	0	0	0	0	0	0	2	0	0	0	0	0.970588
GO:0050542	icosanoid binding	26	0	0	0	0	0	0	0	6	0	0	0	0	0	0	0	0	0	0	0	0	0	0	0	0	0	0	0	0	0	0	1	0	0	0.970588
GO:0050321	tau-protein kinase activity	29	0	0	0	0	0	0	0	0	1	0	0	0	3	0	0	0	0	0	0	0	0	0	0	0	0	0	0	0	0	0	0	0	0	0.970588
GO:0031686	A1 adenosine receptor binding	26	0	0	0	0	0	0	0	6	0	0	0	0	0	0	0	0	0	0	0	0	0	0	0	0	0	0	0	0	0	0	1	0	0	0.970588
GO:0019843	rRNA binding	23	1	0	0	0	0	0	0	0	0	3	5	0	1	0	0	0	0	0	0	0	0	0	0	0	0	0	0	0	0	0	0	0	0	0.970588
GO:0015169	glycerol-3-phosphate transmembrane transporter activity	0	0	0	0	0	0	0	0	0	0	0	25	0	0	0	0	0	8	0	0	0	0	0	0	0	0	0	0	0	0	0	0	0	0	0.970588
GO:0008514	organic anion transmembrane transporter activity	10	0	0	0	2	0	0	0	0	0	0	15	0	1	0	0	0	0	1	0	0	0	0	0	0	0	0	4	0	0	0	0	0	0	0.970588
GO:0004725	protein tyrosine phosphatase activity	2	3	0	25	0	1	0	0	0	2	0	0	0	0	0	0	0	0	0	0	0	0	0	0	0	0	0	0	0	0	0	0	0	0	0.970588
GO:0004521	endoribonuclease activity	1	1	0	0	0	12	1	0	0	5	0	0	0	3	0	0	0	0	0	0	0	0	0	0	0	2	0	0	0	7	0	1	0	0	0.970588
GO:0004512	inositol-3-phosphate synthase activity	0	33	0	0	0	0	0	0	0	0	0	0	0	0	0	0	0	0	0	0	0	0	0	0	0	0	0	0	0	0	0	0	0	0	0.970588
GO:0004449	isocitrate dehydrogenase (NAD+) activity	0	33	0	0	0	0	0	0	0	0	0	0	0	0	0	0	0	0	0	0	0	0	0	0	0	0	0	0	0	0	0	0	0	0	0.970588
GO:0004315	3-oxoacyl-[acyl-carrier-protein] synthase activity	33	0	0	0	0	0	0	0	0	0	0	0	0	0	0	0	0	0	0	0	0	0	0	0	0	0	0	0	0	0	0	0	0	0	0.970588
GO:0004108	citrate (Si)-synthase activity	0	0	0	0	0	31	0	2	0	0	0	0	0	0	0	0	0	0	0	0	0	0	0	0	0	0	0	0	0	0	0	0	0	0	0.970588
GO:0140110	transcription regulator activity	8	0	0	0	0	12	0	0	0	0	0	1	2	0	0	0	0	0	0	0	0	0	0	0	0	2	0	0	0	5	0	2	0	0	0.941176
GO:0046912	acyltransferase activity, acyl groups converted into alkyl on transfer	0	0	0	0	0	32	0	0	0	0	0	0	0	0	0	0	0	0	0	0	0	0	0	0	0	0	0	0	0	0	0	0	0	0	0.941176
GO:0042288	MHC class I protein binding	32	0	0	0	0	0	0	0	0	0	0	0	0	0	0	0	0	0	0	0	0	0	0	0	0	0	0	0	0	0	0	0	0	0	0.941176
GO:0035613	RNA stem-loop binding	29	0	0	0	0	0	0	0	0	0	0	0	0	3	0	0	0	0	0	0	0	0	0	0	0	0	0	0	0	0	0	0	0	0	0.941176
GO:0019829	ATPase-coupled cation transmembrane transporter activity	8	1	0	0	2	0	0	0	0	1	0	12	0	0	0	0	0	0	5	0	0	0	0	0	0	0	0	0	0	0	0	3	0	0	0.941176
GO:0019825	oxygen binding	15	1	0	1	3	0	0	0	0	2	0	0	0	0	0	0	0	0	0	0	0	10	0	0	0	0	0	0	0	0	0	0	0	0	0.941176
GO:0015297	antiporter activity	3	0	0	3	2	0	1	0	0	0	0	15	4	0	0	0	0	0	0	0	0	0	0	0	0	0	0	4	0	0	0	0	0	0	0.941176
GO:0008893	guanosine-3',5'-bis(diphosphate) 3'-diphosphatase activity	32	0	0	0	0	0	0	0	0	0	0	0	0	0	0	0	0	0	0	0	0	0	0	0	0	0	0	0	0	0	0	0	0	0	0.941176
GO:0004559	alpha-mannosidase activity	0	0	0	0	0	0	0	0	0	0	0	1	0	0	0	0	0	23	0	0	0	0	0	0	0	0	0	0	0	8	0	0	0	0	0.941176
GO:0004326	tetrahydrofolylpolyglutamate synthase activity	29	0	0	0	0	0	0	0	0	0	0	0	0	0	0	0	0	0	0	0	0	0	0	0	0	0	0	0	0	0	3	0	0	0	0.941176
GO:0003899	DNA-directed 5'-3' RNA polymerase activity	9	0	0	0	0	0	0	0	0	0	0	4	0	0	0	0	0	0	0	0	0	0	0	0	0	0	0	0	0	3	8	8	0	0	0.941176
GO:0000403	Y-form DNA binding	32	0	0	0	0	0	0	0	0	0	0	0	0	0	0	0	0	0	0	0	0	0	0	0	0	0	0	0	0	0	0	0	0	0	0.941176
GO:0009678	pyrophosphate hydrolysis-driven proton transmembrane transporter activity	0	0	0	0	0	0	0	0	0	2	0	1	2	1	0	0	0	12	0	0	0	0	0	10	0	3	0	0	0	0	0	0	0	0	0.911765
GO:0008186	ATP-dependent activity, acting on RNA	29	0	0	0	0	0	0	0	0	0	0	0	0	0	0	0	0	0	0	0	0	0	0	2	0	0	0	0	0	0	0	0	0	0	0.911765
GO:0061513	glucose 6-phosphate:inorganic phosphate antiporter activity	0	0	0	0	0	23	0	0	8	0	0	0	0	0	0	0	0	0	0	0	0	0	0	0	0	0	0	0	0	0	0	0	0	0	0.911765
GO:0050200	plasmalogen synthase activity	0	31	0	0	0	0	0	0	0	0	0	0	0	0	0	0	0	0	0	0	0	0	0	0	0	0	0	0	0	0	0	0	0	0	0.911765
GO:0031624	ubiquitin conjugating enzyme binding	20	0	0	0	0	0	0	0	0	0	0	0	0	0	0	0	0	7	0	0	0	0	0	0	0	0	4	0	0	0	0	0	0	0	0.911765
GO:0030742	GTP-dependent protein binding	22	0	0	0	0	0	0	0	0	0	0	0	0	0	0	0	0	7	0	0	0	0	0	0	0	0	0	0	0	2	0	0	0	0	0.911765
GO:0016627	oxidoreductase activity, acting on the CH-CH group of donors	23	5	0	1	1	0	0	0	0	0	0	0	0	1	0	0	0	0	0	0	0	0	0	0	0	0	0	0	0	0	0	0	0	0	0.911765
GO:0008374	O-acyltransferase activity	0	21	3	0	2	0	0	0	0	2	0	3	0	0	0	0	0	0	0	0	0	0	0	0	0	0	0	0	0	0	0	0	0	0	0.911765
GO:0008028	monocarboxylic acid transmembrane transporter activity	31	0	0	0	0	0	0	0	0	0	0	0	0	0	0	0	0	0	0	0	0	0	0	0	0	0	0	0	0	0	0	0	0	0	0.911765
GO:0004652	polynucleotide adenylyltransferase activity	0	0	0	0	0	0	15	0	0	0	0	10	2	0	0	0	0	0	0	0	0	0	0	0	0	0	0	0	0	1	3	0	0	0	0.911765
GO:0004087	carbamoyl-phosphate synthase (ammonia) activity	29	0	0	0	0	0	0	0	0	0	0	0	0	0	0	0	0	0	0	0	0	0	0	0	0	0	0	0	0	0	2	0	0	0	0.911765
GO:0030506	ankyrin binding	0	0	0	0	0	0	11	0	6	0	0	0	1	0	0	0	0	0	0	0	0	0	0	2	0	0	0	0	0	2	8	0	0	0	0.882353
GO:1903924	estradiol binding	0	0	0	0	0	0	0	0	0	3	2	20	0	0	0	0	0	0	0	0	0	0	0	0	0	5	0	0	0	0	0	0	0	0	0.882353
GO:1903875	corticosterone binding	0	0	0	0	0	0	0	0	0	3	2	20	0	0	0	0	0	0	0	0	0	0	0	0	0	5	0	0	0	0	0	0	0	0	0.882353
GO:0099130	estrogen binding	0	0	0	0	0	0	0	0	0	3	2	20	0	0	0	0	0	0	0	0	0	0	0	0	0	5	0	0	0	0	0	0	0	0	0.882353
GO:0051879	Hsp90 protein binding	14	0	0	0	0	0	0	0	2	0	0	0	2	6	0	0	0	0	0	0	0	0	0	0	0	3	0	0	0	0	3	0	0	0	0.882353
GO:0045735	nutrient reservoir activity	0	0	0	0	0	0	0	0	0	9	0	10	4	7	0	0	0	0	0	0	0	0	0	0	0	0	0	0	0	0	0	0	0	0	0.882353
GO:0043546	molybdopterin cofactor binding	1	20	0	0	0	1	1	0	0	5	0	0	0	0	0	0	0	0	0	0	0	0	0	0	0	0	0	0	0	2	0	0	0	0	0.882353
GO:0034041	ABC-type sterol transporter activity	0	0	0	0	0	0	0	0	0	3	2	20	0	0	0	0	0	0	0	0	0	0	0	0	0	5	0	0	0	0	0	0	0	0	0.882353
GO:0015244	fluconazole transmembrane transporter activity	0	0	0	0	0	0	0	0	0	3	2	20	0	0	0	0	0	0	0	0	0	0	0	0	0	5	0	0	0	0	0	0	0	0	0.882353
GO:0010013	N-1-naphthylphthalamic acid binding	0	0	0	22	0	0	0	0	0	0	0	8	0	0	0	0	0	0	0	0	0	0	0	0	0	0	0	0	0	0	0	0	0	0	0.882353
GO:0009001	serine O-acetyltransferase activity	0	0	0	0	0	30	0	0	0	0	0	0	0	0	0	0	0	0	0	0	0	0	0	0	0	0	0	0	0	0	0	0	0	0	0.882353
GO:0008641	ubiquitin-like modifier activating enzyme activity	0	0	0	1	0	24	0	0	0	0	0	0	0	0	0	0	0	0	0	0	0	0	0	0	0	0	0	0	0	2	3	0	0	0	0.882353
GO:0008173	RNA methyltransferase activity	28	0	0	0	0	0	0	0	0	2	0	0	0	0	0	0	0	0	0	0	0	0	0	0	0	0	0	0	0	0	0	0	0	0	0.882353
GO:0005545	1-phosphatidylinositol binding	0	0	0	0	0	0	0	0	0	2	0	17	0	0	0	0	0	0	0	0	0	11	0	0	0	0	0	0	0	0	0	0	0	0	0.882353
GO:0005342	organic acid transmembrane transporter activity	0	0	0	0	0	0	0	0	0	3	2	20	0	0	0	0	0	0	0	0	0	0	0	0	0	5	0	0	0	0	0	0	0	0	0.882353
GO:0004616	phosphogluconate dehydrogenase (decarboxylating) activity	0	0	0	26	0	0	0	0	0	0	0	0	0	0	0	2	2	0	0	0	0	0	0	0	0	0	0	0	0	0	0	0	0	0	0.882353
GO:0004614	phosphoglucomutase activity	0	0	0	0	0	30	0	0	0	0	0	0	0	0	0	0	0	0	0	0	0	0	0	0	0	0	0	0	0	0	0	0	0	0	0.882353
GO:0004550	nucleoside diphosphate kinase activity	13	0	0	0	0	0	0	0	0	0	0	0	0	0	0	0	0	12	0	0	0	0	0	0	0	0	0	0	0	0	0	3	2	0	0.882353
GO:0004067	asparaginase activity	0	0	0	0	0	30	0	0	0	0	0	0	0	0	0	0	0	0	0	0	0	0	0	0	0	0	0	0	0	0	0	0	0	0	0.882353
GO:0000062	fatty-acyl-CoA binding	29	0	0	0	0	0	0	0	0	0	0	0	1	0	0	0	0	0	0	0	0	0	0	0	0	0	0	0	0	0	0	0	0	0	0.882353
GO:0140663	ATP-dependent FeS chaperone activity	29	0	0	0	0	0	0	0	0	0	0	0	0	0	0	0	0	0	0	0	0	0	0	0	0	0	0	0	0	0	0	0	0	0	0.852941
GO:0086039	P-type calcium transporter activity involved in regulation of cardiac muscle cell membrane potential	29	0	0	0	0	0	0	0	0	0	0	0	0	0	0	0	0	0	0	0	0	0	0	0	0	0	0	0	0	0	0	0	0	0	0.852941
GO:0045129	NAD-independent histone deacetylase activity	0	21	0	0	0	0	0	0	0	0	0	0	0	5	0	0	0	0	0	0	0	0	0	0	0	3	0	0	0	0	0	0	0	0	0.852941
GO:0044548	S100 protein binding	29	0	0	0	0	0	0	0	0	0	0	0	0	0	0	0	0	0	0	0	0	0	0	0	0	0	0	0	0	0	0	0	0	0	0.852941
GO:0043024	ribosomal small subunit binding	28	0	0	0	0	0	0	0	0	0	0	0	0	0	0	0	0	0	0	0	0	0	0	0	0	0	0	0	0	0	0	0	0	1	0.852941
GO:0032137	guanine/thymine mispair binding	29	0	0	0	0	0	0	0	0	0	0	0	0	0	0	0	0	0	0	0	0	0	0	0	0	0	0	0	0	0	0	0	0	0	0.852941
GO:0031775	lutropin-choriogonadotropic hormone receptor binding	29	0	0	0	0	0	0	0	0	0	0	0	0	0	0	0	0	0	0	0	0	0	0	0	0	0	0	0	0	0	0	0	0	0	0.852941
GO:0019912	cyclin-dependent protein kinase activating kinase activity	29	0	0	0	0	0	0	0	0	0	0	0	0	0	0	0	0	0	0	0	0	0	0	0	0	0	0	0	0	0	0	0	0	0	0.852941
GO:0016987	sigma factor activity	21	0	0	8	0	0	0	0	0	0	0	0	0	0	0	0	0	0	0	0	0	0	0	0	0	0	0	0	0	0	0	0	0	0	0.852941
GO:0008650	rRNA (uridine-2'-O-)-methyltransferase activity	29	0	0	0	0	0	0	0	0	0	0	0	0	0	0	0	0	0	0	0	0	0	0	0	0	0	0	0	0	0	0	0	0	0	0.852941
GO:0005338	nucleotide-sugar transmembrane transporter activity	29	0	0	0	0	0	0	0	0	0	0	0	0	0	0	0	0	0	0	0	0	0	0	0	0	0	0	0	0	0	0	0	0	0	0.852941
GO:0004860	protein kinase inhibitor activity	0	2	0	0	0	0	0	0	0	0	0	20	0	7	0	0	0	0	0	0	0	0	0	0	0	0	0	0	0	0	0	0	0	0	0.852941
GO:0004534	5'-3' exoribonuclease activity	1	0	0	0	0	28	0	0	0	0	0	0	0	0	0	0	0	0	0	0	0	0	0	0	0	0	0	0	0	0	0	0	0	0	0.852941
GO:0004345	glucose-6-phosphate dehydrogenase activity	0	28	0	0	0	0	0	0	0	0	0	0	0	0	0	0	0	0	0	0	0	0	0	0	0	0	0	0	0	1	0	0	0	0	0.852941
GO:0003958	NADPH-hemoprotein reductase activity	28	0	1	0	0	0	0	0	0	0	0	0	0	0	0	0	0	0	0	0	0	0	0	0	0	0	0	0	0	0	0	0	0	0	0.852941
GO:0003863	3-methyl-2-oxobutanoate dehydrogenase (2-methylpropanoyl-transferring) activity	0	29	0	0	0	0	0	0	0	0	0	0	0	0	0	0	0	0	0	0	0	0	0	0	0	0	0	0	0	0	0	0	0	0	0.852941
GO:0019153	protein-disulfide reductase (glutathione) activity	3	0	0	0	0	0	0	0	0	0	2	3	6	8	0	0	0	0	0	0	0	0	0	4	0	0	0	0	0	2	0	0	0	0	0.823529
GO:0005544	calcium-dependent phospholipid binding	0	0	0	0	0	0	0	0	0	11	0	0	5	9	0	0	0	0	0	0	0	0	0	2	0	0	0	0	1	0	0	0	0	0	0.823529
GO:0060589	nucleoside-triphosphatase regulator activity	20	0	0	0	0	0	0	0	0	0	0	0	1	4	0	1	0	0	0	0	0	0	0	0	0	0	0	0	0	0	2	0	0	0	0.823529
GO:0047632	agmatine deiminase activity	0	0	0	0	0	0	0	0	0	0	0	19	0	0	0	0	0	0	0	0	0	0	0	0	0	0	0	0	0	4	5	0	0	0	0.823529
GO:0035312	5'-3' exodeoxyribonuclease activity	28	0	0	0	0	0	0	0	0	0	0	0	0	0	0	0	0	0	0	0	0	0	0	0	0	0	0	0	0	0	0	0	0	0	0.823529
GO:0035175	histone kinase activity (H3-S10 specific)	17	0	0	0	0	0	0	0	0	0	0	0	0	0	0	0	0	10	0	0	0	0	0	0	0	0	0	0	1	0	0	0	0	0	0.823529
GO:0032977	membrane insertase activity	4	0	0	0	0	0	1	0	0	0	0	23	0	0	0	0	0	0	0	0	0	0	0	0	0	0	0	0	0	0	0	0	0	0	0.823529
GO:0016428	tRNA (cytosine-5-)-methyltransferase activity	28	0	0	0	0	0	0	0	0	0	0	0	0	0	0	0	0	0	0	0	0	0	0	0	0	0	0	0	0	0	0	0	0	0	0.823529
GO:0016161	beta-amylase activity	0	0	0	5	2	0	0	0	0	3	0	18	0	0	0	0	0	0	0	0	0	0	0	0	0	0	0	0	0	0	0	0	0	0	0.823529
GO:0015114	phosphate ion transmembrane transporter activity	9	0	0	0	0	0	0	0	0	19	0	0	0	0	0	0	0	0	0	0	0	0	0	0	0	0	0	0	0	0	0	0	0	0	0.823529
GO:0008934	inositol monophosphate 1-phosphatase activity	28	0	0	0	0	0	0	0	0	0	0	0	0	0	0	0	0	0	0	0	0	0	0	0	0	0	0	0	0	0	0	0	0	0	0.823529
GO:0004864	protein phosphatase inhibitor activity	1	0	0	0	0	0	0	0	0	0	0	20	0	7	0	0	0	0	0	0	0	0	0	0	0	0	0	0	0	0	0	0	0	0	0.823529
GO:0004668	protein-arginine deiminase activity	0	0	0	0	0	0	0	0	0	0	0	19	0	0	0	0	0	0	0	0	0	0	0	0	0	0	0	0	0	4	5	0	0	0	0.823529
GO:0000030	mannosyltransferase activity	0	0	0	0	0	0	0	0	0	2	0	10	0	0	0	0	7	9	0	0	0	0	0	0	0	0	0	0	0	0	0	0	0	0	0.823529
GO:1905334	Swi5-Sfr1 complex binding	27	0	0	0	0	0	0	0	0	0	0	0	0	0	0	0	0	0	0	0	0	0	0	0	0	0	0	0	0	0	0	0	0	0	0.794118
GO:0060590	ATPase regulator activity	19	0	0	0	0	0	0	0	0	0	0	0	1	4	0	1	0	0	0	0	0	0	0	0	0	0	0	0	0	0	2	0	0	0	0.794118
GO:0052858	peptidyl-lysine acetyltransferase activity	27	0	0	0	0	0	0	0	0	0	0	0	0	0	0	0	0	0	0	0	0	0	0	0	0	0	0	0	0	0	0	0	0	0	0.794118
GO:0046608	carotenoid isomerase activity	27	0	0	0	0	0	0	0	0	0	0	0	0	0	0	0	0	0	0	0	0	0	0	0	0	0	0	0	0	0	0	0	0	0	0.794118
GO:0042165	neurotransmitter binding	26	0	0	0	0	0	0	0	0	0	0	0	0	0	0	0	0	0	0	0	0	0	0	0	0	0	0	0	0	0	0	1	0	0	0.794118
GO:0035252	UDP-xylosyltransferase activity	0	0	0	0	0	0	0	0	0	2	0	9	0	0	0	0	0	0	0	0	0	11	0	0	0	0	0	0	0	4	0	0	1	0	0.794118
GO:0033218	amide binding	25	0	0	0	0	0	0	0	0	2	0	0	0	0	0	0	0	0	0	0	0	0	0	0	0	0	0	0	0	0	0	0	0	0	0.794118
GO:0032138	single base insertion or deletion binding	27	0	0	0	0	0	0	0	0	0	0	0	0	0	0	0	0	0	0	0	0	0	0	0	0	0	0	0	0	0	0	0	0	0	0.794118
GO:0017108	5'-flap endonuclease activity	21	0	0	0	0	0	0	0	0	4	0	1	0	0	0	0	0	0	0	0	0	0	0	0	0	0	0	0	0	1	0	0	0	0	0.794118
GO:0015645	fatty acid ligase activity	0	0	0	0	0	0	0	0	0	0	0	26	0	0	0	0	0	0	0	0	0	0	0	0	0	0	0	0	0	0	1	0	0	0	0.794118
GO:0015152	glucose-6-phosphate transmembrane transporter activity	24	0	0	0	0	2	0	0	1	0	0	0	0	0	0	0	0	0	0	0	0	0	0	0	0	0	0	0	0	0	0	0	0	0	0.794118
GO:0010997	anaphase-promoting complex binding	26	0	0	0	0	0	0	0	0	1	0	0	0	0	0	0	0	0	0	0	0	0	0	0	0	0	0	0	0	0	0	0	0	0	0.794118
GO:0009922	fatty acid elongase activity	0	0	0	0	0	25	0	0	0	0	0	0	2	0	0	0	0	0	0	0	0	0	0	0	0	0	0	0	0	0	0	0	0	0	0.794118
GO:0008775	acetate CoA-transferase activity	0	0	0	0	0	0	0	0	0	0	0	22	0	0	0	0	0	0	0	0	0	0	0	0	0	0	0	0	0	5	0	0	0	0	0.794118
GO:0008483	transaminase activity	1	0	0	10	2	0	1	0	0	0	0	4	0	2	0	0	2	0	0	0	0	0	0	0	0	0	0	0	0	4	1	0	0	0	0.794118
GO:0004596	peptide alpha-N-acetyltransferase activity	27	0	0	0	0	0	0	0	0	0	0	0	0	0	0	0	0	0	0	0	0	0	0	0	0	0	0	0	0	0	0	0	0	0	0.794118
GO:0003986	acetyl-CoA hydrolase activity	0	0	0	0	0	0	0	0	0	0	0	22	0	0	0	0	0	0	0	0	0	0	0	0	0	0	0	0	0	5	0	0	0	0	0.794118
GO:0071796	K6-linked polyubiquitin modification-dependent protein binding	26	0	0	0	0	0	0	0	0	0	0	0	0	0	0	0	0	0	0	0	0	0	0	0	0	0	0	0	0	0	0	0	0	0	0.764706
GO:0048038	quinone binding	0	0	0	0	0	1	0	0	0	0	0	25	0	0	0	0	0	0	0	0	0	0	0	0	0	0	0	0	0	0	0	0	0	0	0.764706
GO:0032051	clathrin light chain binding	0	0	0	0	0	0	14	0	0	0	0	0	0	0	0	0	0	0	0	0	0	0	0	0	0	0	0	0	0	3	9	0	0	0	0.764706
GO:0008311	double-stranded DNA 3'-5' exodeoxyribonuclease activity	17	0	0	0	0	8	0	0	0	1	0	0	0	0	0	0	0	0	0	0	0	0	0	0	0	0	0	0	0	0	0	0	0	0	0.764706
GO:0008238	exopeptidase activity	0	0	0	0	0	23	2	0	0	0	0	0	0	1	0	0	0	0	0	0	0	0	0	0	0	0	0	0	0	0	0	0	0	0	0.764706
GO:0008171	O-methyltransferase activity	1	0	0	0	0	0	0	0	0	0	0	19	0	0	0	0	0	3	0	0	0	0	0	0	0	2	0	0	0	0	1	0	0	0	0.764706
GO:0005546	phosphatidylinositol-4,5-bisphosphate binding	2	0	0	0	0	0	0	0	7	0	0	10	1	0	0	0	0	0	0	0	0	0	0	0	0	4	0	0	0	0	0	2	0	0	0.764706
GO:0004475	mannose-1-phosphate guanylyltransferase (GTP) activity	0	26	0	0	0	0	0	0	0	0	0	0	0	0	0	0	0	0	0	0	0	0	0	0	0	0	0	0	0	0	0	0	0	0	0.764706
GO:0004126	cytidine deaminase activity	5	0	0	0	1	19	0	0	0	1	0	0	0	0	0	0	0	0	0	0	0	0	0	0	0	0	0	0	0	0	0	0	0	0	0.764706
GO:0003997	acyl-CoA oxidase activity	0	2	0	0	0	0	0	0	0	0	0	16	6	0	0	0	0	0	0	0	0	0	0	0	0	0	0	0	0	0	0	0	0	2	0.764706
GO:0002151	G-quadruplex RNA binding	2	0	0	0	0	24	0	0	0	0	0	0	0	0	0	0	0	0	0	0	0	0	0	0	0	0	0	0	0	0	0	0	0	0	0.764706
GO:0140223	general transcription initiation factor activity	25	0	0	0	0	0	0	0	0	0	0	0	0	0	0	0	0	0	0	0	0	0	0	0	0	0	0	0	0	0	0	0	0	0	0.735294
GO:0061608	nuclear import signal receptor activity	0	0	0	0	0	0	0	0	0	3	0	18	4	0	0	0	0	0	0	0	0	0	0	0	0	0	0	0	0	0	0	0	0	0	0.735294
GO:0050750	low-density lipoprotein particle receptor binding	0	0	0	0	0	0	11	0	0	0	0	0	0	0	0	0	0	0	0	0	0	0	0	0	0	0	0	0	0	4	8	0	2	0	0.735294
GO:0043021	ribonucleoprotein complex binding	16	0	0	0	0	0	0	0	0	4	0	0	0	2	0	0	0	0	0	0	0	0	0	0	0	0	0	1	0	2	0	0	0	0	0.735294
GO:0016853	isomerase activity	9	0	0	2	0	1	3	0	5	0	0	0	0	4	0	0	0	0	0	1	0	0	0	0	0	0	0	0	0	0	0	0	0	0	0.735294
GO:0008553	P-type proton-exporting transporter activity	0	0	0	0	0	0	0	0	2	5	0	15	0	2	0	0	0	0	0	0	0	0	0	0	0	0	0	0	0	0	0	1	0	0	0.735294
GO:0008121	ubiquinol-cytochrome-c reductase activity	25	0	0	0	0	0	0	0	0	0	0	0	0	0	0	0	0	0	0	0	0	0	0	0	0	0	0	0	0	0	0	0	0	0	0.735294
GO:0004853	uroporphyrinogen decarboxylase activity	23	0	0	0	2	0	0	0	0	0	0	0	0	0	0	0	0	0	0	0	0	0	0	0	0	0	0	0	0	0	0	0	0	0	0.735294
GO:0004792	thiosulfate sulfurtransferase activity	0	0	0	0	0	17	0	0	0	0	0	8	0	0	0	0	0	0	0	0	0	0	0	0	0	0	0	0	0	0	0	0	0	0	0.735294
GO:0004528	phosphodiesterase I activity	14	0	0	0	0	10	0	0	0	0	0	0	1	0	0	0	0	0	0	0	0	0	0	0	0	0	0	0	0	0	0	0	0	0	0.735294
GO:0003779	actin binding	2	0	0	0	0	0	8	0	0	2	0	11	0	0	0	0	0	0	0	0	0	0	0	0	0	0	0	0	0	0	0	0	2	0	0.735294
GO:0001406	glycerophosphodiester transmembrane transporter activity	0	0	0	0	0	0	0	0	0	0	0	25	0	0	0	0	0	0	0	0	0	0	0	0	0	0	0	0	0	0	0	0	0	0	0.735294
GO:0035438	cyclic-di-GMP binding	19	0	0	0	0	0	0	0	0	0	0	0	0	0	0	0	0	0	0	0	0	0	0	5	0	0	0	0	0	0	0	0	0	0	0.705882
GO:0070300	phosphatidic acid binding	19	0	0	0	0	0	0	0	0	0	0	0	0	0	0	0	0	0	0	0	0	0	0	0	0	3	0	0	0	0	0	2	0	0	0.705882
GO:0048156	tau protein binding	24	0	0	0	0	0	0	0	0	0	0	0	0	0	0	0	0	0	0	0	0	0	0	0	0	0	0	0	0	0	0	0	0	0	0.705882
GO:0045159	myosin II binding	0	0	0	0	0	0	23	0	0	0	0	0	0	0	0	0	0	0	0	0	0	0	0	0	0	0	0	0	0	1	0	0	0	0	0.705882
GO:0017070	U6 snRNA binding	18	2	2	0	0	0	0	0	0	0	0	0	0	0	0	0	0	0	0	0	0	0	0	0	0	2	0	0	0	0	0	0	0	0	0.705882
GO:0016905	myosin heavy chain kinase activity	0	0	0	0	0	0	23	0	0	0	0	0	0	0	0	0	0	0	0	0	0	0	0	0	0	0	0	0	0	1	0	0	0	0	0.705882
GO:0016668	oxidoreductase activity, acting on a sulfur group of donors, NAD(P) as acceptor	1	0	1	0	0	0	18	0	0	2	0	0	2	0	0	0	0	0	0	0	0	0	0	0	0	0	0	0	0	0	0	0	0	0	0.705882
GO:0015204	urea transmembrane transporter activity	0	0	0	0	0	0	0	0	17	0	0	0	2	0	0	0	0	0	0	0	0	0	0	0	0	0	0	0	0	0	5	0	0	0	0.705882
GO:0010176	homogentisate phytyltransferase activity	22	0	0	0	0	0	0	0	0	0	0	0	0	0	0	0	0	0	0	0	0	0	0	0	0	0	0	0	0	2	0	0	0	0	0.705882
GO:0008798	beta-aspartyl-peptidase activity	0	0	0	0	0	24	0	0	0	0	0	0	0	0	0	0	0	0	0	0	0	0	0	0	0	0	0	0	0	0	0	0	0	0	0.705882
GO:0005484	SNAP receptor activity	0	1	0	0	0	1	0	0	3	3	0	9	0	0	0	0	0	0	0	0	0	0	0	0	0	0	3	0	0	2	2	0	0	0	0.705882
GO:0005227	calcium activated cation channel activity	0	0	0	0	4	0	12	0	6	2	0	0	0	0	0	0	0	0	0	0	0	0	0	0	0	0	0	0	0	0	0	0	0	0	0.705882
GO:0004751	ribose-5-phosphate isomerase activity	0	0	0	0	0	0	0	0	0	0	0	19	0	0	0	0	0	0	0	0	0	0	0	0	0	0	0	0	0	5	0	0	0	0	0.705882
GO:0004721	phosphoprotein phosphatase activity	16	1	0	0	0	0	2	0	2	0	2	0	0	0	0	0	0	0	0	0	0	0	0	0	0	0	0	0	0	0	0	1	0	0	0.705882
GO:0004488	methylenetetrahydrofolate dehydrogenase (NADP+) activity	0	0	0	0	0	24	0	0	0	0	0	0	0	0	0	0	0	0	0	0	0	0	0	0	0	0	0	0	0	0	0	0	0	0	0.705882
GO:0004121	cystathionine beta-lyase activity	0	0	0	8	0	0	0	0	0	2	0	10	0	0	0	0	0	0	4	0	0	0	0	0	0	0	0	0	0	0	0	0	0	0	0.705882
GO:0016407	acetyltransferase activity	8	0	0	0	2	0	0	0	0	0	0	1	0	0	0	0	0	3	4	0	0	0	0	1	0	1	0	0	0	3	0	0	0	0	0.676471
GO:1990405	protein antigen binding	23	0	0	0	0	0	0	0	0	0	0	0	0	0	0	0	0	0	0	0	0	0	0	0	0	0	0	0	0	0	0	0	0	0	0.676471
GO:0050811	GABA receptor binding	23	0	0	0	0	0	0	0	0	0	0	0	0	0	0	0	0	0	0	0	0	0	0	0	0	0	0	0	0	0	0	0	0	0	0.676471
GO:0050619	phytochromobilin:ferredoxin oxidoreductase activity	0	0	0	0	0	23	0	0	0	0	0	0	0	0	0	0	0	0	0	0	0	0	0	0	0	0	0	0	0	0	0	0	0	0	0.676471
GO:0047939	L-glucuronate reductase activity	0	0	0	0	0	0	0	0	0	0	0	23	0	0	0	0	0	0	0	0	0	0	0	0	0	0	0	0	0	0	0	0	0	0	0.676471
GO:0032866	D-xylose:NADP reductase activity	0	0	0	0	0	0	0	0	0	0	0	23	0	0	0	0	0	0	0	0	0	0	0	0	0	0	0	0	0	0	0	0	0	0	0.676471
GO:0032041	NAD-dependent histone deacetylase activity (H3-K14 specific)	2	21	0	0	0	0	0	0	0	0	0	0	0	0	0	0	0	0	0	0	0	0	0	0	0	0	0	0	0	0	0	0	0	0	0.676471
GO:0031698	beta-2 adrenergic receptor binding	23	0	0	0	0	0	0	0	0	0	0	0	0	0	0	0	0	0	0	0	0	0	0	0	0	0	0	0	0	0	0	0	0	0	0.676471
GO:0030586	[methionine synthase] reductase activity	23	0	0	0	0	0	0	0	0	0	0	0	0	0	0	0	0	0	0	0	0	0	0	0	0	0	0	0	0	0	0	0	0	0	0.676471
GO:0019237	centromeric DNA binding	23	0	0	0	0	0	0	0	0	0	0	0	0	0	0	0	0	0	0	0	0	0	0	0	0	0	0	0	0	0	0	0	0	0	0.676471
GO:0019208	phosphatase regulator activity	23	0	0	0	0	0	0	0	0	0	0	0	0	0	0	0	0	0	0	0	0	0	0	0	0	0	0	0	0	0	0	0	0	0	0.676471
GO:0016765	transferase activity, transferring alkyl or aryl (other than methyl) groups	21	0	0	0	0	0	0	0	0	0	0	0	0	0	0	0	0	0	0	0	0	0	0	0	0	0	0	0	0	0	2	0	0	0	0.676471
GO:0015230	FAD transmembrane transporter activity	23	0	0	0	0	0	0	0	0	0	0	0	0	0	0	0	0	0	0	0	0	0	0	0	0	0	0	0	0	0	0	0	0	0	0.676471
GO:0008841	dihydrofolate synthase activity	21	0	0	0	0	0	0	0	0	0	0	0	0	0	0	0	0	0	0	0	0	0	0	0	0	0	0	0	0	0	2	0	0	0	0.676471
GO:0008453	alanine-glyoxylate transaminase activity	0	0	0	0	2	0	0	0	0	0	0	18	0	0	0	0	0	0	0	0	0	0	0	0	0	0	0	0	0	3	0	0	0	0	0.676471
GO:0004022	alcohol dehydrogenase (NAD+) activity	0	0	0	0	0	0	0	0	0	0	0	23	0	0	0	0	0	0	0	0	0	0	0	0	0	0	0	0	0	0	0	0	0	0	0.676471
GO:0001671	ATPase activator activity	21	0	0	0	0	0	0	0	0	0	0	0	0	1	0	1	0	0	0	0	0	0	0	0	0	0	0	0	0	0	0	0	0	0	0.676471
GO:0000993	RNA polymerase II complex binding	11	0	0	0	0	0	0	0	0	0	0	0	0	0	0	0	0	0	0	0	0	0	0	0	0	0	0	0	0	11	0	0	1	0	0.676471
GO:0097027	ubiquitin-protein transferase activator activity	22	0	0	0	0	0	0	0	0	0	0	0	0	0	0	0	0	0	0	0	0	0	0	0	0	0	0	0	0	0	0	0	0	0	0.647059
GO:0070063	RNA polymerase binding	20	0	0	0	0	0	0	0	0	0	0	0	2	0	0	0	0	0	0	0	0	0	0	0	0	0	0	0	0	0	0	0	0	0	0.647059
GO:0050080	malonyl-CoA decarboxylase activity	1	0	0	0	0	0	0	0	0	0	0	21	0	0	0	0	0	0	0	0	0	0	0	0	0	0	0	0	0	0	0	0	0	0	0.647059
GO:0016779	nucleotidyltransferase activity	2	8	0	0	0	2	4	0	2	0	0	1	0	1	0	0	0	0	0	0	0	0	0	0	0	0	0	0	0	1	1	0	0	0	0.647059
GO:0010521	telomerase inhibitor activity	1	0	0	0	0	0	0	0	0	0	0	0	21	0	0	0	0	0	0	0	0	0	0	0	0	0	0	0	0	0	0	0	0	0	0.647059
GO:0008568	microtubule severing ATPase activity	0	22	0	0	0	0	0	0	0	0	0	0	0	0	0	0	0	0	0	0	0	0	0	0	0	0	0	0	0	0	0	0	0	0	0.647059
GO:0008235	metalloexopeptidase activity	1	0	0	0	0	0	0	0	1	0	0	19	0	0	0	0	0	0	0	0	0	0	0	0	0	0	0	0	0	1	0	0	0	0	0.647059
GO:0004565	beta-galactosidase activity	0	0	0	0	0	0	0	0	0	0	0	22	0	0	0	0	0	0	0	0	0	0	0	0	0	0	0	0	0	0	0	0	0	0	0.647059
GO:0003973	(S)-2-hydroxy-acid oxidase activity	0	0	0	0	0	0	0	0	0	0	0	22	0	0	0	0	0	0	0	0	0	0	0	0	0	0	0	0	0	0	0	0	0	0	0.647059
GO:0003955	NAD(P)H dehydrogenase (quinone) activity	0	0	0	0	0	0	0	0	0	0	0	22	0	0	0	0	0	0	0	0	0	0	0	0	0	0	0	0	0	0	0	0	0	0	0.647059
GO:0003896	DNA primase activity	1	3	0	1	0	0	7	0	3	0	0	0	0	1	0	0	0	0	6	0	0	0	0	0	0	0	0	0	0	0	0	0	0	0	0.647059
GO:0003785	actin monomer binding	22	0	0	0	0	0	0	0	0	0	0	0	0	0	0	0	0	0	0	0	0	0	0	0	0	0	0	0	0	0	0	0	0	0	0.647059
GO:0003727	single-stranded RNA binding	9	0	0	0	0	0	0	0	0	0	0	0	0	4	0	0	0	0	0	0	0	0	0	0	0	0	6	0	0	0	3	0	0	0	0.647059
GO:1990763	arrestin family protein binding	0	0	0	0	0	0	11	0	0	0	0	0	0	0	0	0	0	0	0	0	0	0	0	0	0	0	0	0	0	2	8	0	0	0	0.617647
GO:1990162	histone deacetylase activity (H3-K4 specific)	0	21	0	0	0	0	0	0	0	0	0	0	0	0	0	0	0	0	0	0	0	0	0	0	0	0	0	0	0	0	0	0	0	0	0.617647
GO:0080115	myosin XI tail binding	21	0	0	0	0	0	0	0	0	0	0	0	0	0	0	0	0	0	0	0	0	0	0	0	0	0	0	0	0	0	0	0	0	0	0.617647
GO:0051059	NF-kappaB binding	2	0	0	0	0	10	0	0	0	1	0	0	0	5	0	0	0	0	0	0	0	0	0	0	0	3	0	0	0	0	0	0	0	0	0.617647
GO:0046970	NAD-dependent histone deacetylase activity (H4-K16 specific)	0	21	0	0	0	0	0	0	0	0	0	0	0	0	0	0	0	0	0	0	0	0	0	0	0	0	0	0	0	0	0	0	0	0	0.617647
GO:0043539	protein serine/threonine kinase activator activity	13	0	0	0	0	0	3	0	0	0	0	0	2	2	0	0	0	0	0	0	0	0	0	0	0	0	0	0	0	1	0	0	0	0	0.617647
GO:0042903	tubulin deacetylase activity	0	21	0	0	0	0	0	0	0	0	0	0	0	0	0	0	0	0	0	0	0	0	0	0	0	0	0	0	0	0	0	0	0	0	0.617647
GO:0035925	mRNA 3'-UTR AU-rich region binding	15	0	0	0	0	0	0	0	0	3	0	0	0	3	0	0	0	0	0	0	0	0	0	0	0	0	0	0	0	0	0	0	0	0	0.617647
GO:0035035	histone acetyltransferase binding	0	21	0	0	0	0	0	0	0	0	0	0	0	0	0	0	0	0	0	0	0	0	0	0	0	0	0	0	0	0	0	0	0	0	0.617647
GO:0030331	nuclear estrogen receptor binding	11	0	0	0	0	0	0	0	0	1	0	0	0	0	0	0	0	7	0	0	0	0	0	0	0	0	0	0	0	2	0	0	0	0	0.617647
GO:0019948	SUMO activating enzyme activity	19	0	0	0	2	0	0	0	0	0	0	0	0	0	0	0	0	0	0	0	0	0	0	0	0	0	0	0	0	0	0	0	0	0	0.617647
GO:0016989	sigma factor antagonist activity	21	0	0	0	0	0	0	0	0	0	0	0	0	0	0	0	0	0	0	0	0	0	0	0	0	0	0	0	0	0	0	0	0	0	0.617647
GO:0016922	nuclear receptor binding	0	20	0	0	0	0	0	0	1	0	0	0	0	0	0	0	0	0	0	0	0	0	0	0	0	0	0	0	0	0	0	0	0	0	0.617647
GO:0016709	oxidoreductase activity, acting on paired donors, with incorporation or reduction of molecular oxygen, NAD(P)H as one donor, and incorporation of one atom of oxygen	11	9	0	0	0	0	0	0	0	0	0	0	0	0	0	0	0	0	0	0	0	0	0	0	0	0	0	0	0	0	1	0	0	0	0.617647
GO:0004789	thiamine-phosphate diphosphorylase activity	0	0	0	0	0	20	1	0	0	0	0	0	0	0	0	0	0	0	0	0	0	0	0	0	0	0	0	0	0	0	0	0	0	0	0.617647
GO:0004760	serine-pyruvate transaminase activity	0	0	0	0	0	0	0	0	0	0	0	18	0	0	0	0	0	0	0	0	0	0	0	0	0	0	0	0	0	3	0	0	0	0	0.617647
GO:0004581	dolichyl-phosphate beta-glucosyltransferase activity	0	0	0	21	0	0	0	0	0	0	0	0	0	0	0	0	0	0	0	0	0	0	0	0	0	0	0	0	0	0	0	0	0	0	0.617647
GO:0004177	aminopeptidase activity	1	0	0	9	2	0	2	0	1	0	0	0	0	0	0	0	0	0	0	0	0	0	0	0	0	0	0	0	0	4	0	0	0	2	0.617647
GO:0004130	cytochrome-c peroxidase activity	8	0	0	0	4	0	0	0	0	0	0	9	0	0	0	0	0	0	0	0	0	0	0	0	0	0	0	0	0	0	0	0	0	0	0.617647
GO:0004127	cytidylate kinase activity	0	0	0	21	0	0	0	0	0	0	0	0	0	0	0	0	0	0	0	0	0	0	0	0	0	0	0	0	0	0	0	0	0	0	0.617647
GO:0003985	acetyl-CoA C-acetyltransferase activity	0	21	0	0	0	0	0	0	0	0	0	0	0	0	0	0	0	0	0	0	0	0	0	0	0	0	0	0	0	0	0	0	0	0	0.617647
GO:0003953	NAD+ nucleosidase activity	0	0	0	0	0	0	6	0	0	0	0	0	0	0	0	0	0	0	0	0	0	0	0	0	0	0	0	0	15	0	0	0	0	0	0.617647
GO:0003867	4-aminobutyrate transaminase activity	0	0	0	0	0	0	0	0	0	0	0	16	0	0	0	0	0	0	0	0	0	0	0	0	0	0	0	0	0	0	5	0	0	0	0.617647
GO:0048306	calcium-dependent protein binding	1	0	0	0	0	0	0	0	0	0	0	11	0	3	0	0	2	0	0	0	0	0	0	0	0	0	0	0	0	3	0	0	0	0	0.588235
GO:0046969	NAD-dependent histone deacetylase activity (H3-K9 specific)	0	20	0	0	0	0	0	0	0	0	0	0	0	0	0	0	0	0	0	0	0	0	0	0	0	0	0	0	0	0	0	0	0	0	0.588235
GO:0035174	histone serine kinase activity	10	0	0	0	0	0	0	0	0	0	0	10	0	0	0	0	0	0	0	0	0	0	0	0	0	0	0	0	0	0	0	0	0	0	0.588235
GO:0031531	thyrotropin-releasing hormone receptor binding	20	0	0	0	0	0	0	0	0	0	0	0	0	0	0	0	0	0	0	0	0	0	0	0	0	0	0	0	0	0	0	0	0	0	0.588235
GO:0017096	acetylserotonin O-methyltransferase activity	0	0	0	0	0	0	0	0	0	0	0	0	0	0	0	0	0	18	0	0	0	0	0	0	0	0	0	0	0	0	0	0	2	0	0.588235
GO:0016811	hydrolase activity, acting on carbon-nitrogen (but not peptide) bonds, in linear amides	1	0	0	0	1	0	0	0	0	0	0	0	0	0	0	0	0	12	0	0	0	0	0	0	0	0	0	0	0	6	0	0	0	0	0.588235
GO:0009041	uridylate kinase activity	0	0	0	20	0	0	0	0	0	0	0	0	0	0	0	0	0	0	0	0	0	0	0	0	0	0	0	0	0	0	0	0	0	0	0.588235
GO:0005460	UDP-glucose transmembrane transporter activity	0	0	0	20	0	0	0	0	0	0	0	0	0	0	0	0	0	0	0	0	0	0	0	0	0	0	0	0	0	0	0	0	0	0	0.588235
GO:0005459	UDP-galactose transmembrane transporter activity	0	0	0	20	0	0	0	0	0	0	0	0	0	0	0	0	0	0	0	0	0	0	0	0	0	0	0	0	0	0	0	0	0	0	0.588235
GO:0004122	cystathionine beta-synthase activity	20	0	0	0	0	0	0	0	0	0	0	0	0	0	0	0	0	0	0	0	0	0	0	0	0	0	0	0	0	0	0	0	0	0	0.588235
GO:0003747	translation release factor activity	13	3	0	0	0	0	1	0	0	0	0	0	0	1	0	2	0	0	0	0	0	0	0	0	0	0	0	0	0	0	0	0	0	0	0.588235
GO:0003730	mRNA 3'-UTR binding	11	0	0	0	0	0	0	0	0	0	0	0	0	0	0	0	0	7	0	0	0	0	0	0	0	0	0	0	0	0	2	0	0	0	0.588235
GO:0001786	phosphatidylserine binding	0	0	0	0	0	19	0	0	0	1	0	0	0	0	0	0	0	0	0	0	0	0	0	0	0	0	0	0	0	0	0	0	0	0	0.588235
GO:0001537	N-acetylgalactosamine 4-O-sulfotransferase activity	0	0	0	0	0	0	0	0	0	20	0	0	0	0	0	0	0	0	0	0	0	0	0	0	0	0	0	0	0	0	0	0	0	0	0.588235
GO:0000254	C-4 methylsterol oxidase activity	0	20	0	0	0	0	0	0	0	0	0	0	0	0	0	0	0	0	0	0	0	0	0	0	0	0	0	0	0	0	0	0	0	0	0.588235
GO:0140657	ATP-dependent activity	3	2	0	0	1	0	5	0	5	0	0	0	0	2	0	0	0	0	0	1	0	0	0	0	0	0	0	0	0	0	0	0	0	0	0.558824
GO:0070180	large ribosomal subunit rRNA binding	0	0	0	0	0	0	10	0	0	0	0	9	0	0	0	0	0	0	0	0	0	0	0	0	0	0	0	0	0	0	0	0	0	0	0.558824
GO:0061656	SUMO conjugating enzyme activity	19	0	0	0	0	0	0	0	0	0	0	0	0	0	0	0	0	0	0	0	0	0	0	0	0	0	0	0	0	0	0	0	0	0	0.558824
GO:0051724	NAD transmembrane transporter activity	0	0	0	0	0	19	0	0	0	0	0	0	0	0	0	0	0	0	0	0	0	0	0	0	0	0	0	0	0	0	0	0	0	0	0.558824
GO:0043515	kinetochore binding	1	0	0	0	0	0	0	0	0	0	0	0	0	11	0	2	0	0	4	0	0	0	0	0	0	0	0	0	0	1	0	0	0	0	0.558824
GO:0042800	histone methyltransferase activity (H3-K4 specific)	19	0	0	0	0	0	0	0	0	0	0	0	0	0	0	0	0	0	0	0	0	0	0	0	0	0	0	0	0	0	0	0	0	0	0.558824
GO:0032791	lead ion binding	19	0	0	0	0	0	0	0	0	0	0	0	0	0	0	0	0	0	0	0	0	0	0	0	0	0	0	0	0	0	0	0	0	0	0.558824
GO:0030060	L-malate dehydrogenase activity	16	0	0	0	0	0	3	0	0	0	0	0	0	0	0	0	0	0	0	0	0	0	0	0	0	0	0	0	0	0	0	0	0	0	0.558824
GO:0019900	kinase binding	5	0	0	0	0	0	0	0	0	0	0	8	1	0	0	4	0	0	1	0	0	0	0	0	0	0	0	0	0	0	0	0	0	0	0.558824
GO:0016780	phosphotransferase activity, for other substituted phosphate groups	7	0	0	0	0	0	0	0	0	0	0	12	0	0	0	0	0	0	0	0	0	0	0	0	0	0	0	0	0	0	0	0	0	0	0.558824
GO:0016772	transferase activity, transferring phosphorus-containing groups	7	1	0	0	0	1	1	0	2	0	0	0	0	4	0	0	0	0	0	3	0	0	0	0	0	0	0	0	0	0	0	0	0	0	0.558824
GO:0015179	L-amino acid transmembrane transporter activity	0	0	0	0	0	0	0	0	0	0	0	15	0	0	0	0	0	0	0	0	0	0	0	0	0	0	0	4	0	0	0	0	0	0	0.558824
GO:0015174	basic amino acid transmembrane transporter activity	0	0	0	0	0	0	0	0	0	0	0	15	0	0	0	0	0	0	0	0	0	0	0	0	0	0	0	4	0	0	0	0	0	0	0.558824
GO:0009931	calcium-dependent protein serine/threonine kinase activity	11	0	0	0	3	0	1	0	1	2	0	0	0	1	0	0	0	0	0	0	0	0	0	0	0	0	0	0	0	0	0	0	0	0	0.558824
GO:0008172	S-methyltransferase activity	0	0	0	0	0	0	0	0	0	0	0	0	0	1	0	0	0	16	0	0	0	0	0	0	0	0	0	0	0	0	0	0	2	0	0.558824
GO:0005539	glycosaminoglycan binding	1	0	0	0	0	0	1	0	0	0	0	0	0	8	0	0	0	7	2	0	0	0	0	0	0	0	0	0	0	0	0	0	0	0	0.558824
GO:0005528	FK506 binding	19	0	0	0	0	0	0	0	0	0	0	0	0	0	0	0	0	0	0	0	0	0	0	0	0	0	0	0	0	0	0	0	0	0	0.558824
GO:0005477	pyruvate secondary active transmembrane transporter activity	0	0	0	0	0	19	0	0	0	0	0	0	0	0	0	0	0	0	0	0	0	0	0	0	0	0	0	0	0	0	0	0	0	0	0.558824
GO:0005384	manganese ion transmembrane transporter activity	19	0	0	0	0	0	0	0	0	0	0	0	0	0	0	0	0	0	0	0	0	0	0	0	0	0	0	0	0	0	0	0	0	0	0.558824
GO:0005316	high-affinity inorganic phosphate:sodium symporter activity	0	0	0	0	0	0	0	0	0	19	0	0	0	0	0	0	0	0	0	0	0	0	0	0	0	0	0	0	0	0	0	0	0	0	0.558824
GO:0005247	voltage-gated chloride channel activity	0	0	0	0	11	0	0	0	0	2	0	0	0	2	0	0	0	0	0	4	0	0	0	0	0	0	0	0	0	0	0	0	0	0	0.558824
GO:0004339	glucan 1,4-alpha-glucosidase activity	0	0	0	0	0	0	0	0	0	0	0	16	0	0	0	0	0	0	0	0	0	0	0	0	0	0	0	0	0	3	0	0	0	0	0.558824
GO:0001888	glucuronyl-galactosyl-proteoglycan 4-alpha-N-acetylglucosaminyltransferase activity	0	0	0	0	0	7	0	0	0	0	0	0	0	5	0	0	0	7	0	0	0	0	0	0	0	0	0	0	0	0	0	0	0	0	0.558824
GO:1990254	keratin filament binding	0	18	0	0	0	0	0	0	0	0	0	0	0	0	0	0	0	0	0	0	0	0	0	0	0	0	0	0	0	0	0	0	0	0	0.529412
GO:0140097	catalytic activity, acting on DNA	5	3	0	0	0	0	5	0	5	0	0	0	0	0	0	0	0	0	0	0	0	0	0	0	0	0	0	0	0	0	0	0	0	0	0.529412
GO:0080108	S-alkylthiohydroximate lyase activity	0	0	0	8	0	0	0	0	0	0	0	10	0	0	0	0	0	0	0	0	0	0	0	0	0	0	0	0	0	0	0	0	0	0	0.529412
GO:0050464	nitrate reductase (NADPH) activity	0	15	0	0	0	0	0	0	0	3	0	0	0	0	0	0	0	0	0	0	0	0	0	0	0	0	0	0	0	0	0	0	0	0	0.529412
GO:0043425	bHLH transcription factor binding	0	18	0	0	0	0	0	0	0	0	0	0	0	0	0	0	0	0	0	0	0	0	0	0	0	0	0	0	0	0	0	0	0	0	0.529412
GO:0043398	HLH domain binding	0	18	0	0	0	0	0	0	0	0	0	0	0	0	0	0	0	0	0	0	0	0	0	0	0	0	0	0	0	0	0	0	0	0	0.529412
GO:0043225	ATPase-coupled inorganic anion transmembrane transporter activity	14	0	0	0	2	0	0	0	0	0	0	0	0	0	0	0	0	0	2	0	0	0	0	0	0	0	0	0	0	0	0	0	0	0	0.529412
GO:0033855	nicotianamine aminotransferase activity	0	0	0	8	0	0	0	0	0	0	0	10	0	0	0	0	0	0	0	0	0	0	0	0	0	0	0	0	0	0	0	0	0	0	0.529412
GO:0030620	U2 snRNA binding	16	0	0	0	0	0	0	0	0	0	0	0	0	0	0	0	0	0	0	0	0	0	0	0	0	0	0	0	0	0	0	2	0	0	0.529412
GO:0030295	protein kinase activator activity	2	1	0	0	0	0	0	0	0	0	0	0	0	0	0	0	0	11	0	0	0	0	0	0	0	0	0	0	0	2	0	0	0	2	0.529412
GO:0016462	pyrophosphatase activity	1	0	0	0	0	0	0	0	0	6	0	2	4	5	0	0	0	0	0	0	0	0	0	0	0	0	0	0	0	0	0	0	0	0	0.529412
GO:0015386	potassium:proton antiporter activity	4	0	0	0	0	0	0	0	0	3	1	9	0	0	0	0	0	0	0	0	0	0	1	0	0	0	0	0	0	0	0	0	0	0	0.529412
GO:0005458	GDP-mannose transmembrane transporter activity	0	0	0	0	0	0	0	0	0	0	0	11	0	7	0	0	0	0	0	0	0	0	0	0	0	0	0	0	0	0	0	0	0	0	0.529412
GO:0004586	ornithine decarboxylase activity	0	0	0	0	10	0	0	0	0	0	0	8	0	0	0	0	0	0	0	0	0	0	0	0	0	0	0	0	0	0	0	0	0	0	0.529412
GO:0004128	cytochrome-b5 reductase activity, acting on NAD(P)H	18	0	0	0	0	0	0	0	0	0	0	0	0	0	0	0	0	0	0	0	0	0	0	0	0	0	0	0	0	0	0	0	0	0	0.529412
GO:0003906	DNA-(apurinic or apyrimidinic site) endonuclease activity	17	0	0	0	0	0	0	0	0	0	0	0	1	0	0	0	0	0	0	0	0	0	0	0	0	0	0	0	0	0	0	0	0	0	0.529412
GO:1904288	BAT3 complex binding	17	0	0	0	0	0	0	0	0	0	0	0	0	0	0	0	0	0	0	0	0	0	0	0	0	0	0	0	0	0	0	0	0	0	0.5
GO:0140096	catalytic activity, acting on a protein	0	0	0	0	2	0	6	0	2	0	0	0	0	1	0	0	0	1	0	4	0	0	0	0	0	0	0	0	0	0	1	0	0	0	0.5
GO:0052923	all-trans-nonaprenyl-diphosphate synthase (geranyl-diphosphate specific) activity	17	0	0	0	0	0	0	0	0	0	0	0	0	0	0	0	0	0	0	0	0	0	0	0	0	0	0	0	0	0	0	0	0	0	0.5
GO:0043424	protein histidine kinase binding	7	1	5	0	4	0	0	0	0	0	0	0	0	0	0	0	0	0	0	0	0	0	0	0	0	0	0	0	0	0	0	0	0	0	0.5
GO:0042296	ISG15 transferase activity	17	0	0	0	0	0	0	0	0	0	0	0	0	0	0	0	0	0	0	0	0	0	0	0	0	0	0	0	0	0	0	0	0	0	0.5
GO:0035800	deubiquitinase activator activity	17	0	0	0	0	0	0	0	0	0	0	0	0	0	0	0	0	0	0	0	0	0	0	0	0	0	0	0	0	0	0	0	0	0	0.5
GO:0032145	succinate-semialdehyde dehydrogenase binding	0	0	0	0	0	0	0	0	0	0	0	13	0	0	0	0	0	0	0	0	0	0	0	0	0	0	0	0	0	0	4	0	0	0	0.5
GO:0016851	magnesium chelatase activity	16	0	0	0	0	0	0	0	0	0	0	0	0	0	0	0	0	0	0	0	0	0	0	0	0	0	0	0	0	0	0	1	0	0	0.5
GO:0016435	rRNA (guanine) methyltransferase activity	17	0	0	0	0	0	0	0	0	0	0	0	0	0	0	0	0	0	0	0	0	0	0	0	0	0	0	0	0	0	0	0	0	0	0.5
GO:0015105	arsenite transmembrane transporter activity	0	0	0	0	0	0	0	0	0	0	0	17	0	0	0	0	0	0	0	0	0	0	0	0	0	0	0	0	0	0	0	0	0	0	0.5
GO:0008888	glycerol dehydrogenase [NAD+] activity	0	0	0	0	0	0	0	0	0	0	0	17	0	0	0	0	0	0	0	0	0	0	0	0	0	0	0	0	0	0	0	0	0	0	0.5
GO:0004540	ribonuclease activity	6	0	0	0	0	0	0	0	0	2	0	0	0	0	0	0	0	0	0	0	0	0	0	0	0	0	6	0	0	0	0	3	0	0	0.5
GO:0004525	ribonuclease III activity	1	0	0	0	0	0	0	0	0	9	0	0	0	0	0	0	0	7	0	0	0	0	0	0	0	0	0	0	0	0	0	0	0	0	0.5
GO:0004523	RNA-DNA hybrid ribonuclease activity	1	0	0	0	0	8	0	0	0	3	0	0	0	0	0	0	0	0	0	0	0	0	0	0	0	0	0	0	0	5	0	0	0	0	0.5
GO:0004300	enoyl-CoA hydratase activity	14	3	0	0	0	0	0	0	0	0	0	0	0	0	0	0	0	0	0	0	0	0	0	0	0	0	0	0	0	0	0	0	0	0	0.5
GO:0000156	phosphorelay response regulator activity	15	0	0	0	2	0	0	0	0	0	0	0	0	0	0	0	0	0	0	0	0	0	0	0	0	0	0	0	0	0	0	0	0	0	0.5
GO:0043548	phosphatidylinositol 3-kinase binding	0	0	0	0	0	0	0	0	6	0	0	0	1	0	0	0	0	7	0	0	0	0	0	2	0	0	0	0	0	0	0	0	0	0	0.470588
GO:1902417	(+)-abscisic acid D-glucopyranosyl ester transmembrane transporter activity	10	0	0	0	2	0	0	0	0	0	0	0	0	0	0	0	0	0	4	0	0	0	0	0	0	0	0	0	0	0	0	0	0	0	0.470588
GO:0072341	modified amino acid binding	16	0	0	0	0	0	0	0	0	0	0	0	0	0	0	0	0	0	0	0	0	0	0	0	0	0	0	0	0	0	0	0	0	0	0.470588
GO:0044183	protein folding chaperone	11	0	0	0	0	0	1	0	1	2	0	0	0	1	0	0	0	0	0	0	0	0	0	0	0	0	0	0	0	0	0	0	0	0	0.470588
GO:0030621	U4 snRNA binding	13	0	2	0	0	0	0	0	0	0	0	0	0	0	0	0	0	0	0	0	0	0	0	0	0	0	0	0	0	1	0	0	0	0	0.470588
GO:0030158	protein xylosyltransferase activity	0	0	0	0	0	0	2	0	0	2	0	11	0	0	0	0	0	0	0	0	0	0	0	0	0	1	0	0	0	0	0	0	0	0	0.470588
GO:0016688	L-ascorbate peroxidase activity	1	0	0	0	2	0	1	0	0	0	0	12	0	0	0	0	0	0	0	0	0	0	0	0	0	0	0	0	0	0	0	0	0	0	0.470588
GO:0015606	spermidine transmembrane transporter activity	0	0	0	0	0	0	0	0	10	0	0	0	2	0	0	0	0	0	0	0	0	0	0	0	0	0	0	0	0	0	4	0	0	0	0.470588
GO:0015489	putrescine transmembrane transporter activity	0	0	0	0	0	0	0	0	10	0	0	0	2	0	0	0	0	0	0	0	0	0	0	0	0	0	0	0	0	0	4	0	0	0	0.470588
GO:0008821	crossover junction endodeoxyribonuclease activity	0	0	0	0	0	0	3	0	1	0	0	0	11	1	0	0	0	0	0	0	0	0	0	0	0	0	0	0	0	0	0	0	0	0	0.470588
GO:0008251	tRNA-specific adenosine deaminase activity	16	0	0	0	0	0	0	0	0	0	0	0	0	0	0	0	0	0	0	0	0	0	0	0	0	0	0	0	0	0	0	0	0	0	0.470588
GO:0004630	phospholipase D activity	0	0	0	0	0	0	0	0	10	0	0	0	0	0	0	0	0	0	0	0	0	0	0	0	0	0	0	0	6	0	0	0	0	0	0.470588
GO:0004557	alpha-galactosidase activity	0	0	0	0	0	0	0	0	0	0	0	14	2	0	0	0	0	0	0	0	0	0	0	0	0	0	0	0	0	0	0	0	0	0	0.470588
GO:0004491	methylmalonate-semialdehyde dehydrogenase (acylating) activity	0	0	0	0	0	0	0	0	0	0	0	13	0	0	0	0	0	0	0	0	0	0	0	0	0	0	0	0	0	3	0	0	0	0	0.470588
GO:0003993	acid phosphatase activity	0	0	0	0	0	0	0	0	0	0	5	11	0	0	0	0	0	0	0	0	0	0	0	0	0	0	0	0	0	0	0	0	0	0	0.470588
GO:1904680	peptide transmembrane transporter activity	0	0	0	0	0	0	0	0	0	0	0	11	0	1	0	0	0	0	1	0	0	0	0	0	0	0	0	0	0	0	0	0	2	0	0.441176
GO:0070025	carbon monoxide binding	15	0	0	0	0	0	0	0	0	0	0	0	0	0	0	0	0	0	0	0	0	0	0	0	0	0	0	0	0	0	0	0	0	0	0.441176
GO:0061929	gamma-glutamylaminecyclotransferase activity	0	0	0	0	0	15	0	0	0	0	0	0	0	0	0	0	0	0	0	0	0	0	0	0	0	0	0	0	0	0	0	0	0	0	0.441176
GO:0050421	nitrite reductase (NO-forming) activity	15	0	0	0	0	0	0	0	0	0	0	0	0	0	0	0	0	0	0	0	0	0	0	0	0	0	0	0	0	0	0	0	0	0	0.441176
GO:0047184	1-acylglycerophosphocholine O-acyltransferase activity	0	15	0	0	0	0	0	0	0	0	0	0	0	0	0	0	0	0	0	0	0	0	0	0	0	0	0	0	0	0	0	0	0	0	0.441176
GO:0035251	UDP-glucosyltransferase activity	0	0	0	0	0	0	0	0	0	0	0	0	0	0	0	0	0	0	0	0	0	11	0	0	0	0	0	0	0	4	0	0	0	0	0.441176
GO:0030291	protein serine/threonine kinase inhibitor activity	2	0	0	0	0	0	0	0	0	0	0	0	0	0	0	0	0	11	0	0	0	0	0	0	0	0	0	0	0	0	0	0	0	2	0.441176
GO:0030165	PDZ domain binding	1	0	0	0	0	0	1	0	1	0	0	0	1	0	0	0	0	7	0	0	0	0	0	0	0	0	0	0	3	0	0	1	0	0	0.441176
GO:0017056	structural constituent of nuclear pore	1	0	0	0	0	0	11	0	0	3	0	0	0	0	0	0	0	0	0	0	0	0	0	0	0	0	0	0	0	0	0	0	0	0	0.441176
GO:0009916	alternative oxidase activity	0	0	0	0	0	0	0	0	0	0	5	0	0	0	0	0	0	10	0	0	0	0	0	0	0	0	0	0	0	0	0	0	0	0	0.441176
GO:0008810	cellulase activity	0	0	0	0	12	0	0	0	0	3	0	0	0	0	0	0	0	0	0	0	0	0	0	0	0	0	0	0	0	0	0	0	0	0	0.441176
GO:0008409	5'-3' exonuclease activity	13	0	0	0	0	0	0	0	0	2	0	0	0	0	0	0	0	0	0	0	0	0	0	0	0	0	0	0	0	0	0	0	0	0	0.441176
GO:0005471	ATP:ADP antiporter activity	1	0	0	0	0	0	0	0	0	0	0	14	0	0	0	0	0	0	0	0	0	0	0	0	0	0	0	0	0	0	0	0	0	0	0.441176
GO:0004818	glutamate-tRNA ligase activity	15	0	0	0	0	0	0	0	0	0	0	0	0	0	0	0	0	0	0	0	0	0	0	0	0	0	0	0	0	0	0	0	0	0	0.441176
GO:0004634	phosphopyruvate hydratase activity	0	0	0	0	0	0	15	0	0	0	0	0	0	0	0	0	0	0	0	0	0	0	0	0	0	0	0	0	0	0	0	0	0	0	0.441176
GO:0004514	nicotinate-nucleotide diphosphorylase (carboxylating) activity	0	0	0	0	0	0	1	0	0	0	0	0	0	0	0	0	0	0	0	0	0	0	0	0	0	0	0	0	0	2	9	3	0	0	0.441176
GO:0003712	transcription coregulator activity	0	0	0	1	0	0	0	0	8	0	0	0	0	0	0	0	0	3	0	0	0	0	0	2	0	0	0	0	0	0	0	0	0	0	0.411765
GO:0140640	catalytic activity, acting on a nucleic acid	0	0	0	0	0	0	0	0	0	0	0	0	0	0	0	0	0	0	0	1	0	0	0	0	13	0	0	0	0	0	0	0	0	0	0.411765
GO:0070290	N-acylphosphatidylethanolamine-specific phospholipase D activity	0	0	0	0	0	0	0	0	0	2	0	12	0	0	0	0	0	0	0	0	0	0	0	0	0	0	0	0	0	0	0	0	0	0	0.411765
GO:0050220	prostaglandin-E synthase activity	0	0	0	0	0	0	0	0	1	0	0	12	0	1	0	0	0	0	0	0	0	0	0	0	0	0	0	0	0	0	0	0	0	0	0.411765
GO:0046790	virion binding	0	0	0	0	0	0	0	0	0	0	0	11	0	3	0	0	0	0	0	0	0	0	0	0	0	0	0	0	0	0	0	0	0	0	0.411765
GO:0045547	dehydrodolichyl diphosphate synthase activity	14	0	0	0	0	0	0	0	0	0	0	0	0	0	0	0	0	0	0	0	0	0	0	0	0	0	0	0	0	0	0	0	0	0	0.411765
GO:0035064	methylated histone binding	12	0	0	0	0	0	0	0	0	0	0	0	0	0	0	0	0	0	0	0	0	0	0	0	0	0	0	0	0	2	0	0	0	0	0.411765
GO:0034511	U3 snoRNA binding	14	0	0	0	0	0	0	0	0	0	0	0	0	0	0	0	0	0	0	0	0	0	0	0	0	0	0	0	0	0	0	0	0	0	0.411765
GO:0032549	ribonucleoside binding	0	0	0	0	0	0	0	0	0	0	0	0	0	0	0	0	0	0	0	0	0	0	0	0	0	0	0	0	0	3	5	6	0	0	0.411765
GO:0016805	dipeptidase activity	0	0	0	0	0	0	10	0	0	0	0	0	0	0	0	0	0	0	0	0	0	0	0	0	0	0	0	0	0	0	0	0	2	2	0.411765
GO:0008677	2-dehydropantoate 2-reductase activity	0	14	0	0	0	0	0	0	0	0	0	0	0	0	0	0	0	0	0	0	0	0	0	0	0	0	0	0	0	0	0	0	0	0	0.411765
GO:0008607	phosphorylase kinase regulator activity	13	0	0	0	0	0	0	0	0	0	0	0	0	0	0	0	0	0	0	0	0	0	0	0	0	0	0	0	0	0	0	1	0	0	0.411765
GO:0008490	arsenite secondary active transmembrane transporter activity	8	0	0	0	2	0	0	0	0	0	0	2	0	0	0	0	0	0	2	0	0	0	0	0	0	0	0	0	0	0	0	0	0	0	0.411765
GO:0008253	5'-nucleotidase activity	11	0	0	0	0	0	2	0	1	0	0	0	0	0	0	0	0	0	0	0	0	0	0	0	0	0	0	0	0	0	0	0	0	0	0.411765
GO:0008139	nuclear localization sequence binding	1	0	0	0	0	0	0	0	0	3	0	10	0	0	0	0	0	0	0	0	0	0	0	0	0	0	0	0	0	0	0	0	0	0	0.411765
GO:0008131	primary amine oxidase activity	0	0	0	0	0	0	0	0	0	0	0	14	0	0	0	0	0	0	0	0	0	0	0	0	0	0	0	0	0	0	0	0	0	0	0.411765
GO:0005080	protein kinase C binding	11	0	0	0	0	0	0	0	0	0	0	0	0	0	0	0	0	0	0	0	0	0	0	0	0	0	0	0	3	0	0	0	0	0	0.411765
GO:0004657	proline dehydrogenase activity	0	0	0	0	0	0	0	0	0	0	0	14	0	0	0	0	0	0	0	0	0	0	0	0	0	0	0	0	0	0	0	0	0	0	0.411765
GO:0004609	phosphatidylserine decarboxylase activity	0	0	0	0	0	0	0	0	0	0	0	0	0	0	0	0	0	0	0	0	0	0	0	0	0	14	0	0	0	0	0	0	0	0	0.411765
GO:0004571	mannosyl-oligosaccharide 1,2-alpha-mannosidase activity	1	0	0	0	4	0	0	0	0	2	0	0	0	7	0	0	0	0	0	0	0	0	0	0	0	0	0	0	0	0	0	0	0	0	0.411765
GO:0004527	exonuclease activity	8	1	0	0	0	3	1	0	1	0	0	0	0	0	0	0	0	0	0	0	0	0	0	0	0	0	0	0	0	0	0	0	0	0	0.411765
GO:0004467	long-chain fatty acid-CoA ligase activity	5	0	0	0	2	0	0	0	0	0	0	1	0	0	0	0	0	1	0	0	0	0	0	0	0	0	0	0	0	3	0	0	2	0	0.411765
GO:0004075	biotin carboxylase activity	0	11	0	0	0	0	0	0	0	0	0	0	0	0	0	0	0	0	3	0	0	0	0	0	0	0	0	0	0	0	0	0	0	0	0.411765
GO:0003873	6-phosphofructo-2-kinase activity	0	0	0	0	0	0	0	0	0	3	0	0	0	0	0	0	0	11	0	0	0	0	0	0	0	0	0	0	0	0	0	0	0	0	0.411765
GO:0002094	polyprenyltransferase activity	14	0	0	0	0	0	0	0	0	0	0	0	0	0	0	0	0	0	0	0	0	0	0	0	0	0	0	0	0	0	0	0	0	0	0.411765
GO:0000007	low-affinity zinc ion transmembrane transporter activity	0	0	0	14	0	0	0	0	0	0	0	0	0	0	0	0	0	0	0	0	0	0	0	0	0	0	0	0	0	0	0	0	0	0	0.411765
GO:0000006	high-affinity zinc transmembrane transporter activity	0	0	0	14	0	0	0	0	0	0	0	0	0	0	0	0	0	0	0	0	0	0	0	0	0	0	0	0	0	0	0	0	0	0	0.411765
GO:0004462	lactoylglutathione lyase activity	0	0	0	0	0	0	0	0	0	0	0	7	0	0	0	0	0	0	0	0	0	0	0	6	0	0	0	0	0	0	0	0	0	0	0.382353
GO:2001070	starch binding	1	0	1	0	0	0	2	0	0	7	0	0	0	0	0	0	0	0	0	0	0	0	0	0	0	0	0	0	0	0	0	2	0	0	0.382353
GO:0070273	phosphatidylinositol-4-phosphate binding	1	0	0	0	2	0	0	0	0	1	0	0	0	0	0	0	0	0	0	0	0	0	0	0	0	3	0	0	0	2	0	2	2	0	0.382353
GO:0061133	endopeptidase activator activity	13	0	0	0	0	0	0	0	0	0	0	0	0	0	0	0	0	0	0	0	0	0	0	0	0	0	0	0	0	0	0	0	0	0	0.382353
GO:0045436	lycopene beta cyclase activity	2	0	0	0	0	0	0	0	11	0	0	0	0	0	0	0	0	0	0	0	0	0	0	0	0	0	0	0	0	0	0	0	0	0	0.382353
GO:0035615	clathrin adaptor activity	12	0	0	1	0	0	0	0	0	0	0	0	0	0	0	0	0	0	0	0	0	0	0	0	0	0	0	0	0	0	0	0	0	0	0.382353
GO:0031957	very long-chain fatty acid-CoA ligase activity	0	0	0	0	0	0	0	0	0	0	0	0	0	0	0	0	0	0	0	0	0	0	0	0	0	0	0	0	0	4	7	0	2	0	0.382353
GO:0031491	nucleosome binding	13	0	0	0	0	0	0	0	0	0	0	0	0	0	0	0	0	0	0	0	0	0	0	0	0	0	0	0	0	0	0	0	0	0	0.382353
GO:0019170	methylglyoxal reductase (NADH-dependent) activity	0	0	0	0	0	0	0	0	0	0	0	13	0	0	0	0	0	0	0	0	0	0	0	0	0	0	0	0	0	0	0	0	0	0	0.382353
GO:0015450	protein-transporting ATPase activity	0	0	0	0	0	0	0	0	0	0	0	11	0	0	0	0	0	0	0	0	0	0	0	0	0	0	0	0	0	0	0	0	2	0	0.382353
GO:0015319	sodium:inorganic phosphate symporter activity	0	0	0	0	0	0	0	0	0	6	0	0	2	4	0	0	0	0	0	0	0	0	0	0	0	1	0	0	0	0	0	0	0	0	0.382353
GO:0015075	ion transmembrane transporter activity	0	0	0	0	0	0	0	0	0	0	0	0	0	0	0	0	0	0	0	0	0	0	0	0	13	0	0	0	0	0	0	0	0	0	0.382353
GO:0008420	RNA polymerase II CTD heptapeptide repeat phosphatase activity	1	0	0	0	0	0	0	0	0	0	0	10	2	0	0	0	0	0	0	0	0	0	0	0	0	0	0	0	0	0	0	0	0	0	0.382353
GO:0008324	cation transmembrane transporter activity	3	0	0	0	4	0	0	0	0	2	0	0	1	0	0	0	0	0	3	0	0	0	0	0	0	0	0	0	0	0	0	0	0	0	0.382353
GO:0008308	voltage-gated anion channel activity	1	0	0	0	0	0	0	0	1	0	0	0	2	9	0	0	0	0	0	0	0	0	0	0	0	0	0	0	0	0	0	0	0	0	0.382353
GO:0008177	succinate dehydrogenase (ubiquinone) activity	13	0	0	0	0	0	0	0	0	0	0	0	0	0	0	0	0	0	0	0	0	0	0	0	0	0	0	0	0	0	0	0	0	0	0.382353
GO:0005388	P-type calcium transporter activity	12	0	0	0	0	0	0	0	0	0	0	0	0	0	0	0	0	0	1	0	0	0	0	0	0	0	0	0	0	0	0	0	0	0	0.382353
GO:0005048	signal sequence binding	13	0	0	0	0	0	0	0	0	0	0	0	0	0	0	0	0	0	0	0	0	0	0	0	0	0	0	0	0	0	0	0	0	0	0.382353
GO:0004812	aminoacyl-tRNA ligase activity	10	0	0	0	0	0	1	0	0	0	0	0	0	0	0	0	0	0	0	0	0	0	0	0	0	0	0	0	0	0	0	2	0	0	0.382353
GO:0004536	deoxyribonuclease activity	7	0	0	0	0	0	0	0	0	0	0	0	0	0	0	0	0	0	0	0	0	0	0	0	0	0	6	0	0	0	0	0	0	0	0.382353
GO:0004485	methylcrotonoyl-CoA carboxylase activity	0	13	0	0	0	0	0	0	0	0	0	0	0	0	0	0	0	0	0	0	0	0	0	0	0	0	0	0	0	0	0	0	0	0	0.382353
GO:0004363	glutathione synthase activity	13	0	0	0	0	0	0	0	0	0	0	0	0	0	0	0	0	0	0	0	0	0	0	0	0	0	0	0	0	0	0	0	0	0	0.382353
GO:0004335	galactokinase activity	2	0	0	0	0	1	7	0	0	0	0	1	0	0	0	0	0	0	0	0	0	0	0	0	0	0	0	0	0	2	0	0	0	0	0.382353
GO:0004016	adenylate cyclase activity	1	0	0	0	0	0	0	0	0	0	0	12	0	0	0	0	0	0	0	0	0	0	0	0	0	0	0	0	0	0	0	0	0	0	0.382353
GO:0003689	DNA clamp loader activity	13	0	0	0	0	0	0	0	0	0	0	0	0	0	0	0	0	0	0	0	0	0	0	0	0	0	0	0	0	0	0	0	0	0	0.382353
GO:0001156	TFIIIC-class transcription factor complex binding	0	0	0	0	0	0	0	0	0	0	0	0	0	0	0	0	0	11	0	0	0	0	0	0	0	0	0	0	0	0	0	0	0	2	0.382353
GO:0001006	RNA polymerase III type 3 promoter sequence-specific DNA binding	0	0	0	0	0	0	0	0	0	0	0	0	0	0	0	0	0	11	0	0	0	0	0	0	0	0	0	0	0	0	0	0	0	2	0.382353
GO:0001003	RNA polymerase III type 2 promoter sequence-specific DNA binding	0	0	0	0	0	0	0	0	0	0	0	0	0	0	0	0	0	11	0	0	0	0	0	0	0	0	0	0	0	0	0	0	0	2	0.382353
GO:0001002	RNA polymerase III type 1 promoter sequence-specific DNA binding	0	0	0	0	0	0	0	0	0	0	0	0	0	0	0	0	0	11	0	0	0	0	0	0	0	0	0	0	0	0	0	0	0	2	0.382353
GO:0008296	3'-5'-exodeoxyribonuclease activity	0	0	0	0	0	0	0	0	0	0	0	0	0	0	0	0	0	0	0	0	0	0	0	8	0	0	0	0	0	2	0	0	2	0	0.352941
GO:0031369	translation initiation factor binding	2	0	0	0	0	0	0	0	0	0	0	0	0	0	0	0	0	0	0	0	0	0	0	4	0	0	0	0	0	2	3	1	0	0	0.352941
GO:0008080	N-acetyltransferase activity	7	0	0	0	0	0	1	0	0	0	0	0	0	0	0	0	0	0	1	0	0	0	0	1	0	2	0	0	0	0	0	0	0	0	0.352941
GO:0070095	fructose-6-phosphate binding	0	0	0	0	0	0	0	0	0	3	0	0	0	0	0	0	0	9	0	0	0	0	0	0	0	0	0	0	0	0	0	0	0	0	0.352941
GO:0052720	class II DNA-(apurinic or apyrimidinic site) endonuclease activity	0	0	0	0	0	10	0	0	0	2	0	0	0	0	0	0	0	0	0	0	0	0	0	0	0	0	0	0	0	0	0	0	0	0	0.352941
GO:0051219	phosphoprotein binding	3	0	0	0	0	0	0	0	0	0	0	0	0	0	0	0	0	0	1	0	0	0	1	0	0	0	0	0	0	3	4	0	0	0	0.352941
GO:0050347	Missing	12	0	0	0	0	0	0	0	0	0	0	0	0	0	0	0	0	0	0	0	0	0	0	0	0	0	0	0	0	0	0	0	0	0	0.352941
GO:0047237	glucuronylgalactosylproteoglycan 4-beta-N-acetylgalactosaminyltransferase activity	0	0	0	0	0	0	0	0	0	0	0	0	0	5	0	0	0	7	0	0	0	0	0	0	0	0	0	0	0	0	0	0	0	0	0.352941
GO:0046481	digalactosyldiacylglycerol synthase activity	0	0	0	0	0	0	0	0	0	2	0	0	0	10	0	0	0	0	0	0	0	0	0	0	0	0	0	0	0	0	0	0	0	0	0.352941
GO:0043907	Cys-tRNA(Pro) hydrolase activity	12	0	0	0	0	0	0	0	0	0	0	0	0	0	0	0	0	0	0	0	0	0	0	0	0	0	0	0	0	0	0	0	0	0	0.352941
GO:0042781	3'-tRNA processing endoribonuclease activity	0	0	0	1	0	11	0	0	0	0	0	0	0	0	0	0	0	0	0	0	0	0	0	0	0	0	0	0	0	0	0	0	0	0	0.352941
GO:0035248	alpha-1,4-N-acetylgalactosaminyltransferase activity	0	0	0	0	0	0	0	0	0	0	0	0	0	5	0	0	0	7	0	0	0	0	0	0	0	0	0	0	0	0	0	0	0	0	0.352941
GO:0033781	cholesterol 24-hydroxylase activity	3	0	0	0	0	0	0	0	0	0	0	8	1	0	0	0	0	0	0	0	0	0	0	0	0	0	0	0	0	0	0	0	0	0	0.352941
GO:0031593	polyubiquitin modification-dependent protein binding	0	0	0	0	0	0	0	0	0	2	0	8	2	0	0	0	0	0	0	0	0	0	0	0	0	0	0	0	0	0	0	0	0	0	0.352941
GO:0017136	NAD-dependent histone deacetylase activity	0	4	0	0	0	0	0	0	0	0	0	0	0	5	0	0	0	0	0	0	0	0	0	0	0	3	0	0	0	0	0	0	0	0	0.352941
GO:0016831	carboxy-lyase activity	0	12	0	0	0	0	0	0	0	0	0	0	0	0	0	0	0	0	0	0	0	0	0	0	0	0	0	0	0	0	0	0	0	0	0.352941
GO:0016594	glycine binding	11	0	0	0	0	0	0	0	0	0	0	0	0	0	0	0	0	0	0	0	0	0	0	0	0	0	0	0	0	0	0	1	0	0	0.352941
GO:0016015	morphogen activity	0	0	0	0	0	0	4	0	1	4	0	0	0	3	0	0	0	0	0	0	0	0	0	0	0	0	0	0	0	0	0	0	0	0	0.352941
GO:0015446	ATPase-coupled arsenite transmembrane transporter activity	8	0	0	0	2	0	0	0	0	0	0	0	0	0	0	0	0	0	2	0	0	0	0	0	0	0	0	0	0	0	0	0	0	0	0.352941
GO:0015288	porin activity	0	0	0	0	0	0	0	0	1	0	0	0	2	9	0	0	0	0	0	0	0	0	0	0	0	0	0	0	0	0	0	0	0	0	0.352941
GO:0009674	potassium:sodium symporter activity	0	0	0	0	0	0	0	0	0	0	0	12	0	0	0	0	0	0	0	0	0	0	0	0	0	0	0	0	0	0	0	0	0	0	0.352941
GO:0008863	formate dehydrogenase (NAD+) activity	0	0	0	0	0	0	0	0	0	0	0	12	0	0	0	0	0	0	0	0	0	0	0	0	0	0	0	0	0	0	0	0	0	0	0.352941
GO:0008113	peptide-methionine (S)-S-oxide reductase activity	0	0	0	0	0	0	0	0	8	0	0	0	2	0	0	0	0	0	0	0	0	0	0	0	0	0	0	0	0	0	0	2	0	0	0.352941
GO:0008107	galactoside 2-alpha-L-fucosyltransferase activity	0	0	0	0	0	0	0	0	0	0	0	12	0	0	0	0	0	0	0	0	0	0	0	0	0	0	0	0	0	0	0	0	0	0	0.352941
GO:0005521	lamin binding	12	0	0	0	0	0	0	0	0	0	0	0	0	0	0	0	0	0	0	0	0	0	0	0	0	0	0	0	0	0	0	0	0	0	0.352941
GO:0005119	smoothened binding	0	0	0	0	0	0	4	0	1	4	0	0	0	3	0	0	0	0	0	0	0	0	0	0	0	0	0	0	0	0	0	0	0	0	0.352941
GO:0004417	hydroxyethylthiazole kinase activity	0	0	0	0	0	12	0	0	0	0	0	0	0	0	0	0	0	0	0	0	0	0	0	0	0	0	0	0	0	0	0	0	0	0	0.352941
GO:0004331	fructose-2,6-bisphosphate 2-phosphatase activity	0	0	0	0	0	0	0	0	0	3	0	0	0	0	0	0	0	9	0	0	0	0	0	0	0	0	0	0	0	0	0	0	0	0	0.352941
GO:0004001	adenosine kinase activity	0	0	0	0	0	0	0	0	0	0	0	12	0	0	0	0	0	0	0	0	0	0	0	0	0	0	0	0	0	0	0	0	0	0	0.352941
GO:0003681	bent DNA binding	12	0	0	0	0	0	0	0	0	0	0	0	0	0	0	0	0	0	0	0	0	0	0	0	0	0	0	0	0	0	0	0	0	0	0.352941
GO:0070087	chromo shadow domain binding	11	0	0	0	0	0	0	0	0	0	0	0	0	0	0	0	0	0	0	0	0	0	0	0	0	0	0	0	0	0	0	0	0	0	0.323529
GO:0051920	peroxiredoxin activity	2	0	0	0	2	0	0	0	0	0	0	4	0	1	0	0	0	0	0	0	0	0	0	0	0	0	0	0	0	0	0	0	2	0	0.323529
GO:0047429	nucleoside triphosphate diphosphatase activity	0	0	0	0	0	0	2	0	0	0	0	0	0	7	0	0	0	0	0	0	0	0	0	0	0	0	0	0	0	0	0	2	0	0	0.323529
GO:0047134	protein-disulfide reductase (NAD(P)) activity	1	0	0	0	0	0	0	0	0	0	0	0	0	0	0	0	0	0	0	0	0	0	0	0	0	0	0	0	0	1	7	2	0	0	0.323529
GO:0046527	glucosyltransferase activity	0	0	0	0	0	0	1	0	0	0	0	9	0	0	0	0	0	0	0	0	0	0	0	0	0	0	0	0	0	0	0	0	1	0	0.323529
GO:0046509	1,2-diacylglycerol 3-beta-galactosyltransferase activity	0	0	0	0	0	0	0	0	0	0	0	0	0	11	0	0	0	0	0	0	0	0	0	0	0	0	0	0	0	0	0	0	0	0	0.323529
GO:0045134	UDP phosphatase activity	0	0	0	0	0	0	11	0	0	0	0	0	0	0	0	0	0	0	0	0	0	0	0	0	0	0	0	0	0	0	0	0	0	0	0.323529
GO:0042328	heparan sulfate N-acetylglucosaminyltransferase activity	0	0	0	0	4	7	0	0	0	0	0	0	0	0	0	0	0	0	0	0	0	0	0	0	0	0	0	0	0	0	0	0	0	0	0.323529
GO:0034485	phosphatidylinositol-3,4,5-trisphosphate 5-phosphatase activity	8	0	0	0	0	0	0	0	0	3	0	0	0	0	0	0	0	0	0	0	0	0	0	0	0	0	0	0	0	0	0	0	0	0	0.323529
GO:0017150	tRNA dihydrouridine synthase activity	0	9	0	0	0	0	0	0	0	0	0	0	0	0	0	0	0	0	0	0	0	0	0	0	0	0	0	0	0	2	0	0	0	0	0.323529
GO:0017124	SH3 domain binding	4	0	0	0	0	0	0	0	0	0	0	0	0	0	0	0	0	0	0	0	0	0	0	0	0	0	0	0	0	5	0	0	2	0	0.323529
GO:0016760	cellulose synthase (UDP-forming) activity	0	0	0	0	0	0	0	0	0	0	0	0	0	7	0	0	0	0	3	0	0	0	0	0	1	0	0	0	0	0	0	0	0	0	0.323529
GO:0015385	sodium:proton antiporter activity	0	0	0	0	0	0	0	0	0	0	1	9	0	0	0	0	0	0	0	0	0	0	1	0	0	0	0	0	0	0	0	0	0	0	0.323529
GO:0009374	biotin binding	0	8	0	0	0	0	0	0	0	0	0	0	0	0	0	0	0	0	3	0	0	0	0	0	0	0	0	0	0	0	0	0	0	0	0.323529
GO:0008349	MAP kinase kinase kinase kinase activity	11	0	0	0	0	0	0	0	0	0	0	0	0	0	0	0	0	0	0	0	0	0	0	0	0	0	0	0	0	0	0	0	0	0	0.323529
GO:0008198	ferrous iron binding	9	0	0	0	0	1	0	0	0	1	0	0	0	0	0	0	0	0	0	0	0	0	0	0	0	0	0	0	0	0	0	0	0	0	0.323529
GO:0008135	translation factor activity, RNA binding	11	0	0	0	0	0	0	0	0	0	0	0	0	0	0	0	0	0	0	0	0	0	0	0	0	0	0	0	0	0	0	0	0	0	0.323529
GO:0004844	uracil DNA N-glycosylase activity	0	0	0	0	0	8	1	0	0	0	0	0	0	0	0	0	0	0	2	0	0	0	0	0	0	0	0	0	0	0	0	0	0	0	0.323529
GO:0004720	protein-lysine 6-oxidase activity	0	0	0	0	5	0	0	0	0	0	0	0	6	0	0	0	0	0	0	0	0	0	0	0	0	0	0	0	0	0	0	0	0	0	0.323529
GO:0004459	L-lactate dehydrogenase activity	0	0	0	0	0	0	0	0	0	0	0	0	0	0	0	4	7	0	0	0	0	0	0	0	0	0	0	0	0	0	0	0	0	0	0.323529
GO:0004439	phosphatidylinositol-4,5-bisphosphate 5-phosphatase activity	8	0	0	0	0	0	0	0	0	3	0	0	0	0	0	0	0	0	0	0	0	0	0	0	0	0	0	0	0	0	0	0	0	0	0.323529
GO:0004416	hydroxyacylglutathione hydrolase activity	0	0	0	0	0	0	0	0	0	0	0	11	0	0	0	0	0	0	0	0	0	0	0	0	0	0	0	0	0	0	0	0	0	0	0.323529
GO:0004382	GDP phosphatase activity	0	0	0	0	0	0	11	0	0	0	0	0	0	0	0	0	0	0	0	0	0	0	0	0	0	0	0	0	0	0	0	0	0	0	0.323529
GO:0004124	cysteine synthase activity	7	0	4	0	0	0	0	0	0	0	0	0	0	0	0	0	0	0	0	0	0	0	0	0	0	0	0	0	0	0	0	0	0	0	0.323529
GO:0003960	NADPH:quinone reductase activity	0	0	0	0	0	0	0	0	0	0	0	11	0	0	0	0	0	0	0	0	0	0	0	0	0	0	0	0	0	0	0	0	0	0	0.323529
GO:0000340	RNA 7-methylguanosine cap binding	2	0	0	0	0	0	0	0	1	3	0	0	3	0	0	0	0	0	0	2	0	0	0	0	0	0	0	0	0	0	0	0	0	0	0.323529
GO:0000339	RNA cap binding	11	0	0	0	0	0	0	0	0	0	0	0	0	0	0	0	0	0	0	0	0	0	0	0	0	0	0	0	0	0	0	0	0	0	0.323529
GO:0000104	succinate dehydrogenase activity	11	0	0	0	0	0	0	0	0	0	0	0	0	0	0	0	0	0	0	0	0	0	0	0	0	0	0	0	0	0	0	0	0	0	0.323529
GO:0043395	heparan sulfate proteoglycan binding	0	0	0	0	0	0	0	0	6	0	0	0	2	0	0	0	0	0	0	0	0	0	0	2	0	0	0	0	0	0	0	0	0	0	0.294118
GO:0030955	potassium ion binding	1	0	0	0	0	0	0	0	6	0	0	0	1	0	0	0	0	0	0	0	0	0	0	2	0	0	0	0	0	0	0	0	0	0	0.294118
GO:0008143	poly(A) binding	5	0	0	0	3	0	0	0	0	0	0	0	0	0	0	0	0	0	0	0	0	0	0	2	0	0	0	0	0	0	0	0	0	0	0.294118
GO:0032183	SUMO binding	3	0	0	0	0	0	1	0	0	0	0	0	1	4	0	0	0	0	0	0	0	0	0	1	0	0	0	0	0	0	0	0	0	0	0.294118
GO:0098605	selenocystathionine beta-synthase activity	10	0	0	0	0	0	0	0	0	0	0	0	0	0	0	0	0	0	0	0	0	0	0	0	0	0	0	0	0	0	0	0	0	0	0.294118
GO:0070043	rRNA (guanine-N7-)-methyltransferase activity	1	0	0	0	0	0	0	0	0	0	0	0	0	0	0	0	0	0	0	0	0	0	0	0	0	9	0	0	0	0	0	0	0	0	0.294118
GO:0052658	inositol-1,4,5-trisphosphate 5-phosphatase activity	7	0	0	0	0	0	0	0	0	3	0	0	0	0	0	0	0	0	0	0	0	0	0	0	0	0	0	0	0	0	0	0	0	0	0.294118
GO:0050618	phycoerythrobilin:ferredoxin oxidoreductase activity	0	0	0	0	0	10	0	0	0	0	0	0	0	0	0	0	0	0	0	0	0	0	0	0	0	0	0	0	0	0	0	0	0	0	0.294118
GO:0047750	cholestenol delta-isomerase activity	0	0	0	0	0	0	0	0	0	0	0	10	0	0	0	0	0	0	0	0	0	0	0	0	0	0	0	0	0	0	0	0	0	0	0.294118
GO:0046812	host cell surface binding	10	0	0	0	0	0	0	0	0	0	0	0	0	0	0	0	0	0	0	0	0	0	0	0	0	0	0	0	0	0	0	0	0	0	0.294118
GO:0042281	dolichyl pyrophosphate Man9GlcNAc2 alpha-1,3-glucosyltransferase activity	0	0	0	0	0	0	0	0	0	0	0	9	0	0	0	0	0	0	0	0	0	0	0	0	0	0	1	0	0	0	0	0	0	0	0.294118
GO:0034738	lanosterol O-acyltransferase activity	0	0	0	0	0	0	0	0	0	0	0	10	0	0	0	0	0	0	0	0	0	0	0	0	0	0	0	0	0	0	0	0	0	0	0.294118
GO:0034737	ergosterol O-acyltransferase activity	0	0	0	0	0	0	0	0	0	0	0	10	0	0	0	0	0	0	0	0	0	0	0	0	0	0	0	0	0	0	0	0	0	0	0.294118
GO:0034450	ubiquitin-ubiquitin ligase activity	10	0	0	0	0	0	0	0	0	0	0	0	0	0	0	0	0	0	0	0	0	0	0	0	0	0	0	0	0	0	0	0	0	0	0.294118
GO:0032135	DNA insertion or deletion binding	10	0	0	0	0	0	0	0	0	0	0	0	0	0	0	0	0	0	0	0	0	0	0	0	0	0	0	0	0	0	0	0	0	0	0.294118
GO:0030619	U1 snRNA binding	0	0	0	0	0	0	7	0	2	0	0	0	0	1	0	0	0	0	0	0	0	0	0	0	0	0	0	0	0	0	0	0	0	0	0.294118
GO:0030487	inositol-4,5-bisphosphate 5-phosphatase activity	7	0	0	0	0	0	0	0	0	3	0	0	0	0	0	0	0	0	0	0	0	0	0	0	0	0	0	0	0	0	0	0	0	0	0.294118
GO:0019894	kinesin binding	10	0	0	0	0	0	0	0	0	0	0	0	0	0	0	0	0	0	0	0	0	0	0	0	0	0	0	0	0	0	0	0	0	0	0.294118
GO:0018738	S-formylglutathione hydrolase activity	0	0	0	0	0	0	0	0	0	0	0	10	0	0	0	0	0	0	0	0	0	0	0	0	0	0	0	0	0	0	0	0	0	0	0.294118
GO:0016890	site-specific endodeoxyribonuclease activity, specific for altered base	0	0	0	0	0	10	0	0	0	0	0	0	0	0	0	0	0	0	0	0	0	0	0	0	0	0	0	0	0	0	0	0	0	0	0.294118
GO:0016889	endodeoxyribonuclease activity, producing 3'-phosphomonoesters	0	0	0	0	0	8	0	0	0	0	0	0	0	0	0	2	0	0	0	0	0	0	0	0	0	0	0	0	0	0	0	0	0	0	0.294118
GO:0015462	ABC-type protein transporter activity	8	0	0	0	0	0	0	0	0	0	0	0	0	0	0	0	0	0	0	0	0	0	0	0	0	0	0	0	0	2	0	0	0	0	0.294118
GO:0015440	ABC-type peptide transporter activity	8	0	0	0	0	0	0	0	0	0	0	0	0	0	0	0	0	0	0	0	0	0	0	0	0	0	0	0	0	2	0	0	0	0	0.294118
GO:0015398	high-affinity secondary active ammonium transmembrane transporter activity	0	0	0	0	0	0	0	0	0	0	0	10	0	0	0	0	0	0	0	0	0	0	0	0	0	0	0	0	0	0	0	0	0	0	0.294118
GO:0015171	amino acid transmembrane transporter activity	8	0	0	0	2	0	0	0	0	0	0	0	0	0	0	0	0	0	0	0	0	0	0	0	0	0	0	0	0	0	0	0	0	0	0.294118
GO:0015116	sulfate transmembrane transporter activity	0	0	0	0	1	0	0	0	0	3	0	0	0	0	0	0	2	0	4	0	0	0	0	0	0	0	0	0	0	0	0	0	0	0	0.294118
GO:0008743	L-threonine 3-dehydrogenase activity	0	0	0	0	0	10	0	0	0	0	0	0	0	0	0	0	0	0	0	0	0	0	0	0	0	0	0	0	0	0	0	0	0	0	0.294118
GO:0008395	steroid hydroxylase activity	3	0	0	0	2	0	0	0	0	0	0	5	0	0	0	0	0	0	0	0	0	0	0	0	0	0	0	0	0	0	0	0	0	0	0.294118
GO:0008194	UDP-glycosyltransferase activity	0	0	0	0	0	0	0	0	0	0	0	10	0	0	0	0	0	0	0	0	0	0	0	0	0	0	0	0	0	0	0	0	0	0	0.294118
GO:0005261	cation channel activity	1	0	0	0	0	0	0	0	1	0	0	0	2	6	0	0	0	0	0	0	0	0	0	0	0	0	0	0	0	0	0	0	0	0	0.294118
GO:0004802	transketolase activity	0	0	0	0	0	0	0	0	0	0	0	0	2	0	0	2	2	0	0	0	0	0	0	0	0	0	0	0	0	2	0	0	2	0	0.294118
GO:0004767	sphingomyelin phosphodiesterase activity	10	0	0	0	0	0	0	0	0	0	0	0	0	0	0	0	0	0	0	0	0	0	0	0	0	0	0	0	0	0	0	0	0	0	0.294118
GO:0004679	AMP-activated protein kinase activity	0	0	0	0	0	0	0	0	0	0	0	10	0	0	0	0	0	0	0	0	0	0	0	0	0	0	0	0	0	0	0	0	0	0	0.294118
GO:0004576	oligosaccharyl transferase activity	0	0	0	7	0	0	0	0	0	3	0	0	0	0	0	0	0	0	0	0	0	0	0	0	0	0	0	0	0	0	0	0	0	0	0.294118
GO:0004445	inositol-polyphosphate 5-phosphatase activity	9	0	0	0	0	0	0	0	0	1	0	0	0	0	0	0	0	0	0	0	0	0	0	0	0	0	0	0	0	0	0	0	0	0	0.294118
GO:0003691	double-stranded telomeric DNA binding	0	0	0	0	0	10	0	0	0	0	0	0	0	0	0	0	0	0	0	0	0	0	0	0	0	0	0	0	0	0	0	0	0	0	0.294118
GO:0002153	steroid receptor RNA activator RNA binding	0	0	0	0	0	0	9	0	0	0	0	0	1	0	0	0	0	0	0	0	0	0	0	0	0	0	0	0	0	0	0	0	0	0	0.294118
GO:0000334	3-hydroxyanthranilate 3,4-dioxygenase activity	0	0	0	0	0	0	0	0	0	0	0	0	0	0	0	0	0	10	0	0	0	0	0	0	0	0	0	0	0	0	0	0	0	0	0.294118
GO:1990239	steroid hormone binding	0	0	0	0	0	0	0	0	6	0	0	0	1	0	0	0	0	0	0	0	0	0	0	2	0	0	0	0	0	0	0	0	0	0	0.264706
GO:0086037	P-type sodium:potassium-exchanging transporter activity involved in regulation of cardiac muscle cell membrane potential	0	0	0	0	0	0	0	0	6	0	0	0	1	0	0	0	0	0	0	0	0	0	0	2	0	0	0	0	0	0	0	0	0	0	0.264706
GO:0050998	nitric-oxide synthase binding	0	0	0	0	0	0	0	0	6	0	0	0	1	0	0	0	0	0	0	0	0	0	0	2	0	0	0	0	0	0	0	0	0	0	0.264706
GO:0031748	D1 dopamine receptor binding	0	0	0	0	0	0	0	0	6	0	0	0	1	0	0	0	0	0	0	0	0	0	0	2	0	0	0	0	0	0	0	0	0	0	0.264706
GO:0031402	sodium ion binding	0	0	0	0	0	0	0	0	6	0	0	0	1	0	0	0	0	0	0	0	0	0	0	2	0	0	0	0	0	0	0	0	0	0	0.264706
GO:0001540	amyloid-beta binding	0	0	0	0	0	0	0	0	6	0	0	0	1	0	0	0	0	0	0	0	0	0	0	2	0	0	0	0	0	0	0	0	0	0	0.264706
GO:0035198	miRNA binding	2	0	0	0	0	0	0	0	0	3	0	0	0	3	0	0	0	0	0	0	0	0	0	1	0	0	0	0	0	0	0	0	0	0	0.264706
GO:0008460	dTDP-glucose 4,6-dehydratase activity	0	0	0	0	0	0	0	0	0	0	0	0	0	0	0	1	7	0	0	0	0	0	0	1	0	0	0	0	0	0	0	0	0	0	0.264706
GO:1990446	U1 snRNP binding	9	0	0	0	0	0	0	0	0	0	0	0	0	0	0	0	0	0	0	0	0	0	0	0	0	0	0	0	0	0	0	0	0	0	0.264706
GO:0090409	malonyl-CoA synthetase activity	0	0	0	0	0	0	0	0	0	0	0	0	0	0	0	0	0	0	0	0	0	0	0	0	0	0	0	0	0	2	7	0	0	0	0.264706
GO:0080132	fatty acid alpha-hydroxylase activity	0	0	0	0	0	0	0	0	0	0	0	9	0	0	0	0	0	0	0	0	0	0	0	0	0	0	0	0	0	0	0	0	0	0	0.264706
GO:0071535	RING-like zinc finger domain binding	9	0	0	0	0	0	0	0	0	0	0	0	0	0	0	0	0	0	0	0	0	0	0	0	0	0	0	0	0	0	0	0	0	0	0.264706
GO:0052689	carboxylic ester hydrolase activity	0	0	0	0	0	0	0	0	0	0	0	7	0	0	0	0	0	0	1	0	0	0	0	0	0	1	0	0	0	0	0	0	0	0	0.264706
GO:0052659	inositol-1,3,4,5-tetrakisphosphate 5-phosphatase activity	6	0	0	0	0	0	0	0	0	3	0	0	0	0	0	0	0	0	0	0	0	0	0	0	0	0	0	0	0	0	0	0	0	0	0.264706
GO:0050291	sphingosine N-acyltransferase activity	0	0	0	0	0	0	0	0	0	0	0	9	0	0	0	0	0	0	0	0	0	0	0	0	0	0	0	0	0	0	0	0	0	0	0.264706
GO:0047038	D-arabinitol 2-dehydrogenase activity	0	0	0	0	0	0	0	0	0	0	0	7	0	0	0	0	0	0	0	0	0	0	0	0	0	0	0	0	0	0	2	0	0	0	0.264706
GO:0044388	small protein activating enzyme binding	9	0	0	0	0	0	0	0	0	0	0	0	0	0	0	0	0	0	0	0	0	0	0	0	0	0	0	0	0	0	0	0	0	0	0.264706
GO:0034739	histone deacetylase activity (H4-K16 specific)	1	0	0	0	0	0	0	0	0	0	0	0	0	5	0	0	0	0	0	0	0	0	0	0	0	3	0	0	0	0	0	0	0	0	0.264706
GO:0030792	methylarsonite methyltransferase activity	0	0	0	0	0	0	0	0	0	0	0	0	0	0	0	0	1	8	0	0	0	0	0	0	0	0	0	0	0	0	0	0	0	0	0.264706
GO:0030791	arsenite methyltransferase activity	0	0	0	0	0	0	0	0	0	0	0	0	0	0	0	0	1	8	0	0	0	0	0	0	0	0	0	0	0	0	0	0	0	0	0.264706
GO:0030515	snoRNA binding	2	1	0	0	0	1	0	0	0	0	0	0	0	0	2	0	0	0	0	0	0	0	0	0	0	0	0	0	2	1	0	0	0	0	0.264706
GO:0030234	enzyme regulator activity	1	0	0	0	0	0	0	0	2	6	0	0	0	0	0	0	0	0	0	0	0	0	0	0	0	0	0	0	0	0	0	0	0	0	0.264706
GO:0022832	voltage-gated channel activity	0	0	0	0	0	0	0	0	0	9	0	0	0	0	0	0	0	0	0	0	0	0	0	0	0	0	0	0	0	0	0	0	0	0	0.264706
GO:0019789	SUMO transferase activity	9	0	0	0	0	0	0	0	0	0	0	0	0	0	0	0	0	0	0	0	0	0	0	0	0	0	0	0	0	0	0	0	0	0	0.264706
GO:0019784	deNEDDylase activity	0	0	0	0	0	0	0	0	0	0	0	0	0	0	0	0	0	0	0	0	0	0	0	0	0	0	0	0	0	0	0	0	9	0	0.264706
GO:0019706	protein-cysteine S-palmitoyltransferase activity	6	0	0	0	0	0	0	0	0	0	0	0	0	0	0	0	0	0	0	0	0	0	0	0	0	0	3	0	0	0	0	0	0	0	0.264706
GO:0016603	glutaminyl-peptide cyclotransferase activity	0	0	0	0	0	0	0	0	0	1	0	0	0	8	0	0	0	0	0	0	0	0	0	0	0	0	0	0	0	0	0	0	0	0	0.264706
GO:0016247	channel regulator activity	9	0	0	0	0	0	0	0	0	0	0	0	0	0	0	0	0	0	0	0	0	0	0	0	0	0	0	0	0	0	0	0	0	0	0.264706
GO:0015513	high-affinity secondary active nitrite transmembrane transporter activity	0	0	0	0	0	0	0	0	0	9	0	0	0	0	0	0	0	0	0	0	0	0	0	0	0	0	0	0	0	0	0	0	0	0	0.264706
GO:0015098	molybdate ion transmembrane transporter activity	0	0	0	0	0	0	0	0	9	0	0	0	0	0	0	0	0	0	0	0	0	0	0	0	0	0	0	0	0	0	0	0	0	0	0.264706
GO:0010385	double-stranded methylated DNA binding	9	0	0	0	0	0	0	0	0	0	0	0	0	0	0	0	0	0	0	0	0	0	0	0	0	0	0	0	0	0	0	0	0	0	0.264706
GO:0009007	site-specific DNA-methyltransferase (adenine-specific) activity	1	1	0	0	0	0	2	0	1	0	0	0	2	0	0	0	0	0	0	2	0	0	0	0	0	0	0	0	0	0	0	0	0	0	0.264706
GO:0008990	rRNA (guanine-N2-)-methyltransferase activity	0	0	0	0	0	0	0	0	0	0	0	0	0	0	0	0	0	0	0	0	0	0	0	0	0	9	0	0	0	0	0	0	0	0	0.264706
GO:0008745	N-acetylmuramoyl-L-alanine amidase activity	3	2	0	0	0	0	1	0	1	0	0	0	0	0	0	0	0	0	0	2	0	0	0	0	0	0	0	0	0	0	0	0	0	0	0.264706
GO:0008517	folic acid transmembrane transporter activity	9	0	0	0	0	0	0	0	0	0	0	0	0	0	0	0	0	0	0	0	0	0	0	0	0	0	0	0	0	0	0	0	0	0	0.264706
GO:0008375	acetylglucosaminyltransferase activity	2	0	0	0	0	0	6	0	0	0	0	0	1	0	0	0	0	0	0	0	0	0	0	0	0	0	0	0	0	0	0	0	0	0	0.264706
GO:0008199	ferric iron binding	1	4	0	0	2	0	0	0	0	0	2	0	0	0	0	0	0	0	0	0	0	0	0	0	0	0	0	0	0	0	0	0	0	0	0.264706
GO:0005310	dicarboxylic acid transmembrane transporter activity	9	0	0	0	0	0	0	0	0	0	0	0	0	0	0	0	0	0	0	0	0	0	0	0	0	0	0	0	0	0	0	0	0	0	0.264706
GO:0004805	trehalose-phosphatase activity	0	0	0	0	0	0	0	0	0	0	0	9	0	0	0	0	0	0	0	0	0	0	0	0	0	0	0	0	0	0	0	0	0	0	0.264706
GO:0004745	NAD-retinol dehydrogenase activity	7	0	0	0	0	0	0	0	0	0	0	0	0	0	0	0	0	0	0	0	0	0	0	0	0	0	0	0	2	0	0	0	0	0	0.264706
GO:0004708	MAP kinase kinase activity	0	0	0	0	0	0	0	0	0	2	0	0	0	0	0	0	0	7	0	0	0	0	0	0	0	0	0	0	0	0	0	0	0	0	0.264706
GO:0004691	cAMP-dependent protein kinase activity	1	0	0	0	0	0	0	0	0	0	0	8	0	0	0	0	0	0	0	0	0	0	0	0	0	0	0	0	0	0	0	0	0	0	0.264706
GO:0004106	chorismate mutase activity	9	0	0	0	0	0	0	0	0	0	0	0	0	0	0	0	0	0	0	0	0	0	0	0	0	0	0	0	0	0	0	0	0	0	0.264706
GO:0004028	3-chloroallyl aldehyde dehydrogenase activity	4	0	0	0	0	0	0	0	0	0	0	0	0	0	0	0	0	0	0	0	0	0	0	0	0	0	0	0	2	3	0	0	0	0	0.264706
GO:0140083	ATP-dependent protein-DNA unloading activity	0	0	0	0	0	0	0	0	0	0	0	0	0	6	0	0	0	0	0	0	0	0	0	2	0	0	0	0	0	0	0	0	0	0	0.235294
GO:1990841	promoter-specific chromatin binding	3	0	0	0	3	0	0	0	0	0	0	0	0	2	0	0	0	0	0	0	0	0	0	0	0	0	0	0	0	0	0	0	0	0	0.235294
GO:0051575	5'-deoxyribose-5-phosphate lyase activity	1	0	0	0	0	0	0	0	0	0	0	1	0	0	0	0	0	0	0	0	0	0	0	0	0	0	0	0	0	1	4	0	0	1	0.235294
GO:0050126	N-carbamoylputrescine amidase activity	0	0	0	0	0	0	0	0	0	0	0	0	0	0	0	0	0	0	0	0	0	0	0	0	0	0	0	0	0	5	3	0	0	0	0.235294
GO:0047834	D-threo-aldose 1-dehydrogenase activity	2	0	0	0	0	0	0	0	0	0	0	2	0	0	0	0	0	1	0	0	0	0	0	0	0	3	0	0	0	0	0	0	0	0	0.235294
GO:0043813	phosphatidylinositol-3,5-bisphosphate 5-phosphatase activity	5	0	0	0	0	0	0	0	0	3	0	0	0	0	0	0	0	0	0	0	0	0	0	0	0	0	0	0	0	0	0	0	0	0	0.235294
GO:0043812	phosphatidylinositol-4-phosphate phosphatase activity	5	0	0	0	0	0	0	0	0	3	0	0	0	0	0	0	0	0	0	0	0	0	0	0	0	0	0	0	0	0	0	0	0	0	0.235294
GO:0043273	CTPase activity	1	0	0	0	0	0	7	0	0	0	0	0	0	0	0	0	0	0	0	0	0	0	0	0	0	0	0	0	0	0	0	0	0	0	0.235294
GO:0043262	ADP phosphatase activity	0	0	0	0	0	0	7	0	0	0	0	0	1	0	0	0	0	0	0	0	0	0	0	0	0	0	0	0	0	0	0	0	0	0	0.235294
GO:0042557	eukaryotic elongation factor-2 kinase activator activity	0	0	0	0	0	0	0	0	0	0	0	8	0	0	0	0	0	0	0	0	0	0	0	0	0	0	0	0	0	0	0	0	0	0	0.235294
GO:0032266	phosphatidylinositol-3-phosphate binding	4	0	0	0	0	0	0	0	0	0	0	0	0	0	0	0	0	0	0	0	0	0	0	0	0	0	0	0	0	2	0	0	2	0	0.235294
GO:0031434	mitogen-activated protein kinase kinase binding	7	1	0	0	0	0	0	0	0	0	0	0	0	0	0	0	0	0	0	0	0	0	0	0	0	0	0	0	0	0	0	0	0	0	0.235294
GO:0030735	carnosine N-methyltransferase activity	0	0	0	0	0	0	0	0	0	0	0	0	0	8	0	0	0	0	0	0	0	0	0	0	0	0	0	0	0	0	0	0	0	0	0.235294
GO:0030622	U4atac snRNA binding	7	0	0	0	0	0	0	0	0	0	0	0	0	0	0	0	0	0	0	0	0	0	0	0	0	0	0	0	0	1	0	0	0	0	0.235294
GO:0018024	histone-lysine N-methyltransferase activity	0	0	0	0	0	0	0	0	0	0	0	0	0	7	0	0	0	0	1	0	0	0	0	0	0	0	0	0	0	0	0	0	0	0	0.235294
GO:0017077	oxidative phosphorylation uncoupler activity	8	0	0	0	0	0	0	0	0	0	0	0	0	0	0	0	0	0	0	0	0	0	0	0	0	0	0	0	0	0	0	0	0	0	0.235294
GO:0016972	thiol oxidase activity	0	0	0	0	0	0	0	0	0	0	0	8	0	0	0	0	0	0	0	0	0	0	0	0	0	0	0	0	0	0	0	0	0	0	0.235294
GO:0016743	carboxyl- or carbamoyltransferase activity	4	0	0	0	0	0	1	0	0	0	0	0	0	0	0	0	0	0	0	0	0	0	0	0	0	0	0	0	0	2	0	1	0	0	0.235294
GO:0015927	trehalase activity	0	0	0	0	0	0	0	0	0	0	0	8	0	0	0	0	0	0	0	0	0	0	0	0	0	0	0	0	0	0	0	0	0	0	0.235294
GO:0015301	obsolete anion:anion antiporter activity	0	0	0	0	0	3	0	0	2	0	0	0	0	0	0	0	0	0	0	0	0	0	0	0	0	0	0	0	3	0	0	0	0	0	0.235294
GO:0015276	ligand-gated ion channel activity	1	0	0	0	5	0	0	0	0	2	0	0	0	0	0	0	0	0	0	0	0	0	0	0	0	0	0	0	0	0	0	0	0	0	0.235294
GO:0015207	adenine transmembrane transporter activity	0	0	0	0	0	0	0	0	0	0	0	8	0	0	0	0	0	0	0	0	0	0	0	0	0	0	0	0	0	0	0	0	0	0	0.235294
GO:0008556	P-type potassium transmembrane transporter activity	0	0	0	0	0	0	0	0	7	0	0	0	1	0	0	0	0	0	0	0	0	0	0	0	0	0	0	0	0	0	0	0	0	0	0.235294
GO:0008526	phosphatidylinositol transfer activity	0	2	1	0	0	0	0	0	0	3	0	0	2	0	0	0	0	0	0	0	0	0	0	0	0	0	0	0	0	0	0	0	0	0	0.235294
GO:0008013	beta-catenin binding	8	0	0	0	0	0	0	0	0	0	0	0	0	0	0	0	0	0	0	0	0	0	0	0	0	0	0	0	0	0	0	0	0	0	0.235294
GO:0005385	zinc ion transmembrane transporter activity	0	0	0	3	2	0	0	0	0	0	0	0	2	0	0	0	0	0	0	0	0	0	0	0	0	0	0	0	0	1	0	0	0	0	0.235294
GO:0005216	ion channel activity	4	0	0	0	2	0	0	0	0	2	0	0	0	0	0	0	0	0	0	0	0	0	0	0	0	0	0	0	0	0	0	0	0	0	0.235294
GO:0004703	G protein-coupled receptor kinase activity	0	0	0	0	0	0	0	0	0	0	0	8	0	0	0	0	0	0	0	0	0	0	0	0	0	0	0	0	0	0	0	0	0	0	0.235294
GO:0004150	dihydroneopterin aldolase activity	0	0	0	0	0	0	0	0	0	0	0	0	0	0	0	0	0	8	0	0	0	0	0	0	0	0	0	0	0	0	0	0	0	0	0.235294
GO:0004045	aminoacyl-tRNA hydrolase activity	4	0	0	0	0	1	0	0	0	0	0	0	0	1	0	2	0	0	0	0	0	0	0	0	0	0	0	0	0	0	0	0	0	0	0.235294
GO:0003968	RNA-directed 5'-3' RNA polymerase activity	2	0	0	0	2	0	0	0	0	3	0	0	0	0	0	0	0	0	0	0	0	0	0	0	0	0	1	0	0	0	0	0	0	0	0.235294
GO:0003774	cytoskeletal motor activity	7	0	0	0	0	0	0	0	0	0	0	0	0	1	0	0	0	0	0	0	0	0	0	0	0	0	0	0	0	0	0	0	0	0	0.235294
GO:0002020	protease binding	1	0	0	0	0	0	0	0	0	3	0	0	0	0	0	0	0	0	3	0	0	0	0	0	1	0	0	0	0	0	0	0	0	0	0.235294
GO:0018786	haloalkane dehalogenase activity	0	0	0	0	0	0	0	0	0	0	0	0	0	0	0	0	0	0	0	0	0	0	0	7	0	0	0	0	0	0	0	0	0	0	0.205882
GO:0010857	calcium-dependent protein kinase activity	0	0	0	0	0	0	0	0	0	2	0	0	0	0	0	0	0	0	0	0	0	0	0	5	0	0	0	0	0	0	0	0	0	0	0.205882
GO:0034046	poly(G) binding	6	0	0	0	0	0	0	0	0	0	0	0	0	0	0	0	0	0	0	0	0	0	0	1	0	0	0	0	0	0	0	0	0	0	0.205882
GO:1990817	RNA adenylyltransferase activity	0	0	0	0	0	0	0	0	0	0	0	1	0	0	0	0	0	0	0	0	0	0	0	0	0	0	0	0	0	1	4	0	0	1	0.205882
GO:1990651	inositol-1,2,4,5,6-pentakisphosphate 5-phosphatase activity	4	0	0	0	0	0	0	0	0	3	0	0	0	0	0	0	0	0	0	0	0	0	0	0	0	0	0	0	0	0	0	0	0	0	0.205882
GO:1990650	inositol-2,4,5,6-tetrakisphosphate 5-phosphatase activity	4	0	0	0	0	0	0	0	0	3	0	0	0	0	0	0	0	0	0	0	0	0	0	0	0	0	0	0	0	0	0	0	0	0	0.205882
GO:1990649	inositol-1,2,4,5-tetrakisphosphate 5-phosphatase activity	4	0	0	0	0	0	0	0	0	3	0	0	0	0	0	0	0	0	0	0	0	0	0	0	0	0	0	0	0	0	0	0	0	0	0.205882
GO:1990648	inositol-4,5,6-triphosphate 5-phosphatase activity	4	0	0	0	0	0	0	0	0	3	0	0	0	0	0	0	0	0	0	0	0	0	0	0	0	0	0	0	0	0	0	0	0	0	0.205882
GO:1990640	inositol-2,4,5-triphosphate 5-phosphatase activity	4	0	0	0	0	0	0	0	0	3	0	0	0	0	0	0	0	0	0	0	0	0	0	0	0	0	0	0	0	0	0	0	0	0	0.205882
GO:1904841	TORC2 complex binding	0	0	0	0	0	0	0	0	0	0	0	0	0	0	0	0	0	7	0	0	0	0	0	0	0	0	0	0	0	0	0	0	0	0	0.205882
GO:0106029	tRNA pseudouridine synthase activity	1	0	0	0	0	1	4	0	0	0	0	0	1	0	0	0	0	0	0	0	0	0	0	0	0	0	0	0	0	0	0	0	0	0	0.205882
GO:0090560	2-(3-amino-3-carboxypropyl)histidine synthase activity	0	0	0	0	0	0	0	0	0	0	0	0	1	0	0	0	0	0	0	0	0	0	0	0	0	0	0	0	0	0	6	0	0	0	0.205882
GO:0070324	thyroid hormone binding	5	0	0	0	0	0	0	0	0	0	0	0	0	0	0	0	0	0	0	0	0	0	0	0	0	0	0	0	2	0	0	0	0	0	0.205882
GO:0051745	4-hydroxy-3-methylbut-2-en-1-yl diphosphate reductase activity	0	0	0	0	0	0	0	0	0	0	0	0	0	0	0	0	0	0	0	0	0	0	0	0	0	0	0	0	0	0	7	0	0	0	0.205882
GO:0051010	microtubule plus-end binding	1	0	0	0	0	0	0	0	0	0	0	0	0	0	0	0	0	0	0	0	0	0	0	0	0	6	0	0	0	0	0	0	0	0	0.205882
GO:0050816	phosphothreonine residue binding	7	0	0	0	0	0	0	0	0	0	0	0	0	0	0	0	0	0	0	0	0	0	0	0	0	0	0	0	0	0	0	0	0	0	0.205882
GO:0050203	oxalate-CoA ligase activity	0	0	0	0	0	0	0	0	7	0	0	0	0	0	0	0	0	0	0	0	0	0	0	0	0	0	0	0	0	0	0	0	0	0	0.205882
GO:0047804	cysteine-S-conjugate beta-lyase activity	0	0	0	0	0	0	0	0	0	3	0	0	0	0	0	0	0	0	4	0	0	0	0	0	0	0	0	0	0	0	0	0	0	0	0.205882
GO:0044604	ABC-type phytochelatin transporter activity	6	0	0	0	0	0	0	0	0	0	0	0	1	0	0	0	0	0	0	0	0	0	0	0	0	0	0	0	0	0	0	0	0	0	0.205882
GO:0043237	laminin-1 binding	0	0	0	0	0	0	1	0	0	0	0	0	1	3	0	0	0	0	2	0	0	0	0	0	0	0	0	0	0	0	0	0	0	0	0.205882
GO:0038023	signaling receptor activity	0	0	0	0	1	0	0	0	0	6	0	0	0	0	0	0	0	0	0	0	0	0	0	0	0	0	0	0	0	0	0	0	0	0	0.205882
GO:0036384	CDP phosphatase activity	0	0	0	0	0	0	7	0	0	0	0	0	0	0	0	0	0	0	0	0	0	0	0	0	0	0	0	0	0	0	0	0	0	0	0.205882
GO:0035243	protein-arginine omega-N symmetric methyltransferase activity	2	0	0	0	0	0	0	0	0	4	0	0	0	0	0	0	0	0	0	0	0	0	0	0	0	0	0	1	0	0	0	0	0	0	0.205882
GO:0035091	phosphatidylinositol binding	2	0	0	0	0	0	3	0	0	0	0	0	1	1	0	0	0	0	0	0	0	0	0	0	0	0	0	0	0	0	0	0	0	0	0.205882
GO:0033744	L-methionine:thioredoxin-disulfide S-oxidoreductase activity	0	0	0	0	0	0	0	0	7	0	0	0	0	0	0	0	0	0	0	0	0	0	0	0	0	0	0	0	0	0	0	0	0	0	0.205882
GO:0033678	5'-3' DNA/RNA helicase activity	1	0	0	0	0	0	0	0	0	0	0	0	6	0	0	0	0	0	0	0	0	0	0	0	0	0	0	0	0	0	0	0	0	0	0.205882
GO:0032794	GTPase activating protein binding	7	0	0	0	0	0	0	0	0	0	0	0	0	0	0	0	0	0	0	0	0	0	0	0	0	0	0	0	0	0	0	0	0	0	0.205882
GO:0032551	pyrimidine ribonucleoside binding	0	0	0	0	0	0	0	0	0	0	0	0	0	0	0	0	0	7	0	0	0	0	0	0	0	0	0	0	0	0	0	0	0	0	0.205882
GO:0031755	Edg-2 lysophosphatidic acid receptor binding	0	0	0	0	0	0	0	0	0	0	0	0	0	0	0	0	0	7	0	0	0	0	0	0	0	0	0	0	0	0	0	0	0	0	0.205882
GO:0031687	A2A adenosine receptor binding	0	0	0	0	0	0	0	0	0	0	0	0	0	0	0	0	0	0	0	0	0	0	0	0	0	0	0	0	0	7	0	0	0	0	0.205882
GO:0031683	G-protein beta/gamma-subunit complex binding	5	0	0	0	0	0	0	0	0	0	0	0	0	0	0	0	0	0	0	2	0	0	0	0	0	0	0	0	0	0	0	0	0	0	0.205882
GO:0031681	G-protein beta-subunit binding	0	0	0	0	0	0	0	0	0	0	0	0	0	0	0	0	0	7	0	0	0	0	0	0	0	0	0	0	0	0	0	0	0	0	0.205882
GO:0030275	LRR domain binding	0	0	0	0	0	0	0	0	0	0	0	0	0	0	0	0	0	7	0	0	0	0	0	0	0	0	0	0	0	0	0	0	0	0	0.205882
GO:0030215	semaphorin receptor binding	0	0	0	0	0	0	0	0	0	0	0	0	0	0	0	0	0	7	0	0	0	0	0	0	0	0	0	0	0	0	0	0	0	0	0.205882
GO:0019002	GMP binding	0	0	0	0	0	0	0	0	0	0	0	0	0	0	0	0	0	7	0	0	0	0	0	0	0	0	0	0	0	0	0	0	0	0	0.205882
GO:0017076	purine nucleotide binding	1	0	0	0	0	0	0	0	0	0	0	0	0	0	0	0	0	0	6	0	0	0	0	0	0	0	0	0	0	0	0	0	0	0	0.205882
GO:0017022	myosin binding	0	0	0	0	0	0	0	0	0	0	0	0	0	0	0	0	0	7	0	0	0	0	0	0	0	0	0	0	0	0	0	0	0	0	0.205882
GO:0016891	endoribonuclease activity, producing 5'-phosphomonoesters	0	0	0	0	0	7	0	0	0	0	0	0	0	0	0	0	0	0	0	0	0	0	0	0	0	0	0	0	0	0	0	0	0	0	0.205882
GO:0016799	hydrolase activity, hydrolyzing N-glycosyl compounds	1	1	0	0	0	0	1	0	1	0	0	1	0	0	0	0	0	0	0	0	0	0	0	0	0	0	0	0	0	0	2	0	0	0	0.205882
GO:0016763	pentosyltransferase activity	1	0	0	0	0	0	1	0	0	0	0	0	0	2	0	0	0	0	0	0	0	0	0	0	0	0	0	0	0	2	1	0	0	0	0.205882
GO:0016624	oxidoreductase activity, acting on the aldehyde or oxo group of donors, disulfide as acceptor	0	7	0	0	0	0	0	0	0	0	0	0	0	0	0	0	0	0	0	0	0	0	0	0	0	0	0	0	0	0	0	0	0	0	0.205882
GO:0015121	phosphoenolpyruvate:phosphate antiporter activity	0	0	3	0	2	0	0	0	2	0	0	0	0	0	0	0	0	0	0	0	0	0	0	0	0	0	0	0	0	0	0	0	0	0	0.205882
GO:0015106	bicarbonate transmembrane transporter activity	5	0	0	0	0	0	0	0	0	0	2	0	0	0	0	0	0	0	0	0	0	0	0	0	0	0	0	0	0	0	0	0	0	0	0.205882
GO:0010427	abscisic acid binding	0	0	0	0	0	0	0	0	0	0	0	0	0	0	0	0	0	0	0	0	0	0	0	0	0	0	3	0	0	2	0	0	2	0	0.205882
GO:0008307	structural constituent of muscle	1	0	0	0	0	4	0	0	0	0	0	0	0	2	0	0	0	0	0	0	0	0	0	0	0	0	0	0	0	0	0	0	0	0	0.205882
GO:0005355	glucose transmembrane transporter activity	7	0	0	0	0	0	0	0	0	0	0	0	0	0	0	0	0	0	0	0	0	0	0	0	0	0	0	0	0	0	0	0	0	0	0.205882
GO:0005351	carbohydrate:proton symporter activity	7	0	0	0	0	0	0	0	0	0	0	0	0	0	0	0	0	0	0	0	0	0	0	0	0	0	0	0	0	0	0	0	0	0	0.205882
GO:0005262	calcium channel activity	0	0	0	0	4	0	0	0	0	0	0	0	0	3	0	0	0	0	0	0	0	0	0	0	0	0	0	0	0	0	0	0	0	0	0.205882
GO:0005160	transforming growth factor beta receptor binding	0	0	0	0	0	0	0	0	0	0	0	0	0	0	0	0	0	7	0	0	0	0	0	0	0	0	0	0	0	0	0	0	0	0	0.205882
GO:0004857	enzyme inhibitor activity	2	0	0	0	0	0	0	0	0	0	0	0	2	1	0	0	0	0	0	0	0	0	0	0	0	0	0	0	0	0	2	0	0	0	0.205882
GO:0004849	uridine kinase activity	7	0	0	0	0	0	0	0	0	0	0	0	0	0	0	0	0	0	0	0	0	0	0	0	0	0	0	0	0	0	0	0	0	0	0.205882
GO:0004845	uracil phosphoribosyltransferase activity	7	0	0	0	0	0	0	0	0	0	0	0	0	0	0	0	0	0	0	0	0	0	0	0	0	0	0	0	0	0	0	0	0	0	0.205882
GO:0004748	ribonucleoside-diphosphate reductase activity, thioredoxin disulfide as acceptor	1	2	0	0	0	0	1	0	0	0	0	0	0	0	0	0	0	0	0	0	0	0	0	0	0	0	0	0	0	0	0	3	0	0	0.205882
GO:0004656	procollagen-proline 4-dioxygenase activity	0	0	0	0	3	0	0	0	0	0	1	0	0	3	0	0	0	0	0	0	0	0	0	0	0	0	0	0	0	0	0	0	0	0	0.205882
GO:0004594	pantothenate kinase activity	0	0	0	0	0	0	0	0	0	0	0	0	0	0	0	0	0	0	0	0	0	0	0	0	0	0	3	0	0	0	4	0	0	0	0.205882
GO:0004499	N,N-dimethylaniline monooxygenase activity	0	0	0	0	3	0	0	0	0	0	0	0	0	0	0	0	0	0	4	0	0	0	0	0	0	0	0	0	0	0	0	0	0	0	0.205882
GO:0004438	phosphatidylinositol-3-phosphatase activity	4	0	0	0	0	0	0	0	0	3	0	0	0	0	0	0	0	0	0	0	0	0	0	0	0	0	0	0	0	0	0	0	0	0	0.205882
GO:0004298	threonine-type endopeptidase activity	6	0	0	0	0	1	0	0	0	0	0	0	0	0	0	0	0	0	0	0	0	0	0	0	0	0	0	0	0	0	0	0	0	0	0.205882
GO:0004047	aminomethyltransferase activity	0	0	0	0	0	0	0	0	0	0	0	0	0	0	0	0	0	0	0	0	0	0	0	0	0	0	0	0	0	7	0	0	0	0	0.205882
GO:0003868	4-hydroxyphenylpyruvate dioxygenase activity	0	0	0	0	0	0	0	0	0	0	0	7	0	0	0	0	0	0	0	0	0	0	0	0	0	0	0	0	0	0	0	0	0	0	0.205882
GO:0002135	CTP binding	0	0	0	0	0	0	0	0	0	0	0	0	0	0	0	0	0	7	0	0	0	0	0	0	0	0	0	0	0	0	0	0	0	0	0.205882
GO:0002134	UTP binding	0	0	0	0	0	0	0	0	0	0	0	0	0	0	0	0	0	7	0	0	0	0	0	0	0	0	0	0	0	0	0	0	0	0	0.205882
GO:0000247	C-8 sterol isomerase activity	0	0	0	0	0	0	0	0	0	0	0	7	0	0	0	0	0	0	0	0	0	0	0	0	0	0	0	0	0	0	0	0	0	0	0.205882
GO:2001065	mannan binding	5	0	0	1	0	0	0	0	0	0	0	0	0	0	0	0	0	0	0	0	0	0	0	0	0	0	0	0	0	0	0	0	0	0	0.176471
GO:0080025	phosphatidylinositol-3,5-bisphosphate binding	4	0	0	0	0	0	0	0	0	0	0	0	0	0	0	0	0	0	0	0	0	0	0	0	0	2	0	0	0	0	0	0	0	0	0.176471
GO:0070888	E-box binding	1	0	0	0	0	0	0	0	0	4	0	0	0	0	0	0	0	0	0	0	0	0	0	0	0	0	0	1	0	0	0	0	0	0	0.176471
GO:0070636	nicotinic acid riboside hydrolase activity	0	0	0	0	0	0	0	0	0	0	0	0	0	0	0	0	0	0	0	0	0	0	0	0	0	0	0	0	0	0	6	0	0	0	0.176471
GO:0070635	nicotinamide riboside hydrolase activity	0	0	0	0	0	0	0	0	0	0	0	0	0	0	0	0	0	0	0	0	0	0	0	0	0	0	0	0	0	0	6	0	0	0	0.176471
GO:0070530	K63-linked polyubiquitin modification-dependent protein binding	0	0	0	0	0	1	0	0	0	0	0	0	0	0	0	0	0	0	0	0	0	0	0	0	0	0	0	0	0	3	2	0	0	0	0.176471
GO:0070404	NADH binding	4	0	0	0	0	0	0	0	0	0	0	0	0	0	0	0	0	0	0	0	0	0	0	0	0	0	0	0	2	0	0	0	0	0	0.176471
GO:0061863	microtubule plus end polymerase	0	0	0	0	0	0	0	0	0	0	0	0	0	0	0	0	0	0	0	0	0	0	0	0	0	6	0	0	0	0	0	0	0	0	0.176471
GO:0050269	coniferyl-aldehyde dehydrogenase activity	4	0	0	0	0	0	0	0	0	0	0	0	0	0	0	0	0	0	0	0	0	0	0	0	0	0	0	0	2	0	0	0	0	0	0.176471
GO:0047499	calcium-independent phospholipase A2 activity	0	0	0	0	0	0	0	0	0	0	0	0	0	0	0	0	0	0	0	0	0	0	0	0	0	0	0	0	0	2	4	0	0	0	0.176471
GO:0046975	histone methyltransferase activity (H3-K36 specific)	3	0	0	0	0	0	0	0	0	1	0	0	0	0	0	0	0	0	0	0	0	0	0	0	0	0	0	0	0	2	0	0	0	0	0.176471
GO:0046429	4-hydroxy-3-methylbut-2-en-1-yl diphosphate synthase activity	0	0	0	0	0	0	0	0	0	0	0	0	0	0	0	0	0	0	0	0	0	0	0	0	0	0	0	0	0	0	6	0	0	0	0.176471
GO:0046406	magnesium protoporphyrin IX methyltransferase activity	6	0	0	0	0	0	0	0	0	0	0	0	0	0	0	0	0	0	0	0	0	0	0	0	0	0	0	0	0	0	0	0	0	0	0.176471
GO:0045703	ketoreductase activity	0	0	0	0	6	0	0	0	0	0	0	0	0	0	0	0	0	0	0	0	0	0	0	0	0	0	0	0	0	0	0	0	0	0	0.176471
GO:0045437	uridine nucleosidase activity	0	0	0	0	0	0	0	0	0	0	0	0	0	0	0	0	0	0	0	0	0	0	0	0	0	0	0	0	0	0	6	0	0	0	0.176471
GO:0043495	protein-membrane adaptor activity	2	0	0	0	0	0	0	0	0	0	0	4	0	0	0	0	0	0	0	0	0	0	0	0	0	0	0	0	0	0	0	0	0	0	0.176471
GO:0036094	small molecule binding	2	0	0	0	0	0	2	0	1	0	0	0	0	0	0	0	0	0	0	1	0	0	0	0	0	0	0	0	0	0	0	0	0	0	0.176471
GO:0035597	N6-isopentenyladenosine methylthiotransferase activity	3	0	0	0	0	0	0	0	0	0	0	0	0	3	0	0	0	0	0	0	0	0	0	0	0	0	0	0	0	0	0	0	0	0	0.176471
GO:0034986	iron chaperone activity	6	0	0	0	0	0	0	0	0	0	0	0	0	0	0	0	0	0	0	0	0	0	0	0	0	0	0	0	0	0	0	0	0	0	0.176471
GO:0030248	cellulose binding	0	0	0	0	2	0	0	0	0	3	0	0	0	1	0	0	0	0	0	0	0	0	0	0	0	0	0	0	0	0	0	0	0	0	0.176471
GO:0019103	pyrimidine nucleotide binding	0	0	0	0	0	0	0	0	0	0	0	0	0	0	0	0	0	0	6	0	0	0	0	0	0	0	0	0	0	0	0	0	0	0	0.176471
GO:0018479	benzaldehyde dehydrogenase (NAD+) activity	4	0	0	0	0	0	0	0	0	0	0	0	0	0	0	0	0	0	0	0	0	0	0	0	0	0	0	0	2	0	0	0	0	0	0.176471
GO:0018454	acetoacetyl-CoA reductase activity	0	0	0	0	6	0	0	0	0	0	0	0	0	0	0	0	0	0	0	0	0	0	0	0	0	0	0	0	0	0	0	0	0	0	0.176471
GO:0016918	retinal binding	4	0	0	0	0	0	0	0	0	0	0	0	0	0	0	0	0	0	0	0	0	0	0	0	0	0	0	0	2	0	0	0	0	0	0.176471
GO:0016830	carbon-carbon lyase activity	0	0	0	0	0	0	0	0	0	0	0	0	0	0	0	0	0	0	4	0	0	0	0	0	0	0	0	0	0	0	2	0	0	0	0.176471
GO:0016639	oxidoreductase activity, acting on the CH-NH2 group of donors, NAD or NADP as acceptor	0	2	0	0	0	0	0	0	0	2	0	0	0	0	0	0	0	0	2	0	0	0	0	0	0	0	0	0	0	0	0	0	0	0	0.176471
GO:0016628	oxidoreductase activity, acting on the CH-CH group of donors, NAD or NADP as acceptor	3	0	0	0	0	0	3	0	0	0	0	0	0	0	0	0	0	0	0	0	0	0	0	0	0	0	0	0	0	0	0	0	0	0	0.176471
GO:0015631	tubulin binding	1	0	0	0	0	0	0	0	0	0	0	4	0	0	0	0	0	0	0	0	0	0	0	0	0	0	0	0	0	1	0	0	0	0	0.176471
GO:0009670	triose-phosphate:phosphate antiporter activity	0	0	2	0	2	0	0	0	2	0	0	0	0	0	0	0	0	0	0	0	0	0	0	0	0	0	0	0	0	0	0	0	0	0	0.176471
GO:0008774	acetaldehyde dehydrogenase (acetylating) activity	4	0	0	0	0	0	0	0	0	0	0	0	0	0	0	0	0	0	0	0	0	0	0	0	0	0	0	0	2	0	0	0	0	0	0.176471
GO:0008452	RNA ligase activity	2	2	0	0	0	0	1	0	1	0	0	0	0	0	0	0	0	0	0	0	0	0	0	0	0	0	0	0	0	0	0	0	0	0	0.176471
GO:0008312	7S RNA binding	0	0	0	0	0	1	0	0	0	0	0	0	0	0	0	0	0	0	0	0	0	0	0	0	0	0	0	0	0	0	0	3	2	0	0.176471
GO:0008276	protein methyltransferase activity	0	0	0	0	0	0	0	0	0	0	0	0	0	0	0	0	1	5	0	0	0	0	0	0	0	0	0	0	0	0	0	0	0	0	0.176471
GO:0008190	eukaryotic initiation factor 4E binding	0	0	0	0	0	0	0	0	0	3	0	0	3	0	0	0	0	0	0	0	0	0	0	0	0	0	0	0	0	0	0	0	0	0	0.176471
GO:0005536	glucose binding	0	0	0	0	2	0	0	0	0	3	0	0	0	0	0	0	0	0	0	0	0	0	0	0	0	0	0	0	0	1	0	0	0	0	0.176471
GO:0005095	GTPase inhibitor activity	6	0	0	0	0	0	0	0	0	0	0	0	0	0	0	0	0	0	0	0	0	0	0	0	0	0	0	0	0	0	0	0	0	0	0.176471
GO:0004930	G protein-coupled receptor activity	0	0	0	0	0	0	0	0	0	0	0	2	0	0	0	0	0	0	0	0	0	0	0	0	0	0	0	0	0	2	0	0	2	0	0.176471
GO:0004799	thymidylate synthase activity	1	2	0	0	0	0	2	0	1	0	0	0	0	0	0	0	0	0	0	0	0	0	0	0	0	0	0	0	0	0	0	0	0	0	0.176471
GO:0004532	exoribonuclease activity	0	0	0	0	0	0	0	0	0	3	0	0	0	3	0	0	0	0	0	0	0	0	0	0	0	0	0	0	0	0	0	0	0	0	0.176471
GO:0004526	ribonuclease P activity	0	0	0	0	0	2	0	0	0	0	0	0	0	0	0	0	0	0	0	0	0	0	0	0	0	0	0	0	0	1	3	0	0	0	0.176471
GO:0004490	methylglutaconyl-CoA hydratase activity	6	0	0	0	0	0	0	0	0	0	0	0	0	0	0	0	0	0	0	0	0	0	0	0	0	0	0	0	0	0	0	0	0	0	0.176471
GO:0004180	carboxypeptidase activity	2	1	0	0	0	0	1	0	1	0	0	0	0	0	0	0	0	0	0	0	0	0	0	0	0	0	0	0	0	0	1	0	0	0	0.176471
GO:0004170	dUTP diphosphatase activity	2	2	0	0	0	0	1	0	1	0	0	0	0	0	0	0	0	0	0	0	0	0	0	0	0	0	0	0	0	0	0	0	0	0	0.176471
GO:0001758	retinal dehydrogenase activity	4	0	0	0	0	0	0	0	0	0	0	0	0	0	0	0	0	0	0	0	0	0	0	0	0	0	0	0	2	0	0	0	0	0	0.176471
GO:0001179	RNA polymerase I general transcription initiation factor binding	0	0	0	0	0	0	0	0	0	0	0	6	0	0	0	0	0	0	0	0	0	0	0	0	0	0	0	0	0	0	0	0	0	0	0.176471
GO:0000035	acyl binding	6	0	0	0	0	0	0	0	0	0	0	0	0	0	0	0	0	0	0	0	0	0	0	0	0	0	0	0	0	0	0	0	0	0	0.176471
GO:0035612	AP-2 adaptor complex binding	0	0	0	0	0	0	0	0	0	3	0	0	0	0	0	0	0	0	0	0	0	0	0	2	0	0	0	0	0	0	0	0	0	0	0.147059
GO:0004500	dopamine beta-monooxygenase activity	0	0	0	0	1	0	0	0	0	0	0	0	2	0	0	0	0	0	0	0	0	0	0	2	0	0	0	0	0	0	0	0	0	0	0.147059
GO:1990189	peptide-serine-alpha-N-acetyltransferase activity	1	0	0	0	0	0	0	0	0	0	0	0	0	0	0	0	0	0	0	2	0	0	0	0	0	0	0	0	0	2	0	0	0	0	0.147059
GO:1901974	glycerate transmembrane transporter activity	0	0	0	0	0	0	0	0	0	3	0	0	0	0	0	0	0	0	0	0	0	0	0	0	0	0	0	0	0	2	0	0	0	0	0.147059
GO:0140492	metal-dependent deubiquitinase activity	0	0	0	0	0	0	0	0	0	0	0	0	0	0	0	0	0	0	0	0	0	0	0	0	0	0	0	0	0	3	2	0	0	0	0.147059
GO:0140098	catalytic activity, acting on RNA	2	1	0	0	0	0	0	0	1	0	0	0	0	0	0	0	0	0	0	1	0	0	0	0	0	0	0	0	0	0	0	0	0	0	0.147059
GO:0099609	microtubule lateral binding	5	0	0	0	0	0	0	0	0	0	0	0	0	0	0	0	0	0	0	0	0	0	0	0	0	0	0	0	0	0	0	0	0	0	0.147059
GO:0080101	phosphatidyl-N-dimethylethanolamine N-methyltransferase activity	0	0	0	5	0	0	0	0	0	0	0	0	0	0	0	0	0	0	0	0	0	0	0	0	0	0	0	0	0	0	0	0	0	0	0.147059
GO:0070840	dynein complex binding	1	0	0	0	0	0	0	0	0	0	0	0	0	0	0	0	0	0	0	0	0	0	0	0	0	0	0	0	0	2	2	0	0	0	0.147059
GO:0061578	Lys63-specific deubiquitinase activity	0	0	0	0	0	0	0	0	0	0	0	0	0	0	0	0	0	0	0	0	0	0	0	0	0	0	0	0	0	3	2	0	0	0	0.147059
GO:0050797	thymidylate synthase (FAD) activity	1	1	0	0	0	0	2	0	1	0	0	0	0	0	0	0	0	0	0	0	0	0	0	0	0	0	0	0	0	0	0	0	0	0	0.147059
GO:0050311	sulfite reductase (ferredoxin) activity	0	0	0	0	0	0	0	0	0	0	5	0	0	0	0	0	0	0	0	0	0	0	0	0	0	0	0	0	0	0	0	0	0	0	0.147059
GO:0050294	steroid sulfotransferase activity	0	0	0	0	0	0	0	0	0	0	0	0	0	3	0	0	0	0	0	0	0	0	0	0	0	2	0	0	0	0	0	0	0	0	0.147059
GO:0047389	glycerophosphocholine phosphodiesterase activity	0	0	0	0	0	0	0	0	0	0	5	0	0	0	0	0	0	0	0	0	0	0	0	0	0	0	0	0	0	0	0	0	0	0	0.147059
GO:0046715	active borate transmembrane transporter activity	5	0	0	0	0	0	0	0	0	0	0	0	0	0	0	0	0	0	0	0	0	0	0	0	0	0	0	0	0	0	0	0	0	0	0.147059
GO:0046027	phospholipid:diacylglycerol acyltransferase activity	0	0	3	0	0	0	0	0	0	2	0	0	0	0	0	0	0	0	0	0	0	0	0	0	0	0	0	0	0	0	0	0	0	0	0.147059
GO:0044020	histone methyltransferase activity (H4-R3 specific)	0	0	0	0	0	0	0	0	0	4	0	0	0	0	0	0	0	0	0	0	0	0	0	0	0	0	0	1	0	0	0	0	0	0	0.147059
GO:0043879	glycolate transmembrane transporter activity	0	0	0	0	0	0	0	0	0	3	0	0	0	0	0	0	0	0	0	0	0	0	0	0	0	0	0	0	0	2	0	0	0	0	0.147059
GO:0042171	lysophosphatidic acid acyltransferase activity	0	0	0	0	0	3	0	0	0	0	0	0	0	0	0	0	0	0	0	0	0	0	0	0	0	0	0	0	0	2	0	0	0	0	0.147059
GO:0035241	protein-arginine omega-N monomethyltransferase activity	0	0	0	0	0	0	0	0	0	4	0	0	0	0	0	0	0	0	0	0	0	0	0	0	0	0	0	1	0	0	0	0	0	0	0.147059
GO:0031071	cysteine desulfurase activity	0	0	0	0	0	0	0	0	0	0	0	1	0	0	0	0	0	0	0	0	0	0	0	0	0	0	0	0	0	4	0	0	0	0	0.147059
GO:0016836	hydro-lyase activity	2	0	0	0	0	0	0	0	0	0	0	0	0	0	0	2	0	0	0	0	0	0	0	0	0	0	0	0	0	1	0	0	0	0	0.147059
GO:0016303	1-phosphatidylinositol-3-kinase activity	0	0	0	0	0	0	0	0	0	2	0	0	0	0	0	0	0	0	0	0	0	0	0	0	0	0	0	0	0	0	0	3	0	0	0.147059
GO:0016277	[myelin basic protein]-arginine N-methyltransferase activity	0	0	0	0	0	0	0	0	0	4	0	0	0	0	0	0	0	0	0	0	0	0	0	0	0	0	0	1	0	0	0	0	0	0	0.147059
GO:0015369	calcium:proton antiporter activity	0	0	0	0	0	0	0	0	0	5	0	0	0	0	0	0	0	0	0	0	0	0	0	0	0	0	0	0	0	0	0	0	0	0	0.147059
GO:0015252	proton channel activity	5	0	0	0	0	0	0	0	0	0	0	0	0	0	0	0	0	0	0	0	0	0	0	0	0	0	0	0	0	0	0	0	0	0	0.147059
GO:0015248	sterol transporter activity	0	0	0	0	0	0	0	0	0	0	0	0	0	0	0	0	0	0	0	0	0	0	0	0	0	3	0	0	0	0	0	2	0	0	0.147059
GO:0015187	glycine transmembrane transporter activity	0	0	0	0	0	0	0	0	0	0	0	0	0	0	0	0	0	0	0	0	0	0	0	0	0	0	0	0	0	3	0	0	2	0	0.147059
GO:0010314	phosphatidylinositol-5-phosphate binding	1	0	0	0	0	0	0	0	0	0	0	0	0	0	0	0	0	0	0	0	0	0	0	0	0	0	0	0	0	2	0	0	2	0	0.147059
GO:0008941	nitric oxide dioxygenase activity	2	0	0	0	0	0	0	0	0	3	0	0	0	0	0	0	0	0	0	0	0	0	0	0	0	0	0	0	0	0	0	0	0	0	0.147059
GO:0008682	3-demethoxyubiquinol 3-hydroxylase activity	0	0	0	0	0	0	0	0	0	0	0	0	0	0	0	0	0	0	0	0	0	0	0	0	0	0	0	0	0	0	4	1	0	0	0.147059
GO:0008649	rRNA methyltransferase activity	5	0	0	0	0	0	0	0	0	0	0	0	0	0	0	0	0	0	0	0	0	0	0	0	0	0	0	0	0	0	0	0	0	0	0.147059
GO:0008477	purine nucleosidase activity	0	0	0	0	0	0	0	0	0	0	0	0	0	0	0	0	0	0	0	0	0	0	0	0	0	0	0	0	0	0	5	0	0	0	0.147059
GO:0008327	methyl-CpG binding	0	0	0	0	0	0	0	0	0	4	0	0	0	0	0	0	0	0	0	0	0	0	0	0	0	0	0	1	0	0	0	0	0	0	0.147059
GO:0008142	oxysterol binding	0	0	0	0	0	0	0	0	0	0	0	0	0	0	0	0	0	0	0	0	0	0	0	0	0	3	0	0	0	0	0	2	0	0	0.147059
GO:0008137	NADH dehydrogenase (ubiquinone) activity	2	1	0	0	0	1	0	0	0	0	0	0	0	0	0	0	0	0	0	0	0	0	0	0	0	0	0	0	0	1	0	0	0	0	0.147059
GO:0008079	translation termination factor activity	5	0	0	0	0	0	0	0	0	0	0	0	0	0	0	0	0	0	0	0	0	0	0	0	0	0	0	0	0	0	0	0	0	0	0.147059
GO:0005381	iron ion transmembrane transporter activity	1	0	0	0	0	0	0	0	0	0	0	0	0	0	0	0	4	0	0	0	0	0	0	0	0	0	0	0	0	0	0	0	0	0	0.147059
GO:0005326	neurotransmitter transmembrane transporter activity	0	0	0	0	0	0	0	0	0	0	0	0	0	0	0	0	0	0	0	0	0	0	0	0	0	0	0	0	0	3	0	0	2	0	0.147059
GO:0005272	sodium channel activity	5	0	0	0	0	0	0	0	0	0	0	0	0	0	0	0	0	0	0	0	0	0	0	0	0	0	0	0	0	0	0	0	0	0	0.147059
GO:0005267	potassium channel activity	0	0	0	0	0	0	3	0	0	2	0	0	0	0	0	0	0	0	0	0	0	0	0	0	0	0	0	0	0	0	0	0	0	0	0.147059
GO:0005245	voltage-gated calcium channel activity	0	0	0	0	5	0	0	0	0	0	0	0	0	0	0	0	0	0	0	0	0	0	0	0	0	0	0	0	0	0	0	0	0	0	0.147059
GO:0005229	intracellular calcium activated chloride channel activity	0	0	0	0	0	0	0	0	0	0	4	0	0	0	0	0	0	0	0	0	0	0	0	0	0	1	0	0	0	0	0	0	0	0	0.147059
GO:0004867	serine-type endopeptidase inhibitor activity	0	0	0	0	5	0	0	0	0	0	0	0	0	0	0	0	0	0	0	0	0	0	0	0	0	0	0	0	0	0	0	0	0	0	0.147059
GO:0004806	triglyceride lipase activity	0	0	0	1	0	0	0	0	0	0	0	0	0	0	0	0	0	0	0	0	0	0	0	0	0	0	0	0	0	4	0	0	0	0	0.147059
GO:0004794	L-threonine ammonia-lyase activity	0	0	0	0	0	0	0	0	0	0	0	0	0	0	0	2	3	0	0	0	0	0	0	0	0	0	0	0	0	0	0	0	0	0	0.147059
GO:0004579	dolichyl-diphosphooligosaccharide-protein glycotransferase activity	0	0	0	0	0	0	0	0	0	2	2	0	0	0	0	0	0	0	0	0	0	0	0	0	0	0	0	0	0	1	0	0	0	0	0.147059
GO:0004450	isocitrate dehydrogenase (NADP+) activity	0	0	0	0	0	0	0	0	0	0	0	0	0	0	0	0	0	0	0	0	0	0	0	0	0	0	0	0	0	2	3	0	0	0	0.147059
GO:0004362	glutathione-disulfide reductase (NADPH) activity	0	0	2	0	0	0	0	0	0	0	0	0	0	0	0	0	0	0	0	0	0	0	0	0	0	0	0	0	0	3	0	0	0	0	0.147059
GO:0004357	glutamate-cysteine ligase activity	0	0	0	0	5	0	0	0	0	0	0	0	0	0	0	0	0	0	0	0	0	0	0	0	0	0	0	0	0	0	0	0	0	0	0.147059
GO:0004312	fatty acid synthase activity	0	0	0	0	5	0	0	0	0	0	0	0	0	0	0	0	0	0	0	0	0	0	0	0	0	0	0	0	0	0	0	0	0	0	0.147059
GO:0004311	farnesyltranstransferase activity	5	0	0	0	0	0	0	0	0	0	0	0	0	0	0	0	0	0	0	0	0	0	0	0	0	0	0	0	0	0	0	0	0	0	0.147059
GO:0004197	cysteine-type endopeptidase activity	2	0	0	0	2	0	0	0	0	0	0	1	0	0	0	0	0	0	0	0	0	0	0	0	0	0	0	0	0	0	0	0	0	0	0.147059
GO:0004185	serine-type carboxypeptidase activity	0	0	0	0	0	0	0	0	0	0	0	0	0	0	0	0	0	0	0	0	0	0	0	0	0	0	0	0	5	0	0	0	0	0	0.147059
GO:0004181	metallocarboxypeptidase activity	2	0	0	0	0	0	0	0	0	0	0	0	0	0	0	0	0	0	0	0	0	0	0	0	0	3	0	0	0	0	0	0	0	0	0.147059
GO:0004096	catalase activity	0	0	0	0	0	0	0	0	0	0	0	0	5	0	0	0	0	0	0	0	0	0	0	0	0	0	0	0	0	0	0	0	0	0	0.147059
GO:0004061	arylformamidase activity	0	0	0	0	0	0	0	0	0	0	0	0	0	0	0	0	0	0	0	0	0	0	0	0	0	0	0	0	0	2	3	0	0	0	0.147059
GO:0003989	acetyl-CoA carboxylase activity	0	2	0	0	0	0	0	0	0	0	0	0	0	0	0	0	0	0	3	0	0	0	0	0	0	0	0	0	0	0	0	0	0	0	0.147059
GO:0003841	1-acylglycerol-3-phosphate O-acyltransferase activity	1	0	0	0	0	2	0	0	1	0	0	0	0	0	0	0	0	0	0	0	0	0	0	0	0	0	0	0	0	1	0	0	0	0	0.147059
GO:0000979	RNA polymerase II core promoter sequence-specific DNA binding	3	0	0	0	0	0	0	0	0	0	0	0	0	2	0	0	0	0	0	0	0	0	0	0	0	0	0	0	0	0	0	0	0	0	0.147059
GO:0000829	inositol heptakisphosphate kinase activity	0	0	0	0	0	0	0	0	0	2	0	0	0	0	0	0	3	0	0	0	0	0	0	0	0	0	0	0	0	0	0	0	0	0	0.147059
GO:0000773	phosphatidyl-N-methylethanolamine N-methyltransferase activity	0	0	0	5	0	0	0	0	0	0	0	0	0	0	0	0	0	0	0	0	0	0	0	0	0	0	0	0	0	0	0	0	0	0	0.147059
GO:0045174	glutathione dehydrogenase (ascorbate) activity	0	0	0	0	0	0	0	0	0	0	0	0	2	0	0	0	0	0	0	0	0	0	0	2	0	0	0	0	0	0	0	0	0	0	0.117647
GO:0051499	D-aminoacyl-tRNA deacylase activity	0	0	0	1	0	0	0	0	0	0	0	0	0	0	0	0	0	0	0	0	0	0	0	1	0	0	0	0	0	0	2	0	0	0	0.117647
GO:0015081	sodium ion transmembrane transporter activity	0	0	0	0	0	0	0	0	0	1	0	0	0	0	0	0	0	0	0	0	0	0	0	1	0	2	0	0	0	0	0	0	0	0	0.117647
GO:1990439	MAP kinase serine/threonine phosphatase activity	4	0	0	0	0	0	0	0	0	0	0	0	0	0	0	0	0	0	0	0	0	0	0	0	0	0	0	0	0	0	0	0	0	0	0.117647
GO:0140101	catalytic activity, acting on a tRNA	3	0	0	0	0	1	0	0	0	0	0	0	0	0	0	0	0	0	0	0	0	0	0	0	0	0	0	0	0	0	0	0	0	0	0.117647
GO:0120013	lipid transfer activity	0	0	0	0	0	0	0	0	0	4	0	0	0	0	0	0	0	0	0	0	0	0	0	0	0	0	0	0	0	0	0	0	0	0	0.117647
GO:0097363	protein O-GlcNAc transferase activity	0	0	0	0	0	0	3	0	0	0	0	0	1	0	0	0	0	0	0	0	0	0	0	0	0	0	0	0	0	0	0	0	0	0	0.117647
GO:0072320	volume-sensitive chloride channel activity	0	0	0	0	0	0	0	0	0	0	4	0	0	0	0	0	0	0	0	0	0	0	0	0	0	0	0	0	0	0	0	0	0	0	0.117647
GO:0052650	NADP-retinol dehydrogenase activity	4	0	0	0	0	0	0	0	0	0	0	0	0	0	0	0	0	0	0	0	0	0	0	0	0	0	0	0	0	0	0	0	0	0	0.117647
GO:0047894	flavonol 3-sulfotransferase activity	0	0	0	0	0	0	0	0	0	0	0	0	0	2	0	0	0	0	0	0	0	0	0	0	0	2	0	0	0	0	0	0	0	0	0.117647
GO:0047756	chondroitin 4-sulfotransferase activity	0	0	0	0	0	0	0	0	0	4	0	0	0	0	0	0	0	0	0	0	0	0	0	0	0	0	0	0	0	0	0	0	0	0	0.117647
GO:0046966	nuclear thyroid hormone receptor binding	0	0	0	0	0	0	0	0	0	1	0	0	0	0	0	0	0	0	1	0	0	0	0	0	0	0	0	0	0	0	2	0	0	0	0.117647
GO:0046964	3'-phosphoadenosine 5'-phosphosulfate transmembrane transporter activity	4	0	0	0	0	0	0	0	0	0	0	0	0	0	0	0	0	0	0	0	0	0	0	0	0	0	0	0	0	0	0	0	0	0	0.117647
GO:0046570	methylthioribulose 1-phosphate dehydratase activity	0	0	0	0	0	0	0	0	0	0	0	0	0	0	0	0	0	0	0	0	0	0	0	0	0	0	0	0	0	0	4	0	0	0	0.117647
GO:0045505	dynein intermediate chain binding	0	0	0	0	0	0	0	0	0	0	0	0	0	0	0	0	0	0	0	0	0	0	0	0	0	0	0	0	0	2	2	0	0	0	0.117647
GO:0043221	SMC family protein binding	0	0	0	0	0	0	0	0	0	0	0	0	0	0	0	0	0	0	0	0	0	0	0	0	0	0	0	0	0	1	3	0	0	0	0.117647
GO:0043047	single-stranded telomeric DNA binding	1	0	0	0	0	0	0	0	0	3	0	0	0	0	0	0	0	0	0	0	0	0	0	0	0	0	0	0	0	0	0	0	0	0	0.117647
GO:0042301	phosphate ion binding	0	0	0	0	0	0	0	0	0	4	0	0	0	0	0	0	0	0	0	0	0	0	0	0	0	0	0	0	0	0	0	0	0	0	0.117647
GO:0042030	ATPase inhibitor activity	0	0	0	0	0	0	0	0	0	0	0	0	1	1	0	0	0	0	0	0	0	0	0	0	0	0	0	0	0	0	2	0	0	0	0.117647
GO:0035255	ionotropic glutamate receptor binding	0	0	0	0	0	0	0	0	0	0	0	0	0	0	0	0	0	0	3	0	0	0	0	0	1	0	0	0	0	0	0	0	0	0	0.117647
GO:0035173	histone kinase activity	1	0	0	0	0	0	0	0	0	0	0	0	0	0	0	0	0	0	0	0	0	0	0	0	0	0	0	0	0	0	0	3	0	0	0.117647
GO:0033149	FFAT motif binding	0	0	0	0	0	0	3	0	0	0	0	0	1	0	0	0	0	0	0	0	0	0	0	0	0	0	0	0	0	0	0	0	0	0	0.117647
GO:0032564	dATP binding	4	0	0	0	0	0	0	0	0	0	0	0	0	0	0	0	0	0	0	0	0	0	0	0	0	0	0	0	0	0	0	0	0	0	0.117647
GO:0031405	lipoic acid binding	0	0	0	0	0	0	0	0	0	0	0	0	0	0	0	0	0	0	0	0	0	0	0	0	0	0	0	0	0	4	0	0	0	0	0.117647
GO:0030976	thiamine pyrophosphate binding	3	0	0	0	0	0	1	0	0	0	0	0	0	0	0	0	0	0	0	0	0	0	0	0	0	0	0	0	0	0	0	0	0	0	0.117647
GO:0019863	IgE binding	0	0	0	0	0	0	2	0	1	0	0	0	1	0	0	0	0	0	0	0	0	0	0	0	0	0	0	0	0	0	0	0	0	0	0.117647
GO:0019205	nucleobase-containing compound kinase activity	2	0	0	2	0	0	0	0	0	0	0	0	0	0	0	0	0	0	0	0	0	0	0	0	0	0	0	0	0	0	0	0	0	0	0.117647
GO:0017057	6-phosphogluconolactonase activity	0	0	0	0	0	0	0	0	0	0	0	0	0	0	0	0	0	0	2	0	0	0	0	0	0	0	0	0	0	2	0	0	0	0	0.117647
GO:0016857	racemase and epimerase activity, acting on carbohydrates and derivatives	4	0	0	0	0	0	0	0	0	0	0	0	0	0	0	0	0	0	0	0	0	0	0	0	0	0	0	0	0	0	0	0	0	0	0.117647
GO:0016783	sulfurtransferase activity	1	0	0	0	0	1	0	0	0	0	0	0	0	0	0	0	0	0	0	0	0	0	0	0	0	2	0	0	0	0	0	0	0	0	0.117647
GO:0016715	oxidoreductase activity, acting on paired donors, with incorporation or reduction of molecular oxygen, reduced ascorbate as one donor, and incorporation of one atom of oxygen	0	0	0	0	0	0	2	0	0	0	0	0	0	2	0	0	0	0	0	0	0	0	0	0	0	0	0	0	0	0	0	0	0	0	0.117647
GO:0016636	oxidoreductase activity, acting on the CH-CH group of donors, iron-sulfur protein as acceptor	1	0	0	0	0	3	0	0	0	0	0	0	0	0	0	0	0	0	0	0	0	0	0	0	0	0	0	0	0	0	0	0	0	0	0.117647
GO:0016151	nickel cation binding	0	0	0	0	0	0	1	0	1	0	0	0	0	0	0	0	0	0	0	0	0	0	0	0	0	0	0	0	0	2	0	0	0	0	0.117647
GO:0015293	symporter activity	0	0	0	0	0	0	0	0	2	0	0	0	0	0	0	0	0	0	0	0	0	0	0	0	0	0	0	0	0	0	2	0	0	0	0.117647
GO:0015165	pyrimidine nucleotide-sugar transmembrane transporter activity	1	0	0	0	0	0	3	0	0	0	0	0	0	0	0	0	0	0	0	0	0	0	0	0	0	0	0	0	0	0	0	0	0	0	0.117647
GO:0015079	potassium ion transmembrane transporter activity	0	0	0	0	0	0	0	0	0	0	0	4	0	0	0	0	0	0	0	0	0	0	0	0	0	0	0	0	0	0	0	0	0	0	0.117647
GO:0010297	heteropolysaccharide binding	0	1	0	0	0	0	0	0	0	0	0	0	0	0	0	0	0	0	0	0	0	0	0	0	0	0	0	0	0	2	0	1	0	0	0.117647
GO:0009882	blue light photoreceptor activity	4	0	0	0	0	0	0	0	0	0	0	0	0	0	0	0	0	0	0	0	0	0	0	0	0	0	0	0	0	0	0	0	0	0	0.117647
GO:0009036	type II site-specific deoxyribonuclease activity	0	1	0	0	0	0	2	0	0	0	0	0	0	1	0	0	0	0	0	0	0	0	0	0	0	0	0	0	0	0	0	0	0	0	0.117647
GO:0008824	cyanate hydratase activity	1	0	0	0	0	0	0	0	0	0	0	0	3	0	0	0	0	0	0	0	0	0	0	0	0	0	0	0	0	0	0	0	0	0	0.117647
GO:0008474	palmitoyl-(protein) hydrolase activity	0	0	0	0	0	0	0	0	0	0	0	0	0	0	0	0	0	0	1	0	0	0	0	0	0	3	0	0	0	0	0	0	0	0	0.117647
GO:0008265	Mo-molybdopterin cofactor sulfurase activity	0	0	0	0	0	2	0	0	0	0	0	0	0	0	0	0	0	0	0	0	0	0	0	0	0	0	0	0	0	2	0	0	0	0	0.117647
GO:0008239	dipeptidyl-peptidase activity	0	0	0	0	0	0	0	0	0	0	0	0	0	0	0	0	0	0	0	0	0	0	0	0	0	0	0	0	0	4	0	0	0	0	0.117647
GO:0005547	phosphatidylinositol-3,4,5-trisphosphate binding	4	0	0	0	0	0	0	0	0	0	0	0	0	0	0	0	0	0	0	0	0	0	0	0	0	0	0	0	0	0	0	0	0	0	0.117647
GO:0005527	macrolide binding	4	0	0	0	0	0	0	0	0	0	0	0	0	0	0	0	0	0	0	0	0	0	0	0	0	0	0	0	0	0	0	0	0	0	0.117647
GO:0005366	myo-inositol:proton symporter activity	4	0	0	0	0	0	0	0	0	0	0	0	0	0	0	0	0	0	0	0	0	0	0	0	0	0	0	0	0	0	0	0	0	0	0.117647
GO:0004813	alanine-tRNA ligase activity	0	0	0	0	0	0	0	0	0	0	0	0	0	0	0	0	0	0	0	0	0	0	0	0	0	0	0	0	0	0	4	0	0	0	0.117647
GO:0004765	shikimate kinase activity	0	0	0	0	0	0	0	0	0	0	0	0	0	0	0	0	0	4	0	0	0	0	0	0	0	0	0	0	0	0	0	0	0	0	0.117647
GO:0004704	NF-kappaB-inducing kinase activity	4	0	0	0	0	0	0	0	0	0	0	0	0	0	0	0	0	0	0	0	0	0	0	0	0	0	0	0	0	0	0	0	0	0	0.117647
GO:0004659	prenyltransferase activity	3	0	0	0	0	0	0	0	0	0	0	0	0	0	0	0	0	0	0	0	0	0	0	0	1	0	0	0	0	0	0	0	0	0	0.117647
GO:0004605	phosphatidate cytidylyltransferase activity	1	0	0	0	0	1	1	0	1	0	0	0	0	0	0	0	0	0	0	0	0	0	0	0	0	0	0	0	0	0	0	0	0	0	0.117647
GO:0004477	methenyltetrahydrofolate cyclohydrolase activity	0	0	0	0	0	4	0	0	0	0	0	0	0	0	0	0	0	0	0	0	0	0	0	0	0	0	0	0	0	0	0	0	0	0	0.117647
GO:0004412	homoserine dehydrogenase activity	0	0	0	0	2	0	0	0	0	2	0	0	0	0	0	0	0	0	0	0	0	0	0	0	0	0	0	0	0	0	0	0	0	0	0.117647
GO:0004370	glycerol kinase activity	0	0	0	0	0	0	0	0	0	0	0	0	0	0	0	0	0	0	0	0	0	0	0	0	0	0	0	0	0	4	0	0	0	0	0.117647
GO:0004340	glucokinase activity	0	0	0	0	2	0	0	0	0	2	0	0	0	0	0	0	0	0	0	0	0	0	0	0	0	0	0	0	0	0	0	0	0	0	0.117647
GO:0004337	geranyltranstransferase activity	0	0	0	0	0	0	0	0	0	0	0	0	0	0	0	0	0	0	0	0	0	0	0	0	0	0	0	0	0	0	4	0	0	0	0.117647
GO:0004161	dimethylallyltranstransferase activity	0	0	0	0	0	0	0	0	0	0	0	0	0	0	0	0	0	0	0	0	0	0	0	0	0	0	0	0	0	0	4	0	0	0	0.117647
GO:0004134	4-alpha-glucanotransferase activity	0	0	0	0	0	0	0	0	0	4	0	0	0	0	0	0	0	0	0	0	0	0	0	0	0	0	0	0	0	0	0	0	0	0	0.117647
GO:0004072	aspartate kinase activity	0	0	0	0	2	0	0	0	0	2	0	0	0	0	0	0	0	0	0	0	0	0	0	0	0	0	0	0	0	0	0	0	0	0	0.117647
GO:0003939	L-iditol 2-dehydrogenase activity	0	0	0	0	0	2	0	0	0	0	0	0	0	0	0	0	0	0	0	0	0	0	0	0	0	1	0	0	0	0	1	0	0	0	0.117647
GO:0003904	deoxyribodipyrimidine photo-lyase activity	0	0	0	0	0	0	0	0	0	4	0	0	0	0	0	0	0	0	0	0	0	0	0	0	0	0	0	0	0	0	0	0	0	0	0.117647
GO:0003878	ATP citrate synthase activity	0	0	0	0	0	0	0	0	0	0	0	0	0	0	0	0	0	0	0	0	0	0	0	0	0	0	0	0	0	4	0	0	0	0	0.117647
GO:0003844	1,4-alpha-glucan branching enzyme activity	1	0	0	0	0	0	0	0	0	3	0	0	0	0	0	0	0	0	0	0	0	0	0	0	0	0	0	0	0	0	0	0	0	0	0.117647
GO:0003830	beta-1,4-mannosylglycoprotein 4-beta-N-acetylglucosaminyltransferase activity	0	0	0	0	0	0	0	0	0	4	0	0	0	0	0	0	0	0	0	0	0	0	0	0	0	0	0	0	0	0	0	0	0	0	0.117647
GO:0003796	lysozyme activity	1	1	0	0	0	0	1	0	1	0	0	0	0	0	0	0	0	0	0	0	0	0	0	0	0	0	0	0	0	0	0	0	0	0	0.117647
GO:0001165	RNA polymerase I cis-regulatory region sequence-specific DNA binding	4	0	0	0	0	0	0	0	0	0	0	0	0	0	0	0	0	0	0	0	0	0	0	0	0	0	0	0	0	0	0	0	0	0	0.117647
GO:0000987	cis-regulatory region sequence-specific DNA binding	4	0	0	0	0	0	0	0	0	0	0	0	0	0	0	0	0	0	0	0	0	0	0	0	0	0	0	0	0	0	0	0	0	0	0.117647
GO:0000977	RNA polymerase II transcription regulatory region sequence-specific DNA binding	1	0	0	0	0	0	2	0	0	0	0	0	0	0	0	0	0	0	1	0	0	0	0	0	0	0	0	0	0	0	0	0	0	0	0.117647
GO:0000405	bubble DNA binding	3	0	0	0	0	0	0	0	0	1	0	0	0	0	0	0	0	0	0	0	0	0	0	0	0	0	0	0	0	0	0	0	0	0	0.117647
GO:0000253	3-keto sterol reductase activity	1	0	0	0	0	0	0	0	0	0	0	0	0	0	0	0	0	0	0	0	0	0	0	0	0	0	0	0	0	0	3	0	0	0	0.117647
GO:0000213	tRNA-intron endonuclease activity	0	0	0	0	0	0	0	0	0	0	0	0	0	0	0	0	0	0	0	0	0	0	0	0	0	0	0	0	0	4	0	0	0	0	0.117647
GO:0000179	rRNA (adenine-N6,N6-)-dimethyltransferase activity	3	0	0	0	0	0	0	0	0	0	0	0	0	0	0	0	0	0	0	0	0	0	0	0	0	0	0	0	0	1	0	0	0	0	0.117647
GO:0000009	alpha-1,6-mannosyltransferase activity	0	0	0	0	0	0	0	0	0	0	0	0	0	0	0	0	0	0	0	0	0	0	0	0	0	0	0	0	0	4	0	0	0	0	0.117647
GO:0032033	myosin II light chain binding	1	0	0	0	0	0	0	0	0	0	0	0	0	0	0	0	0	0	0	0	0	0	0	2	0	0	0	0	0	0	0	0	0	0	0.0882353
GO:1990757	ubiquitin ligase activator activity	3	0	0	0	0	0	0	0	0	0	0	0	0	0	0	0	0	0	0	0	0	0	0	0	0	0	0	0	0	0	0	0	0	0	0.0882353
GO:1990190	peptide-glutamate-alpha-N-acetyltransferase activity	1	0	0	0	0	0	0	0	0	0	0	0	0	0	0	0	0	0	0	2	0	0	0	0	0	0	0	0	0	0	0	0	0	0	0.0882353
GO:1905773	8-hydroxy-2'-deoxyguanosine DNA binding	3	0	0	0	0	0	0	0	0	0	0	0	0	0	0	0	0	0	0	0	0	0	0	0	0	0	0	0	0	0	0	0	0	0	0.0882353
GO:1905131	carcinine transmembrane transporter activity	0	0	0	0	0	0	0	0	0	0	0	0	0	0	0	0	0	0	0	0	0	0	0	0	0	0	0	0	3	0	0	0	0	0	0.0882353
GO:0106310	protein serine kinase activity	3	0	0	0	0	0	0	0	0	0	0	0	0	0	0	0	0	0	0	0	0	0	0	0	0	0	0	0	0	0	0	0	0	0	0.0882353
GO:0106245	L-serine-phosphatidylethanolamine phosphatidyltransferase activity	0	0	0	0	0	0	0	0	0	0	0	0	0	0	0	0	0	0	0	0	0	0	0	0	0	0	0	0	0	3	0	0	0	0	0.0882353
GO:0097110	scaffold protein binding	3	0	0	0	0	0	0	0	0	0	0	0	0	0	0	0	0	0	0	0	0	0	0	0	0	0	0	0	0	0	0	0	0	0	0.0882353
GO:0097020	COPII receptor activity	0	0	0	0	0	0	0	0	0	3	0	0	0	0	0	0	0	0	0	0	0	0	0	0	0	0	0	0	0	0	0	0	0	0	0.0882353
GO:0090482	vitamin transmembrane transporter activity	0	0	0	0	0	0	0	0	0	0	0	0	0	0	0	0	0	0	0	0	0	0	0	0	0	0	0	0	3	0	0	0	0	0	0.0882353
GO:0090416	nicotinate transmembrane transporter activity	0	0	0	0	0	0	0	0	0	0	0	0	0	0	0	0	0	0	0	0	0	0	0	0	0	0	0	0	3	0	0	0	0	0	0.0882353
GO:0089721	phosphoenolpyruvate transmembrane transporter activity	0	0	0	0	0	0	0	0	0	0	0	0	0	0	0	0	0	0	0	0	0	0	0	0	0	0	0	0	0	3	0	0	0	0	0.0882353
GO:0080146	L-cysteine desulfhydrase activity	3	0	0	0	0	0	0	0	0	0	0	0	0	0	0	0	0	0	0	0	0	0	0	0	0	0	0	0	0	0	0	0	0	0	0.0882353
GO:0080107	8-methylthiopropyl glucosinolate S-oxygenase activity	0	0	0	0	3	0	0	0	0	0	0	0	0	0	0	0	0	0	0	0	0	0	0	0	0	0	0	0	0	0	0	0	0	0	0.0882353
GO:0080106	7-methylthiopropyl glucosinolate S-oxygenase activity	0	0	0	0	3	0	0	0	0	0	0	0	0	0	0	0	0	0	0	0	0	0	0	0	0	0	0	0	0	0	0	0	0	0	0.0882353
GO:0080105	6-methylthiopropyl glucosinolate S-oxygenase activity	0	0	0	0	3	0	0	0	0	0	0	0	0	0	0	0	0	0	0	0	0	0	0	0	0	0	0	0	0	0	0	0	0	0	0.0882353
GO:0080104	5-methylthiopropyl glucosinolate S-oxygenase activity	0	0	0	0	3	0	0	0	0	0	0	0	0	0	0	0	0	0	0	0	0	0	0	0	0	0	0	0	0	0	0	0	0	0	0.0882353
GO:0080103	4-methylthiopropyl glucosinolate S-oxygenase activity	0	0	0	0	3	0	0	0	0	0	0	0	0	0	0	0	0	0	0	0	0	0	0	0	0	0	0	0	0	0	0	0	0	0	0.0882353
GO:0080102	3-methylthiopropyl glucosinolate S-oxygenase activity	0	0	0	0	3	0	0	0	0	0	0	0	0	0	0	0	0	0	0	0	0	0	0	0	0	0	0	0	0	0	0	0	0	0	0.0882353
GO:0080041	ADP-ribose pyrophosphohydrolase activity	0	0	0	0	0	0	0	0	0	0	0	0	0	0	0	0	0	0	0	0	0	0	0	0	0	0	0	0	0	0	3	0	0	0	0.0882353
GO:0072582	17-beta-hydroxysteroid dehydrogenase (NADP+) activity	0	0	0	0	0	0	0	0	0	0	0	0	0	0	0	0	0	0	0	0	0	0	0	0	0	0	0	0	0	0	3	0	0	0	0.0882353
GO:0072555	17-beta-ketosteroid reductase activity	0	0	0	0	0	0	0	0	0	0	0	0	0	0	0	0	0	0	0	0	0	0	0	0	0	0	0	0	0	0	3	0	0	0	0.0882353
[truncated: 2,860 more rows]

## Sheet: S3c_GO_Cellular-Component
GO - Cellular Components
[truncated: 1,873 more rows]

[truncated: 5 more sheets: S3d_EC codes, S3e_IPRHom.Superfamily, S3f_IPR_family, S3g_IPR_domain, S3h_KO]
