# Supplementary material for: Identification of Incomplete Annotations of Biosynthesis Pathways in Rhodophytes Using a Multi-Omics Approach
Source: Mar Drugs. 2023 Dec 19;22(1):3. doi: 10.3390/md22010003 (PMC10817344; doi:10.3390/md22010003)
Supplement: Supplementary file 1 [file marinedrugs-22-00003-s001.zip › TableS1_Summary table of assemblies used in this study.xlsx]

## Sheet: Sheet1
Table S1. Summary table of assemblies used in this study. Chlorophyte assemblies used only for comparison of assembly statistics are highlighted in yellow.
Full name	Strain/Intraspecific ID	Source ID	Project	Year	Phylum	Class	Source	Sequence Type	BUSCO_Complete	BUSCO_Single	BUSCO_Duplicated	BUSCO_Fragmented	BUSCO_Missing	Proteins	Proteins annotations previously available
Asparagopsis taxiformis Cali	Cali	GCA_018397975.1	PRJNA596236	2021	Rhodophyta	Florideophyceae	NCBI	Genome	76.8	68.2	8.6	5.9	17.3	9896	FALSE
Asparagopsis taxiformis Guam	Guam	GCA_018397955.1	PRJNA596236	2021	Rhodophyta	Florideophyceae	NCBI	Genome	76	72.9	3.1	6.3	17.7	17577	FALSE
Asparagopsis taxiformis SC	SC	GCA_030407315.1	PRJNA809757	2023	Rhodophyta	Florideophyceae	NCBI	Genome	72.1	62.7	9.4	6.3	21.6	10863	FALSE
Chondrus crispus Stackhouse	Stackhouse	GCF_000350225.1	PRJEA78309	2013	Rhodophyta	Florideophyceae	NCBI	Genome	64	62	2	7.5	28.5	9808	TRUE
Cyanidiococcus yangmingshanensis THAL066	THAL066	GCA_013995675.1	PRJNA564651	2020	Rhodophyta	Cyanidiophyceae	NCBI	Genome	55.3	54.1	1.2	16.1	28.6	5189	TRUE
Cyanidioschyzon merolae 10D	10D	GCF_000091205.1	PRJNA10792	2007	Rhodophyta	Cyanidiophyceae	NCBI	Genome	72.6	71.4	1.2	6.7	20.7	4803	TRUE
Cyanidioschyzon merolae 10D-T	10D-T	GCA_011170005.1	PRJDB9174	2020	Rhodophyta	Cyanidiophyceae	NCBI	Genome	71	70.6	0.4	7.8	21.2	3841	FALSE
Cyanidioschyzon merolae GT	GT	GCA_010725195.1	PRJDB9174	2020	Rhodophyta	Cyanidiophyceae	NCBI	Genome	71	70.6	0.4	7.1	21.9	3876	FALSE
Cyanidioschyzon merolae Soos_CM	Soos_CM	GCA_006232315.1	PRJNA512382	2019	Rhodophyta	Cyanidiophyceae	Online dataset	Genome	60.8	58.8	2	12.5	26.7	4406	TRUE
Cyanidium caldarium UTEX2393	UTEX2393	GCA_019693505.1	PRJNA517804	2021	Rhodophyta	Cyanidiophyceae	NCBI	Genome	59.6	59.6	0	12.2	28.2	3958	FALSE
Galdieria phlegrea Soos_GS	Soos_GS	GCA_006232345.1	PRJNA512382	2019	Rhodophyta	Cyanidiophyceae	Online dataset	Genome	77.7	72.2	5.5	7.1	15.2	6125	TRUE
Galdieria sulphuraria 074W	074W	GCA_000341285.1	PRJNA13023	2013	Rhodophyta	Cyanidiophyceae	NCBI	Genome	78	67.8	10.2	7.8	14.2	7174	TRUE
Galdieria sulphuraria 2	2	GCA_006232505.1	PRJNA512382	2019	Rhodophyta	Cyanidiophyceae	Online dataset	Genome	73.7	69.4	4.3	9.4	16.9	5912	TRUE
Galdieria sulphuraria 5572	5572	GCA_006232475.1	PRJNA512382	2019	Rhodophyta	Cyanidiophyceae	Online dataset	Genome	78.9	76.5	2.4	7.8	13.3	6472	TRUE
Galdieria sulphuraria Az2	Az2	GCA_006232395.1	PRJNA512382	2019	Rhodophyta	Cyanidiophyceae	Online dataset	Genome	65.5	63.9	1.6	14.1	20.4	6305	TRUE
Galdieria sulphuraria MS1	MS1	GCA_006232515.1	PRJNA512382	2019	Rhodophyta	Cyanidiophyceae	Online dataset	Genome	76.8	74.1	2.7	8.2	15	7441	TRUE
Galdieria sulphuraria MtSh	MtSh	GCA_006232405.1	PRJNA512382	2019	Rhodophyta	Cyanidiophyceae	Online dataset	Genome	72.9	68.2	4.7	7.5	19.6	6159	TRUE
Galdieria sulphuraria RT22	RT22	GCA_006232545.1	PRJNA512382	2019	Rhodophyta	Cyanidiophyceae	Online dataset	Genome	78.8	74.1	4.7	6.7	14.5	6982	TRUE
Galdieria sulphuraria SAG21	SAG21	GCA_006232365.1	PRJNA512382	2019	Rhodophyta	Cyanidiophyceae	Online dataset	Genome	64.7	62.7	2	12.2	23.1	5956	TRUE
Galdieria sulphuraria UTEX2919	UTEX2919	GCA_019693475.1	PRJNA517804	2021	Rhodophyta	Cyanidiophyceae	NCBI	Genome	60.8	59.6	1.2	13.7	25.5	4959	TRUE
Galdieria sulphuraria YNP5578.1	YNP5578.1	GCA_006232335.1	PRJNA512382	2019	Rhodophyta	Cyanidiophyceae	Online dataset	Genome	77.6	74.5	3.1	7.5	14.9	6118	TRUE
Gracilaria domingensis SP 400837	SP 400837	GCA_022539475.1	PRJNA544476	2022	Rhodophyta	Florideophyceae	NCBI	Genome	60.4	60	0.4	8.6	31	11532	TRUE
Gracilaria vermiculophylla HapMaleFtJ-2017	HapMaleFtJ-2017	GCA_019155205.1	PRJNA700770	2021	Rhodophyta	Florideophyceae	NCBI	Genome	59.6	59.6	0	5.1	35.3	4614	FALSE
Gracilariopsis chorda SKKU-2015	SKKU-2015	GCA_003194525.1	PRJNA361418	2018	Rhodophyta	Florideophyceae	NCBI	Genome	80.8	78.8	2	5.1	14.1	10806	TRUE
Gracilariopsis lemaneiformis 981	cultivar 981	GCA_003346895.1	PRJNA383985	2018	Rhodophyta	Florideophyceae	NCBI	Genome	74.9	72.2	2.7	5.1	20	10949	FALSE
Kappaphycus alvarezii kp	kp	GCA_002205965.3	PRJNA379059	2020	Rhodophyta	Florideophyceae	NCBI	Genome	52.5	37.6	14.9	16.1	31.4	13681	FALSE
Neoporphyra haitanensis PH40	PH40	GCA_008729055.1	PRJNA503796	2019	Rhodophyta	Bangiophyceae	NCBI	Genome	36.9	35.7	1.2	9.8	53.3	5689	FALSE
Neoporphyra haitanensis ZD1	ZD1	GCA_021651115.1	PRJNA717322	2022	Rhodophyta	Bangiophyceae	NCBI	Genome	33.8	31.8	2	13.7	52.5	5806	FALSE
Neopyropia yezoensis RZ	RZ	GCA_009829735.1	PRJNA589917	2020	Rhodophyta	Bangiophyceae	NCBI	Genome	46.3	45.1	1.2	13.3	40.4	8236	FALSE
Porphyra umbilicalis 4086291	4086291	GCA_002049455.2	PRJNA234409	2017	Rhodophyta	Bangiophyceae	NCBI	Genome	44	42.4	1.6	14.5	41.5	13567	TRUE
Porphyridium purpureum 2013	NULL	GCA_000397085.1	PRJNA189757	2013	Rhodophyta	Porphyridiophyceae	NCBI	Genome	69.8	69.8	0	7.8	22.4	7182	FALSE
Porphyridium purpureum CCMP1328	CCMP1328	GCA_008690995.1	PRJNA560054	2019	Rhodophyta	Porphyridiophyceae	NCBI	Genome	72.6	70.2	2.4	7.8	19.6	9898	TRUE
Porphyridium purpureum UTEX161	UTEX161	GCA_019702435.1	PRJNA517804	2021	Rhodophyta	Porphyridiophyceae	NCBI	Genome	66.3	65.1	1.2	11.4	22.3	7243	FALSE
Ahnfeltiopsis flabelliformis CKXF	NULL	CKXF	PRJEB4922	2019	Rhodophyta	Florideophyceae	1KP	Transcriptome	49.1	42.4	6.7	7.5	43.4	4194	TRUE
Betaphycus philippinensis BWVJ	NULL	BWVJ	PRJEB4922	2019	Rhodophyta	Florideophyceae	1KP	Transcriptome	40.4	32.9	7.5	11	48.6	4138	TRUE
Ceramium kondoi VZWX	NULL	VZWX	PRJEB4922	2019	Rhodophyta	Florideophyceae	1KP	Transcriptome	38.4	35.3	3.1	16.1	45.5	3837	TRUE
Chondrus crispus UGPM	NULL	UGPM	PRJEB4922	2019	Rhodophyta	Florideophyceae	1KP	Transcriptome	46.3	42.4	3.9	11	42.7	4265	TRUE
Chroodactylon ornatum LLXJ	NULL	LLXJ	PRJEB4922	2019	Rhodophyta	Stylonematophyceae	1KP	Transcriptome	58.5	47.5	11	11	30.5	6832	TRUE
Compsopogon caeruleus MMETSP0312	SAG 36.94	MMETSP0312	PRJNA231566	2021	Rhodophyta	Compsopogonophyceae	MMETSP	Transcriptome	62.8	45.5	17.3	10.6	26.6	8351	FALSE
Dumontia simplex IEHF	NULL	IEHF	PRJEB4922	2019	Rhodophyta	Florideophyceae	1KP	Transcriptome	41.2	36.9	4.3	15.3	43.5	4238	TRUE
Erythrolobus australicus MMETSP1353	CCMP3124	MMETSP1353	PRJNA231566	2021	Rhodophyta	Porphyridiophyceae	MMETSP	Transcriptome	36.4	32.9	3.5	15.7	47.9	6556	FALSE
Erythrolobus madagascarensis MMETSP1354	CCMP3276	MMETSP1354	PRJNA231566	2021	Rhodophyta	Porphyridiophyceae	MMETSP	Transcriptome	21.9	18.4	3.5	17.3	60.8	6383	FALSE
Eucheuma denticulatum JEBK	NULL	JEBK	PRJEB4922	2019	Rhodophyta	Florideophyceae	1KP	Transcriptome	47.4	42.7	4.7	9.8	42.8	4063	TRUE
Glaucosphaera vacuolata RSOF	NULL	RSOF	PRJEB4922	2019	Rhodophyta	Rhodellophyceae	1KP	Transcriptome	20.4	18.4	2	25.5	54.1	4835	TRUE
Gloiopeltis furcata SBLT	NULL	SBLT	PRJEB4922	2019	Rhodophyta	Florideophyceae	1KP	Transcriptome	49.4	44.7	4.7	8.6	42	4024	TRUE
Gracilaria blodgettii LJPN	NULL	LJPN	PRJEB4922	2019	Rhodophyta	Florideophyceae	1KP	Transcriptome	44.3	40.4	3.9	10.6	45.1	4076	TRUE
Gracilaria chouae FTRP	NULL	FTRP	PRJEB4922	2019	Rhodophyta	Florideophyceae	1KP	Transcriptome	47.5	42	5.5	6.7	45.8	3558	TRUE
Gracilaria sp. PWKQ	NULL	PWKQ	PRJEB4922	2019	Rhodophyta	Florideophyceae	1KP	Transcriptome	42.4	36.5	5.9	13.3	44.3	4058	TRUE
Gracilaria vermiculophylla VNAL	NULL	VNAL	PRJEB4922	2019	Rhodophyta	Florideophyceae	1KP	Transcriptome	42	36.5	5.5	9	49	3353	TRUE
Gracilariopsis lemaneiformis IKWM	NULL	IKWM	PRJEB4922	2019	Rhodophyta	Florideophyceae	1KP	Transcriptome	51	43.9	7.1	9.4	39.6	4765	TRUE
Grateloupia catenata PYDB	NULL	PYDB	PRJEB4922	2019	Rhodophyta	Florideophyceae	1KP	Transcriptome	52.2	47.5	4.7	8.2	39.6	4792	TRUE
Grateloupia filicina ZJOJ	NULL	ZJOJ	PRJEB4922	2019	Rhodophyta	Florideophyceae	1KP	Transcriptome	49.8	43.1	6.7	15.3	34.9	7156	TRUE
Grateloupia livida IKIZ	NULL	IKIZ	PRJEB4922	2019	Rhodophyta	Florideophyceae	1KP	Transcriptome	45.1	41.6	3.5	10.2	44.7	3767	TRUE
Grateloupia turuturu URSB	NULL	URSB	PRJEB4922	2019	Rhodophyta	Florideophyceae	1KP	Transcriptome	49.5	47.5	2	9.4	41.1	3924	TRUE
Heterosiphonia pulchra YSBD	NULL	YSBD	PRJEB4922	2019	Rhodophyta	Florideophyceae	1KP	Transcriptome	36.1	29	7.1	11	52.9	4602	TRUE
Kappaphycus alvarezii IHJY	NULL	IHJY	PRJEB4922	2019	Rhodophyta	Florideophyceae	1KP	Transcriptome	42.3	28.2	14.1	18.4	39.3	5480	TRUE
Madagascaria erythrocladioides MMETSP1450	CCMP3234	MMETSP1450	PRJNA231566	2021	Rhodophyta	Compsopogonophyceae	MMETSP	Transcriptome	36.8	28.2	8.6	26.3	36.9	16988	FALSE
Mazzaella japonica WEJN	NULL	WEJN	PRJEB4922	2019	Rhodophyta	Florideophyceae	1KP	Transcriptome	43.5	38.4	5.1	12.9	43.6	4566	TRUE
Neopyropia yezoensis ZULJ	NULL	ZULJ	PRJEB4922	2019	Rhodophyta	Bangiophyceae	1KP	Transcriptome	32.6	27.5	5.1	17.3	50.1	6206	TRUE
Neosiphonia japonica XAXW	NULL	XAXW	PRJEB4922	2019	Rhodophyta	Florideophyceae	1KP	Transcriptome	37.7	36.5	1.2	17.3	45	3939	TRUE
Porphyridium aerugineum MMETSP0313	SAG 1380-2	MMETSP0313	PRJNA231566	2021	Rhodophyta	Porphyridiophyceae	MMETSP	Transcriptome	32.9	29.4	3.5	19.6	47.5	10866	FALSE
Porphyridium cruentum OBUY	NULL	OBUY	PRJEB4922	2019	Rhodophyta	Porphyridiophyceae	1KP	Transcriptome	20.4	19.6	0.8	18.4	61.2	3569	TRUE
Porphyridium purpureum PVGP	NULL	PVGP	PRJEB4922	2019	Rhodophyta	Porphyridiophyceae	1KP	Transcriptome	20.8	20.4	0.4	15.3	63.9	3117	TRUE
Rhodella violacea MMETSP0167	CCMP736	MMETSP0167	PRJNA231566	2021	Rhodophyta	Rhodellophyceae	MMETSP	Transcriptome	31.3	27.8	3.5	23.9	44.8	9433	FALSE
Rhodella violacea MMETSP0314	CCMP736	MMETSP0314	PRJNA231566	2021	Rhodophyta	Rhodellophyceae	MMETSP	Transcriptome	22.8	21.2	1.6	13.3	63.9	5896	FALSE
Rhodella violacea RTLC	NULL	RTLC	PRJEB4922	2019	Rhodophyta	Rhodellophyceae	1KP	Transcriptome	43.6	41.2	2.4	15.3	41.1	4475	TRUE
Rhodochaete parvula JJZR	NULL	JJZR	PRJEB4922	2019	Rhodophyta	Compsopogonophyceae	1KP	Transcriptome	43.1	37.6	5.5	9.4	47.5	3850	TRUE
Rhodosorus marinus MMETSP0011	CCMP 769	MMETSP0011	PRJNA231566	2021	Rhodophyta	Stylonematophyceae	MMETSP	Transcriptome	77.6	18.8	58.8	8.2	14.2	46544	FALSE
Rhodosorus marinus MMETSP0315	UTEX LB 2760	MMETSP0315	PRJNA231566	2021	Rhodophyta	Stylonematophyceae	MMETSP	Transcriptome	33.4	25.9	7.5	26.7	39.9	9575	FALSE
Symphyocladia latiuscula UYFR	NULL	UYFR	PRJEB4922	2019	Rhodophyta	Florideophyceae	1KP	Transcriptome	20.8	18.4	2.4	22.4	56.8	4209	TRUE
Timspurckia oligopyrenoides MMETSP1172	CCMP3278	MMETSP1172	PRJNA231566	2021	Rhodophyta	Porphyridiophyceae	MMETSP	Transcriptome	45.9	43.5	2.4	20.8	33.3	8492	FALSE
Cyanophora paradoxa CCMP329	CCMP329	GCA_004431415.1	PRJNA479824	2019	Glaucophyta	Glaucophyceae	NCBI	Genome	50.6	49.8	0.8	19.6	29.8	11972	FALSE
Chloropicon primus CCMP1205	CCMP1205	GCA_007859695.1	PRJNA316521	2019	Chlorophyta	Chloropicophyceae	NCBI	Genome	89.8	89.8	0	3.9	6.3	8639	TRUE
Ostreococcus tauri RCC4221	RCC4221	GCF_000214015.3	PRJNA12912	2014	Chlorophyta	Mamiellophyceae	NCBI	Genome	80.4	80	0.4	5.9	13.7	7662	TRUE
Ulva mutabilis WT	WT	GCA_900538255.1	PRJEB25750	2018	Chlorophyta	Ulvophyceae	NCBI	Genome	56.5	56.1	0.4	11.4	32.1	8307	FALSE
Ulva prolifera Qingdaoensis	Qingdaoensis	GCA_023078555.1	PRJNA705045	2022	Chlorophyta	Ulvophyceae	NCBI	Genome	62	62	0	11.8	26.2	8718	FALSE
Astrephomene gubernaculifera NIES-4017	NIES-4017	GCA_021605115.1	PRJDB10253	2021	Chlorophyta	Chlorophyceae	NCBI	Genome	68.3	67.5	0.8	12.9	18.8	13724	TRUE
Auxenochlorella protothecoides 0710	710	GCA_000733215.1	PRJNA182710	2014	Chlorophyta	Trebouxiophyceae	NCBI	Genome	82	82	0	9.4	8.6	7014	TRUE
Auxenochlorella protothecoides UTEX 25	UTEX 25	GCA_003709365.1	PRJNA476562	2018	Chlorophyta	Trebouxiophyceae	NCBI	Genome	76.5	76.5	0	9.4	14.1	5852	TRUE
Bathycoccus prasinos RCC1105	RCC1105	GCA_002220235.1	PRJEA71363	2012	Chlorophyta	Mamiellophyceae	NCBI	Genome	75.3	74.9	0.4	7.8	16.9	7900	TRUE
Chlamydomonas eustigma NIES-2499	NIES-2499	GCA_002335675.1	PRJDB5468	2017	Chlorophyta	Chlorophyceae	NCBI	Genome	91.4	87.1	4.3	3.5	5.1	14161	TRUE
Chlamydomonas incerta SAG7.73	SAG7.73	GCA_016834605.1	PRJNA633871	2021	Chlorophyta	Chlorophyceae	NCBI	Genome	85.5	83.1	2.4	7.8	6.7	16957	TRUE
Chlamydomonas reinhardtii CC-503-cw92 mt+	CC-503-cw92 mt+	GCF_000002595.2	PRJNA12260	2018	Chlorophyta	Chlorophyceae	NCBI	Genome	91.7	87.8	3.9	3.9	4.4	19528	TRUE
Chlamydomonas schloesseri CCAP11-173	CCAP11-173	GCA_016834595.1	PRJNA633871	2021	Chlorophyta	Chlorophyceae	NCBI	Genome	91.4	89.4	2	3.5	5.1	16268	TRUE
Chlamydomonas sp. UWO 241	UWO 241	GCA_016618255.1	PRJNA547753	2021	Chlorophyta	Chlorophyceae	NCBI	Genome	75.7	73.7	2	7.1	17.2	16018	TRUE
Chlorella desiccata UTEX2437	UTEX2437	GCA_019202925.1	PRJNA704951	2021	Chlorophyta	Trebouxiophyceae	NCBI	Genome	85.9	80.8	5.1	5.5	8.6	9552	TRUE
Chlorella desiccata UTEX2526	UTEX2526	GCA_019044685.2	PRJNA722310	2021	Chlorophyta	Trebouxiophyceae	NCBI	Genome	90.2	85.9	4.3	3.5	6.3	8858	TRUE
Chlorella sorokiniana 1602	1602	GCA_002245835.2	PRJNA290386	2018	Chlorophyta	Trebouxiophyceae	NCBI	Genome	90.6	83.1	7.5	3.1	6.3	10384	TRUE
Chlorella variabilis NC64A	NC64A	GCA_000147415.1	PRJNA45853	2010	Chlorophyta	Trebouxiophyceae	NCBI	Genome	78.8	78.4	0.4	7.5	13.7	9780	TRUE
Chlorella vulgaris 211-11P	211-11P	GCA_023343905.1	PRJNA495479	2022	Chlorophyta	Trebouxiophyceae	NCBI	Genome	94.1	93.7	0.4	1.6	4.3	11141	TRUE
Chloropicon primus RCC138	RCC138	GCA_023205875.1	PRJNA632906	2022	Chlorophyta	Chloropicophyceae	NCBI	Genome	89	89	0	4.7	6.3	8639	TRUE
Coccomyxa sp. Obi	Obi	GCA_020887355.1	PRJDB9433	2021	Chlorophyta	Trebouxiophyceae	NCBI	Genome	92.2	92.2	0	2.4	5.4	11588	TRUE
Coccomyxa subellipsoidea C-169	C-169	GCA_000258705.1	PRJNA32657	2012	Chlorophyta	Trebouxiophyceae	NCBI	Genome	85.9	84.7	1.2	4.7	9.4	9839	TRUE
Dunaliella salina CCAP19-18	CCAP19-18	GCA_002284615.2	PRJNA32771	2020	Chlorophyta	Chlorophyceae	NCBI	Genome	61.6	54.5	7.1	20.4	18	18740	TRUE
Edaphochlamys debaryana CCAP11-70	CCAP11-70	GCA_016858145.1	PRJNA633871	2021	Chlorophyta	Chlorophyceae	NCBI	Genome	88.6	83.9	4.7	5.5	5.9	20450	TRUE
Gonium pectorale NIES-2863	NIES-2863	GCA_001584585.1	PRJNA302163	2016	Chlorophyta	Chlorophyceae	NCBI	Genome	71.4	71	0.4	12.2	16.4	16290	TRUE
Helicosporidium sp. ATCC50920	ATCC50920	GCA_000690575.1	PRJNA188927	2014	Chlorophyta	Trebouxiophyceae	NCBI	Genome	39.6	39.2	0.4	23.5	36.9	6033	TRUE
Micractinium conductrix SAG241.80	SAG241.80	GCA_002245815.2	PRJNA290385	2018	Chlorophyta	Trebouxiophyceae	NCBI	Genome	89.1	87.1	2	4.7	6.2	10070	TRUE
Micromonas commoda RCC299	RCC299	GCF_000090985.2	PRJNA15676	2009	Chlorophyta	Mamiellophyceae	NCBI	Genome	83.2	82.4	0.8	5.9	10.9	10137	TRUE
Micromonas pusilla CCMP1545	CCMP1545	GCA_000151265.2	Missing	2009	Chlorophyta	Mamiellophyceae	NCBI	Genome	80.4	79.6	0.8	5.5	14.1	10269	TRUE
Monoraphidium neglectum SAG48.87	SAG48.87	GCF_000611645.1	PRJNA221625	2015	Chlorophyta	Chlorophyceae	NCBI	Genome	49	49	0	23.1	27.9	16755	TRUE
Ostreobium quekettii 1D	1D	GCA_905146915.1	PRJEB39309	2021	Chlorophyta	Ulvophyceae	NCBI	Genome	60.4	56.1	4.3	9.8	29.8	10833	TRUE
Ostreococcus lucimarinus CCE9901	CCE9901	GCA_000092065.1	PRJNA13044	2007	Chlorophyta	Mamiellophyceae	NCBI	Genome	78.1	75.7	2.4	6.7	15.2	7603	TRUE
Ostreococcus tauri RCC1115	RCC1115	GCA_002158475.1	PRJNA337288	2017	Chlorophyta	Mamiellophyceae	NCBI	Genome	77.3	75.7	1.6	7.8	14.9	8099	TRUE
Pedinophyceae sp. YPF-701	YPF-701	GCA_916048055.1	PRJEB47395	2022	Chlorophyta	Pedinophyceae	NCBI	Genome	79.6	79.6	0	6.7	13.7	7940	TRUE
Pycnococcus provasolii NIES_2893	NIES_2893	GCA_015473125.1	PRJDB10693	2020	Chlorophyta	Pyramimonadophyceae	NCBI	Genome	76.9	75.3	1.6	8.6	14.5	11330	TRUE
Raphidocelis subcapitata NIES-35	NIES-35	GCA_003203535.1	PRJDB5653	2018	Chlorophyta	Chlorophyceae	NCBI	Genome	83.5	82.7	0.8	7.5	9	13383	TRUE
Scenedesmus sp. NREL_46B-D3	NREL_46B-D3	GCA_014080715.1	PRJNA407785	2020	Chlorophyta	Chlorophyceae	NCBI	Genome	80	76.5	3.5	8.6	11.4	17398	TRUE
Scenedesmus sp. PABB004	PABB004	GCA_014905635.1	PRJNA637367	2020	Chlorophyta	Chlorophyceae	NCBI	Genome	83.9	83.9	0	4.7	11.4	6947	TRUE
Tetrabaena socialis NIES-571	NIES-571	GCA_002891735.1	PRJNA393411	2018	Chlorophyta	Chlorophyceae	NCBI	Genome	34.2	32.2	2	24.7	41.1	14296	TRUE
Trebouxia sp. A1-2	A1-2	GCA_008636185.1	PRJNA464168	2019	Chlorophyta	Trebouxiophyceae	NCBI	Genome	80.8	78.4	2.4	5.9	13.3	13918	TRUE
Volvox africanus NIES_3780	NIES_3780	GCA_019650175.1	PRJDB10402	2021	Chlorophyta	Chlorophyceae	NCBI	Genome	76.9	67.5	9.4	4.3	18.8	23850	TRUE
Volvox carteri f. nagariensis Eve	Eve	GCF_000143455.1	PRJNA13109	2010	Chlorophyta	Chlorophyceae	NCBI	Genome	80	79.6	0.4	8.2	11.8	14436	TRUE
Volvox reticuliferus NIES-3785 female	NIES-3785	GCA_019650235.1	PRJDB10402	2021	Chlorophyta	Chlorophyceae	NCBI	Genome	81.6	69.8	11.8	4.3	14.1	22374	TRUE
Volvox reticuliferus NIES-3786 male	NIES-3786	GCA_019650255.1	PRJDB10402	2021	Chlorophyta	Chlorophyceae	NCBI	Genome	77.7	66.3	11.4	5.5	16.8	21579	TRUE
