# Supplementary material for: Identification of Incomplete Annotations of Biosynthesis Pathways in Rhodophytes Using a Multi-Omics Approach
Source: Mar Drugs. 2023 Dec 19;22(1):3. doi: 10.3390/md22010003 (PMC10817344; doi:10.3390/md22010003)
Supplement: Supplementary file 1 [file marinedrugs-22-00003-s001.zip › TableS2_Completion status of KEGG pathway modules.xlsx]

## Sheet: Table 2
Table S2. Completion status of KEGG pathway modules. Completion is marked as either 1 (complete), 2 (one-block missing), 3 (2-blocks missing), 4 (incomplete), or 5 (absent). Complex modules and modules containing gene complexes were similarly graded, either using the prior method, or by number of KO's missing (one KO missing, two KO's missing, incomplete), whichever gave the better score. Modules…
#	Module class	Category	Module Name	A. taxiformis L6	A. taxiformis Cali	A. taxiformis Guam	C. crispus Stackhouse	G. chorda SKKU-2015	G. lemaneiformis 981	G. domingensis	K. alvarezii kp	G. vermiculophylla HapMaleFtJ-2017	N. yezoensis RZ	P. umbilicalis	P. purpureum 2013	P. purpureum CCMP1328	P. purpureum UTEX161	C. merolae 10D	C. merolae 10DT	C. merolae GT	C. merolae Soos	C. yangmingshanensis	C. caldarium UTEX2393	G. phlegrea Soos	G. sulphuraria 047W	G. sulphuraria 2021	G. sulphuraria 2	G. sulphuraria 5572	G. sulphuraria Az2	G. sulphuraria MS1	G. sulphuraria MtSh	G. sulphuraria RT22	G. sulphuraria SAG21	G. sulphuraria YNP5578.1	1KP A. flabelliformis CKXF	1KP B. philippinensis BWVJ	1KP C. kondoi VZWX	1KP C. crispus UGPM	1KP C. ornatum LLXJ	1KP Dumontia simplex IEHF	1KP E. denticulatum JEBK	1KP G. furcata SBLT	1KP G. blodgetti LJPN	1KP G. chouae FTRP	1KP Gracilaria sp. PWKQ	1KP G. vermiculophylla VNAL	1KP G. lemaneiformis IKWM	1KP G. catenata PYDB	1KP G. filicina ZJOJ
1	Carbohydrate metabolism	Central carbohydrate metabolism	M00001 Glycolysis (Embden-Meyerhof pathway), glucose => pyruvate	1	1	1	1	1	1	1	1	2	1	1	1	1	1	1	1	1	1	1	1	2	1	1	2	2	2	1	2	1	2	2	1	1	1	1	1	1	1	1	1	2	1	1	1	1	1
2	Carbohydrate metabolism	Central carbohydrate metabolism	M00002 Glycolysis, core module involving three-carbon compounds	1	1	1	1	1	1	1	1	1	1	1	1	1	1	1	1	1	1	1	1	2	1	1	2	2	2	1	2	1	2	2	1	1	1	1	1	1	1	1	1	1	1	1	1	1	1
3	Carbohydrate metabolism	Central carbohydrate metabolism	M00003 Gluconeogenesis, oxaloacetate => fructose-6P	1	2	1	2	2	1	2	2	2	1	1	1	1	1	1	1	1	1	1	1	2	1	1	2	2	2	1	2	1	2	2	1	2	2	2	1	1	2	2	1	2	2	2	1	1	1
4	Carbohydrate metabolism	Central carbohydrate metabolism	M00307 Pyruvate oxidation, pyruvate => acetyl-CoA	1	1	1	1	1	1	1	1	1	1	1	1	1	1	1	1	1	1	1	1	1	1	1	1	1	1	1	1	1	1	1	1	1	1	1	1	1	1	1	1	1	1	1	1	1	1
5	Carbohydrate metabolism	Central carbohydrate metabolism	M00009 Citrate cycle (TCA cycle, Krebs cycle)	2	2	2	2	2	2	3	2	2	2	2	2	2	2	2	2	2	2	2	2	2	2	2	2	3	2	2	2	3	3	2	2	2	2	2	2	2	2	2	2	2	2	2	2	2	1
6	Carbohydrate metabolism	Central carbohydrate metabolism	M00010 Citrate cycle, first carbon oxidation, oxaloacetate => 2-oxoglutarate	1	1	1	1	1	1	1	1	1	1	1	1	1	1	1	1	1	1	1	1	1	1	1	1	1	1	1	1	1	1	1	1	1	1	1	1	1	1	1	1	1	1	1	1	1	1
7	Carbohydrate metabolism	Central carbohydrate metabolism	M00011 Citrate cycle, second carbon oxidation, 2-oxoglutarate => oxaloacetate	2	2	2	2	2	2	3	2	2	2	2	2	2	2	2	2	2	2	2	2	2	2	2	2	3	2	2	2	3	3	2	2	2	2	2	2	2	2	2	2	2	2	2	2	2	1
8	Carbohydrate metabolism	Central carbohydrate metabolism	M00004 Pentose phosphate pathway (Pentose phosphate cycle)	1	2	1	1	1	1	1	1	1	1	1	2	2	2	2	2	2	2	2	1	1	1	2	1	1	1	1	1	1	1	1	1	1	1	1	1	1	1	1	2	2	2	2	1	1	1
9	Carbohydrate metabolism	Central carbohydrate metabolism	M00006 Pentose phosphate pathway, oxidative phase, glucose 6P => ribulose 5P	1	2	1	1	1	1	1	1	1	1	1	1	1	1	1	1	1	1	1	1	1	1	2	1	1	1	1	1	1	1	1	1	1	1	1	1	1	1	1	2	2	2	2	1	1	1
10	Carbohydrate metabolism	Central carbohydrate metabolism	M00007 Pentose phosphate pathway, non-oxidative phase, fructose 6P => ribose 5P	1	1	1	1	1	1	1	1	1	1	1	2	2	2	2	2	2	2	2	1	1	1	1	1	1	1	1	1	1	1	1	1	1	1	1	1	1	1	1	1	1	1	1	1	1	1
11	Carbohydrate metabolism	Central carbohydrate metabolism	M00580 Pentose phosphate pathway, archaea, fructose 6P => ribose 5P	2	2	2	2	2	2	2	2	2	2	2	2	2	2	2	2	2	2	2	2	2	2	2	2	2	2	2	2	2	2	2	2	2	2	2	2	2	2	2	2	2	2	2	2	2	2
12	Carbohydrate metabolism	Central carbohydrate metabolism	M00005 PRPP biosynthesis, ribose 5P => PRPP	1	1	1	1	1	1	1	1	1	1	1	1	1	1	1	1	1	1	1	1	1	1	1	1	1	1	1	1	1	1	1	1	1	1	1	1	1	1	1	1	1	1	5	1	1	1
13	Carbohydrate metabolism	Central carbohydrate metabolism	M00008 Entner-Doudoroff pathway, glucose-6P => glyceraldehyde-3P + pyruvate	3	4	2	3	3	2	3	2	3	3	2	3	2	2	2	3	2	2	2	3	3	3	4	3	3	3	3	3	3	3	3	3	2	3	3	3	3	2	3	3	3	4	3	3	2	3
14	Carbohydrate metabolism	Central carbohydrate metabolism	M00308 Semi-phosphorylative Entner-Doudoroff pathway, gluconate => glycerate-3P	4	4	2	4	4	4	4	2	4	4	2	4	2	3	2	4	2	2	2	4	4	4	4	4	4	4	4	4	4	4	4	4	2	4	4	4	4	2	4	2	2	4	2	4	2	4
15	Carbohydrate metabolism	Central carbohydrate metabolism	M00633 Semi-phosphorylative Entner-Doudoroff pathway, gluconate/galactonate => glycerate-3P	5	5	5	5	5	5	5	4	5	5	5	4	4	4	4	4	4	4	4	4	4	4	4	4	4	4	4	4	4	4	4	5	5	5	5	4	5	5	5	5	5	5	5	5	5	5
16	Carbohydrate metabolism	Central carbohydrate metabolism	M00309 Non-phosphorylative Entner-Doudoroff pathway, gluconate/galactonate => glycerate	5	5	5	5	5	5	5	5	5	5	5	5	5	5	5	5	5	5	5	5	5	5	5	5	5	5	5	5	5	5	5	5	5	5	5	5	5	5	5	5	5	5	5	5	5	5
17	Carbohydrate metabolism	Other carbohydrate metabolism	M00014 Glucuronate pathway (uronate pathway)	4	4	3	4	4	4	4	4	4	4	4	4	4	4	3	3	3	3	3	4	4	4	4	4	4	4	4	4	4	4	4	4	4	4	4	2	4	4	4	4	4	4	4	4	4	3
18	Carbohydrate metabolism	Other carbohydrate metabolism	M00630 D-Galacturonate degradation (fungi), D-galacturonate => glycerol	5	5	5	5	5	5	5	5	5	5	5	5	5	5	5	5	5	5	5	5	5	5	5	5	5	5	5	5	5	5	5	5	5	5	5	5	5	5	5	5	5	5	5	5	5	4
19	Carbohydrate metabolism	Other carbohydrate metabolism	M00631 D-Galacturonate degradation (bacteria), D-galacturonate => pyruvate + D-glyceraldehyde 3P	5	5	4	5	5	4	4	4	5	5	4	5	4	4	4	5	4	4	4	5	5	5	5	5	5	5	5	5	5	5	5	5	4	5	5	5	5	4	5	4	4	5	4	5	4	5
20	Carbohydrate metabolism	Other carbohydrate metabolism	M00061 D-Glucuronate degradation, D-glucuronate => pyruvate + D-glyceraldehyde 3P	4	4	3	4	4	3	4	3	4	4	4	4	3	4	4	5	4	4	4	5	5	5	5	5	5	5	5	5	5	5	5	4	3	4	4	4	5	3	4	3	3	4	3	4	3	4
21	Carbohydrate metabolism	Other carbohydrate metabolism	M00081 Pectin degradation	5	5	5	3	5	5	3	3	3	5	5	5	5	5	3	3	3	3	3	5	3	3	5	5	3	3	3	3	5	5	3	5	5	5	5	3	5	5	5	5	5	5	5	5	5	5
22	Carbohydrate metabolism	Other carbohydrate metabolism	M00632 Galactose degradation, Leloir pathway, galactose => alpha-D-glucose-1P	1	1	1	1	1	1	1	1	2	1	1	2	2	2	1	1	1	1	1	2	1	1	2	1	1	1	1	1	2	1	1	2	2	2	1	1	2	2	2	2	2	1	2	2	2	1
23	Carbohydrate metabolism	Other carbohydrate metabolism	M00552 D-galactonate degradation, De Ley-Doudoroff pathway, D-galactonate => glycerate-3P	3	4	4	4	4	2	4	4	4	4	4	4	4	4	4	4	4	4	4	4	4	4	4	4	4	4	4	4	4	4	4	4	4	4	4	4	4	4	4	4	4	4	4	4	4	4
24	Carbohydrate metabolism	Other carbohydrate metabolism	M00129 Ascorbate biosynthesis, animals, glucose-1P => ascorbate	3	2	3	4	3	3	3	4	4	4	4	3	3	3	4	4	4	4	4	3	2	2	3	2	2	2	2	2	2	2	2	4	4	4	4	4	4	4	4	4	4	3	4	3	4	4
25	Carbohydrate metabolism	Other carbohydrate metabolism	M00114 Ascorbate biosynthesis, plants, fructose-6P => ascorbate	3	2	2	2	2	2	2	3	3	2	3	2	2	2	2	2	2	2	2	4	3	3	4	3	3	3	3	4	3	4	3	3	2	3	4	2	2	2	3	3	3	2	3	4	2	2
26	Carbohydrate metabolism	Other carbohydrate metabolism	M00550 Ascorbate degradation, ascorbate => D-xylulose-5P	5	5	5	5	5	5	5	5	5	5	5	5	5	5	5	5	5	5	5	5	5	5	5	5	5	5	5	5	5	5	5	5	5	5	5	5	5	5	5	5	5	5	5	5	5	5
27	Carbohydrate metabolism	Other carbohydrate metabolism	M00854 Glycogen biosynthesis, glucose-1P => glycogen/starch	2	2	2	1	1	1	2	2	2	1	1	1	1	1	1	1	1	1	1	2	1	1	2	2	1	1	1	2	2	1	2	2	2	1	2	1	1	1	2	2	2	2	2	2	2	2
28	Carbohydrate metabolism	Other carbohydrate metabolism	M00855 Glycogen degradation, glycogen => glucose-6P	1	1	1	1	1	1	1	2	1	2	2	1	1	1	2	2	2	2	2	2	2	2	2	2	2	2	2	2	2	2	2	2	2	2	2	2	2	2	2	2	2	2	2	2	2	2
29	Carbohydrate metabolism	Other carbohydrate metabolism	M00565 Trehalose biosynthesis, D-glucose 1P => trehalose	4	4	4	3	2	3	4	4	4	3	3	3	3	3	3	3	3	3	3	3	3	3	3	3	3	2	3	3	4	3	3	4	4	3	4	4	3	4	4	4	4	4	4	4	4	4
30	Carbohydrate metabolism	Other carbohydrate metabolism	M00549 Nucleotide sugar biosynthesis, glucose => UDP-glucose	1	1	1	1	1	1	1	1	1	1	1	1	1	1	1	1	1	1	1	1	1	1	1	1	1	1	1	1	1	1	1	1	2	1	1	1	2	1	1	1	3	1	1	1	1	1
31	Carbohydrate metabolism	Other carbohydrate metabolism	M00554 Nucleotide sugar biosynthesis, galactose => UDP-galactose	1	1	1	1	1	1	1	1	1	1	1	2	2	2	1	1	1	1	1	2	1	1	2	1	1	1	1	1	2	1	1	2	2	2	1	1	2	2	2	2	2	1	2	2	2	1
32	Carbohydrate metabolism	Other carbohydrate metabolism	M00892 UDP-N-acetyl-D-glucosamine biosynthesis, eukaryotes, glucose => UDP-GlcNAc	2	1	1	2	1	2	1	1	3	2	1	1	1	1	1	1	1	1	1	3	2	1	3	2	1	2	2	2	3	2	2	2	3	2	2	1	3	3	3	2	4	3	2	2	3	1
33	Carbohydrate metabolism	Other carbohydrate metabolism	M00909 UDP-N-acetyl-D-glucosamine biosynthesis, prokaryotes, glucose => UDP-GlcNAc	3	2	3	3	3	1	3	1	3	3	3	3	3	3	3	3	3	3	3	3	3	3	3	3	3	3	3	3	4	3	3	3	3	3	3	3	3	3	3	3	4	3	3	4	2	2
34	Carbohydrate metabolism	Other carbohydrate metabolism	M00761 Undecaprenylphosphate alpha-L-Ara4N biosynthesis, UDP-GlcA => undecaprenyl phosphate alpha-L-Ara4N	4	5	5	5	5	5	5	5	5	5	5	5	5	5	5	5	5	5	5	5	5	5	5	5	5	5	5	5	5	5	5	5	5	5	5	5	5	5	5	5	5	5	5	5	5	5
35	Carbohydrate metabolism	Other carbohydrate metabolism	M00012 Glyoxylate cycle	2	3	3	3	3	1	3	1	3	2	2	2	2	2	2	2	2	2	2	2	2	2	2	2	2	2	2	2	2	2	2	3	3	3	3	3	3	3	3	3	3	3	3	3	1	3
36	Carbohydrate metabolism	Other carbohydrate metabolism	M00373 Ethylmalonyl pathway	4	4	4	4	4	3	4	4	4	4	4	4	4	4	4	4	4	4	4	4	4	4	4	4	4	4	4	4	4	4	4	4	4	4	4	4	4	4	4	4	4	4	4	4	4	4
37	Carbohydrate metabolism	Other carbohydrate metabolism	M00740 Methylaspartate cycle	4	4	4	4	4	4	4	4	4	4	4	4	4	4	4	4	4	4	4	4	4	4	4	4	4	4	4	4	4	4	4	4	4	4	4	4	4	4	4	4	4	4	4	4	4	4
38	Carbohydrate metabolism	Other carbohydrate metabolism	M00532 Photorespiration	4	4	3	3	4	4	3	3	4	4	2	2	2	2	2	1	1	1	2	3	1	1	1	2	1	2	2	2	2	2	1	2	1	4	3	2	2	3	4	1	3	4	2	4	1	1
39	Carbohydrate metabolism	Other carbohydrate metabolism	M00013 Malonate semialdehyde pathway, propanoyl-CoA => acetyl-CoA	2	2	2	2	2	2	2	3	4	2	2	2	2	2	2	2	2	2	3	2	2	2	2	2	2	2	2	2	2	2	2	3	3	4	2	3	3	3	2	2	3	3	4	2	3	3
40	Carbohydrate metabolism	Other carbohydrate metabolism	M00741 Propanoyl-CoA metabolism, propanoyl-CoA => succinyl-CoA	2	3	3	5	3	1	3	2	5	1	2	2	1	2	4	4	4	4	4	1	1	1	2	1	1	2	1	1	1	1	1	5	5	5	5	2	5	5	5	5	5	5	5	4	5	5
41	Carbohydrate metabolism	Other carbohydrate metabolism	M00130 Inositol phosphate metabolism, PI=> PIP2 => Ins(1,4,5)P3 => Ins(1,3,4,5)P4	2	2	2	3	2	2	2	2	2	2	2	2	2	2	2	2	2	2	2	2	2	2	2	2	2	2	2	2	2	2	2	2	2	2	2	2	2	2	2	2	2	2	2	2	2	2
42	Carbohydrate metabolism	Other carbohydrate metabolism	M00131 Inositol phosphate metabolism, Ins(1,3,4,5)P4 => Ins(1,3,4)P3 => myo-inositol	4	3	4	3	3	3	3	4	3	3	3	4	4	4	4	4	4	4	4	4	4	4	4	4	4	4	4	4	4	4	5	3	3	3	3	3	3	4	4	3	4	4	3	3	4	3
43	Carbohydrate metabolism	Other carbohydrate metabolism	M00132 Inositol phosphate metabolism, Ins(1,3,4)P3 => phytate	1	2	2	2	3	3	3	1	3	3	3	3	2	3	2	2	2	2	2	3	2	2	2	2	2	3	2	3	3	3	3	2	3	3	5	3	3	3	2	3	3	5	3	5	3	3
44	Energy metabolism	Carbon fixation	M00165 Reductive pentose phosphate cycle (Calvin cycle)	1	2	1	1	2	2	1	2	1	2	1	2	2	2	2	1	1	1	2	2	1	1	1	1	1	1	1	1	1	1	1	1	1	1	1	2	3	2	2	1	1	1	1	2	1	1
45	Energy metabolism	Carbon fixation	M00166 Reductive pentose phosphate cycle, ribulose-5P => glyceraldehyde-3P	1	2	1	1	2	2	1	2	1	2	1	2	2	2	2	1	1	1	2	2	1	1	1	1	1	1	1	1	1	1	1	1	1	1	1	2	2	2	2	1	1	1	1	2	1	1
46	Energy metabolism	Carbon fixation	M00167 Reductive pentose phosphate cycle, glyceraldehyde-3P => ribulose-5P	1	1	1	1	1	1	1	1	1	1	1	1	1	1	1	1	1	1	1	1	1	1	1	1	1	1	1	1	1	1	1	1	1	1	1	1	2	1	1	1	1	1	1	1	1	1
47	Energy metabolism	Carbon fixation	M00168 CAM (Crassulacean acid metabolism), dark	1	1	1	1	1	1	1	1	1	1	1	1	1	1	1	1	1	1	1	1	1	1	1	1	1	1	1	1	1	1	1	1	1	1	1	1	1	1	1	1	1	1	1	1	1	1
48	Energy metabolism	Carbon fixation	M00169 CAM (Crassulacean acid metabolism), light	2	1	2	2	1	1	1	1	1	2	2	2	2	2	2	2	2	2	2	2	2	2	2	2	2	2	2	2	2	2	2	1	1	2	2	1	1	1	2	1	1	1	1	1	1	1
49	Energy metabolism	Carbon fixation	M00172 C4-dicarboxylic acid cycle, NADP - malic enzyme type	3	2	3	3	2	2	2	2	2	3	3	3	3	3	3	3	3	3	3	3	3	3	3	3	3	3	3	3	3	3	3	2	2	3	3	2	2	1	3	2	2	2	2	2	2	2
50	Energy metabolism	Carbon fixation	M00171 C4-dicarboxylic acid cycle, NAD - malic enzyme type	3	2	3	4	2	2	1	1	2	2	2	2	2	2	4	4	4	4	4	2	2	2	2	2	2	2	2	3	2	2	3	1	1	2	3	1	1	1	3	1	1	1	1	2	1	1
51	Energy metabolism	Carbon fixation	M00170 C4-dicarboxylic acid cycle, phosphoenolpyruvate carboxykinase type	1	2	1	2	2	1	2	2	3	1	1	1	1	1	2	2	2	2	2	1	1	1	1	1	1	1	1	2	1	1	2	2	2	2	2	1	1	2	2	1	2	2	2	1	1	1
52	Energy metabolism	Carbon fixation	M00173 Reductive citrate cycle (Arnon-Buchanan cycle)	4	4	4	4	4	4	4	4	4	4	4	4	4	4	4	4	4	4	4	4	4	4	4	4	4	4	4	4	4	4	4	4	4	4	4	4	4	4	4	4	4	4	4	4	4	4
53	Energy metabolism	Carbon fixation	M00376 3-Hydroxypropionate bi-cycle	4	4	4	4	4	4	4	4	4	4	4	4	4	4	4	4	4	4	4	4	4	4	4	4	4	4	4	4	4	4	4	4	4	4	4	4	4	4	4	4	4	4	4	4	4	4
54	Energy metabolism	Carbon fixation	M00375 Hydroxypropionate-hydroxybutylate cycle	4	4	4	4	4	4	4	4	4	4	4	4	4	4	4	4	4	4	4	4	4	4	4	4	4	4	4	4	4	4	4	4	4	4	4	4	4	4	4	4	4	4	4	4	4	4
55	Energy metabolism	Carbon fixation	M00374 Dicarboxylate-hydroxybutyrate cycle	4	4	4	4	4	4	4	4	4	4	4	4	4	4	4	4	4	4	4	4	4	4	4	4	4	4	4	4	4	4	4	4	4	4	4	4	4	4	4	4	4	4	4	4	4	4
56	Energy metabolism	Carbon fixation	M00377 Reductive acetyl-CoA pathway (Wood-Ljungdahl pathway)	4	4	4	4	4	3	4	4	4	4	4	4	4	4	4	4	4	4	4	4	4	4	4	4	4	4	4	4	4	4	4	4	4	4	4	4	4	4	4	4	4	4	4	4	4	4
57	Energy metabolism	Carbon fixation	M00579 Phosphate acetyltransferase-acetate kinase pathway, acetyl-CoA => acetate	2	5	5	5	5	1	2	5	5	1	2	2	2	2	5	5	5	5	5	5	5	5	5	5	5	5	5	5	5	5	5	5	5	5	5	1	5	5	5	5	5	5	5	5	5	5
58	Energy metabolism	Carbon fixation	M00620 Incomplete reductive citrate cycle, acetyl-CoA => oxoglutarate	4	4	4	4	4	4	4	4	4	4	4	4	4	4	4	4	4	4	4	4	4	4	4	4	4	4	4	4	4	4	4	4	4	4	4	4	4	4	4	4	4	4	4	4	4	4
59	Energy metabolism	Methane metabolism	M00567 Methanogenesis, CO2 => methane	5	5	5	4	4	4	4	5	5	5	4	5	5	5	5	5	5	5	5	5	5	5	5	5	5	5	4	5	4	4	5	5	5	5	5	5	5	5	5	5	5	5	5	5	5	5
60	Energy metabolism	Methane metabolism	M00357 Methanogenesis, acetate => methane	4	4	4	4	4	4	4	4	4	4	4	4	4	4	4	4	4	4	4	4	4	4	4	4	4	4	4	4	4	4	4	4	4	4	4	4	4	4	4	4	4	4	4	4	4	4
61	Energy metabolism	Methane metabolism	M00356 Methanogenesis, methanol => methane	5	5	5	4	4	4	5	5	5	5	5	5	5	5	5	5	5	5	5	5	5	5	5	5	5	5	5	5	5	5	5	5	5	5	5	5	5	5	5	5	5	5	5	5	5	5
62	Energy metabolism	Methane metabolism	M00563 Methanogenesis, methylamine/dimethylamine/trimethylamine => methane	5	5	5	4	4	4	5	5	5	5	5	5	5	5	5	5	5	5	5	5	5	5	5	5	5	5	5	5	5	5	5	5	5	5	5	5	5	5	5	5	5	5	5	5	5	5
63	Energy metabolism	Methane metabolism	M00358 Coenzyme M biosynthesis	5	5	5	5	5	5	5	5	5	5	5	5	5	5	5	5	5	5	5	5	5	5	5	5	5	5	5	5	5	5	5	5	5	5	5	5	5	5	5	5	5	5	5	5	5	5
64	Energy metabolism	Methane metabolism	M00608 2-Oxocarboxylic acid chain extension, 2-oxoglutarate => 2-oxoadipate => 2-oxopimelate => 2-oxosuberate	5	5	5	5	5	5	5	5	5	5	5	5	5	5	5	5	5	5	5	5	5	5	5	5	5	5	5	5	5	5	5	5	5	5	5	5	5	5	5	5	5	5	5	5	5	5
65	Energy metabolism	Methane metabolism	M00174 Methane oxidation, methanotroph, methane => formaldehyde	5	5	5	5	5	5	5	5	5	5	5	5	5	5	5	5	5	5	5	5	5	5	5	5	5	5	5	5	5	5	5	5	5	5	5	5	5	5	5	5	5	5	5	5	5	5
66	Energy metabolism	Methane metabolism	M00346 Formaldehyde assimilation, serine pathway	4	4	4	4	4	3	4	4	4	4	4	4	4	4	4	4	4	4	4	4	4	4	4	4	4	4	4	4	4	4	4	4	4	4	4	4	4	4	4	4	4	4	4	4	4	4
67	Energy metabolism	Methane metabolism	M00345 Formaldehyde assimilation, ribulose monophosphate pathway	2	2	2	2	2	2	2	3	3	2	2	2	2	2	3	3	3	3	3	3	3	3	3	3	3	3	3	3	3	3	3	2	2	2	2	2	2	3	2	2	2	2	2	2	2	2
68	Energy metabolism	Methane metabolism	M00344 Formaldehyde assimilation, xylulose monophosphate pathway	2	2	2	1	1	1	1	3	2	2	2	1	1	1	3	3	3	3	3	3	3	3	3	3	3	3	3	3	3	3	3	1	3	1	1	1	1	4	1	2	2	1	2	1	1	1
69	Energy metabolism	Methane metabolism	M00378 F420 biosynthesis, archaea	5	5	5	5	5	5	5	5	5	5	5	4	4	4	5	5	5	5	5	5	5	5	5	5	5	5	5	5	5	5	5	5	5	5	5	5	5	5	5	5	5	5	5	5	5	5
70	Energy metabolism	Methane metabolism	M00935 Methanofuran biosynthesis	5	5	5	5	5	4	5	5	5	5	5	5	5	5	5	5	5	5	5	5	5	5	5	5	5	5	5	5	5	5	5	5	5	5	5	5	5	5	5	5	5	5	5	5	5	5
71	Energy metabolism	Methane metabolism	M00422 Acetyl-CoA pathway, CO2 => acetyl-CoA	5	5	5	5	5	4	5	5	5	5	5	5	5	5	5	5	5	5	5	5	5	5	5	5	5	5	5	5	5	5	5	5	5	5	5	5	5	5	4	5	5	5	5	5	5	5
72	Energy metabolism	Nitrogen metabolism	M00175 Nitrogen fixation, nitrogen => ammonia	5	5	5	5	5	5	5	5	5	5	5	5	5	5	5	5	5	5	5	5	5	5	5	5	5	5	5	5	5	5	5	5	5	5	5	5	5	5	5	5	5	5	5	5	5	5
73	Energy metabolism	Nitrogen metabolism	M00531 Assimilatory nitrate reduction, nitrate => ammonia	1	1	1	1	1	1	1	1	1	1	1	1	1	1	1	1	1	1	1	2	2	2	2	2	2	2	2	2	2	2	2	1	1	1	1	1	1	1	1	1	1	1	1	1	1	1
74	Energy metabolism	Nitrogen metabolism	M00530 Dissimilatory nitrate reduction, nitrate => ammonia	4	5	4	5	5	4	5	4	5	4	5	5	5	5	5	5	5	5	5	5	5	5	5	5	5	5	5	5	5	5	5	5	5	5	5	5	5	5	5	5	5	5	5	5	5	5
75	Energy metabolism	Nitrogen metabolism	M00529 Denitrification, nitrate => nitrogen	4	4	4	5	4	4	4	4	4	5	4	5	5	4	5	5	5	5	5	5	5	5	5	5	5	5	5	5	5	5	5	4	4	5	4	4	5	4	5	5	4	5	5	4	5	4
76	Energy metabolism	Nitrogen metabolism	M00528 Nitrification, ammonia => nitrite	5	5	5	5	5	5	5	5	5	5	5	5	5	5	5	5	5	5	5	5	5	5	5	5	5	5	5	5	5	5	5	5	5	5	5	5	5	5	5	5	5	5	5	5	5	5
77	Energy metabolism	Nitrogen metabolism	M00804 Complete nitrification, comammox, ammonia => nitrite => nitrate	5	5	5	5	5	5	5	4	5	5	5	5	5	5	5	5	5	5	5	5	5	5	5	5	5	5	5	5	5	5	5	5	5	5	5	5	5	5	5	5	5	5	5	5	5	5
78	Energy metabolism	Sulfur metabolism	M00176 Assimilatory sulfate reduction, sulfate => H2S	1	2	2	2	2	1	2	1	2	2	2	2	2	2	2	2	2	2	2	2	2	2	2	2	2	2	2	2	2	2	2	2	2	1	2	1	2	1	2	2	2	2	2	2	2	1
79	Energy metabolism	Sulfur metabolism	M00596 Dissimilatory sulfate reduction, sulfate => H2S	3	3	3	3	3	3	3	3	3	3	3	3	3	3	3	3	3	3	3	3	3	3	3	3	3	3	3	3	3	3	3	3	3	3	3	3	3	3	3	3	3	3	3	3	3	3
80	Energy metabolism	Sulfur metabolism	M00595 Thiosulfate oxidation by SOX complex, thiosulfate => sulfate	4	5	5	5	5	4	5	4	5	5	5	5	5	5	5	5	5	5	5	5	5	5	5	5	5	5	5	5	5	5	5	5	5	5	5	5	5	5	5	5	5	5	5	5	5	5
81	Energy metabolism	Photosynthesis	M00161 Photosystem II	4	5	3	1	5	4	1	5	4	5	1	4	5	4	5	4	4	4	5	4	3	4	4	3	3	4	3	4	3	3	3	4	4	3	4	3	3	4	3	4	4	4	4	4	4	4
82	Energy metabolism	Photosynthesis	M00163 Photosystem I	5	5	5	1	5	5	1	5	4	5	1	5	5	4	5	5	5	3	5	5	2	3	4	3	1	3	2	3	1	1	2	3	4	4	4	3	4	4	3	4	3	3	3	4	4	3
83	Energy metabolism	Photosynthesis	M00597 Anoxygenic photosystem II	5	5	5	5	5	2	5	5	5	5	5	1	5	1	5	5	5	5	5	5	5	5	5	5	5	5	5	5	5	5	5	5	5	5	5	5	5	5	5	5	5	5	5	5	5	1
84	Energy metabolism	Photosynthesis	M00598 Anoxygenic photosystem I	5	5	5	5	5	5	5	5	5	5	5	5	5	5	5	5	5	5	5	5	5	5	5	5	5	5	5	5	5	5	5	5	5	5	5	5	5	5	5	5	5	5	5	5	5	5
85	Energy metabolism	ATP synthesis	M00144 NADH:quinone oxidoreductase, prokaryotes	4	4	4	4	4	4	4	4	4	4	4	4	4	4	4	4	4	4	4	4	4	4	4	4	4	4	4	4	4	4	4	4	4	4	4	4	4	4	4	4	4	4	4	4	4	4
86	Energy metabolism	ATP synthesis	M00145 NAD(P)H:quinone oxidoreductase, chloroplasts and cyanobacteria	5	5	5	5	5	5	4	5	5	5	5	5	5	5	5	5	5	4	5	4	5	4	5	4	4	4	5	4	4	5	4	5	5	5	5	5	4	5	5	5	5	5	5	5	5	5
87	Energy metabolism	ATP synthesis	M00142 NADH:ubiquinone oxidoreductase, mitochondria	5	4	5	5	5	5	4	5	5	5	5	5	5	5	5	5	5	2	5	5	4	5	4	4	4	4	4	4	4	4	4	4	5	5	4	4	4	5	4	5	4	4	4	4	4	4
88	Energy metabolism	ATP synthesis	M00143 NADH dehydrogenase (ubiquinone) Fe-S protein/flavoprotein complex, mitochondria	4	4	4	1	1	4	4	2	4	3	2	2	1	2	1	4	4	2	2	4	2	1	3	2	2	2	2	3	2	2	2	4	4	4	3	2	3	3	2	4	3	3	4	3	3	2
89	Energy metabolism	ATP synthesis	M00146 NADH dehydrogenase (ubiquinone) 1 alpha subcomplex	4	4	4	4	4	4	4	4	4	4	4	4	4	4	4	4	4	4	4	4	4	4	4	4	4	4	4	4	4	4	4	4	4	4	4	4	4	4	4	4	4	4	4	4	4	4
90	Energy metabolism	ATP synthesis	M00147 NADH dehydrogenase (ubiquinone) 1 beta subcomplex	5	4	5	4	4	5	5	5	5	4	4	4	4	4	4	5	5	4	4	4	4	4	5	4	4	4	4	4	4	4	4	5	5	5	4	4	5	5	5	5	5	5	5	5	5	5
91	Energy metabolism	ATP synthesis	M00149 Succinate dehydrogenase, prokaryotes	4	5	5	4	5	3	5	4	5	5	5	5	5	5	5	5	5	5	5	5	5	5	5	5	5	5	5	5	5	5	5	5	5	5	5	5	5	5	5	5	5	5	5	5	5	5
92	Energy metabolism	ATP synthesis	M00150 Fumarate reductase, prokaryotes	4	5	4	5	5	3	5	4	5	5	5	4	4	4	5	5	5	5	5	5	5	5	5	5	5	5	5	5	5	5	5	5	5	5	5	5	5	5	5	5	5	5	5	5	5	5
93	Energy metabolism	ATP synthesis	M00148 Succinate dehydrogenase (ubiquinone)	3	3	2	2	3	3	3	3	3	3	4	2	2	2	3	3	3	3	3	2	2	2	2	2	2	2	2	2	2	2	2	3	3	3	3	2	3	3	3	2	3	3	3	2	2	1
94	Energy metabolism	ATP synthesis	M00162 Cytochrome b6f complex	4	4	4	4	4	4	4	4	4	4	2	4	4	4	4	4	4	4	4	4	4	4	4	4	4	4	4	4	4	4	4	4	4	4	4	4	4	4	4	4	4	4	4	4	4	4
95	Energy metabolism	ATP synthesis	M00151 Cytochrome bc1 complex respiratory unit	2	2	2	1	2	1	1	2	2	2	1	2	2	2	2	1	2	1	2	2	2	1	2	2	2	2	1	1	2	2	2	1	2	2	2	1	1	2	1	2	1	1	1	1	1	2
96	Energy metabolism	ATP synthesis	M00152 Cytochrome bc1 complex	4	4	4	4	4	4	4	4	4	4	4	4	4	4	4	4	4	4	4	4	4	4	4	4	4	4	4	4	4	4	4	4	4	4	4	4	4	4	4	4	4	4	4	4	4	4
97	Energy metabolism	ATP synthesis	M00154 Cytochrome c oxidase	4	4	4	4	4	4	4	4	4	4	4	4	4	4	4	4	4	4	4	4	4	4	4	4	4	4	4	4	4	4	4	4	4	4	4	4	4	4	4	4	4	4	4	4	4	4
98	Energy metabolism	ATP synthesis	M00155 Cytochrome c oxidase, prokaryotes	5	5	5	3	5	3	5	2	5	5	5	5	5	5	5	5	5	5	5	5	5	5	5	5	5	5	5	5	5	5	5	5	5	5	5	5	5	5	3	5	5	5	5	5	5	5
99	Energy metabolism	ATP synthesis	M00153 Cytochrome bd ubiquinol oxidase	3	5	5	5	5	5	5	2	5	5	5	5	5	5	5	5	5	5	5	5	5	5	5	5	5	5	5	5	5	5	5	5	5	5	5	5	5	5	5	5	5	5	5	5	5	5
100	Energy metabolism	ATP synthesis	M00417 Cytochrome o ubiquinol oxidase	5	5	5	5	5	5	5	5	5	5	5	5	5	5	5	5	5	5	5	5	5	5	5	5	5	5	5	5	5	5	5	5	5	5	5	5	5	5	5	5	5	5	5	5	5	5
101	Energy metabolism	ATP synthesis	M00416 Cytochrome aa3-600 menaquinol oxidase	5	5	5	5	5	5	5	5	5	5	5	5	5	5	5	5	5	5	5	5	5	5	5	5	5	5	5	5	5	5	5	5	5	5	5	5	5	5	5	5	5	5	5	5	5	5
102	Energy metabolism	ATP synthesis	M00156 Cytochrome c oxidase, cbb3-type	5	3	5	5	3	3	3	2	5	5	5	5	5	3	5	5	5	5	5	5	5	5	5	5	5	5	5	5	5	5	5	5	5	5	5	5	5	5	5	5	5	5	5	5	5	5
103	Energy metabolism	ATP synthesis	M00157 F-type ATPase, prokaryotes and chloroplasts	4	4	2	1	4	3	1	4	4	4	1	4	4	4	4	4	4	1	4	4	3	2	3	3	2	3	3	3	3	3	2	4	4	3	2	3	4	2	3	4	3	4	3	4	4	2
104	Energy metabolism	ATP synthesis	M00158 F-type ATPase, eukaryotes	4	4	4	4	4	4	4	4	4	4	4	4	4	4	4	4	4	4	4	4	4	4	4	4	4	4	4	4	4	4	4	4	4	4	4	4	4	4	4	4	4	4	4	4	4	4
105	Energy metabolism	ATP synthesis	M00159 V/A-type ATPase, prokaryotes	5	5	4	5	5	5	5	5	5	5	5	5	5	5	5	5	5	5	5	5	5	5	5	5	5	5	5	5	5	5	5	5	5	5	5	5	5	5	5	5	5	5	5	5	5	5
106	Energy metabolism	ATP synthesis	M00160 V-type ATPase, eukaryotes	4	4	3	3	2	4	4	4	4	4	3	4	4	4	2	3	3	3	3	4	3	4	4	2	3	2	3	4	4	4	4	4	4	4	4	4	4	4	4	4	4	4	4	4	4	3
107	Lipid metabolism	Fatty acid metabolism	M00082 Fatty acid biosynthesis, initiation	1	1	1	1	2	1	1	1	1	1	2	1	1	1	1	1	1	1	1	1	1	1	1	1	1	1	1	2	1	1	1	1	1	2	1	1	1	1	1	1	1	1	1	2	1	1
108	Lipid metabolism	Fatty acid metabolism	M00083 Fatty acid biosynthesis, elongation	1	1	1	1	1	1	1	1	1	1	1	1	1	1	1	1	1	1	1	1	1	1	1	1	1	1	1	1	1	1	1	1	1	1	1	1	1	1	1	1	1	1	1	1	1	1
109	Lipid metabolism	Fatty acid metabolism	M00873 Fatty acid biosynthesis in mitochondria, animals	4	4	3	3	3	4	3	4	4	4	4	4	4	4	4	4	4	4	4	4	3	3	3	4	4	3	4	3	3	4	3	4	4	4	4	3	4	4	4	4	4	4	4	4	4	3
110	Lipid metabolism	Fatty acid metabolism	M00874 Fatty acid biosynthesis in mitochondria, fungi	3	3	2	2	2	3	2	3	3	3	3	3	3	3	2	3	3	2	2	3	2	2	2	2	2	2	2	2	2	2	2	3	3	4	3	2	3	3	3	3	3	3	3	4	3	2
111	Lipid metabolism	Fatty acid metabolism	M00085 Fatty acid elongation in mitochondria	3	3	2	3	3	2	3	3	3	4	3	4	4	4	3	3	3	3	3	3	3	3	3	3	3	3	3	3	3	3	3	3	3	4	3	1	3	3	3	2	3	3	3	3	3	3
112	Lipid metabolism	Fatty acid metabolism	M00415 Fatty acid elongation in endoplasmic reticulum	2	2	1	1	1	3	2	2	3	2	1	1	1	1	1	2	1	1	1	2	1	1	2	2	1	2	2	2	2	1	2	1	3	2	1	1	2	2	1	2	2	2	3	2	1	2
113	Lipid metabolism	Fatty acid metabolism	M00086 beta-Oxidation, acyl-CoA synthesis	1	1	1	1	1	1	1	1	1	1	1	1	1	1	1	1	1	1	1	1	1	1	1	1	1	1	1	1	1	1	1	1	1	1	1	1	1	1	1	1	1	1	1	1	1	1
114	Lipid metabolism	Fatty acid metabolism	M00087 beta-Oxidation	1	1	1	1	1	1	3	1	1	1	1	1	1	1	1	1	1	1	1	1	1	1	1	1	1	1	1	1	1	1	1	1	1	1	1	1	1	1	1	1	1	1	1	1	1	1
115	Lipid metabolism	Fatty acid metabolism	M00861 beta-Oxidation, peroxisome, VLCFA	1	2	1	2	2	2	3	2	2	2	2	2	2	2	2	2	2	2	2	2	2	2	2	2	2	2	2	2	2	2	2	2	2	2	2	2	2	2	2	2	2	2	2	2	2	2
116	Lipid metabolism	Sterol biosynthesis	M00101 Cholesterol biosynthesis, squalene 2,3-epoxide => cholesterol	4	4	4	3	2	3	4	4	4	3	3	3	3	3	3	3	3	3	3	4	4	4	4	4	4	4	4	4	4	4	4	4	4	4	4	4	3	4	4	4	4	3	4	4	3	3
117	Lipid metabolism	Sterol biosynthesis	M00102 Ergocalciferol biosynthesis, squalene 2,3-epoxide => ergosterol/ergocalciferol	4	4	4	4	4	4	4	4	4	4	4	2	2	2	4	4	4	4	3	4	4	4	4	4	4	4	4	4	4	4	4	4	4	4	4	3	4	4	4	4	4	4	4	4	4	4
118	Lipid metabolism	Sterol biosynthesis	M00917 Phytosterol biosynthesis, squalene 2,3-epoxide => campesterol/sitosterol	4	4	4	4	4	4	4	4	4	4	4	4	4	4	4	4	4	4	4	4	4	4	4	4	4	4	4	4	4	4	4	4	4	4	4	4	4	4	4	4	4	4	4	4	4	4
119	Lipid metabolism	Sterol biosynthesis	M00103 Cholecalciferol biosynthesis	5	5	5	5	5	5	5	5	5	5	5	5	5	5	5	5	5	5	5	5	5	5	5	5	5	5	5	5	5	5	5	5	5	5	5	5	5	5	5	5	5	5	5	5	2	5
120	Lipid metabolism	Sterol biosynthesis	M00104 Bile acid biosynthesis, cholesterol => cholate/chenodeoxycholate	4	5	4	5	5	4	5	5	5	4	5	5	5	5	5	5	5	5	5	5	5	5	5	5	5	5	5	5	5	5	5	5	5	5	5	5	5	5	5	5	5	5	5	5	5	5
121	Lipid metabolism	Sterol biosynthesis	M00106 Conjugated bile acid biosynthesis, cholate => taurocholate/glycocholate	5	5	5	5	5	5	5	5	5	5	5	5	5	5	5	5	5	5	5	5	5	5	5	5	5	5	5	5	5	5	5	5	5	5	5	5	5	5	5	5	5	5	5	5	5	5
122	Lipid metabolism	Sterol biosynthesis	M00862 beta-Oxidation, peroxisome, tri/dihydroxycholestanoyl-CoA => choloyl/chenodeoxycholoyl-CoA	3	5	2	5	5	5	5	5	5	5	5	5	5	5	5	5	5	5	5	5	5	5	5	5	5	5	5	5	5	5	5	5	5	5	5	5	5	5	5	5	5	5	5	5	5	5
123	Lipid metabolism	Sterol biosynthesis	M00107 Steroid hormone biosynthesis, cholesterol => prognenolone => progesterone	5	5	5	5	5	5	5	5	5	5	5	5	5	5	5	5	5	5	5	5	5	5	5	5	5	5	5	5	5	5	5	5	5	5	5	5	5	5	5	5	5	5	5	5	5	5
124	Lipid metabolism	Sterol biosynthesis	M00108 C21-Steroid hormone biosynthesis, progesterone => corticosterone/aldosterone	5	5	5	5	5	5	5	5	5	5	5	5	5	5	5	5	5	5	5	5	5	5	5	5	5	5	5	5	5	5	5	5	5	5	5	5	5	5	5	5	5	5	5	5	5	5
125	Lipid metabolism	Sterol biosynthesis	M00109 C21-Steroid hormone biosynthesis, progesterone => cortisol/cortisone	5	5	5	5	4	4	5	5	5	5	4	5	5	5	5	5	5	5	5	5	5	5	5	5	5	5	5	5	5	5	5	5	5	5	5	5	4	5	5	5	5	5	5	5	5	5
126	Lipid metabolism	Sterol biosynthesis	M00110 C19/C18-Steroid hormone biosynthesis, pregnenolone => androstenedione => estrone	3	5	3	5	3	3	5	5	5	5	3	5	5	5	5	5	5	5	5	5	5	5	5	5	5	5	5	5	5	5	5	5	5	5	5	5	3	5	5	5	5	5	5	5	5	5
127	Lipid metabolism	Lipid metabolism	M00088 Ketone body biosynthesis, acetyl-CoA => acetoacetate/3-hydroxybutyrate/acetone	3	3	3	3	3	3	3	3	3	4	4	3	3	3	3	3	3	3	3	4	3	3	3	3	3	3	3	3	3	3	3	3	3	3	3	4	3	3	3	3	3	3	3	3	3	3
128	Lipid metabolism	Lipid metabolism	M00089 Triacylglycerol biosynthesis	2	2	2	1	1	2	2	2	2	2	2	1	1	1	1	1	1	1	1	1	1	1	1	1	1	1	1	1	1	1	1	2	1	1	1	2	2	1	1	1	1	1	1	1	1	1
129	Lipid metabolism	Lipid metabolism	M00098 Acylglycerol degradation	1	1	1	1	1	1	2	1	1	1	1	1	1	1	1	1	1	1	1	1	1	1	1	1	1	1	1	1	2	1	1	1	1	1	1	1	1	1	1	1	1	1	1	1	2	1
130	Lipid metabolism	Lipid metabolism	M00090 Phosphatidylcholine (PC) biosynthesis, choline => PC	5	3	3	3	3	3	3	3	3	5	5	3	3	3	3	3	3	3	3	5	3	3	5	3	3	3	3	3	3	3	3	3	3	3	3	2	3	3	3	3	3	3	3	2	3	2
131	Lipid metabolism	Lipid metabolism	M00091 Phosphatidylcholine (PC) biosynthesis, PE => PC	1	1	1	1	1	1	1	1	1	1	1	1	1	1	1	1	1	1	1	2	1	1	2	1	1	1	1	1	1	1	1	5	5	5	5	5	5	5	5	5	5	5	5	5	5	5
132	Lipid metabolism	Lipid metabolism	M00092 Phosphatidylethanolamine (PE) biosynthesis, ethanolamine => PE	2	1	1	2	1	2	1	1	2	2	2	1	1	1	1	1	1	1	1	2	1	2	2	1	2	1	2	1	1	1	2	1	1	1	1	1	1	1	1	1	1	1	2	1	1	1
133	Lipid metabolism	Lipid metabolism	M00093 Phosphatidylethanolamine (PE) biosynthesis, PA => PS => PE	1	1	1	1	1	1	2	1	2	1	1	1	1	1	1	1	1	1	2	1	1	1	2	1	1	1	1	1	1	1	1	1	3	3	2	2	2	3	1	3	3	2	3	2	2	2
134	Lipid metabolism	Lipid metabolism	M00094 Ceramide biosynthesis	1	1	1	1	1	1	1	1	1	1	1	1	1	1	1	1	1	1	1	1	1	1	1	1	1	1	1	1	1	1	1	2	2	2	2	1	2	1	1	1	2	2	1	1	1	1
135	Lipid metabolism	Lipid metabolism	M00066 Lactosylceramide biosynthesis	5	5	5	5	5	5	5	2	5	5	5	5	5	5	5	5	5	5	5	5	5	5	5	5	5	5	5	5	5	5	5	5	5	5	5	5	5	5	5	5	5	5	5	5	5	5
136	Lipid metabolism	Lipid metabolism	M00067 Sulfoglycolipids biosynthesis, ceramide/1-alkyl-2-acylglycerol => sulfatide/seminolipid	2	5	2	5	2	2	5	5	5	5	5	5	5	5	5	5	5	5	5	5	5	5	5	5	5	5	5	5	5	5	5	5	5	5	5	5	5	5	5	5	5	5	5	2	5	5
137	Lipid metabolism	Lipid metabolism	M00099 Sphingosine biosynthesis	1	1	1	2	2	2	2	1	2	2	2	2	2	2	2	2	2	2	2	2	2	2	2	2	2	2	2	2	2	2	2	2	3	3	3	2	2	2	2	1	3	3	2	2	2	2
138	Lipid metabolism	Lipid metabolism	M00100 Sphingosine degradation	2	2	1	5	2	2	5	2	5	5	5	1	1	1	1	1	1	1	1	5	5	5	5	5	5	5	5	5	5	5	5	2	2	5	5	2	2	2	5	5	5	2	5	2	5	5
139	Lipid metabolism	Lipid metabolism	M00113 Jasmonic acid biosynthesis	4	4	4	4	4	4	4	4	4	4	4	4	4	4	4	4	4	4	4	4	4	4	4	4	4	4	4	4	4	4	4	4	4	4	4	4	4	4	4	4	4	4	4	4	4	4
140	Nucleotide metabolism	Purine metabolism	M00048 De novo purine biosynthesis, PRPP + glutamine => IMP	2	2	3	1	1	1	2	2	4	2	2	1	1	1	1	1	1	1	1	2	1	1	2	1	1	1	1	1	1	1	1	1	3	3	3	1	2	1	2	2	1	1	2	3	3	1
141	Nucleotide metabolism	Purine metabolism	M00049 Adenine ribonucleotide biosynthesis, IMP => ADP,ATP	1	1	1	1	1	1	2	1	3	1	1	1	1	1	1	1	1	1	1	1	1	1	1	1	1	1	1	1	1	1	1	1	2	2	2	1	1	1	2	2	1	1	2	2	2	1
142	Nucleotide metabolism	Purine metabolism	M00050 Guanine ribonucleotide biosynthesis, IMP => GDP,GTP	1	1	1	1	1	1	1	1	2	1	1	1	1	1	1	1	1	1	1	1	1	1	1	1	1	1	1	1	1	1	1	1	1	1	1	1	1	1	1	1	1	1	1	1	1	1
143	Nucleotide metabolism	Purine metabolism	M00053 Deoxyribonucleotide biosynthesis, ADP/GDP/CDP/UDP => dATP/dGTP/dCTP/dUTP	1	1	1	1	1	1	1	1	2	1	1	1	1	1	1	1	1	1	1	1	1	1	1	1	1	1	1	1	1	1	1	1	1	1	1	1	1	1	1	1	1	1	1	1	1	1
144	Nucleotide metabolism	Purine metabolism	M00958 Adenine ribonucleotide degradation, AMP => Urate	1	2	2	2	2	1	2	2	2	2	2	2	2	2	3	3	3	3	3	2	2	2	2	3	2	2	2	3	3	2	2	2	2	2	2	1	2	2	2	2	2	2	2	2	2	2
145	Nucleotide metabolism	Purine metabolism	M00959 Guanine ribonucleotide degradation, GMP => Urate	1	2	2	2	2	1	3	2	3	2	3	2	2	2	4	4	4	4	4	3	3	3	3	4	3	3	3	4	4	3	3	2	2	3	3	1	3	2	3	3	3	3	3	3	3	2
146	Nucleotide metabolism	Purine metabolism	M00546 Purine degradation, xanthine => urea	3	4	2	1	2	4	3	1	4	2	1	3	1	3	5	5	5	5	5	4	3	3	4	4	3	3	3	3	3	3	3	3	3	3	2	3	1	2	2	3	3	3	3	4	3	3
147	Nucleotide metabolism	Pyrimidine metabolism	M00051 De novo pyrimidine biosynthesis, glutamine (+ PRPP) => UMP	1	1	1	2	1	1	1	1	1	1	1	1	1	1	1	1	1	1	1	1	1	1	1	1	1	1	1	1	1	1	1	1	1	1	1	1	1	1	1	1	1	1	1	1	1	1
148	Nucleotide metabolism	Pyrimidine metabolism	M00052 Pyrimidine ribonucleotide biosynthesis, UMP => UDP/UTP,CDP/CTP	1	1	1	1	1	1	1	1	2	1	1	1	1	1	1	1	1	1	1	1	1	1	1	1	1	1	1	1	1	1	1	1	1	1	1	1	1	1	1	1	1	1	1	1	1	1
149	Nucleotide metabolism	Pyrimidine metabolism	M00938 Pyrimidine deoxyribonucleotide biosynthesis, UDP => dTTP	2	1	1	1	1	2	2	2	2	2	1	1	1	1	1	1	1	2	2	2	2	1	2	2	2	2	1	2	1	2	1	2	2	2	2	1	2	2	2	1	1	2	1	1	1	2
150	Nucleotide metabolism	Pyrimidine metabolism	M00046 Pyrimidine degradation, uracil => beta-alanine, thymine => 3-aminoisobutanoate	2	2	1	3	2	1	2	3	3	1	1	3	3	3	5	5	5	5	5	5	2	3	5	3	2	3	2	3	2	3	2	3	2	2	3	1	2	2	2	2	2	2	2	2	2	1
151	Nucleotide metabolism	Pyrimidine metabolism	M00939 Pyrimidine degradation, uracil => 3-hydroxypropanoate	5	5	5	5	4	4	4	4	4	4	5	4	4	4	5	5	5	5	5	5	5	5	5	5	5	5	5	5	5	5	5	4	4	5	5	4	5	5	5	4	5	4	4	5	5	5
152	Amino acid metabolism	Serine and threonine metabolism	M00020 Serine biosynthesis, glycerate-3P => serine	1	1	1	1	1	1	1	1	2	1	1	1	1	1	1	1	1	1	1	1	1	1	1	1	1	1	1	1	2	2	1	1	1	1	2	1	1	1	1	1	1	1	2	1	1	1
153	Amino acid metabolism	Serine and threonine metabolism	M00018 Threonine biosynthesis, aspartate => homoserine => threonine	1	2	2	2	2	1	2	1	2	2	3	2	2	2	2	2	2	2	2	2	2	2	2	2	2	2	2	2	2	2	2	2	2	3	2	2	2	2	2	2	3	2	2	2	3	1
154	Amino acid metabolism	Serine and threonine metabolism	M00555 Betaine biosynthesis, choline => betaine	2	5	1	2	2	1	2	2	1	2	2	1	1	1	5	5	5	5	5	2	2	2	2	2	2	2	2	2	2	2	2	2	2	2	2	2	2	2	2	2	2	2	2	1	2	2
155	Amino acid metabolism	Serine and threonine metabolism	M00033 Ectoine biosynthesis, aspartate => ectoine	4	4	4	3	4	4	4	3	4	4	4	4	3	3	3	3	3	4	3	4	3	3	4	3	3	3	3	3	3	3	4	4	4	4	4	4	4	4	4	4	4	4	4	4	4	4
156	Amino acid metabolism	Serine and threonine metabolism	M00919 Ectoine degradation, ectoine => aspartate	5	5	5	5	5	5	5	5	5	5	5	5	5	5	5	5	5	5	5	5	5	5	5	5	5	5	5	5	5	5	5	5	4	5	5	5	5	5	5	5	5	5	5	5	5	5
157	Amino acid metabolism	Cysteine and methionine metabolism	M00021 Cysteine biosynthesis, serine => cysteine	1	1	1	1	1	1	1	1	1	1	1	1	1	1	1	1	1	1	1	1	1	1	1	1	1	1	1	1	2	1	1	1	1	1	1	1	1	1	1	1	1	1	1	1	1	1
158	Amino acid metabolism	Cysteine and methionine metabolism	M00338 Cysteine biosynthesis, homocysteine + serine => cysteine	1	2	1	2	2	2	2	1	5	2	2	1	1	1	1	1	1	1	1	1	1	1	1	1	1	1	1	1	1	1	1	2	2	2	2	1	2	2	2	2	2	2	2	1	2	2
159	Amino acid metabolism	Cysteine and methionine metabolism	M00609 Cysteine biosynthesis, methionine => cysteine	4	4	4	4	4	4	4	4	4	4	4	4	4	4	4	4	4	4	4	5	4	4	4	4	4	4	4	4	4	4	4	4	4	4	4	4	4	4	4	4	4	4	4	4	4	4
160	Amino acid metabolism	Cysteine and methionine metabolism	M00017 Methionine biosynthesis, aspartate => homoserine => methionine	2	2	2	2	2	1	3	2	3	2	2	2	2	2	2	2	2	2	2	2	2	2	2	2	2	3	2	3	3	3	3	2	2	3	2	2	2	2	2	2	3	2	2	2	2	2
161	Amino acid metabolism	Cysteine and methionine metabolism	M00034 Methionine salvage pathway	2	4	4	4	4	3	4	3	4	2	2	2	2	2	2	2	2	2	2	3	2	2	2	2	2	2	2	2	2	2	2	4	4	4	4	3	4	4	4	4	4	4	4	4	4	4
162	Amino acid metabolism	Cysteine and methionine metabolism	M00035 Methionine degradation	1	2	1	2	2	2	3	1	4	3	3	1	1	1	1	1	1	1	1	2	2	1	1	1	2	2	2	1	2	2	1	3	3	3	3	1	3	3	3	3	3	3	3	2	3	3
163	Amino acid metabolism	Cysteine and methionine metabolism	M00368 Ethylene biosynthesis, methionine => ethylene	2	2	2	2	2	2	2	2	2	2	2	2	1	2	2	2	2	2	2	3	2	2	2	2	2	2	2	2	2	2	2	2	2	2	2	2	2	2	2	2	2	2	2	2	2	2
164	Amino acid metabolism	Branched-chain amino acid metabolism	M00019 Valine/isoleucine biosynthesis, pyruvate => valine / 2-oxobutanoate => isoleucine	2	1	2	1	2	2	1	2	2	2	1	2	2	2	2	2	2	2	2	2	1	1	2	1	1	1	1	1	1	2	1	2	2	2	1	1	2	2	2	2	2	2	2	2	2	1
165	Amino acid metabolism	Branched-chain amino acid metabolism	M00535 Isoleucine biosynthesis, pyruvate => 2-oxobutanoate	2	2	2	3	2	2	2	2	3	2	2	2	2	2	2	2	2	2	2	2	2	2	2	2	2	3	2	2	2	3	3	2	2	2	2	2	2	2	2	3	2	2	3	2	2	2
166	Amino acid metabolism	Branched-chain amino acid metabolism	M00570 Isoleucine biosynthesis, threonine => 2-oxobutanoate => isoleucine	2	1	2	1	2	2	1	2	2	2	1	2	2	2	2	2	2	2	2	2	1	1	2	1	1	1	1	1	1	2	1	2	2	2	1	1	2	2	2	2	2	2	2	2	2	1
167	Amino acid metabolism	Branched-chain amino acid metabolism	M00432 Leucine biosynthesis, 2-oxoisovalerate => 2-oxoisocaproate	1	1	1	2	1	1	1	1	2	1	1	1	1	1	1	1	1	1	1	1	1	1	1	1	1	1	1	1	1	1	1	1	1	1	1	1	1	1	1	2	1	1	2	1	1	1
168	Amino acid metabolism	Branched-chain amino acid metabolism	M00036 Leucine degradation, leucine => acetoacetate + acetyl-CoA	2	3	2	2	3	1	3	2	4	3	4	1	1	1	1	1	1	1	1	1	1	1	1	1	1	1	1	1	1	1	1	2	3	4	2	2	4	3	2	4	3	3	4	3	3	3
169	Amino acid metabolism	Lysine metabolism	M00016 Lysine biosynthesis, succinyl-DAP pathway, aspartate => lysine	2	2	2	3	2	1	2	1	2	3	4	3	3	3	4	4	4	4	4	4	4	4	4	4	4	4	4	4	4	4	4	3	4	4	4	3	3	3	3	3	4	3	4	3	3	4
170	Amino acid metabolism	Lysine metabolism	M00525 Lysine biosynthesis, acetyl-DAP pathway, aspartate => lysine	4	4	4	4	4	3	4	3	4	4	4	4	4	4	4	4	4	4	4	4	4	4	4	4	4	4	4	4	4	4	4	4	4	4	4	4	4	4	4	4	4	4	4	4	4	4
171	Amino acid metabolism	Lysine metabolism	M00526 Lysine biosynthesis, DAP dehydrogenase pathway, aspartate => lysine	2	2	2	2	2	2	2	1	2	2	2	2	2	2	2	2	2	2	2	3	2	2	2	2	2	2	2	2	2	2	2	2	2	3	2	2	2	2	2	2	3	2	3	2	2	2
172	Amino acid metabolism	Lysine metabolism	M00527 Lysine biosynthesis, DAP aminotransferase pathway, aspartate => lysine	1	1	1	1	1	1	1	1	2	1	2	1	1	1	1	1	1	1	1	2	1	1	1	1	1	1	1	1	1	1	1	1	2	2	2	1	1	1	2	1	2	2	2	1	1	2
173	Amino acid metabolism	Lysine metabolism	M00030 Lysine biosynthesis, AAA pathway, 2-oxoglutarate => 2-aminoadipate => lysine	4	4	4	4	5	4	5	4	5	4	4	5	5	5	4	4	4	4	4	4	4	4	4	4	4	4	4	4	4	4	4	4	4	4	4	4	4	4	4	4	5	5	5	4	5	4
174	Amino acid metabolism	Lysine metabolism	M00433 Lysine biosynthesis, 2-oxoglutarate => 2-oxoadipate	4	5	5	5	5	5	5	5	5	5	5	5	5	5	5	5	5	5	5	5	4	4	5	4	4	4	4	4	4	4	4	4	5	5	5	5	5	5	5	3	5	5	5	5	5	5
175	Amino acid metabolism	Lysine metabolism	M00031 Lysine biosynthesis, mediated by LysW, 2-aminoadipate => lysine	5	5	5	5	5	5	5	5	5	5	5	5	5	5	5	5	5	5	5	5	5	5	5	5	5	5	5	5	5	5	5	5	5	5	5	5	5	5	5	5	5	5	5	5	5	5
176	Amino acid metabolism	Lysine metabolism	M00032 Lysine degradation, lysine => saccharopine => acetoacetyl-CoA	4	4	2	4	4	4	4	4	4	4	4	4	4	4	4	4	4	4	4	4	4	4	4	4	4	4	4	4	4	4	4	4	4	4	4	3	4	4	4	4	4	4	4	4	4	4
177	Amino acid metabolism	Arginine and proline metabolism	M00028 Ornithine biosynthesis, glutamate => ornithine	1	1	1	1	1	1	1	1	1	1	1	1	1	1	2	2	2	1	2	2	1	1	2	1	1	1	1	1	1	1	1	2	2	2	1	1	3	1	1	2	2	2	2	2	2	2
178	Amino acid metabolism	Arginine and proline metabolism	M00763 Ornithine biosynthesis, mediated by LysW, glutamate => ornithine	5	5	5	5	5	5	5	5	5	5	5	5	5	5	5	5	5	5	5	5	5	5	5	5	5	5	5	5	5	5	5	5	5	5	5	5	5	5	5	5	5	5	5	5	5	5
179	Amino acid metabolism	Arginine and proline metabolism	M00844 Arginine biosynthesis, ornithine => arginine	1	1	2	1	1	1	1	3	1	1	1	1	1	1	1	1	1	1	1	2	1	1	2	2	1	1	1	2	2	1	2	2	2	1	1	1	1	1	1	1	1	1	1	1	1	1
180	Amino acid metabolism	Arginine and proline metabolism	M00845 Arginine biosynthesis, glutamate => acetylcitrulline => arginine	3	3	3	4	3	2	3	4	3	3	4	3	3	3	4	4	4	4	4	4	4	4	4	4	4	4	4	4	4	4	4	4	4	4	4	4	4	4	3	4	4	4	4	4	4	4
181	Amino acid metabolism	Arginine and proline metabolism	M00029 Urea cycle	3	3	3	3	3	3	3	4	3	3	3	3	3	3	3	3	3	3	3	4	3	3	4	4	3	3	3	4	4	3	4	4	4	3	3	1	3	3	3	3	3	3	3	2	3	2
182	Amino acid metabolism	Arginine and proline metabolism	M00015 Proline biosynthesis, glutamate => proline	1	1	1	2	1	1	1	1	1	1	2	1	1	1	1	1	2	1	1	2	1	1	1	1	1	1	1	1	1	1	1	2	2	2	2	1	2	1	2	1	1	1	1	1	1	1
183	Amino acid metabolism	Arginine and proline metabolism	M00047 Creatine pathway	2	2	2	3	3	3	3	5	3	5	5	5	5	5	5	5	5	5	5	5	5	5	5	5	5	5	5	5	5	5	5	5	5	3	5	5	5	5	3	5	5	5	5	5	3	3
184	Amino acid metabolism	Arginine and proline metabolism	M00879 Arginine succinyltransferase pathway, arginine => glutamate	4	5	5	5	5	3	5	5	5	5	5	4	4	4	5	5	5	5	5	5	5	5	5	5	5	5	5	5	5	5	5	5	5	4	5	5	5	5	5	5	5	5	5	5	5	5
185	Amino acid metabolism	Polyamine biosynthesis	M00133 Polyamine biosynthesis, arginine => agmatine => putrescine => spermidine	2	2	2	2	2	1	2	2	2	3	3	2	2	2	3	3	3	3	3	3	3	3	3	3	3	3	3	3	3	3	3	2	2	2	2	2	2	2	2	2	3	3	2	2	3	3
186	Amino acid metabolism	Polyamine biosynthesis	M00134 Polyamine biosynthesis, arginine => ornithine => putrescine	2	2	1	2	2	2	2	2	2	2	2	2	2	2	2	2	2	2	2	2	2	2	2	2	2	2	2	2	2	2	2	2	2	2	2	1	2	2	2	2	2	2	2	1	2	2
187	Amino acid metabolism	Polyamine biosynthesis	M00135 GABA biosynthesis, eukaryotes, putrescine => GABA	1	2	2	3	2	2	3	2	5	3	3	3	3	3	3	3	3	3	3	2	2	2	3	2	2	2	2	2	2	2	2	3	2	3	3	2	3	2	3	5	3	3	5	3	3	3
188	Amino acid metabolism	Polyamine biosynthesis	M00136 GABA biosynthesis, prokaryotes, putrescine => GABA	5	4	5	5	5	5	5	5	5	5	5	5	5	5	5	5	5	5	5	5	5	5	5	5	5	5	5	5	5	5	5	5	5	5	5	5	5	5	5	5	5	5	5	5	5	5
189	Amino acid metabolism	Histidine metabolism	M00026 Histidine biosynthesis, PRPP => histidine	1	1	2	1	1	1	2	1	4	2	2	1	1	1	1	2	1	1	1	2	1	2	1	1	1	1	1	1	1	1	1	1	1	2	2	1	2	1	1	1	1	1	1	1	1	1
190	Amino acid metabolism	Histidine metabolism	M00045 Histidine degradation, histidine => N-formiminoglutamate => glutamate	3	5	2	5	5	4	4	4	4	5	5	5	5	5	4	4	4	4	4	5	4	4	5	4	4	5	4	5	4	4	5	5	5	5	5	5	5	5	5	5	4	5	5	5	5	5
191	Amino acid metabolism	Aromatic amino acid metabolism	M00022 Shikimate pathway, phosphoenolpyruvate + erythrose-4P => chorismate	1	2	2	2	1	1	1	1	1	1	2	1	1	1	1	1	1	1	1	2	1	1	2	2	2	1	2	1	1	1	1	1	2	2	1	1	1	1	1	1	1	1	2	1	1	1
192	Amino acid metabolism	Aromatic amino acid metabolism	M00023 Tryptophan biosynthesis, chorismate => tryptophan	1	1	2	1	2	1	1	1	3	3	1	1	1	1	1	1	1	1	1	3	2	3	3	1	2	2	2	2	2	2	2	1	3	2	2	1	2	1	2	3	2	1	2	2	2	1
193	Amino acid metabolism	Aromatic amino acid metabolism	M00024 Phenylalanine biosynthesis, chorismate => phenylpyruvate => phenylalanine	2	2	2	2	2	1	2	2	2	3	2	2	2	2	2	2	2	2	2	3	2	2	3	2	3	3	3	3	3	3	3	2	2	2	2	2	2	2	2	2	3	3	2	2	2	2
194	Amino acid metabolism	Aromatic amino acid metabolism	M00910 Phenylalanine biosynthesis, chorismate => arogenate => phenylalanine	2	2	2	2	2	2	2	2	2	3	2	2	2	2	2	2	2	2	2	3	2	2	3	2	3	3	3	3	3	3	3	2	2	2	2	2	2	2	2	2	3	3	2	2	2	2
195	Amino acid metabolism	Aromatic amino acid metabolism	M00025 Tyrosine biosynthesis, chorismate => HPP => tyrosine	2	2	2	2	2	1	2	3	3	3	3	2	2	2	2	2	2	2	2	5	2	2	5	2	3	5	3	3	5	5	3	2	2	2	3	2	2	2	3	3	5	5	3	3	3	3
196	Amino acid metabolism	Aromatic amino acid metabolism	M00040 Tyrosine biosynthesis, chorismate => arogenate => tyrosine	2	2	2	2	2	1	2	2	3	3	2	2	2	2	2	2	2	2	2	5	2	2	5	2	3	5	3	3	5	5	3	2	2	3	3	2	2	2	2	3	5	5	3	3	3	3
197	Amino acid metabolism	Aromatic amino acid metabolism	M00042 Catecholamine biosynthesis, tyrosine => dopamine => noradrenaline => adrenaline	3	2	2	3	3	3	3	3	3	2	3	3	3	3	3	3	3	3	3	3	3	3	3	3	3	3	3	3	3	3	3	4	3	3	4	2	4	3	3	3	3	2	3	4	3	4
198	Amino acid metabolism	Aromatic amino acid metabolism	M00043 Thyroid hormone biosynthesis, tyrosine => triiodothyronine/thyroxine	5	5	5	5	5	5	5	5	5	5	5	5	5	5	5	5	5	5	5	5	5	5	5	5	5	5	5	5	5	5	5	5	5	5	5	5	5	5	5	5	5	5	5	5	5	5
199	Amino acid metabolism	Aromatic amino acid metabolism	M00044 Tyrosine degradation, tyrosine => homogentisate	1	1	1	1	4	1	4	1	4	1	2	4	4	4	1	1	1	1	1	1	1	1	1	2	1	2	1	1	2	2	2	2	1	3	1	2	1	1	1	4	4	4	4	1	1	1
200	Amino acid metabolism	Aromatic amino acid metabolism	M00533 Homoprotocatechuate degradation, homoprotocatechuate => 2-oxohept-3-enedioate	5	5	5	5	5	5	5	5	5	5	5	5	5	5	5	5	5	5	5	5	5	5	5	5	5	5	5	5	5	5	5	5	5	5	5	4	5	5	5	5	5	5	5	5	5	5
201	Amino acid metabolism	Aromatic amino acid metabolism	M00037 Melatonin biosynthesis, animals, tryptophan => serotonin => melatonin	2	2	1	3	3	2	5	3	4	2	2	3	3	3	2	2	2	2	2	2	2	2	2	2	3	2	2	3	2	2	3	4	3	4	4	2	3	3	4	4	4	4	4	4	4	4
202	Amino acid metabolism	Aromatic amino acid metabolism	M00936 Melatonin biosynthesis, plants, tryptophan => serotonin => melatonin	4	3	4	4	4	4	5	3	4	4	4	3	3	3	3	4	4	3	3	3	3	3	4	3	3	3	4	3	3	3	3	4	3	4	4	4	4	4	4	4	4	4	4	4	4	4
203	Amino acid metabolism	Aromatic amino acid metabolism	M00038 Tryptophan metabolism, tryptophan => kynurenine => 2-aminomuconate	4	4	4	4	4	4	4	4	4	4	4	4	4	4	4	4	4	4	4	4	4	4	4	4	4	4	4	4	4	4	4	4	4	4	4	4	4	4	4	4	5	4	4	5	4	4
204	Amino acid metabolism	Other amino acid metabolism	M00027 GABA (gamma-Aminobutyrate) shunt	3	3	2	3	3	2	3	2	3	3	3	1	1	1	1	1	1	1	1	2	1	1	1	1	1	1	1	1	1	1	1	5	3	3	3	3	2	3	3	3	3	3	3	2	3	3
205	Amino acid metabolism	Other amino acid metabolism	M00369 Cyanogenic glycoside biosynthesis, tyrosine => dhurrin	5	5	5	5	5	5	5	5	5	5	5	5	5	5	5	5	5	5	5	5	5	5	5	5	5	5	5	5	5	5	5	5	5	5	5	5	5	5	5	5	5	5	5	5	5	5
206	Amino acid metabolism	Other amino acid metabolism	M00118 Glutathione biosynthesis, glutamate => glutathione	2	2	1	1	1	1	2	1	3	2	2	2	2	2	1	1	1	1	1	2	1	1	2	1	1	1	1	2	1	1	1	2	2	2	2	1	5	2	2	2	2	2	2	2	2	2
207	Amino acid metabolism	Other amino acid metabolism	M00947 D-Arginine racemization, D-arginine => L-arginine	5	5	5	5	5	2	5	5	5	5	5	5	5	5	5	5	5	5	5	5	5	5	5	5	5	5	5	5	5	5	5	5	5	5	5	5	5	5	5	5	5	5	5	5	5	5
208	Amino acid metabolism	Other amino acid metabolism	M00948 Hydroxyproline degradation, trans-4-hydroxy-L-proline => 2-oxoglutarate	5	5	5	5	5	5	5	5	5	5	5	5	5	5	5	5	5	5	5	5	5	5	5	5	5	5	5	5	5	5	5	5	5	5	5	5	5	5	5	5	5	5	5	5	5	5
209	Amino acid metabolism	Other amino acid metabolism	M00949 Staphylopine biosynthesis, L-histidine => staphylopine	5	5	5	5	5	5	5	5	5	5	5	5	5	5	5	5	5	5	5	5	5	5	5	5	5	5	5	5	5	5	5	5	5	5	5	5	5	5	5	5	5	5	5	5	5	5
210	Glycan metabolism	Glycan biosynthesis	M00055 N-glycan precursor biosynthesis	4	4	3	4	2	4	4	4	4	4	2	2	1	2	1	4	4	2	3	4	2	1	4	2	2	1	2	1	2	2	1	4	4	4	4	3	4	4	3	4	4	4	4	4	2	3
211	Glycan metabolism	Glycan biosynthesis	M00072 N-glycosylation by oligosaccharyltransferase	3	2	2	3	1	3	2	2	3	3	2	2	1	2	2	4	3	2	2	4	1	1	4	4	2	1	2	4	2	2	2	2	4	3	3	2	2	4	3	4	4	2	4	3	2	3
212	Glycan metabolism	Glycan biosynthesis	M00073 N-glycan precursor trimming	2	2	2	2	2	2	2	2	2	2	3	2	2	2	2	2	2	2	2	2	2	2	2	2	2	2	2	2	2	2	2	2	3	2	2	2	2	3	2	2	2	2	3	2	2	2
213	Glycan metabolism	Glycan biosynthesis	M00074 N-glycan biosynthesis, high-mannose type	4	4	4	4	4	4	4	4	4	4	4	4	4	4	4	4	4	4	4	4	4	4	4	4	4	4	4	4	4	4	4	4	4	4	4	4	4	4	4	4	4	4	4	4	4	4
214	Glycan metabolism	Glycan biosynthesis	M00075 N-glycan biosynthesis, complex type	4	4	4	4	4	4	4	4	4	4	4	4	4	4	4	4	4	4	4	4	4	4	4	4	4	4	4	4	4	4	4	4	4	4	4	4	4	4	4	4	4	4	4	4	4	4
215	Glycan metabolism	Glycan biosynthesis	M00056 O-glycan biosynthesis, mucin type core	4	4	4	4	4	4	4	3	3	5	5	5	5	5	5	5	5	5	5	5	5	5	5	5	5	5	5	5	5	5	5	5	5	5	5	5	5	5	5	5	5	5	5	5	5	5
216	Glycan metabolism	Glycan biosynthesis	M00872 O-glycan biosynthesis, mannose type (core M3)	4	4	4	4	4	4	4	4	4	4	4	4	4	4	4	4	4	4	4	4	4	4	4	4	4	4	4	4	4	4	4	5	5	4	5	4	5	5	5	4	5	5	5	4	5	4
217	Glycan metabolism	Glycan biosynthesis	M00065 GPI-anchor biosynthesis, core oligosaccharide	4	4	4	4	4	4	4	4	4	4	4	4	4	4	4	4	4	4	4	4	4	4	4	4	4	4	4	4	4	4	4	4	4	4	4	4	4	4	4	4	4	4	4	4	4	4
218	Glycan metabolism	Glycan biosynthesis	M00070 Glycosphingolipid biosynthesis, lacto-series, LacCer => Lc4Cer	5	5	5	2	5	5	5	5	5	5	5	5	5	5	5	5	5	5	5	5	1	1	5	1	1	1	1	1	1	1	1	5	5	5	5	5	5	5	5	5	5	5	5	5	5	5
219	Glycan metabolism	Glycan biosynthesis	M00071 Glycosphingolipid biosynthesis, neolacto-series, LacCer => nLc4Cer	5	5	5	5	5	5	5	5	5	5	5	5	5	2	5	5	5	5	5	5	2	2	5	2	2	2	2	2	2	2	2	5	5	5	5	5	5	5	5	5	5	5	5	5	5	5
220	Glycan metabolism	Glycan biosynthesis	M00068 Glycosphingolipid biosynthesis, globo-series, LacCer => Gb4Cer	5	5	5	5	5	5	5	5	5	5	5	5	5	5	5	5	5	5	5	5	5	5	5	5	5	5	5	5	5	5	5	5	5	5	5	5	5	5	5	5	5	5	5	5	5	5
221	Glycan metabolism	Glycan biosynthesis	M00069 Glycosphingolipid biosynthesis, ganglio series, LacCer => GT3	5	5	5	5	5	5	5	5	5	5	5	5	5	5	5	5	5	5	5	5	5	5	5	5	5	5	5	5	5	5	5	5	5	5	5	5	5	5	5	5	5	5	5	5	5	5
222	Glycan metabolism	Glycosaminoglycan metabolism	M00057 Glycosaminoglycan biosynthesis, linkage tetrasaccharide	3	4	4	3	3	3	3	4	4	4	4	3	3	3	4	5	5	4	5	3	2	2	3	2	2	3	2	3	2	3	3	4	4	4	4	4	4	4	4	4	4	4	4	4	4	4
223	Glycan metabolism	Glycosaminoglycan metabolism	M00058 Glycosaminoglycan biosynthesis, chondroitin sulfate backbone	5	2	5	1	1	1	1	1	2	2	2	2	2	2	2	2	2	2	2	2	2	2	2	2	2	2	2	2	2	2	2	5	5	5	5	5	5	5	5	5	5	5	5	5	5	5
224	Glycan metabolism	Glycosaminoglycan metabolism	M00059 Glycosaminoglycan biosynthesis, heparan sulfate backbone	5	5	5	3	3	3	3	2	3	4	4	4	4	3	3	3	3	3	3	3	3	3	3	3	3	3	3	3	3	3	3	3	3	5	4	4	3	3	5	3	3	3	3	3	3	3
225	Glycan metabolism	Glycosaminoglycan metabolism	M00076 Dermatan sulfate degradation	5	5	4	5	5	4	5	5	5	4	5	5	5	5	5	5	5	5	5	5	5	5	5	5	5	5	5	5	5	5	5	5	5	5	5	4	5	5	5	5	5	5	5	5	5	5
226	Glycan metabolism	Glycosaminoglycan metabolism	M00077 Chondroitin sulfate degradation	5	5	4	5	5	4	5	5	5	4	5	5	5	5	5	5	5	5	5	5	5	5	5	5	5	5	5	5	5	5	5	5	5	5	5	4	5	5	5	5	5	5	5	5	5	5
227	Glycan metabolism	Glycosaminoglycan metabolism	M00078 Heparan sulfate degradation	4	4	4	4	4	4	4	4	4	5	4	4	4	4	4	4	4	4	4	5	4	4	5	4	4	4	4	4	4	4	4	4	4	5	4	4	4	5	4	5	5	4	5	5	5	4
228	Glycan metabolism	Glycosaminoglycan metabolism	M00079 Keratan sulfate degradation	4	3	3	3	3	3	4	2	4	5	5	4	3	3	5	5	5	5	5	4	4	3	4	3	3	4	3	3	3	4	4	5	4	4	4	2	5	4	5	5	5	5	5	4	4	5
229	Glycan metabolism	Lipopolysaccharide metabolism	M00060 KDO2-lipid A biosynthesis, Raetz pathway, LpxL-LpxM type	4	4	4	4	4	4	4	4	5	4	5	4	4	4	4	4	4	4	4	4	4	4	4	4	4	4	4	4	4	4	4	4	4	4	4	4	4	4	4	4	4	4	4	4	4	4
230	Glycan metabolism	Lipopolysaccharide metabolism	M00866 KDO2-lipid A biosynthesis, Raetz pathway, non-LpxL-LpxM type	4	4	4	4	4	4	4	4	5	4	5	4	4	4	4	4	4	4	4	4	4	4	4	4	4	4	4	4	4	4	4	4	4	4	4	4	4	4	4	4	4	4	4	4	4	4
231	Glycan metabolism	Lipopolysaccharide metabolism	M00867 KDO2-lipid A modification pathway	5	5	5	5	5	5	5	5	5	5	5	5	5	5	5	5	5	5	5	5	5	5	5	5	5	5	5	5	5	5	5	5	5	5	5	5	5	5	5	5	5	5	5	5	5	5
232	Glycan metabolism	Lipopolysaccharide metabolism	M00063 CMP-KDO biosynthesis	5	4	4	5	4	3	4	3	4	5	5	4	4	5	5	5	5	5	5	4	3	4	4	4	4	4	4	4	4	3	5	5	4	5	5	3	5	4	5	4	4	5	4	4	5	5
233	Glycan metabolism	Lipopolysaccharide metabolism	M00064 ADP-L-glycero-D-manno-heptose biosynthesis	4	5	5	5	5	4	5	3	5	5	5	5	5	5	5	5	5	5	5	5	5	5	5	5	5	5	5	5	5	5	5	5	5	5	5	5	5	5	5	5	5	5	5	5	5	5
234	Glycan metabolism	Lipopolysaccharide metabolism	M00922 CMP-Neu5Ac biosynthesis	5	5	5	5	5	3	5	5	5	5	5	5	5	5	5	5	5	5	5	5	5	5	5	5	5	5	5	5	5	5	5	5	5	5	5	5	5	5	5	5	5	5	5	5	5	5
235	Glycan metabolism	Lipopolysaccharide metabolism	M00923 UDP-L-FucNAm biosynthesis	4	5	5	5	5	4	5	5	5	5	5	5	5	5	5	5	5	5	5	5	5	5	5	5	5	5	5	5	5	5	5	5	5	5	5	5	5	5	5	5	5	5	5	5	5	5
236	Cofactor and vitamin metabolism	Cofactor and vitamin metabolism	M00127 Thiamine biosynthesis, prokaryotes, AIR (+ DXP/tyrosine) => TMP/TPP	4	4	4	4	4	4	4	4	4	4	4	4	4	4	4	4	4	4	4	4	4	4	4	4	4	4	4	4	4	4	4	4	4	4	4	4	4	4	4	4	4	4	4	4	4	4
237	Cofactor and vitamin metabolism	Cofactor and vitamin metabolism	M00895 Thiamine biosynthesis, prokaryotes, AIR (+ DXP/glycine) => TMP/TPP	4	4	4	4	4	4	4	4	4	4	4	4	4	4	4	4	4	4	4	4	4	4	4	4	4	4	4	4	4	4	4	4	4	4	4	4	4	4	4	4	4	4	4	4	4	4
238	Cofactor and vitamin metabolism	Cofactor and vitamin metabolism	M00896 Thiamine biosynthesis, archaea, AIR (+ NAD+) => TMP/TPP	3	2	3	3	3	2	3	2	3	3	3	3	3	3	4	4	4	4	4	4	4	4	4	4	4	4	4	4	4	4	4	3	4	3	3	3	4	3	3	4	4	3	4	3	4	4
239	Cofactor and vitamin metabolism	Cofactor and vitamin metabolism	M00897 Thiamine biosynthesis, plants, AIR (+ NAD+) => TMP/thiamine/TPP	4	4	4	4	4	4	4	4	4	3	4	4	4	4	4	4	4	4	4	4	4	4	4	4	4	4	4	4	4	4	4	3	4	4	3	4	3	4	4	4	4	3	4	3	4	4
240	Cofactor and vitamin metabolism	Cofactor and vitamin metabolism	M00898 Thiamine biosynthesis, pyridoxal-5P => TMP/thiamine/TPP	4	4	4	4	4	4	4	3	4	4	5	4	4	4	3	3	3	3	3	3	3	3	3	3	3	3	3	3	3	3	3	4	4	4	4	4	4	4	4	4	4	4	4	4	4	4
241	Cofactor and vitamin metabolism	Cofactor and vitamin metabolism	M00899 Thiamine salvage pathway, HMP/HET => TMP	2	2	2	2	2	2	1	1	2	2	2	2	1	2	2	2	2	2	2	2	2	2	2	2	2	2	2	2	2	2	2	2	5	2	2	2	2	1	2	5	5	2	2	2	5	5
242	Cofactor and vitamin metabolism	Cofactor and vitamin metabolism	M00125 Riboflavin biosynthesis, plants and bacteria, GTP => riboflavin/FMN/FAD	3	2	1	4	2	1	4	1	4	3	3	2	2	2	2	2	2	2	2	4	2	2	3	3	3	2	3	2	3	4	3	3	4	2	4	2	3	3	4	4	4	4	4	3	4	3
243	Cofactor and vitamin metabolism	Cofactor and vitamin metabolism	M00911 Riboflavin biosynthesis, fungi, GTP => riboflavin/FMN/FAD	4	4	4	4	4	4	4	4	4	4	4	4	4	4	2	3	3	3	4	4	3	4	4	4	4	3	4	4	4	4	4	4	4	4	4	4	4	4	4	4	4	4	4	4	4	4
244	Cofactor and vitamin metabolism	Cofactor and vitamin metabolism	M00124 Pyridoxal-P biosynthesis, erythrose-4P => pyridoxal-P	4	4	4	4	4	3	4	4	5	4	4	4	4	4	4	4	4	4	4	4	4	4	4	4	4	4	4	4	4	4	4	4	4	4	4	4	4	4	4	4	4	4	4	4	4	4
245	Cofactor and vitamin metabolism	Cofactor and vitamin metabolism	M00916 Pyridoxal-P biosynthesis, R5P + glyceraldehyde-3P + glutamine => pyridoxal-P	2	2	1	1	1	1	1	1	5	1	1	2	1	2	1	1	1	1	1	1	1	1	1	1	1	1	1	1	1	1	1	1	1	1	1	1	1	1	1	2	1	1	2	1	1	1
246	Cofactor and vitamin metabolism	Cofactor and vitamin metabolism	M00115 NAD biosynthesis, aspartate => quinolinate => NAD	3	3	2	3	3	2	3	1	4	3	3	2	2	2	2	3	3	3	3	4	2	3	4	3	3	3	2	3	3	2	3	3	4	4	4	3	4	3	3	4	4	3	4	4	3	3
247	Cofactor and vitamin metabolism	Cofactor and vitamin metabolism	M00912 NAD biosynthesis, tryptophan => quinolinate => NAD	4	3	3	2	2	3	2	3	4	3	3	2	2	2	2	2	2	2	3	3	2	2	3	2	2	2	2	2	2	3	2	4	4	4	4	4	4	4	4	4	4	4	4	4	4	4
248	Cofactor and vitamin metabolism	Cofactor and vitamin metabolism	M00810 Nicotine degradation, pyridine pathway, nicotine => 2,6-dihydroxypyridine/succinate semialdehyde	5	5	5	5	5	5	5	5	5	5	5	5	5	5	5	5	5	5	5	5	5	5	5	5	5	5	5	5	5	5	5	5	5	5	5	5	5	5	5	5	5	5	5	5	5	5
249	Cofactor and vitamin metabolism	Cofactor and vitamin metabolism	M00811 Nicotine degradation, pyrrolidine pathway, nicotine => succinate semialdehyde	5	5	5	5	5	5	5	5	5	5	5	5	5	5	5	5	5	5	5	5	5	5	5	5	5	5	5	5	5	5	5	5	5	5	5	5	5	5	3	5	5	5	5	3	5	5
250	Cofactor and vitamin metabolism	Cofactor and vitamin metabolism	M00622 Nicotinate degradation, nicotinate => fumarate	5	5	5	5	5	4	5	5	5	4	5	5	5	5	5	5	5	5	5	5	5	5	5	5	5	5	5	5	5	5	5	5	5	5	5	5	5	5	5	5	5	5	5	5	5	5
251	Cofactor and vitamin metabolism	Cofactor and vitamin metabolism	M00119 Pantothenate biosynthesis, valine/L-aspartate => pantothenate	2	2	2	2	2	2	2	3	2	3	2	2	2	2	2	2	2	2	2	2	2	2	2	2	2	2	2	2	2	2	2	4	3	2	3	2	4	2	2	4	4	3	4	4	4	2
252	Cofactor and vitamin metabolism	Cofactor and vitamin metabolism	M00913 Pantothenate biosynthesis, 2-oxoisovalerate/spermine => pantothenate	2	2	2	2	2	2	2	3	3	3	2	2	2	2	2	2	2	2	2	2	2	2	2	2	2	2	2	2	2	2	2	4	3	2	3	2	4	2	2	4	4	3	5	4	4	2
253	Cofactor and vitamin metabolism	Cofactor and vitamin metabolism	M00120 Coenzyme A biosynthesis, pantothenate => CoA	2	1	1	1	1	1	1	1	3	3	2	1	1	1	1	1	1	1	1	2	1	1	2	1	1	1	1	1	1	1	1	1	1	2	2	2	1	1	1	2	1	1	2	1	1	1
254	Cofactor and vitamin metabolism	Cofactor and vitamin metabolism	M00914 Coenzyme A biosynthesis, archaea, 2-oxoisovalerate => 4-phosphopantoate => CoA	4	4	4	4	4	4	4	4	4	4	4	4	4	4	4	4	4	4	4	4	4	4	4	4	4	4	4	4	4	4	4	4	4	4	4	4	4	4	4	4	4	4	5	4	4	4
255	Cofactor and vitamin metabolism	Cofactor and vitamin metabolism	M00572 Pimeloyl-ACP biosynthesis, BioC-BioH pathway, malonyl-ACP => pimeloyl-ACP	3	4	2	3	3	3	3	4	4	2	3	3	3	3	3	3	3	3	3	4	3	3	4	3	3	3	3	3	3	3	3	3	3	3	3	3	3	3	3	4	3	3	4	3	3	3
256	Cofactor and vitamin metabolism	Cofactor and vitamin metabolism	M00123 Biotin biosynthesis, pimeloyl-ACP/CoA => biotin	2	1	1	1	1	1	1	1	1	1	2	1	1	1	1	1	1	1	1	1	1	1	1	1	1	1	1	1	1	1	1	1	1	2	1	1	2	1	2	2	1	2	2	1	1	2
257	Cofactor and vitamin metabolism	Cofactor and vitamin metabolism	M00950 Biotin biosynthesis, BioU pathway, pimeloyl-ACP/CoA => biotin	4	3	3	3	3	3	3	3	3	3	4	3	3	3	3	3	3	3	3	3	3	3	3	3	3	3	3	3	3	3	3	3	3	4	3	3	4	3	4	4	3	4	4	3	3	4
258	Cofactor and vitamin metabolism	Cofactor and vitamin metabolism	M00573 Biotin biosynthesis, BioI pathway, long-chain-acyl-ACP => pimeloyl-ACP => biotin	4	4	4	4	4	4	4	4	4	4	4	4	4	4	4	4	4	4	4	4	4	4	4	4	4	4	4	4	4	4	4	4	4	4	4	4	4	4	4	4	4	4	4	4	4	4
259	Cofactor and vitamin metabolism	Cofactor and vitamin metabolism	M00577 Biotin biosynthesis, BioW pathway, pimelate => pimeloyl-CoA => biotin	4	4	4	4	4	4	4	2	4	4	4	4	4	4	4	4	4	4	4	4	4	4	4	4	4	4	4	4	4	4	4	4	4	4	4	4	4	4	4	4	4	4	4	3	4	4
260	Cofactor and vitamin metabolism	Cofactor and vitamin metabolism	M00881 Lipoic acid biosynthesis, plants and bacteria, octanoyl-ACP => dihydrolipoyl-E2/H	1	2	1	1	1	1	1	2	2	2	1	1	1	1	1	1	1	1	1	1	1	1	1	1	1	1	1	1	1	1	1	2	1	2	1	1	1	1	2	1	2	1	1	2	1	1
261	Cofactor and vitamin metabolism	Cofactor and vitamin metabolism	M00882 Lipoic acid biosynthesis, eukaryotes, octanoyl-ACP => dihydrolipoyl-H	2	2	2	2	2	2	2	2	2	2	2	2	2	2	2	2	2	2	2	2	2	2	2	2	2	2	2	2	2	2	2	2	2	2	2	2	2	2	2	2	2	2	2	2	2	2
262	Cofactor and vitamin metabolism	Cofactor and vitamin metabolism	M00883 Lipoic acid biosynthesis, animals and bacteria, octanoyl-ACP => dihydrolipoyl-H => dihydrolipoyl-E2	3	3	3	3	3	3	3	3	3	3	3	3	3	3	2	3	2	2	2	2	2	2	2	2	2	2	2	2	2	3	2	3	3	3	3	3	3	3	3	3	3	3	3	3	3	3
263	Cofactor and vitamin metabolism	Cofactor and vitamin metabolism	M00884 Lipoic acid biosynthesis, octanoyl-CoA => dihydrolipoyl-E2	2	2	2	2	2	2	2	2	2	2	2	2	2	2	2	2	2	2	2	2	2	2	2	2	2	2	2	2	2	2	2	2	2	2	2	2	2	2	2	2	2	2	2	2	2	2
264	Cofactor and vitamin metabolism	Cofactor and vitamin metabolism	M00126 Tetrahydrofolate biosynthesis, GTP => THF	1	2	1	2	1	1	3	1	2	1	1	1	1	1	2	3	2	1	2	2	2	2	2	2	2	2	2	2	2	3	2	3	2	2	2	2	2	2	3	2	2	1	2	3	2	2
265	Cofactor and vitamin metabolism	Cofactor and vitamin metabolism	M00840 Tetrahydrofolate biosynthesis, mediated by ribA and trpF, GTP => THF	3	3	3	4	3	4	4	3	4	4	3	3	3	3	3	4	4	3	3	3	3	3	3	3	3	3	3	3	3	3	3	4	3	4	4	4	4	4	4	4	3	3	4	4	3	4
266	Cofactor and vitamin metabolism	Cofactor and vitamin metabolism	M00841 Tetrahydrofolate biosynthesis, mediated by PTPS, GTP => THF	4	4	3	3	3	3	4	2	4	2	4	3	3	3	3	4	3	3	3	4	3	3	3	3	3	3	3	3	3	3	3	4	3	3	3	3	3	3	3	3	3	3	3	4	2	3
267	Cofactor and vitamin metabolism	Cofactor and vitamin metabolism	M00842 Tetrahydrobiopterin biosynthesis, GTP => BH4	5	5	3	3	3	3	5	2	5	2	2	3	3	3	2	3	2	2	2	3	2	2	3	3	2	3	2	3	2	3	3	3	3	3	3	3	3	3	3	3	3	3	3	5	3	3
268	Cofactor and vitamin metabolism	Cofactor and vitamin metabolism	M00843 L-threo-Tetrahydrobiopterin biosynthesis, GTP => L-threo-BH4	5	5	3	3	3	3	5	3	5	2	2	3	3	3	2	3	2	2	2	3	2	2	3	3	2	3	2	3	2	3	3	3	3	3	3	3	3	3	3	3	3	3	3	5	3	3
269	Cofactor and vitamin metabolism	Cofactor and vitamin metabolism	M00880 Molybdenum cofactor biosynthesis, GTP => molybdenum cofactor	1	1	2	1	1	1	1	1	3	1	1	1	1	1	1	1	1	1	1	3	2	1	3	5	1	2	1	1	1	1	1	2	2	2	1	1	2	2	2	2	1	1	2	1	1	1
270	Cofactor and vitamin metabolism	Cofactor and vitamin metabolism	M00140 C1-unit interconversion, prokaryotes	2	2	1	2	2	1	2	1	2	2	2	2	2	2	3	3	3	3	3	2	2	2	2	2	2	2	2	2	2	2	2	2	2	2	2	2	2	2	2	2	2	2	2	2	2	2
271	Cofactor and vitamin metabolism	Cofactor and vitamin metabolism	M00141 C1-unit interconversion, eukaryotes	1	1	1	1	1	1	1	1	1	1	1	1	1	1	1	1	1	1	1	1	1	1	1	1	1	1	1	1	1	1	1	1	1	1	1	1	1	1	1	1	1	1	1	1	1	1
272	Cofactor and vitamin metabolism	Cofactor and vitamin metabolism	M00846 Siroheme biosynthesis, glutamyl-tRNA => siroheme	2	2	2	2	2	1	2	2	2	2	1	2	2	2	2	3	3	2	2	4	2	2	3	3	3	1	3	3	2	3	3	2	2	2	3	2	2	2	3	2	2	2	3	2	3	2
273	Cofactor and vitamin metabolism	Cofactor and vitamin metabolism	M00868 Heme biosynthesis, animals and fungi, glycine => heme	3	3	2	2	2	1	3	2	2	2	2	2	2	2	2	3	3	2	2	3	2	2	2	3	3	3	3	3	2	3	3	3	3	2	3	2	3	2	3	2	2	2	3	2	3	1
274	Cofactor and vitamin metabolism	Cofactor and vitamin metabolism	M00121 Heme biosynthesis, plants and bacteria, glutamate => heme	2	2	1	1	1	1	2	1	1	1	1	1	1	1	1	2	2	1	1	3	1	1	2	2	2	1	2	2	1	2	2	2	2	1	2	1	2	1	2	1	1	1	3	1	3	1
275	Cofactor and vitamin metabolism	Cofactor and vitamin metabolism	M00926 Heme biosynthesis, bacteria, glutamyl-tRNA => coproporphyrin III => heme	3	3	2	2	2	2	3	2	2	2	2	2	2	2	2	3	3	2	2	4	2	2	3	3	3	2	3	3	2	3	3	3	2	2	3	2	3	2	3	2	2	2	4	2	4	2
276	Cofactor and vitamin metabolism	Cofactor and vitamin metabolism	M00847 Heme biosynthesis, archaea, siroheme => heme	5	5	5	5	5	5	5	5	5	5	5	5	5	5	5	5	5	5	5	5	5	5	5	5	5	5	5	5	5	5	5	5	5	5	5	5	5	5	5	5	5	5	5	5	5	5
277	Cofactor and vitamin metabolism	Cofactor and vitamin metabolism	M00924 Cobalamin biosynthesis, anaerobic, uroporphyrinogen III => sirohydrochlorin => cobyrinate a,c-diamide	4	4	4	4	4	4	4	4	4	4	4	4	4	4	5	5	5	5	5	5	5	5	5	5	5	4	5	5	5	5	5	4	4	4	4	4	4	4	4	5	4	4	4	4	4	4
278	Cofactor and vitamin metabolism	Cofactor and vitamin metabolism	M00925 Cobalamin biosynthesis, aerobic, uroporphyrinogen III => precorrin 2 => cobyrinate a,c-diamide	4	4	4	4	4	4	4	4	4	4	4	4	4	4	5	5	5	4	5	5	5	5	5	5	5	4	5	5	5	5	5	4	4	4	4	4	4	4	4	4	4	4	4	4	4	4
279	Cofactor and vitamin metabolism	Cofactor and vitamin metabolism	M00122 Cobalamin biosynthesis, cobyrinate a,c-diamide => cobalamin	5	5	4	4	4	4	4	4	5	4	4	4	4	4	5	5	5	5	5	5	4	4	5	4	4	4	4	4	4	4	4	4	4	4	4	4	4	4	4	4	4	4	4	4	4	4
280	Cofactor and vitamin metabolism	Cofactor and vitamin metabolism	M00836 Coenzyme F430 biosynthesis, sirohydrochlorin => coenzyme F430	5	5	5	5	5	5	5	5	5	5	5	5	5	5	5	5	5	5	5	5	5	5	5	5	5	5	5	5	5	5	5	5	5	5	5	5	5	5	5	5	5	5	5	5	5	5
281	Cofactor and vitamin metabolism	Cofactor and vitamin metabolism	M00117 Ubiquinone biosynthesis, prokaryotes, chorismate (+ polyprenyl-PP) => ubiquinol	4	4	4	4	4	4	4	4	4	4	4	4	4	4	4	4	4	4	4	4	4	4	4	4	4	4	4	4	4	4	4	4	4	4	4	5	4	4	4	4	4	4	5	4	4	4
282	Cofactor and vitamin metabolism	Cofactor and vitamin metabolism	M00128 Ubiquinone biosynthesis, eukaryotes, 4-hydroxybenzoate + polyprenyl-PP => ubiquinol	3	3	1	4	3	4	4	3	1	4	4	3	3	3	1	1	1	1	1	4	1	1	4	3	1	2	2	1	1	1	1	4	4	4	4	4	4	4	4	2	4	4	4	4	4	4
283	Cofactor and vitamin metabolism	Cofactor and vitamin metabolism	M00116 Menaquinone biosynthesis, chorismate (+ polyprenyl-PP) => menaquinol	4	4	4	4	4	4	4	4	4	4	4	3	4	3	4	4	4	4	4	4	4	4	4	4	4	4	4	4	4	4	4	4	4	4	4	4	4	4	4	4	4	4	4	4	4	4
284	Cofactor and vitamin metabolism	Cofactor and vitamin metabolism	M00930 Menaquinone biosynthesis, futalosine pathway	4	5	5	5	5	4	5	4	5	5	5	4	4	4	5	5	5	5	5	5	5	5	5	5	5	5	5	5	5	5	5	5	5	5	5	5	5	5	5	5	5	5	5	5	5	5
285	Cofactor and vitamin metabolism	Cofactor and vitamin metabolism	M00931 Menaquinone biosynthesis, modified futalosine pathway	4	5	5	5	5	4	5	4	5	5	5	4	4	4	5	5	5	5	5	5	5	5	5	5	5	5	5	5	5	5	5	5	5	5	5	5	5	5	5	5	5	5	5	5	5	5
286	Cofactor and vitamin metabolism	Cofactor and vitamin metabolism	M00932 Phylloquinone biosynthesis, chorismate (+ phytyl-PP) => phylloquinol	4	4	4	4	4	4	4	4	4	4	4	4	4	4	4	4	4	4	4	4	4	4	4	4	4	4	4	4	4	4	4	4	4	4	4	4	4	4	4	4	4	4	4	4	4	4
287	Cofactor and vitamin metabolism	Cofactor and vitamin metabolism	M00112 Tocopherol/tocotorienol biosynthesis, homogentisate + phytyl/geranylgeranyl-PP => tocopherol/tocotorienol	2	2	2	3	1	1	2	1	2	3	1	2	1	2	1	1	2	1	1	1	1	1	2	1	1	1	1	1	2	2	1	2	2	2	3	4	3	2	2	2	3	3	1	4	2	1
288	Cofactor and vitamin metabolism	Cofactor and vitamin metabolism	M00933 Plastoquinone biosynthesis, homogentisate + solanesyl-PP => plastoquinol	1	1	1	1	1	2	1	1	2	1	1	1	1	1	1	1	1	1	1	1	1	1	1	1	1	1	1	1	2	1	1	1	1	1	1	2	2	1	1	1	1	1	1	1	1	1
289	Biosynthesis of terpenoids and polyketides	Terpenoid backbone biosynthesis	M00095 C5 isoprenoid biosynthesis, mevalonate pathway	4	4	4	4	4	4	4	4	4	4	4	4	4	4	2	3	3	4	4	2	1	1	1	1	1	2	1	2	1	1	1	4	4	4	4	2	4	4	4	4	4	4	4	4	4	4
290	Biosynthesis of terpenoids and polyketides	Terpenoid backbone biosynthesis	M00849 C5 isoprenoid biosynthesis, mevalonate pathway, archaea	4	4	3	4	4	4	4	4	4	4	3	4	4	4	3	4	4	4	3	4	3	3	3	3	3	3	3	3	3	3	3	4	4	3	4	3	4	4	4	4	4	4	4	4	4	4
291	Biosynthesis of terpenoids and polyketides	Terpenoid backbone biosynthesis	M00096 C5 isoprenoid biosynthesis, non-mevalonate pathway	1	1	1	2	1	1	2	3	3	1	3	1	1	1	1	1	1	1	1	1	1	1	2	1	1	2	1	2	2	1	1	1	2	1	2	1	1	1	1	1	2	1	1	3	1	1
292	Biosynthesis of terpenoids and polyketides	Terpenoid backbone biosynthesis	M00364 C10-C20 isoprenoid biosynthesis, bacteria	1	1	1	1	1	1	2	2	1	1	1	1	1	1	1	1	1	1	1	1	1	1	1	1	1	1	1	1	1	2	1	1	1	1	1	1	1	1	1	1	1	1	2	2	2	1
293	Biosynthesis of terpenoids and polyketides	Terpenoid backbone biosynthesis	M00365 C10-C20 isoprenoid biosynthesis, archaea	2	2	2	2	2	2	2	5	2	2	2	2	2	2	2	2	2	2	2	2	2	2	2	2	2	2	2	2	2	2	2	2	2	2	2	1	2	2	2	2	2	2	2	5	2	2
294	Biosynthesis of terpenoids and polyketides	Terpenoid backbone biosynthesis	M00366 C10-C20 isoprenoid biosynthesis, plants	1	1	1	1	1	1	2	2	2	1	2	1	1	1	1	1	1	1	1	1	1	1	1	1	1	1	1	1	1	3	1	1	1	1	1	1	1	1	1	1	1	1	2	2	2	1
295	Biosynthesis of terpenoids and polyketides	Terpenoid backbone biosynthesis	M00367 C10-C20 isoprenoid biosynthesis, non-plant eukaryotes	2	2	1	2	2	2	2	3	3	2	2	2	2	2	2	2	2	2	2	2	2	2	2	2	2	2	2	2	2	3	2	2	2	2	2	2	2	2	2	2	2	2	2	3	2	2
296	Biosynthesis of terpenoids and polyketides	Plant terpenoid biosynthesis	M00097 beta-Carotene biosynthesis, GGAP => beta-carotene	1	1	1	2	1	1	1	1	1	2	2	1	1	1	1	1	1	1	1	2	1	1	3	1	2	1	1	1	3	2	1	1	2	1	1	1	1	1	2	2	2	1	2	1	1	1
297	Biosynthesis of terpenoids and polyketides	Plant terpenoid biosynthesis	M00372 Abscisic acid biosynthesis, beta-carotene => abscisic acid	5	5	5	5	5	5	5	5	5	5	5	5	5	5	5	5	5	5	5	5	5	5	5	5	5	5	5	5	5	5	5	5	5	4	4	5	5	5	4	5	5	5	5	5	5	4
298	Biosynthesis of terpenoids and polyketides	Plant terpenoid biosynthesis	M00371 Castasterone biosynthesis, campesterol => castasterone	4	4	4	4	4	4	4	4	4	4	4	4	4	4	4	4	4	4	4	4	4	4	4	4	4	4	4	4	4	4	4	4	4	5	4	5	4	4	4	4	4	4	4	4	5	4
299	Biosynthesis of terpenoids and polyketides	Plant terpenoid biosynthesis	M00927 Gibberellin A12 biosynthesis, GAPP => GA12	5	5	5	5	5	5	5	5	5	5	5	5	5	5	5	5	5	5	5	5	5	5	5	5	5	5	5	5	5	5	5	5	4	5	5	5	5	5	5	5	5	5	5	5	5	5
300	Biosynthesis of terpenoids and polyketides	Plant terpenoid biosynthesis	M00928 Gibberellin A4/A1 biosynthesis, GA12/GA53 => GA4/GA1	5	5	5	5	5	5	5	5	5	5	5	5	5	5	5	5	5	5	5	5	5	5	5	5	5	5	5	5	5	5	5	5	5	5	5	5	5	5	5	5	5	5	5	5	5	5
301	Biosynthesis of terpenoids and polyketides	Plant terpenoid biosynthesis	M00929 Gibberellin A1 biosynthesis, GGPP => GA1	5	5	5	5	5	5	5	5	5	5	5	5	5	5	5	5	5	5	5	5	5	5	5	5	5	5	5	5	5	5	5	5	5	5	5	5	5	5	5	5	5	5	5	5	5	5
302	Biosynthesis of terpenoids and polyketides	Macrolide biosynthesis	M00773 Tylosin biosynthesis, methylmalonyl-CoA + malonyl-CoA => tylactone => tylosin	5	5	5	5	5	5	5	5	5	5	5	5	5	5	5	5	5	5	5	5	5	5	5	5	5	5	5	5	5	5	5	5	5	5	5	5	5	5	5	5	5	5	5	5	5	5
303	Biosynthesis of terpenoids and polyketides	Macrolide biosynthesis	M00934 Mycinamicin biosynthesis, malonyl-CoA + methylmalonyl-CoA => protomycinolide IV => mycinamicin II	5	5	5	5	5	5	5	5	5	5	5	5	5	5	5	5	5	5	5	5	5	5	5	5	5	5	5	5	5	5	5	5	5	5	5	5	5	5	5	5	5	5	5	5	5	5
304	Biosynthesis of terpenoids and polyketides	Macrolide biosynthesis	M00774 Erythromycin biosynthesis, propanoyl-CoA + methylmalonyl-CoA => deoxyerythronolide B => erythromycin A/B	5	5	4	5	5	5	5	5	5	5	5	5	5	5	5	5	5	5	5	5	5	5	5	5	5	5	5	5	5	5	5	5	5	5	5	5	5	5	5	5	5	5	5	5	5	5
305	Biosynthesis of terpenoids and polyketides	Macrolide biosynthesis	M00775 Oleandomycin biosynthesis, malonyl-CoA + methylmalonyl-CoA => 8,8a-deoxyoleandolide => oleandomycin	5	5	5	5	5	5	5	5	5	5	5	5	5	5	5	5	5	5	5	5	5	5	5	5	5	5	5	5	5	5	5	5	5	5	5	5	5	5	5	5	5	5	5	5	5	5
306	Biosynthesis of terpenoids and polyketides	Macrolide biosynthesis	M00776 Pikromycin/methymycin biosynthesis, methylmalonyl-CoA + malonyl-CoA => narbonolide/10-deoxymethynolide => pikromycin/methymycin	5	5	5	5	5	5	5	5	5	5	5	5	5	5	5	5	5	5	5	5	5	5	5	5	5	5	5	5	5	5	5	5	5	5	5	5	5	5	5	5	5	5	5	5	5	5
307	Biosynthesis of terpenoids and polyketides	Macrolide biosynthesis	M00777 Avermectin biosynthesis, 2-methylbutanoyl-CoA/isobutyryl-CoA => 6,8a-Seco-6,8a-deoxy-5-oxoavermectin 1a/1b aglycone => avermectin A1a/B1a/A1b/B1b	5	5	5	5	5	5	5	5	5	5	5	5	5	5	5	5	5	5	5	5	5	5	5	5	5	5	5	5	5	5	5	5	5	5	5	5	5	5	5	5	5	5	5	5	5	5
308	Biosynthesis of terpenoids and polyketides	Enediyne biosynthesis	M00824 9-membered enediyne core biosynthesis, malonyl-CoA => 3-hydroxyhexadeca-4,6,8,10,12,14-hexaenoyl-ACP => 9-membered enediyne core	5	5	2	5	5	5	5	2	5	5	5	5	5	5	5	5	5	5	5	5	5	5	5	5	5	5	5	5	5	5	5	5	5	5	5	5	5	5	5	5	5	5	5	5	5	5
309	Biosynthesis of terpenoids and polyketides	Enediyne biosynthesis	M00825 10-membered enediyne core biosynthesis, malonyl-CoA => 3-hydroxyhexadeca-4,6,8,10,12,14-hexaenoyl-ACP => 10-membered enediyne core	5	5	2	5	5	5	5	2	5	5	5	5	5	5	5	5	5	5	5	5	5	5	5	5	5	5	5	5	5	4	5	5	5	5	5	5	5	5	4	5	5	5	5	5	4	5
310	Biosynthesis of terpenoids and polyketides	Enediyne biosynthesis	M00826 C-1027 benzoxazolinate moiety biosynthesis, chorismate => benzoxazolinyl-CoA	5	5	5	5	5	5	5	5	5	5	5	5	5	5	5	5	5	5	5	5	5	5	5	5	5	5	5	5	5	5	5	5	5	5	5	5	5	5	5	5	5	5	5	5	5	5
311	Biosynthesis of terpenoids and polyketides	Enediyne biosynthesis	M00827 C-1027 beta-amino acid moiety biosynthesis, tyrosine => 3-chloro-4,5-dihydroxy-beta-phenylalanyl-PCP	5	5	5	5	5	5	4	5	5	5	5	5	5	5	5	5	5	5	5	5	5	5	5	5	5	5	5	5	5	5	5	5	5	5	5	5	5	5	5	5	4	5	5	5	5	5
312	Biosynthesis of terpenoids and polyketides	Enediyne biosynthesis	M00828 Maduropeptin beta-hydroxy acid moiety biosynthesis, tyrosine => 3-(4-hydroxyphenyl)-3-oxopropanoyl-PCP	5	5	5	5	5	5	4	5	5	5	5	5	5	5	5	5	5	5	5	5	5	5	5	5	5	5	5	5	5	5	5	5	5	5	5	5	5	5	5	5	4	5	5	5	5	5
313	Biosynthesis of terpenoids and polyketides	Enediyne biosynthesis	M00829 3,6-Dimethylsalicylyl-CoA biosynthesis, malonyl-CoA => 6-methylsalicylate => 3,6-dimethylsalicylyl-CoA	3	3	2	3	3	3	3	3	5	5	3	3	3	3	5	5	5	5	5	5	5	5	5	5	5	5	5	5	5	5	5	5	5	5	5	3	5	5	5	5	5	5	5	5	5	5
314	Biosynthesis of terpenoids and polyketides	Enediyne biosynthesis	M00830 Neocarzinostatin naphthoate moiety biosynthesis, malonyl-CoA => 2-hydroxy-5-methyl-1-naphthoate => 2-hydroxy-7-methoxy-5-methyl-1-naphthoyl-CoA	5	5	5	5	5	4	5	4	5	5	5	5	5	5	5	5	5	5	5	5	5	5	5	5	5	5	5	5	5	5	5	5	5	5	5	5	5	5	5	5	5	5	5	5	5	5
315	Biosynthesis of terpenoids and polyketides	Enediyne biosynthesis	M00831 Kedarcidin 2-hydroxynaphthoate moiety biosynthesis, malonyl-CoA => 3,6,8-trihydroxy-2-naphthoate => 3-hydroxy-7,8-dimethoxy-6-isopropoxy-2-naphthoyl-CoA	5	5	5	5	5	5	5	5	5	5	5	5	5	5	5	5	5	5	5	5	5	5	5	5	5	5	5	5	5	5	5	5	5	5	5	5	5	5	5	5	5	5	5	5	5	5
316	Biosynthesis of terpenoids and polyketides	Enediyne biosynthesis	M00832 Kedarcidin 2-aza-3-chloro-beta-tyrosine moiety biosynthesis, azatyrosine => 2-aza-3-chloro-beta-tyrosyl-PCP	5	5	5	5	5	5	5	5	5	5	5	5	5	5	5	5	5	5	5	5	5	5	5	5	5	5	5	5	5	5	5	5	5	5	5	5	5	5	5	5	5	5	5	5	5	5
317	Biosynthesis of terpenoids and polyketides	Enediyne biosynthesis	M00834 Calicheamicin orsellinate moiety biosynthesis, malonyl-CoA => orsellinate-ACP => 5-iodo-2,3-dimethoxyorsellinate-ACP	5	5	5	5	5	4	5	5	5	5	5	5	5	5	5	5	5	5	5	5	5	5	5	5	5	5	5	5	5	5	5	5	5	5	5	5	5	5	5	5	5	5	5	5	5	5
318	Biosynthesis of terpenoids and polyketides	Enediyne biosynthesis	M00833 Calicheamicin biosynthesis, calicheamicinone => calicheamicin	5	5	5	5	5	4	5	5	5	5	5	5	5	5	5	5	5	5	5	5	5	5	5	5	5	5	5	5	5	5	5	5	5	5	5	5	5	5	5	5	5	5	5	5	5	5
319	Biosynthesis of terpenoids and polyketides	Type II polyketide biosynthesis	M00778 Type II polyketide backbone biosynthesis, acyl-CoA + malonyl-CoA => polyketide	5	5	5	5	5	2	5	5	5	4	4	5	5	5	5	5	5	5	5	5	5	5	5	5	5	5	5	5	5	5	5	5	5	5	5	5	5	5	5	5	5	5	5	5	5	5
320	Biosynthesis of terpenoids and polyketides	Type II polyketide biosynthesis	M00779 Dihydrokalafungin biosynthesis, octaketide => dihydrokalafungin	5	5	5	5	5	5	5	5	5	5	5	5	5	5	5	5	5	5	5	5	5	5	5	5	5	5	5	5	5	5	5	5	5	5	5	5	5	5	5	5	5	5	5	5	5	5
321	Biosynthesis of terpenoids and polyketides	Type II polyketide biosynthesis	M00780 Tetracycline/oxytetracycline biosynthesis, pretetramide => tetracycline/oxytetracycline	5	5	5	5	5	5	5	5	5	5	5	5	5	5	5	5	5	5	5	5	5	5	5	5	5	5	5	5	5	5	5	5	5	5	5	5	5	5	5	5	5	5	5	5	5	5
322	Biosynthesis of terpenoids and polyketides	Type II polyketide biosynthesis	M00823 Chlortetracycline biosynthesis, pretetramide => chlortetracycline	5	5	5	5	5	4	5	5	5	5	5	5	5	5	5	5	5	5	5	5	5	5	5	5	5	5	5	5	5	5	5	5	5	5	5	5	5	5	5	5	5	5	5	5	5	5
323	Biosynthesis of terpenoids and polyketides	Type II polyketide biosynthesis	M00781 Nogalavinone/aklavinone biosynthesis, deoxynogalonate/deoxyaklanonate => nogalavinone/aklavinone	5	5	5	5	5	5	5	5	5	5	5	5	5	5	5	5	5	5	5	5	5	5	5	5	5	5	5	5	5	5	5	5	5	5	5	5	5	5	5	5	5	5	5	5	5	5
324	Biosynthesis of terpenoids and polyketides	Type II polyketide biosynthesis	M00782 Mithramycin biosynthesis, 4-demethylpremithramycinone => mithramycin	5	5	5	5	5	5	5	5	5	5	5	5	5	5	5	5	5	5	5	5	5	5	5	5	5	5	5	5	5	5	5	5	5	5	5	5	5	5	5	5	5	5	5	5	5	5
325	Biosynthesis of terpenoids and polyketides	Type II polyketide biosynthesis	M00783 Tetracenomycin C/8-demethyltetracenomycin C biosynthesis, tetracenomycin F2 => tetracenomycin C/8-demethyltetracenomycin C	5	5	5	5	5	4	5	5	5	5	5	5	5	5	5	5	5	5	5	5	5	5	5	5	5	5	5	5	5	5	5	5	5	5	5	5	5	5	5	5	5	5	5	5	5	5
326	Biosynthesis of terpenoids and polyketides	Type II polyketide biosynthesis	M00784 Elloramycin biosynthesis, 8-demethyltetracenomycin C => elloramycin A	5	5	5	5	5	5	5	5	5	5	5	5	5	5	5	5	5	5	5	5	5	5	5	5	5	5	5	5	5	5	5	5	5	5	5	5	5	5	5	5	5	5	5	5	5	5
327	Biosynthesis of terpenoids and polyketides	Polyketide sugar unit biosynthesis	M00793 dTDP-L-rhamnose biosynthesis	2	2	2	2	2	2	2	2	3	2	3	2	2	2	2	2	2	2	2	3	2	2	2	2	2	2	2	2	2	2	2	3	3	3	3	3	3	3	3	3	3	3	3	3	3	3
328	Biosynthesis of terpenoids and polyketides	Polyketide sugar unit biosynthesis	M00794 dTDP-6-deoxy-D-allose biosynthesis	5	5	5	5	5	5	5	5	5	5	5	5	5	5	5	5	5	5	5	5	5	5	5	5	5	5	5	5	5	5	5	5	5	5	5	5	5	5	5	5	5	5	5	5	5	5
329	Biosynthesis of terpenoids and polyketides	Polyketide sugar unit biosynthesis	M00795 dTDP-beta-L-noviose biosynthesis	5	5	5	5	5	5	5	5	5	5	5	5	5	5	5	5	5	5	5	5	5	5	5	5	5	5	5	5	5	5	5	5	5	5	5	5	5	5	5	5	5	5	5	5	5	5
330	Biosynthesis of terpenoids and polyketides	Polyketide sugar unit biosynthesis	M00796 dTDP-D-mycaminose biosynthesis	5	5	5	5	5	5	5	5	5	5	5	5	5	5	5	5	5	5	5	5	5	5	5	5	5	5	5	5	5	5	5	5	5	5	5	5	5	5	5	5	5	5	5	5	5	5
331	Biosynthesis of terpenoids and polyketides	Polyketide sugar unit biosynthesis	M00797 dTDP-D-desosamine biosynthesis	5	5	5	5	5	5	5	5	5	5	5	5	5	5	5	5	5	5	5	5	5	5	5	5	5	5	5	5	5	5	5	5	5	5	5	5	5	5	5	5	5	5	5	5	5	5
332	Biosynthesis of terpenoids and polyketides	Polyketide sugar unit biosynthesis	M00798 dTDP-L-mycarose biosynthesis	5	5	5	5	5	5	5	5	5	5	5	5	5	5	5	5	5	5	5	5	5	5	5	5	5	5	5	5	5	5	5	5	5	5	5	5	5	5	5	5	5	5	5	5	5	5
333	Biosynthesis of terpenoids and polyketides	Polyketide sugar unit biosynthesis	M00799 dTDP-L-oleandrose biosynthesis	5	5	5	5	5	4	5	5	5	5	5	5	5	5	5	5	5	5	5	5	5	5	5	5	5	5	5	5	5	5	5	5	5	5	5	5	5	5	5	5	5	5	5	5	5	5
334	Biosynthesis of terpenoids and polyketides	Polyketide sugar unit biosynthesis	M00800 dTDP-L-megosamine biosynthesis	5	5	5	5	5	5	5	5	5	5	5	5	5	5	5	5	5	5	5	5	5	5	5	5	5	5	5	5	5	5	5	5	5	5	5	5	5	5	5	5	5	5	5	5	5	5
335	Biosynthesis of terpenoids and polyketides	Polyketide sugar unit biosynthesis	M00801 dTDP-L-olivose biosynthesis	5	5	5	5	5	5	5	5	5	5	5	5	5	5	5	5	5	5	5	5	5	5	5	5	5	5	5	5	5	5	5	5	5	5	5	5	5	5	5	5	5	5	5	5	5	5
336	Biosynthesis of terpenoids and polyketides	Polyketide sugar unit biosynthesis	M00802 dTDP-D-forosamine biosynthesis	5	5	5	5	5	5	5	5	5	5	5	5	5	5	5	5	5	5	5	5	5	5	5	5	5	5	5	5	5	5	5	5	5	5	5	5	5	5	5	5	5	5	5	5	5	5
337	Biosynthesis of terpenoids and polyketides	Polyketide sugar unit biosynthesis	M00803 dTDP-D-angolosamine biosynthesis	5	5	5	5	5	5	5	5	5	5	5	5	5	5	5	5	5	5	5	5	5	5	5	5	5	5	5	5	5	5	5	5	5	5	5	5	5	5	5	5	5	5	5	5	5	5
338	Biosynthesis of other secondary metabolites	Biosynthesis of phytochemical compounds	M00039 Monolignol biosynthesis, phenylalanine/tyrosine => monolignol	4	4	5	4	4	4	4	4	5	4	4	4	4	4	4	5	5	4	4	4	4	4	4	4	4	4	4	4	4	4	4	4	4	4	4	4	4	4	4	4	4	4	4	4	4	4
339	Biosynthesis of other secondary metabolites	Biosynthesis of phytochemical compounds	M00137 Flavanone biosynthesis, phenylalanine => naringenin	5	5	4	4	4	5	4	5	5	4	4	4	4	4	4	5	5	4	4	4	4	4	4	4	4	4	4	4	4	4	4	4	4	4	4	4	4	4	4	4	4	4	4	4	4	3
340	Biosynthesis of other secondary metabolites	Biosynthesis of phytochemical compounds	M00940 Flavanone biosynthesis, p-coumaroyl-CoA => liquiritigenin	5	5	2	5	5	5	5	5	5	5	5	5	5	5	5	5	5	5	5	5	5	5	5	5	5	5	5	5	5	5	5	5	5	5	3	5	5	5	5	5	5	5	5	5	5	2
341	Biosynthesis of other secondary metabolites	Biosynthesis of phytochemical compounds	M00138 Flavonoid biosynthesis, naringenin => pelargonidin	5	5	5	5	5	5	5	5	5	5	5	5	5	5	5	5	5	5	5	5	5	5	5	5	5	5	5	5	5	5	5	5	5	5	5	5	5	5	5	5	5	5	5	5	5	5
342	Biosynthesis of other secondary metabolites	Biosynthesis of phytochemical compounds	M00941 Isoflavone biosynthesis, liquiritigenin/naringenin => daidzein/genistein	5	5	5	5	5	5	5	5	5	5	5	5	5	5	5	5	5	5	5	5	5	5	5	5	5	5	5	5	5	5	5	5	5	5	5	5	5	5	5	5	5	5	5	5	5	5
343	Biosynthesis of other secondary metabolites	Biosynthesis of phytochemical compounds	M00942 Pterocarpan biosynthesis, daidzein => medicarpin	5	5	5	5	5	5	5	5	5	5	5	5	5	5	5	5	5	5	5	5	5	5	5	5	5	5	5	5	5	5	5	5	5	5	5	5	4	5	4	5	5	5	5	5	5	5
344	Biosynthesis of other secondary metabolites	Biosynthesis of phytochemical compounds	M00943 Reticuline biosynthesis, dopamine + 4HPAA => (S)-reticuline	5	5	5	5	5	5	5	5	5	5	5	5	5	5	5	5	5	5	5	5	5	5	5	5	5	5	5	5	5	5	5	5	5	5	5	5	5	5	5	5	5	5	5	5	5	5
345	Biosynthesis of other secondary metabolites	Biosynthesis of phytochemical compounds	M00944 Morphine biosynthesis, (S)-reticuline => morphine	5	5	5	5	5	5	5	5	5	5	5	5	5	5	5	5	5	5	5	5	5	5	5	5	5	5	5	5	5	5	5	5	5	5	5	5	5	5	5	5	5	5	5	5	5	5
346	Biosynthesis of other secondary metabolites	Biosynthesis of phytochemical compounds	M00945 Sanguinarine biosynthesis, (S)-reticuline => sanguinarine	5	5	5	5	5	5	5	5	5	5	5	5	5	5	5	5	5	5	5	5	5	5	5	5	5	5	5	5	5	5	5	5	5	5	5	5	5	5	5	5	5	5	5	5	5	5
347	Biosynthesis of other secondary metabolites	Biosynthesis of phytochemical compounds	M00946 Noscapine biosynthesis, (S)-reticuline => noscapine	5	5	5	5	5	5	5	5	5	5	5	5	5	5	5	5	5	5	5	5	5	5	5	5	5	5	5	5	5	5	5	5	5	5	5	5	5	5	5	5	5	5	5	5	5	5
348	Biosynthesis of other secondary metabolites	Biosynthesis of phytochemical compounds	M00370 Glucosinolate biosynthesis, tryptophan => glucobrassicin	4	4	4	5	5	5	4	4	5	5	5	5	5	5	4	4	4	4	4	4	4	4	4	4	4	4	4	4	4	4	4	5	5	4	5	4	5	4	5	4	5	4	5	5	5	5
349	Biosynthesis of other secondary metabolites	Biosynthesis of phytochemical compounds	M00900 Crocin biosynthesis, crocetin => crocin	5	5	5	5	5	5	5	5	5	5	5	5	5	5	5	5	5	5	5	5	5	5	5	5	5	5	5	5	5	5	5	5	5	5	5	5	5	5	5	5	5	5	5	5	5	5
350	Biosynthesis of other secondary metabolites	Biosynthesis of phytochemical compounds	M00894 Cannabidiol biosynthesis, malonyl-CoA => cannabidiol/dronabinol	5	5	5	5	5	5	5	5	5	5	5	5	5	5	5	5	5	5	5	5	5	5	5	5	5	5	5	5	5	5	5	5	5	5	5	5	5	5	5	5	5	5	5	5	5	5
351	Biosynthesis of other secondary metabolites	Biosynthesis of phytochemical compounds	M00902 Podophyllotoxin biosynthesis, coniferyl alcohol => podophyllotoxin	5	5	5	5	5	5	5	5	5	5	5	5	5	5	5	5	5	5	5	5	5	5	5	5	5	5	5	5	5	5	5	5	5	5	5	5	5	5	5	5	5	5	5	5	5	5
352	Biosynthesis of other secondary metabolites	Biosynthesis of beta-lactams	M00672 Penicillin biosynthesis, aminoadipate + cycteine + valine => penicillin	5	5	5	5	5	5	5	5	5	5	5	5	5	5	5	5	5	5	5	5	5	5	5	5	5	5	5	5	5	5	5	5	5	5	5	5	5	5	5	5	5	5	5	5	5	5
353	Biosynthesis of other secondary metabolites	Biosynthesis of beta-lactams	M00673 Cephamycin C biosynthesis, aminoadipate + cycteine + valine => cephamycin C	5	5	5	5	4	4	4	5	4	5	5	5	5	5	5	5	5	5	5	5	5	5	5	5	5	5	5	5	5	5	5	5	5	5	5	5	5	5	5	5	5	5	5	5	5	5
354	Biosynthesis of other secondary metabolites	Biosynthesis of beta-lactams	M00675 Carbapenem-3-carboxylate biosynthesis, pyrroline-5-carboxylate + malonyl-CoA => carbapenem-3-carboxylate	5	5	5	5	5	3	5	5	5	5	5	5	5	5	5	5	5	5	5	5	5	5	5	5	5	5	5	5	5	5	5	5	5	5	5	5	5	5	5	5	5	5	5	5	5	5
355	Biosynthesis of other secondary metabolites	Biosynthesis of beta-lactams	M00736 Nocardicin A biosynthesis, L-pHPG + arginine + serine => nocardicin A	5	5	5	5	5	5	5	5	5	4	5	5	5	5	5	5	5	5	5	5	5	5	5	5	5	5	5	5	5	5	5	5	5	5	5	5	5	5	5	5	5	5	5	5	5	5
356	Biosynthesis of other secondary metabolites	Biosynthesis of beta-lactams	M00674 Clavaminate biosynthesis, arginine + glyceraldehyde-3P => clavaminate	5	5	5	5	5	5	5	5	5	5	5	5	5	5	5	5	5	5	5	5	5	5	5	5	5	5	5	5	5	5	5	5	5	5	5	5	5	5	5	5	5	5	5	5	5	5
357	Biosynthesis of other secondary metabolites	Biosynthesis of other antibiotics	M00877 Kanosamine biosynthesis, glucose 6-phosphate => kanosamine	5	5	5	5	5	5	5	5	5	5	5	5	5	5	5	5	5	5	5	5	5	5	5	5	5	5	5	5	5	5	5	5	5	5	5	5	5	5	5	5	5	5	5	5	5	5
358	Biosynthesis of other secondary metabolites	Biosynthesis of other antibiotics	M00889 Puromycin biosynthesis, ATP => puromycin	5	5	5	5	5	5	5	5	5	5	5	5	5	5	5	5	5	5	5	5	5	5	5	5	5	5	5	5	5	5	5	5	5	5	5	5	5	5	5	5	5	5	5	5	5	5
359	Biosynthesis of other secondary metabolites	Biosynthesis of other antibiotics	M00815 Validamycin A biosynthesis, sedoheptulopyranose-7P => validamycin A	4	5	5	5	5	5	5	5	5	5	5	5	5	5	5	5	5	5	5	5	5	5	5	5	5	5	5	5	5	5	5	5	5	5	5	5	5	5	5	5	5	5	5	5	5	5
360	Biosynthesis of other secondary metabolites	Biosynthesis of other antibiotics	M00904 Dapdiamides biosynthesis, L-2,3-diaminopropanoate => dapdiamide A/B/C	5	5	5	5	5	5	5	5	5	5	5	5	5	5	5	5	5	5	5	5	5	5	5	5	5	5	5	5	5	5	5	5	5	5	5	5	5	5	5	5	5	5	5	5	5	5
361	Biosynthesis of other secondary metabolites	Biosynthesis of other antibiotics	M00785 Cycloserine biosynthesis, arginine/serine => cycloserine	5	5	5	5	5	5	5	5	5	5	5	5	5	5	5	5	5	5	5	5	5	5	5	5	5	5	5	5	5	5	5	5	5	5	5	5	5	5	5	5	5	5	5	5	5	5
362	Biosynthesis of other secondary metabolites	Biosynthesis of other antibiotics	M00787 Bacilysin biosynthesis, prephenate => bacilysin	5	5	5	5	5	5	5	4	5	5	5	5	5	5	5	5	5	5	5	4	4	4	4	4	4	5	4	4	4	4	4	5	5	5	5	5	5	5	5	5	5	5	5	5	5	5
363	Biosynthesis of other secondary metabolites	Biosynthesis of other antibiotics	M00848 Aurachin biosynthesis, anthranilate => aurachin A	4	4	4	4	5	4	4	5	5	5	5	5	5	5	5	5	5	5	5	5	5	5	5	5	5	5	5	5	5	5	5	5	4	5	4	5	5	4	5	5	4	4	5	5	4	5
364	Biosynthesis of other secondary metabolites	Biosynthesis of other antibiotics	M00788 Terpentecin biosynthesis, GGAP => terpentecin	5	5	5	5	5	5	5	5	5	5	5	5	5	5	5	5	5	5	5	5	5	5	5	5	5	5	5	5	5	5	5	5	5	5	5	5	5	5	5	5	5	5	5	5	5	5
365	Biosynthesis of other secondary metabolites	Biosynthesis of other antibiotics	M00819 Pentalenolactone biosynthesis, farnesyl-PP => pentalenolactone	5	5	5	5	5	5	5	5	5	5	5	5	5	5	5	5	5	5	5	5	5	5	5	5	5	5	5	5	5	5	5	5	5	5	5	5	5	5	5	5	5	5	5	5	5	5
366	Biosynthesis of other secondary metabolites	Biosynthesis of other antibiotics	M00903 Fosfomycin biosynthesis, phosphoenolpyruvate => fosfomycin	5	4	5	5	5	5	5	5	5	5	5	5	5	5	5	5	5	5	5	5	5	5	5	5	5	5	5	5	5	5	5	5	5	5	5	4	5	5	5	5	5	5	5	5	5	5
367	Biosynthesis of other secondary metabolites	Biosynthesis of other antibiotics	M00890 Roseoflavin biosynthesis, FMN => roseoflavin	5	5	5	5	5	2	5	5	5	5	5	5	5	5	5	5	5	5	5	5	5	5	5	5	5	5	5	5	5	5	5	5	5	5	5	5	5	5	5	5	5	5	5	5	5	5
368	Biosynthesis of other secondary metabolites	Biosynthesis of other antibiotics	M00661 Paspaline biosynthesis, geranylgeranyl-PP + indoleglycerol phosphate => paspaline	5	5	5	5	5	5	5	5	5	5	5	5	5	5	5	5	5	5	5	5	5	5	5	5	5	5	5	5	5	5	5	5	5	5	5	5	5	5	5	5	5	5	5	5	5	5
369	Biosynthesis of other secondary metabolites	Biosynthesis of other antibiotics	M00786 Fumitremorgin alkaloid biosynthesis, tryptophan + proline => fumitremorgin C/A	5	5	5	5	5	5	5	5	5	5	5	5	5	5	5	5	5	5	5	5	5	5	5	5	5	5	5	5	5	5	5	5	5	5	5	5	5	5	5	5	5	5	5	5	5	5
370	Biosynthesis of other secondary metabolites	Biosynthesis of other antibiotics	M00937 Aflatoxin biosynthesis, malonyl-CoA => aflatoxin B1	5	5	5	5	5	5	5	5	5	5	5	5	5	5	5	5	5	5	5	5	5	5	5	5	5	5	5	5	5	5	5	5	5	5	5	5	5	5	5	5	5	5	5	5	5	5
371	Biosynthesis of other secondary metabolites	Biosynthesis of other antibiotics	M00893 Lovastatin biosynthesis, malonyl-CoA => lovastatin acid	5	5	5	5	5	5	5	5	5	5	5	5	5	5	5	5	5	5	5	5	5	5	5	5	5	5	5	5	5	5	5	5	5	5	5	5	5	5	5	5	5	5	5	5	5	5
372	Biosynthesis of other secondary metabolites	Biosynthesis of other antibiotics	M00891 Ditryptophenaline biosynthesis, tryptophan + phenylalanine => ditryptophenaline	5	5	5	5	5	5	5	5	5	5	5	5	5	5	5	5	5	5	5	5	5	5	5	5	5	5	5	5	5	5	5	5	5	5	5	5	5	5	5	5	5	5	5	5	5	5
373	Biosynthesis of other secondary metabolites	Biosynthesis of other antibiotics	M00901 Fumiquinazoline biosynthesis, tryptophan + alanine + anthranilate => fumiquinazoline	5	5	5	5	5	5	5	5	5	5	5	5	5	5	5	5	5	5	5	5	5	5	5	5	5	5	5	5	5	5	5	5	5	5	5	5	5	5	5	5	5	5	5	5	5	5
374	Biosynthesis of other secondary metabolites	Biosynthesis of other bacterial compounds	M00814 Acarbose biosynthesis, sedoheptulopyranose-7P => acarbose	5	5	5	5	5	4	5	5	5	5	5	5	5	5	5	5	5	5	5	5	5	5	5	5	5	5	5	5	5	5	5	5	5	5	5	5	5	5	5	5	5	5	5	5	5	5
375	Biosynthesis of other secondary metabolites	Biosynthesis of other bacterial compounds	M00789 Rebeccamycin biosynthesis, tryptophan => rebeccamycin	4	4	4	4	5	4	5	4	4	4	5	5	5	5	5	5	5	5	5	5	5	5	5	5	5	5	5	5	5	5	5	5	5	5	5	4	4	5	5	4	5	4	4	5	5	5
376	Biosynthesis of other secondary metabolites	Biosynthesis of other bacterial compounds	M00790 Pyrrolnitrin biosynthesis, tryptophan => pyrrolnitrin	4	4	4	4	5	3	5	4	4	4	5	5	5	5	5	5	5	5	5	5	5	5	5	5	5	5	5	5	5	5	5	5	5	5	5	4	4	5	5	4	5	4	4	5	5	5
377	Biosynthesis of other secondary metabolites	Biosynthesis of other bacterial compounds	M00805 Staurosporine biosynthesis, tryptophan => staurosporine	5	5	5	5	5	5	5	5	5	5	5	5	5	5	5	5	5	5	5	5	5	5	5	5	5	5	5	5	5	5	5	5	5	5	5	5	5	5	5	5	5	5	5	5	5	5
378	Biosynthesis of other secondary metabolites	Biosynthesis of other bacterial compounds	M00808 Violacein biosynthesis, tryptophan => violacein	5	5	5	5	4	4	5	5	5	5	4	5	5	5	5	5	5	5	5	5	5	5	5	5	5	5	5	5	5	5	5	5	5	4	5	5	5	5	5	5	5	5	5	5	5	5
379	Biosynthesis of other secondary metabolites	Biosynthesis of other bacterial compounds	M00835 Pyocyanine biosynthesis, chorismate => pyocyanine	5	5	5	5	5	4	5	5	5	5	5	5	5	5	5	5	5	5	5	5	5	5	5	5	5	5	5	5	5	5	5	5	5	5	5	5	5	5	5	5	5	5	5	5	5	5
380	Biosynthesis of other secondary metabolites	Biosynthesis of other bacterial compounds	M00837 Prodigiosin biosynthesis, L-proline => prodigiosin	4	5	5	5	5	4	5	5	5	5	5	5	5	5	5	5	5	5	5	5	5	5	5	5	5	5	5	5	5	5	5	5	5	5	5	5	5	5	5	5	5	5	5	5	5	5
381	Biosynthesis of other secondary metabolites	Biosynthesis of other bacterial compounds	M00838 Undecylprodigiosin biosynthesis, L-proline => undecylprodigiosin	4	5	5	5	5	4	5	5	5	5	5	5	5	5	5	5	5	5	5	5	5	5	5	5	5	5	5	5	5	5	5	5	5	5	5	5	5	4	5	5	5	5	5	5	5	5
382	Biosynthesis of other secondary metabolites	Biosynthesis of other bacterial compounds	M00921 Cyclooctatin biosynthesis, dimethylallyl-PP + isopentenyl-PP => cyclooctatin	5	5	5	5	5	5	5	5	5	5	5	5	5	5	5	5	5	5	5	5	5	5	5	5	5	5	5	5	5	5	5	5	5	5	5	4	5	5	5	5	5	5	5	5	5	5
383	Biosynthesis of other secondary metabolites	Biosynthesis of other bacterial compounds	M00905 Grixazone biosynthesis, aspartate 4-semialdehyde => grixazone B	5	5	5	5	5	5	5	5	5	5	5	5	5	5	5	5	5	5	5	5	5	5	5	5	5	5	5	5	5	5	5	5	5	5	5	5	5	5	5	5	5	5	5	5	5	5
384	Biosynthesis of other secondary metabolites	Biosynthesis of other bacterial compounds	M00876 Staphyloferrin A biosynthesis, L-ornithine => staphyloferrin A	5	5	5	5	5	3	5	5	5	5	5	5	5	5	5	5	5	5	5	5	5	5	5	5	5	5	5	5	5	5	5	5	5	5	5	5	5	5	5	5	5	5	5	5	5	5
385	Biosynthesis of other secondary metabolites	Biosynthesis of other bacterial compounds	M00875 Staphyloferrin B biosynthesis, L-serine => staphyloferrin B	5	5	5	5	5	5	5	5	5	5	5	5	5	5	5	5	5	5	5	5	5	5	5	5	5	5	5	5	5	5	5	5	5	5	5	5	5	5	5	5	5	5	5	5	5	5
386	Biosynthesis of other secondary metabolites	Biosynthesis of other bacterial compounds	M00918 Aerobactin biosynthesis, lysine => aerobactin	4	5	5	5	5	4	5	5	5	5	5	5	5	5	5	5	5	5	5	5	5	5	5	5	5	5	5	5	5	5	5	5	5	5	5	5	5	5	5	5	5	5	5	5	5	5
387	Biosynthesis of other secondary metabolites	Biosynthesis of other bacterial compounds	M00906 Ethynylserine biosynthesis, lysine => ethynylserine	5	5	5	5	5	5	5	5	5	5	5	5	5	5	5	5	5	5	5	5	5	5	5	5	5	5	5	5	5	5	5	5	5	5	5	5	5	5	5	5	5	5	5	5	5	5
388	Xenobiotics degradation	Aromatics degradation	M00538 Toluene degradation, toluene => benzoate	4	5	5	4	5	5	5	5	5	5	5	5	5	5	5	5	5	5	5	5	4	4	5	4	4	4	4	4	4	4	4	5	5	5	5	5	5	5	5	5	5	5	5	5	5	5
389	Xenobiotics degradation	Aromatics degradation	M00537 Xylene degradation, xylene => methylbenzoate	5	5	5	5	5	5	5	5	5	5	5	5	5	5	5	5	5	5	5	5	5	5	5	5	5	5	5	5	5	5	5	5	5	5	5	5	5	5	5	5	5	5	5	5	5	5
390	Xenobiotics degradation	Aromatics degradation	M00419 Cymene degradation, p-cymene => p-cumate	5	5	5	5	5	5	5	5	5	5	5	5	5	5	5	5	5	5	5	5	5	5	5	5	5	5	5	5	5	5	5	5	5	5	5	5	5	5	5	5	5	5	5	5	5	5
391	Xenobiotics degradation	Aromatics degradation	M00547 Benzene/toluene degradation, benzene => catechol / toluene => 3-methylcatechol	5	5	5	5	5	5	5	5	5	5	5	5	5	5	5	5	5	5	5	5	5	5	5	5	5	5	5	5	5	5	5	5	5	5	5	5	5	5	5	5	5	5	5	5	5	5
392	Xenobiotics degradation	Aromatics degradation	M00548 Benzene degradation, benzene => catechol	5	5	5	5	5	5	5	5	5	5	5	5	5	5	5	5	5	5	5	5	5	5	5	5	5	5	5	5	5	5	5	5	5	5	5	5	5	5	5	5	5	5	5	5	5	5
393	Xenobiotics degradation	Aromatics degradation	M00551 Benzoate degradation, benzoate => catechol / methylbenzoate => methylcatechol	5	5	5	5	5	4	5	4	5	5	5	5	5	5	5	5	5	5	5	5	5	5	5	5	5	5	5	5	5	5	5	5	5	5	5	5	5	5	5	5	5	5	5	5	5	5
394	Xenobiotics degradation	Aromatics degradation	M00637 Anthranilate degradation, anthranilate => catechol	5	5	5	5	5	5	5	5	5	5	5	5	5	5	5	5	5	5	5	5	5	5	5	5	5	5	5	5	5	5	5	5	5	5	5	5	5	5	5	5	5	5	5	5	5	5
395	Xenobiotics degradation	Aromatics degradation	M00568 Catechol ortho-cleavage, catechol => 3-oxoadipate	4	5	5	5	4	4	4	4	5	5	5	5	5	5	5	5	5	5	5	5	5	5	5	5	5	5	5	5	5	5	5	5	5	5	5	5	5	5	5	5	5	5	5	5	5	5
396	Xenobiotics degradation	Aromatics degradation	M00569 Catechol meta-cleavage, catechol => acetyl-CoA / 4-methylcatechol => propanoyl-CoA	5	5	4	5	5	5	5	5	5	5	5	5	5	5	5	5	5	5	5	5	5	5	5	5	5	5	5	5	5	5	5	5	5	5	5	5	5	5	5	5	5	5	5	5	5	5
397	Xenobiotics degradation	Aromatics degradation	M00539 Cumate degradation, p-cumate => 2-oxopent-4-enoate + 2-methylpropanoate	5	5	5	5	5	5	5	5	5	5	5	5	5	5	5	5	5	5	5	5	5	5	5	5	5	5	5	5	5	5	5	5	5	5	5	5	5	5	5	5	5	5	5	5	5	5
398	Xenobiotics degradation	Aromatics degradation	M00543 Biphenyl degradation, biphenyl => 2-oxopent-4-enoate + benzoate	5	5	5	5	5	5	5	5	5	5	5	5	5	5	5	5	5	5	5	5	5	5	5	5	5	5	5	5	5	5	5	5	5	5	5	5	5	5	5	5	5	5	5	5	5	5
399	Xenobiotics degradation	Aromatics degradation	M00544 Carbazole degradation, carbazole => 2-oxopent-4-enoate + anthranilate	5	5	5	5	5	5	5	5	5	5	5	5	5	5	5	5	5	5	5	5	5	5	5	5	5	5	5	5	5	5	5	5	5	5	5	5	5	5	5	5	5	5	5	5	5	5
400	Xenobiotics degradation	Aromatics degradation	M00418 Toluene degradation, anaerobic, toluene => benzoyl-CoA	5	5	5	5	5	5	5	5	5	5	5	5	5	5	5	5	5	5	5	5	5	5	5	5	5	5	5	5	5	5	5	5	5	5	5	5	5	5	5	5	5	5	5	5	5	5
401	Xenobiotics degradation	Aromatics degradation	M00541 Benzoyl-CoA degradation, benzoyl-CoA => 3-hydroxypimeloyl-CoA	5	5	5	5	4	5	4	5	4	5	4	5	5	5	5	5	5	5	5	5	5	5	5	5	5	5	5	5	5	5	5	4	4	5	5	4	4	4	4	5	4	4	4	4	5	5
402	Xenobiotics degradation	Aromatics degradation	M00540 Benzoate degradation, cyclohexanecarboxylic acid =>pimeloyl-CoA	5	5	5	5	5	5	5	5	5	5	5	5	5	5	5	5	5	5	5	5	5	5	5	5	5	5	5	5	5	5	5	5	5	4	5	5	5	5	5	5	5	5	5	4	5	5
403	Xenobiotics degradation	Aromatics degradation	M00534 Naphthalene degradation, naphthalene => salicylate	5	5	5	5	5	5	5	5	5	5	5	5	5	5	5	5	5	5	5	5	5	5	5	5	5	5	5	5	5	5	5	5	5	5	5	5	5	5	5	5	5	5	5	5	5	5
404	Xenobiotics degradation	Aromatics degradation	M00638 Salicylate degradation, salicylate => gentisate	5	5	5	5	5	5	5	5	5	5	5	5	5	5	5	5	5	5	5	5	5	5	5	5	5	5	5	5	5	5	5	5	5	5	5	5	5	5	5	5	5	5	5	5	5	5
405	Xenobiotics degradation	Aromatics degradation	M00624 Terephthalate degradation, terephthalate => 3,4-dihydroxybenzoate	5	5	5	5	5	5	5	5	5	5	5	5	5	5	5	5	5	5	5	5	5	5	5	5	5	5	5	5	5	5	5	5	5	5	5	5	5	5	5	5	5	5	5	5	5	5
406	Xenobiotics degradation	Aromatics degradation	M00623 Phthalate degradation, phthalate => protocatechuate	5	5	5	5	5	5	5	5	5	5	5	5	5	5	5	5	5	3	3	5	5	5	5	5	5	5	5	5	5	5	5	5	5	5	5	5	5	5	5	5	5	5	5	5	5	5
407	Xenobiotics degradation	Aromatics degradation	M00636 Phthalate degradation, phthalate => protocatechuate	5	4	5	5	5	5	5	5	5	5	5	5	5	5	5	5	5	5	5	5	5	5	5	5	5	5	5	5	5	5	5	5	5	5	5	5	5	5	5	5	5	5	5	5	5	5
408	Xenobiotics degradation	Aromatics degradation	M00878 Phenylacetate degradation, phenylaxetate => acetyl-CoA/succinyl-CoA	4	4	4	4	4	3	4	4	4	4	4	4	4	4	4	4	5	4	4	4	4	4	4	5	4	5	5	5	5	4	4	4	4	4	4	4	5	5	5	4	4	4	4	4	4	4
409	Xenobiotics degradation	Aromatics degradation	M00545 Trans-cinnamate degradation, trans-cinnamate => acetyl-CoA	5	4	4	4	5	4	5	4	5	4	4	5	4	5	5	5	5	5	5	5	4	4	5	4	4	4	4	4	4	4	4	5	5	4	5	4	5	5	4	5	5	5	5	5	5	5
410	Xenobiotics degradation	Aromatics degradation	M00915 Caffeine degradation, caffeine => xanthine	5	5	5	5	5	5	5	5	5	5	5	5	5	5	5	5	5	5	5	5	5	5	5	5	5	5	5	5	5	5	5	5	5	5	5	5	5	5	5	5	5	5	5	5	5	5
[truncated: 19 more columns]
