# Supplementary material for: Identification of Incomplete Annotations of Biosynthesis Pathways in Rhodophytes Using a Multi-Omics Approach
Source: Mar Drugs. 2023 Dec 19;22(1):3. doi: 10.3390/md22010003 (PMC10817344; doi:10.3390/md22010003)
Supplement: Supplementary file 1 [file marinedrugs-22-00003-s001.zip › TableS3_Counts of InterPro homologous superfamily codes associated with phylogenetic nodes.xlsx]

## Sheet: Table S4
Table S4: Counts of InterPro homologous superfamily codes associated with phylogenetic nodes. InterPro codes were extracted from the most numerous InterPRo codes for each node.
Node	IPR029058	IPR036691	IPR010255	IPR036844	IPR036259	IPR036291	IPR038765	IPR027417	IPR011009	IPR044913	IPR036397	IPR011990
N0	127	103	55	0	464	177	2	2989	1027	0	36	61
N1	99	0	0	0	0	251	87	235	82	0	1	0
N2	3	0	0	0	2	3	0	7	3	0	0	0
N3	26	1	0	0	0	112	0	137	2	0	0	10
N4	30	0	4	0	13	18	2	57	73	0	2	8
N5	23	20	0	0	57	166	0	113	171	0	0	0
N6	27	0	17	136	5	11	2	41	327	0	0	17
N7	0	37	0	35	0	0	0	1	0	0	0	0
N8	22	0	0	11	25	0	0	57	76	0	0	13
N9	31	8	3	43	22	21	4	99	108	0	157	24
N10	0	0	0	37	12	5	0	5	9	5	0	0
N11	42	21	20	0	658	175	27	150	77	0	1	35
N12	29	6	5	60	9	22	30	188	59	0	8	4
N13	1	5	142	116	3	27	0	159	27	0	16	12
N14	0	0	0	0	0	0	0	4	2	0	2	11
N15	2	0	0	13	0	12	0	9	2	24	0	0
N16	0	0	0	0	3	20	0	8	4	0	0	4
N17	0	0	0	8	84	0	0	35	33	0	0	12
N18	21	0	50	8	0	24	0	48	41	0	2	34
N19	1	0	0	0	0	0	0	33	1	0	1	1
N20	3	0	0	0	0	0	0	0	0	0	0	0
N21	0	0	6	0	0	0	20	0	0	0	0	0
N22	0	0	7	0	0	0	0	0	4	0	0	4
N23	9	6	23	2	4	16	10	31	32	0	7	40
N24	0	0	0	0	0	0	0	0	4	0	0	0
N25	13	3	20	2	4	16	13	84	8	0	16	22
N26	3	0	0	3	0	0	0	94	0	0	0	0
N27	0	0	0	0	0	0	0	21	0	0	0	0
N28	2	0	1	0	2	1	0	54	10	0	1	21
N29	15	2	1	0	7	10	8	164	2	0	5	23
N30	3	2	0	0	39	12	0	97	3	0	0	12
N32	3	0	0	0	7	2	5	12	6	0	0	3
N33	0	2	0	2	3	0	10	58	2	0	0	3
N34	2	0	0	0	0	0	3	3	0	0	0	0
