# Supplementary material for: Identification of Incomplete Annotations of Biosynthesis Pathways in Rhodophytes Using a Multi-Omics Approach
Source: Mar Drugs. 2023 Dec 19;22(1):3. doi: 10.3390/md22010003 (PMC10817344; doi:10.3390/md22010003)
Supplement: Supplementary file 1 [file marinedrugs-22-00003-s001.zip › TableS4_Counts of Gene Ontology Cellular Function codes associated with phylogenetic nodes.xlsx]

## Sheet: Table S5
Table S5: Counts of Gene Ontology Cellular Function codes associated with phylogenetic nodes. GO were extracted from the most numerous InterPRo codes for each node.
Node	GO:0005524	GO:0004843	GO:0016787	GO:0046873	GO:0003676	GO:0004601	GO:0005515	GO:0042803	GO:0005102	GO:0022857
N0	3842	1	128	21	290	43	602	159	27	442
N1	295	1	11	0	43	0	15	7	0	0
N2	15	0	0	0	0	0	7	0	2	2
N3	227	0	1	3	1	0	17	30	0	1
N4	76	0	2	2	5	0	50	10	1	17
N5	270	1	29	0	6	1	81	25	0	32
N6	310	2	2	8	10	16	45	5	22	0
N7	0	0	0	42	0	0	0	0	19	0
N8	112	0	5	0	6	0	36	0	1	5
N9	128	0	6	0	161	2	100	6	7	8
N10	14	0	0	5	0	0	22	5	8	11
N11	254	12	23	0	15	9	203	77	20	614
N12	128	2	10	3	22	7	71	9	0	2
N13	117	9	8	0	17	102	74	4	17	0
N14	2	0	0	0	1	0	5	0	0	0
N15	9	0	0	0	0	0	8	4	19	0
N16	18	2	0	0	0	0	4	0	0	3
N17	34	0	2	20	12	0	29	18	8	85
N18	52	0	8	0	1	50	62	0	1	0
N19	11	0	1	0	5	0	1	12	4	0
N20	2	0	0	0	0	0	0	0	0	0
N21	0	23	0	0	0	6	4	0	6	0
N22	4	0	0	0	0	7	5	0	0	0
N23	53	0	6	0	22	36	69	1	0	4
N24	0	0	14	0	13	0	0	0	0	0
N25	47	2	7	4	63	33	71	4	1	1
N26	13	0	1	0	0	0	6	1	3	0
N27	5	0	0	0	0	0	0	0	0	0
N28	14	1	0	0	4	1	70	5	0	0
N29	45	11	2	2	15	1	91	16	4	9
N30	48	2	2	0	13	0	39	19	2	37
N32	31	7	2	2	6	0	16	3	0	7
N33	15	11	0	0	0	0	13	2	2	2
N34	8	0	0	0	0	0	3	0	0	0
